# Supplementary material for: ImmuMethy, a database of DNA methylation plasticity at a single cytosine resolution in human blood and immune cells
Source: Database (Oxford). 2022 Apr 1;2022:baac020. doi: 10.1093/database/baac020 (PMC9216548; doi:10.1093/database/baac020)
Supplement: baac020_Supp [file baac020_supp.zip › Table S1.xlsx]

## Sheet: 450k
	Sheet 1. Sample category information for the 450k platform*.
	Cell type	Class	Sub-class	Tissue source	Healthy state (disease)	Study dataset ID	Total sample size	Uniformly processed sample size	Pre-processed sample size	Profile curve
	blood or whole blood cells
		blood	blood	cord blood	normal	UCB_blood_normal	892	155	737	yes
		blood	blood	cord blood	gestational diabetes mellitus (GDM)	UCB_blood_GDM	68		68
		blood	blood	cord blood	pregnancy anxiety	UCB_blood_anxiety	45	45		yes
		blood	blood	cord blood	respiratory allergy	UCB_blood_respiratoryallergy	16		16
		blood	blood	cord blood	preterm birth	UCB_blood_preterm	11	11		yes
		blood	blood	cord blood	prenatal tobacco exposure	UCB_blood_tobacco	10		10
		blood	blood	peripheral blood	normal	PB_blood_normal	10774	5181	5593	yes
		blood	blood	peripheral blood	schizophrenia	PB_blood_schizophrenia	918		918
		blood	blood	peripheral blood	Parkinson's disease (PD)	PB_blood_PD	669	334	335	yes
		blood	blood	peripheral blood	stroke	PB_blood_stroke	589	185	404	yes
		blood	blood	peripheral blood	intellectual disability and congenital anomalies (ID/CA)	PB_blood_IDCA	489		489
		blood	blood	peripheral blood	psychiatric and stress-related disorders	PB_blood_PSRD	392		392
		blood	blood	peripheral blood	HIV+ patient	PB_blood_HIVpos	309		309
		blood	blood	peripheral blood	small for gestational age (SGA)	PB_blood_SGA	201		201
		blood	blood	peripheral blood	frontotemporal dementia (FTD)	PB_blood_FTD	128		128
		blood	blood	peripheral blood	Crohn's disease	PB_blood_CD	122	122		yes
		blood	blood	peripheral blood	ulcerative colitis	PB_blood_UC	122	122		yes
		blood	blood	peripheral blood	breast cancer	PB_blood_BRCA	115		115
		blood	blood	peripheral blood	HIV- patient	PB_blood_HIVneg	113		113
		blood	blood	peripheral blood	panic disorder	PB_blood_panic	89	89		yes
		blood	blood	peripheral blood	intellectual disability (ID)	PB_blood_ID	81		81
		blood	blood	peripheral blood	CHARGE syndrome	PB_blood_CHARGE	72	72		yes
		blood	blood	peripheral blood	overweight	PB_blood_overweight	70		70
		blood	blood	peripheral blood	type 2 diabetes (T2D)	PB_blood_T2D	70		70
		blood	blood	peripheral blood	Kabuki syndrome	PB_blood_Kabuki	67	67		yes
		blood	blood	peripheral blood	non syndromic cleft lip and palate	PB_blood_NSCLP	67	67		yes
		blood	blood	peripheral blood	psychiatric disorder	PB_blood_psychiatric	64		64
		blood	blood	peripheral blood	Alzheimer disease (AD)	PB_blood_AD	63		63
		blood	blood	peripheral blood	Silver Russell syndrome (SRS)	PB_blood_SRS	63	18	45	yes
		blood	blood	peripheral blood	Lynch syndrome	PB_blood_Lynch	61	61		yes
		blood	blood	peripheral blood	Sotos syndrome (SS)	PB_blood_SS	54	54		yes
		blood	blood	peripheral blood	uniparental disomy (UPD)	PB_blood_UPD	54		54
		blood	blood	peripheral blood	primary Sjoren‘s syndrome (pSS)	PB_blood_pSS	48		48
		blood	blood	peripheral blood	alcoholism	PB_blood_alcoholism	47		47
		blood	blood	peripheral blood	fibromyalgia	PB_blood_fibromyalgia	47	47		yes
		blood	blood	peripheral blood	progressive supranuclear palsy (PSP)	PB_blood_PSP	43		43
		blood	blood	peripheral blood	osteoporosis (OP)	PB_blood_OP	32	32		yes
		blood	blood	peripheral blood	epilepsy	PB_blood_epilepsy	30	30		yes
		blood	blood	peripheral blood	polycystic ovarian syndrome (PCOS)	PB_blood_PCOS	30	30		yes
		blood	blood	peripheral blood	rare neurodevelopmental disorders	PB_blood_NDRD	30	30		yes
		blood	blood	peripheral blood	Down syndrome	PB_blood_down	29		29
		blood	blood	peripheral blood	retinoblastoma	PB_blood_retinoblastoma	27		27
		blood	blood	peripheral blood	single locus imprinting disorder (SLID)	PB_blood_SLID	26		26
		blood	blood	peripheral blood	multi-locus methylation disturbance (MLID)	PB_blood_MLID	22		22
		blood	blood	peripheral blood	offspring born before maternal bariatric surgery (BMS)	PB_blood_BMS	22		22
		blood	blood	peripheral blood	gestational diabetes mellitus (GDM)	PB_blood_GDM	18	18		yes
		blood	blood	peripheral blood	obese	PB_blood_obese	17		17
		blood	blood	peripheral blood	offspring born after maternal bariatric surgery (AMS)	PB_blood_AMS	17		17
		blood	blood	peripheral blood	immunodeficiency with centromeric instability and facial anomalies (ICF) syndrome	PB_blood_ICF	15		15
		blood	blood	peripheral blood	depression	PB_blood_depression	14	14		yes
		blood	blood	peripheral blood	multiple sclerosis (MS)	PB_blood_MS	13	13		yes
		blood	blood	peripheral blood	HNSCC	PB_blood_HNSCC	12		12
		blood	blood	peripheral blood	Kagami-Ogata syndrome	PB_blood_KOS	12	12		yes
		blood	blood	peripheral blood	colon cancer	PB_blood_coloncancer	12		12
		blood	blood	peripheral blood	congenital hypopituitarism (CH)	PB_blood_CH	12	12		yes
		blood	blood	peripheral blood	systemic lupus erythematosus (SLE)	PB_blood_SLE	12		12
		blood	blood	peripheral blood	coronary artery ectasia (CAE)	PB_blood_CAE	11		11
		blood	blood	peripheral blood	fragile X syndrome (FXS)	PB_blood_FXS	9		9
		blood	blood	peripheral blood	Weaver syndrome	PB_blood_WS	8		8
		blood	blood	peripheral blood	atherosclerosis	PB_blood_atherosclerosis	8		8
		blood	blood	peripheral blood	rheumatic heart disease with secondary pulmonary arterial hypertension (RHD-PAH)	PB_blood_RHD	6		6
		blood	blood	peripheral blood	severe developmental disorder	PB_blood_SDD	6		6
		blood	blood	peripheral blood	amyotrophic lateral sclerosis (ALS)	PB_blood_ALS	5		5
		blood	blood	peripheral blood	inflammatory bowel disease (IBD)	PB_blood_IBD	5		5
		blood	blood	peripheral blood	Turner syndrome	PB_blood_TS	4		4
		blood	blood	peripheral blood	complete hydatidiform mole (CHM)	PB_blood_CHM	4		4
		blood	blood	peripheral blood	developmental delay	PB_blood_DD	4		4
		blood	blood	peripheral blood	dyskeratosis congenita	PB_blood_DKC	4		4
		blood	blood	peripheral blood	familial recurrent moles (RHM)	PB_blood_RHM	4		4
		blood	blood	peripheral blood	neurodegenerative tauopathy	PB_blood_tauopathy	4		4
		blood	blood	peripheral blood	ovarian teratoma	PB_blood_teratoma	4		4
		blood	blood	peripheral blood	Beckwith-Wiedemann syndrome	PB_blood_BWS	3		3
		blood	blood	peripheral blood	melanoma	PB_blood_melanoma	3		3
		blood	blood	peripheral blood	neonatal sepsis	PB_blood_sepsis	3		3
		blood	blood	peripheral blood	premature ovarian failure, secondary amennorhea	PB_blood_POF	2		2
		blood	blood	peripheral blood	cervix cancer	PB_blood_cervixcancer	1		1
		blood	blood	peripheral blood	endometrium cancer	PB_blood_endometriumcancer	1		1
		blood	blood	peripheral blood	ovary cancer	PB_blood_ovarycancer	1		1
		blood	blood	peripheral blood	pancreas cancer	PB_blood_pancreascancer	1		1
		blood	blood	peripheral blood	primary amenorrhea	PB_blood_amenorrhea	1		1
		blood	blood	peripheral blood	short stature	PB_blood_shortstature	1		1
		blood	blood	peripheral blood	thyroid cancer	PB_blood_thyroidcancer	1		1
		blood	blood spot	peripheral blood	normal	PB_bloodspot_normal	1511	368	1143	yes
	peripheral blood mononuclear cells (PBMCs)
		PBMCs	mononuclear cells	peripheral blood	normal	PBMC_normal	1437	356	1081	yes
		PBMCs	mononuclear cells	peripheral blood	multiple sclerosis (MS)	PBMC_MS	140		140
		PBMCs	mononuclear cells	peripheral blood	atopic asthma	PBMC_atopicasthma	36		36
		PBMCs	mononuclear cells	peripheral blood	obese	PBMC_obese	80		80
		PBMCs	mononuclear cells	peripheral blood	myalgic encephalomyelitis/chronic fatigue syndrome (ME/CFS)	PBMC_MECFS	74	74		yes
		PBMCs	mononuclear cells	peripheral blood	food allergy	PBMC_foodallergy	58		58
		PBMCs	mononuclear cells	peripheral blood	smoker	PBMC_smoker	50		50
		PBMCs	mononuclear cells	peripheral blood	small for gestational age (SGA)	PBMC_SGA	48		48
		PBMCs	mononuclear cells	peripheral blood	liver cancer	PBMC_livercancer	39	39		yes
		PBMCs	mononuclear cells	peripheral blood	nonatopic asthma	PBMC_nonatopicasthma	36		36
		PBMCs	mononuclear cells	peripheral blood	respiratory allergy	PBMC_respiratoryallergy	35		35
		PBMCs	mononuclear cells	peripheral blood	allergic rhinitis (AR)	PBMC_AR	30	30		yes
		PBMCs	mononuclear cells	peripheral blood	systemic lupus erythematosus (SLE)	PBMC_SLE	30		30
		PBMCs	mononuclear cells	peripheral blood	HBV vaccination good response	PBMC_HBVvaccination	25		25
		PBMCs	mononuclear cells	peripheral blood	Kawasaki disease	PBMC_Kawasaki	24		24
		PBMCs	mononuclear cells	peripheral blood	hepatitis	PBMC_hepatitis	20	20		yes
		PBMCs	mononuclear cells	peripheral blood	systemic sclerosis (SSc)	PBMC_SSc	18		18
		PBMCs	mononuclear cells	peripheral blood	Crohn's disease	PBMC_CD	17		17
		PBMCs	mononuclear cells	peripheral blood	chronic fatigue syndrome (CFS)	PBMC_CFS	12		12
		PBMCs	mononuclear cells	peripheral blood	ulcerative colitis	PBMC_UC	11		11
	leukocytes
		leukocytes	leukocytes	peripheral blood	normal	PB_leukocyte_normal	4711	1466	3245	yes
		leukocytes	leukocytes	peripheral blood	infertile	PB_leukocyte_infertility	30		30
		leukocytes	leukocytes	peripheral blood	arsenic-induced skin lesions	PB_leukocyte_arseniclesion	18	18		yes
		leukocytes	leukocytes	peripheral blood	melanoma	PB_leukocyte_melanoma	16	16		yes
		leukocytes	leukocytes	peripheral blood	myelomeningocele	PB_leukocyte_myelomeningocele	10	10		yes
		leukocytes	leukocytes	peripheral blood	Beckwith Wiedemann-like syndrome	PB_leukocyte_BWS	4		4
		leukocytes	leukocytes	peripheral blood	Silver Russell-like syndrome	PB_leukocyte_SRS	1		1
		leukocytes	leukocytes	cord blood	prenatal exposure to inorganic arsenic (iAs)	UCB_leukocyte_iAs	38		38
	lymphocytes
		lymphocytes	lymphocytes	peripheral blood	normal	PB_lymphocyte_normal	1012	363	649	yes
		lymphocytes	lymphocytes	peripheral blood	rheumatoid arthritis (RA)	PB_lymphocyte_RA	354	354		yes
		lymphocytes	lymphocytes	peripheral blood	alcoholism	PB_lymphocyte_alcoholism	59		59
		lymphocytes	lymphocytes	bone marrow	normal	BM_lymphocyte_normal	82	82		yes
	CD3+T cells
		CD3+T cells	CD3+T cells	peripheral blood	normal	PB_Tcell_normal	123	63	60	yes
		CD3+T cells	CD3+T cells	peripheral blood	cutaneous squamous cell carcinoma (cSCC)	PB_Tcell_cSCC	65	65		yes
		CD3+T cells	CD3+T cells	peripheral blood	kidney transplant patients with future cSCC (cutaneous squamous cell carcinoma)	PB_Tcell_kidneytransplantcSCC	19	19		yes
		CD3+T cells	CD3+T cells	peripheral blood	kidney transplant patients without future cSCC (cutaneous squamous cell carcinoma)	PB_Tcell_kidneytransplant	19	19		yes
		CD3+T cells	CD3+T cells	peripheral blood	liver cancer	PB_Tcell_LIHC	10	10		yes
		CD3+T cells	CD3+T cells	peripheral blood	chronic Physical Aggression (CPA) trajectory	PB_Tcell_CPA	6		6
		CD3+T cells	CD3+T cells	peripheral blood	normative physical aggression trajectories (NPA)	PB_Tcell_NPA	6		6
		CD3+T cells	TCRαβ+CD4-CD8- double negative T cells	peripheral blood	normal	PB_DN_normal	5		5
		CD3+T cells	CD3+T cells	bone marrow	normal	BM_Tcell_normal	3		3
		CD3+T cells	DP TCRαβ+ T cells	thymus	normal	thymus_DPTCRαβ+T_normal	2		2
		CD3+T cells	Pre-TCR+ T cells	thymus	normal	thymus_Pre-TCR+T_normal	2		2
	CD4+T cells
		CD4+T cells	CD4+T cells	peripheral blood	normal	PB_CD4T_normal	441	186	255	yes
		CD4+T cells	CD4+T cells	peripheral blood	autoimmune juvenile idiopathic arthritis (JIA)	PB_CD4T_JIA	136	136		yes
		CD4+T cells	CD4+T cells	peripheral blood	systemic lupus erythematosus (SLE)	PB_CD4T_SLE	91	13	78	yes
		CD4+T cells	naive CD4+ T cells	peripheral blood	systemic lupus erythematosus (SLE)	PB_CD4Tnaive_SLE	74		74
		CD4+T cells	CD4+T cells	peripheral blood	Graves disease (GD)	PB_CD4T_GD	36	36		yes
		CD4+T cells	CD45RO+RA- memory T cells	peripheral blood	systemic lupus erythematosus (SLE)	PB_Tmem_SLE	26		26
		CD4+T cells	CD45RO-RA+ naive T cells	peripheral blood	systemic lupus erythematosus (SLE)	PB_Tnaive_SLE	25		25
		CD4+T cells	CD25+CD127- regulatory T-cells	peripheral blood	systemic lupus erythematosus (SLE)	PB_Treg_SLE	24		24
		CD4+T cells	CD4+T cells	peripheral blood	Crohn's disease	PB_CD4T_CD	20	20		yes
		CD4+T cells	CD4+T cells	peripheral blood	ulcerative colitis	PB_CD4T_UC	19	19		yes
		CD4+T cells	CD25+CD127- regulatory T-cells	peripheral blood	normal	PB_CD25posCD127negTreg_normal	18		18
		CD4+T cells	CD45RO-RA+ naive T cells	peripheral blood	normal	PB_Tnaive_normal	17		17
		CD4+T cells	CD4+T cells	peripheral blood	seasonal allergic rhinitis (SAR)	PB_CD4T_SAR	16		16
		CD4+T cells	CD45RO+RA- memory T cells	peripheral blood	normal	PB_Tmem_normal	16		16
		CD4+T cells	CD4+T cells	peripheral blood	rheumatoid arthritis (RA)	PB_CD4T_RA	12		12
		CD4+T cells	naive CD4+ T cells	peripheral blood	normal	PB_naiveCD4T_normal	9	6	3	yes
		CD4+T cells	naive CD4+, alpha-beta T cells	peripheral blood	normal	PB_naiveCD4Talphabeta_normal	9	9		yes
		CD4+T cells	central memory CD4+, alpha-beta T cells	peripheral blood	normal	PB_CD4Tcm_normal	8	8		yes
		CD4+T cells	effector memory CD4+, alpha-beta T cells	peripheral blood	normal	PB_CD4Tem_normal	7	7		yes
		CD4+T cells	CD4+T cells	peripheral blood	IgA nephropathy (IgAN)	PB_CD4T_IgAN	6		6
		CD4+T cells	CD4+T cells	peripheral blood	myasthenia gravis (MG)	PB_CD4T_MG	6		6
		CD4+T cells	memory CD4+ T cells	peripheral blood	normal	PB_CD4Tm_normal	6	6		yes
		CD4+T cells	T-helper 2 polarising, 5 day	peripheral blood	normal	PB_Th2_normal	4	4		yes
		CD4+T cells	regulatory T cells	peripheral blood	normal	PB_Treg_normal	4		4
		CD4+T cells	CD4+T cells	peripheral blood	inflammatory bowel disease (IBD)	PB_CD4T_IBD	3		3
		CD4+T cells	T-helper 1 polarising, 0 day	peripheral blood	normal	PB_Th1day0_normal	3	3		yes
		CD4+T cells	T-helper 1 polarising, 1 day	peripheral blood	normal	PB_Th1day1_normal	3	3		yes
		CD4+T cells	T-helper 1 polarising, 5 day	peripheral blood	normal	PB_Th1day5_normal	3	3		yes
		CD4+T cells	T-helper 2 polarising, 1 day	peripheral blood	normal	PB_Th2day1_norma1	3	3		yes
		CD4+T cells	CD4+T cells	thymus	normal	thymus_CD4T_normal	2		2
		CD4+T cells	CD4+T cells	cord blood	normal	UCB_CD4Tcell_normal	1		1
	CD8+T cells
		CD8+T cells	CD8+T cells	peripheral blood	normal	PB_CD8T_normal	185	161	24	yes
		CD8+T cells	CD8+T cells	peripheral blood	Graves disease (GD)	PB_CD8T_GD	37	37		yes
		CD8+T cells	CD8+T cells	peripheral blood	ulcerative colitis	PB_CD8T_UC	19	19		yes
		CD8+T cells	CD8+T cells	peripheral blood	Crohn's disease	PB_CD8T_CD	18	18		yes
		CD8+T cells	CD8+T cells	peripheral blood	HIV+ patient	PB_Tcell_HIVpos	7		7
		CD8+T cells	CD3+CD8+CD45RA+CD57- naive T cells	peripheral blood	normal	PB_CD57negCD8Tnaive_normal	4	4		yes
		CD8+T cells	CD3+CD8+CD45RA+CD57+ effector T cells	peripheral blood	normal	PB_CD57posCD8Teff_normal	3	3		yes
		CD8+T cells	CD8+T cells	peripheral blood	inflammatory bowel disease (IBD)	PB_CD8T_IBD	3		3
		CD8+T cells	CD8+T cells	thymus	normal	thymus_CD8T_normal	2		2
		CD8+T cells	CD3+CD8+CD45RA+ effector T cells	peripheral blood	normal	PB_CD8Teff_normal	1	1		yes
	B cells
		B cells	lymphoblastoid cells line (LCL)	peripheral blood	normal	PB_LCL_normal	462	36	426	yes
		B cells	B cells	peripheral blood	normal	PB_Bcell_normal	226	125	101	yes
		B cells	B cells	peripheral blood	systemic lupus erythematosus (SLE)	PB_Bcell_SLE	61	13	48	yes
		B cells	B cells	peripheral blood	rheumatoid arthritis (RA)	PB_Bcell_RA	48	48		yes
		B cells	B-cell precursors	bone marrow	normal	BM_Bprecursor_normal	22		22
		B cells	B cells	bone marrow	normal	BM_Bcell_normal	3		3
		B cells	naive B cells	peripheral blood	normal	PB_naiveBcell_normal	5	2	3	yes
		B cells	lymphoblastoid cells line (LCL)	peripheral blood	immunodeficiency with centromeric instability and facial anomalies (ICF) syndrome	PB_LCL_ICF	1		1
	natural killer (NK) cells
		NK cells	NK cells	peripheral blood	normal	PB_NK_normal	14		14
		NK cells	CD3-CD56+CD57+EAT-2- adaptive NK cells	peripheral blood	normal	PB_CD57posEAT2negNK_normal	4		4
		NK cells	CD3-CD56+CD57- canonical NK cells	peripheral blood	normal	PB_CD57negNK_normal	4		4
		NK cells	CD3-CD56+CD57+EAT-2+ canonical NK cells	peripheral blood	normal	PB_CD57posEAT2posNK_normal	3		3
		NK cells	CD3-CD56+CD57dim canonical NK cells	peripheral blood	normal	PB_CD57dimNK_normal	3		3
		NK cells	CD3-CD56+CD57+EAT-2int adaptive NK cells	peripheral blood	normal	PB_CD57posEAT2intNK_normal	1		1
	natural killer T (NKT) cells
		NKT cells	NKT cells	peripheral blood	normal	PB_NKT_normal	5		5
	dendritic cells (DCs)
		DCs	immature DCs	peripheral blood	normal	PB_iDC_normal	12		12
		DCs	mature DCs	peripheral blood	normal	PB_mDC_normal	6		6
	granulocytes
		granulocytes	eosinophils	peripheral blood	normal	PB_eosinophil_normal	6		6
		granulocytes	granulocytes	peripheral blood	normal	PB_granulocyte_normal	24	18	6	yes
		granulocytes	granulocytes	peripheral blood	systemic lupus erythematosus (SLE)	PB_granulocyte_SLE	21	13	8	yes
		granulocytes	granulocytes	peripheral blood	preterm birth	PB_granulocyte_preterm	3		3
		granulocytes	neutrophils	peripheral blood	normal	PB_PMN_normal	70	24	46	yes
		granulocytes	neutrophils	peripheral blood	systemic lupus erythematosus (SLE)	PB_PMN_SLE	15		15
		granulocytes	neutrophils	peripheral blood	obese	PB_PMN_obese	12		12
		granulocytes	neutrophils	peripheral blood	tuberculosis	PB_PMN_tuberculosis	8		8
		granulocytes	neutrophils	bone marrow	normal	BM_PMN_normal	2		2
	monocytes
		monocytes	monocytes	peripheral blood	normal	PB_monocyte_normal	255	63	192	yes
		monocytes	monocytes	peripheral blood	systemic lupus erythematosus (SLE)	PB_monocyte_SLE	53	26	27	yes
		monocytes	monocytes	peripheral blood	multiple sclerosis (MS)	PB_monocyte_MS	43	43		yes
		monocytes	monocytes	peripheral blood	relapsing-remitting multiple sclerosis (RRMS)	PB_monocyte_RRMS	40		40
		monocytes	monocytes	peripheral blood	Crohn's disease	PB_monocyte_CD	20	20		yes
		monocytes	monocytes	peripheral blood	ulcerative colitis	PB_monocyte_UC	20	20		yes
		monocytes	monocytes	peripheral blood	HIV+ patient	PB_monocyte_HIVpos	14	14		yes
		monocytes	monocytes	peripheral blood	myasthenia gravis (MG)	PB_monocyte_MG	13	13		yes
		monocytes	monocytes	peripheral blood	tuberculosis	PB_monocyte_tuberculosis	10	10		yes
		monocytes	monocytes	peripheral blood	clinically isolated syndrome (CIS)	PB_monocyte_CIS	9		9
		monocytes	monocytes	peripheral blood	inflammatory bowel disease (IBD)	PB_monocyte_IBD	3		3
		monocytes	monocytes	cord blood	normal	UCB_monocyte_normal	9		9
		monocytes	monocytes	bone marrow	normal	BM_monocyte_normal	3		3
	macrophages
		macrophages	immature macrophages	peripheral blood	normal	PB_macrophageimmature_normal	1		1
		macrophages	macrophages	peripheral blood	normal	PB_macrophage_normal	2		2
		macrophages	macrophages	bone marrow	normal	BM_macrophage_normal	3		3
		macrophages	monocyte-derived osteoclasts	peripheral blood	normal	PB_osteoclast_normal	3		3
	myeloid-derived suppressor cells (MDSCs)
		MDSCs	MDSCs	peripheral blood	normal	PB_MDSC_normal	15		15
	nucleated red blood cells
		nucleated red blood cells	nucleated red blood cells	cord blood	preterm cord blood	UCB_RBC_preterm	4	4		yes
		nucleated red blood cells	nucleated red blood cells	cord blood	term cord blood	UCB_RBC_normal	5	5		yes
	hematopoietic stem cells and progenitors
		hematopoietic stem cells and progenitors	CD34+ cells	cord blood	normal	UCB_CD34cell_normal	107	93	14	yes
		hematopoietic stem cells and progenitors	CD34+ cells	peripheral blood	normal	PB_CD34+_normal	16		16
		hematopoietic stem cells and progenitors	CD34+ cells	bone marrow	normal	BM_CD34+_normal	7		7
		hematopoietic stem cells and progenitors	CD34+ CD15- cells	peripheral blood	normal	PB_CD34+CD15-_normal	5		5
		hematopoietic stem cells and progenitors	multipotent progenitor cells (MPP)	bone marrow	normal	BM_MPP_normal	5		5
		hematopoietic stem cells and progenitors	L-MPP (late-multipotent progenitor cells)	bone marrow	normal	BM_LMPP_normal	5		5
		hematopoietic stem cells and progenitors	megakaryocyte-erythroid progenitor (MEP)	bone marrow	normal	BM_MEP_normal	5		5
		hematopoietic stem cells and progenitors	common myeloid progenitor (CMP)	bone marrow	normal	BM_CMP_normal	8		8
		hematopoietic stem cells and progenitors	granulocyte-macrophage progenitor (GMP)	bone marrow	normal	BM_GMP_normal	8		8
		hematopoietic stem cells and progenitors	promyelocytes	peripheral blood	normal	PB_promyelocyte_normal	4		4
		hematopoietic stem cells and progenitors	CD34+CD38- cells	bone marrow	normal	BM_CD34+38-_normal	3		3
		hematopoietic stem cells and progenitors	CD34+/CD1a- cells	thymus	normal	thymus_CD34+CD1a-_normal	2		2
		hematopoietic stem cells and progenitors	CD34+/CD1a+ cells	thymus	normal	thymus_CD34+CD1a+_normal	1		1
	leukemia cells
		leukemia cells	CD34+ CD15- cells	peripheral blood	chronic myeloid leukemia (CML)	PB_CD34+CD15-_CML	6		6
		leukemia cells	CD34+38- leukemic blast cells	bone marrow	acute myeloid leukemia (AML)	BM_CD34+38-_AML	5		5
		leukemia cells	CD34+38+ leukemic blast cells	bone marrow	acute myeloid leukemia (AML)	BM_CD34+38+_AML	8		8
		leukemia cells	lymphocytes	bone marrow	precursor B cell acute lymphoblastic leukemia (BCP-ALL)	BM_lymphocyte_BCPALL	535	535		yes
		leukemia cells	lymphocytes	bone marrow	T cell acute lymphoblastic leukemia (T-ALL)	BM_lymphocyte_TALL	80	80		yes
		leukemia cells	lymphocytes	peripheral blood	precursor B cell acute lymphoblastic leukemia (BCP-ALL)	PB_lymphocyte_BCPALL	74	74		yes
		leukemia cells	mononuclear cells	bone marrow	B-cell acute lymphoblastic leukemia (B-ALL)	BMMC_BALL	227		227
		leukemia cells	mononuclear cells	bone marrow	acute myeloid leukemia (AML)	BMMC_AML	212	16	196	yes
		leukemia cells	mononuclear cells	bone marrow	acute lymphoblastic leukemia (ALL)	BMMC_ALL	80		80
		leukemia cells	mononuclear cells	bone marrow	T cell acute lymphoblastic leukemia (T-ALL)	BMMC_TALL	63		63
	* Notes
	The column "class" indicates cell type, and may be divided into sub-classes based on phenotype.
	The sum of both of the uniformly and the pre-processed sample size is equal to the total sample size.
	The "yes" in the column "Profile curve" indicates whether there is an methylation profile provided for the uniformly processed beta values.

## Sheet: 850k
	Sheet 2. Sample category information for the 850k platform*.
	Cell type	Class	Sub-class	Tissue source	Healthy state (disease)	Study dataset ID	Total sample size	Uniformly processed sample size	Pre-processed sample size	Profile curve
	blood or whole blood cells
		blood	blood	blood	normal	PB_blood_normal	399	370	29	yes
		blood	blood	blood	HIV infection	PB_blood_HIVpos	934		934
		blood	blood	blood	Crohn's disease	PB_blood_CD	328		328
		blood	blood	blood	non-IBD (inflammatory bowel disease) control	PB_blood_nonIBD	74		74
		blood	blood	blood	neonate with assisted reproductive technology (ART)	PB_blood_ART	158	158		yes
		blood	blood	blood	exposure to polybrominated biphenyl (PBB)	PB_blood_PBB	679	679		yes
		blood	blood	blood	type 1 diabetes (T1D)	PB_blood_T1D	106	106		yes
		blood	blood	blood	Nicolaides-Baraitser syndrome (NCBRS)	PB_blood_NCBRS	25	25		yes
		blood	blood	blood	epilepsy	PB_blood_epilepsy	21	21		yes
		blood	blood	blood	systemic lupus erythematosus (SLE)	PB_blood_SLE	16	16		yes
		blood	blood	blood	Coffin-Siris syndrome	PB_blood_CSS	14	14		yes
		blood	blood	blood	trisomy 21	PB_blood_trisomy21	11		11
		blood	blood	blood	obese	PB_blood_obese	8		8
		blood	blood	blood	overweight	PB_blood_overweight	8		8
		blood	blood	blood	autoimmune encephalitis	PB_blood_AE	5	5		yes
		blood	blood	blood	Werner Syndrome	PB_blood_WS	3	3		yes
		blood	blood	blood	Beckwith-Wiedemann syndrome	PB_blood_BWS	1	1		yes
		blood	blood	cord blood	normal	UCB_blood_normal	8	8		yes
		blood	bloodspot	blood	neonate with assisted reproductive technology (ART)	bloodspot_ART	149	149		yes
		blood	bloodspot	blood	normal	bloodspot_normal	58	58		yes
	peripheral blood mononuclear cells (PBMCs)
		PBMC	PBMC	blood	normal	PBMC_normal	22	10	12	yes
		PBMC	PBMC	blood	pregnancy	PBMC_pregnancy	179	179		yes
		PBMC	PBMC	blood	myalgic encephalomyelitis/chronic fatigue syndrome (ME/CFS)	PBMC_MECFS	13		13
		PBMC	PBMC	blood	gulf war illness	PBMC_GWI	10	10		yes
	leukocytes
		leukocytes	leukocytes	blood	normal	PB_leukocyte_normal	12	2	10	yes
		leukocytes	leukocytes	blood	Tatton-Brown Rahman syndrome	PB_leukocyte_TBRS	2	2		yes
		leukocytes	leukocytes	blood	microcephalic dwarfism	PB_leukocyte_MD	1	1		yes
	lymphocytes
		lymphocytes	lymphocytes	blood	paraganglioma	PB_lymphocyte_paraganglioma	5	5		yes
	CD4+ T cells
		CD4+ T cells	CD4+ T cells	blood	normal	PB_CD4T_normal	24	24		yes
		CD4+ T cells	CD4+ T cells	blood	multiple sclerosis (MS)	PB_CD4T_MS	112		112
		CD4+ T cells	CD4+ T cells	blood	systemic lupus erythematosus (SLE)	PB_CD4T_SLE	16	16		yes
		CD4+ T cells	CD4+ T cells	blood	rheumatoid arthritis	PB_CD4T_RA	43	43		yes
		CD4+ T cells	CD4+ T cells	blood	psoriatic arthritis	PB_CD4T_PsA	13	13		yes
		CD4+ T cells	CD4+ T cells	blood	reactive arthritis	PB_CD4T_ReA	11	11		yes
		CD4+ T cells	CD4+ T cells	blood	crystal arthritis	PB_CD4T_CrA	9	9		yes
		CD4+ T cells	CD4+ T cells	blood	osteoarthritis	PB_CD4T_OS	5	5		yes
		CD4+ T cells	CD4+ T cells	blood	undifferentiated inflammatory arthritis	PB_CD4T_UA	4	4		yes
		CD4+ T cells	CD4+ T cells	blood	enteropathic arthritis	PB_CD4T_EnA	3	3		yes
		CD4+ T cells	CD4+ T cells	blood	other inflammatory arthritis	PB_CD4T_otherAthritis	8	8		yes
		CD4+ T cells	CD4+ T cells	blood	undifferentiated spondylo-arthropathy	PB_CD4T_USpA	2	2		yes
		CD4+ T cells	CD4+ T cells	blood	unknown	PB_CD4T_unknown	29	29		yes
	CD8+ T cells
		CD8+ T cells	CD8+ T cells	blood	unknown	PB_CD8T_unknown	29	29		yes
		CD8+ T cells	CD8+ T cells	blood	normal	PB_CD8T_normal	19	19		yes
		CD8+ T cells	CD8+ T cells	blood	systemic lupus erythematosus ( SLE)	PB_CD8T_SLE	16	16		yes
	B cells
		B cells	B cells	blood	rheumatoid arthritis	PB_Bcell_RA	46	46		yes
		B cells	B cells	blood	normal	PB_Bcell_normal	32	32		yes
		B cells	B cells	blood	unknown	PB_Bcell_unknown	29	29		yes
		B cells	B cells	blood	reactive arthritis	PB_Bcell_ReA	18	18		yes
		B cells	B cells	blood	systemic lupus erythematosus ( SLE)	PB_Bcell_SLE	16	16		yes
		B cells	B cells	blood	psoriatic arthritis	PB_Bcell_PsA	14	14		yes
		B cells	B cells	blood	undifferentiated inflammatory arthritis	PB_Bcell_UA	9	9		yes
		B cells	B cells	blood	crystal arthritis	PB_Bcell_CrA	8	8		yes
		B cells	B cells	blood	osteoarthritis	PB_Bcell_OS	6	6		yes
		B cells	B cells	blood	other inflammatory arthritis	PB_Bcell_otherAthritis	6	6		yes
		B cells	B cells	blood	enteropathic arthritis	PB_Bcell_EnA	3	3		yes
		B cells	B cells	blood	undifferentiated spondylo-arthropathy	PB_Bcell_USpA	3	3		yes
		B cells	B cells	blood	lupus	PB_Bcell_OtherLupus	1	1		yes
		B cells	B cells	blood	osteoarthritis	PB_LCL_normal	8	8		yes
	natural killer (NK) cells
		NK	NK	blood	normal	PB_NK_normal	16	6	10	yes
		NK	NK	blood	cytomegalovirus positive	PB_NK_CMV	30	30		yes
	granulocytes
		granulocytes	granulocytes	blood	unknown	PB_granulocyte_unknown	29	29		yes
		granulocytes	neutrophils	blood	normal	PB_neutrophil_normal	19	19		yes
		granulocytes	neutrophils	blood	systemic lupus erythematosus (SLE)	PB_neutrophil_SLE	16	16		yes
	monocytes
		monocytes	monocytes	blood	rheumatoid arthritis (RA)	PB_monocyte_RA	47		47
		monocytes	monocytes	blood	normal	PB_monocyte_normal	37	9	28	yes
		monocytes	monocytes	blood	sepsis	PB_monocyte_sepsis	14		14
		monocytes	monocytes	blood	M-CSF treatment	PB_monocyte_other	6	6		yes
		monocytes	monocytes	blood	systemic inflammatory response syndrome(SIRS)	PB_monocyte_SIRS	4		4
		monocytes	monocytes	blood	unknown	PB_monocyte_unknown	29	29		yes
	* Notes
	The column "class" indicates cell type, and may be divided into sub-classes based on phenotype.
	The sum of both of the uniformly and the pre-processed sample size is equal to the total sample size.
	The "yes" in the column "Profile curve" indicates whether there is an methylation profile provided for the uniformly processed beta values.
