# Supplementary material for: ImmuMethy, a database of DNA methylation plasticity at a single cytosine resolution in human blood and immune cells
Source: Database (Oxford). 2022 Apr 1;2022:baac020. doi: 10.1093/database/baac020 (PMC9216548; doi:10.1093/database/baac020)
Supplement: baac020_Supp [file baac020_supp.zip › Table S2.xlsx]

## Sheet: 450k
	Sheet 1. Sample information for the 450k platform.
	Sample ID	Study dataset ID	Class	Sub-class	Tissue source	Healthy state (disease)	Gender	Age (year)	Source of data process
	GSM1185584	BM_Bcell_normal	B cells	B cells	bone marrow	normal			Pre-processed by data submitter
	GSM1185588	BM_Bcell_normal	B cells	B cells	bone marrow	normal			Pre-processed by data submitter
	GSM1185592	BM_Bcell_normal	B cells	B cells	bone marrow	normal			Pre-processed by data submitter
	GSM1104642	BM_Bprecursor_normal	B cells	B-cell precursors	bone marrow	normal			Pre-processed by data submitter
	GSM1104643	BM_Bprecursor_normal	B cells	B-cell precursors	bone marrow	normal			Pre-processed by data submitter
	GSM1104644	BM_Bprecursor_normal	B cells	B-cell precursors	bone marrow	normal			Pre-processed by data submitter
	GSM1104645	BM_Bprecursor_normal	B cells	B-cell precursors	bone marrow	normal			Pre-processed by data submitter
	GSM1104646	BM_Bprecursor_normal	B cells	B-cell precursors	bone marrow	normal			Pre-processed by data submitter
	GSM1104647	BM_Bprecursor_normal	B cells	B-cell precursors	bone marrow	normal			Pre-processed by data submitter
	GSM1104648	BM_Bprecursor_normal	B cells	B-cell precursors	bone marrow	normal			Pre-processed by data submitter
	GSM1104649	BM_Bprecursor_normal	B cells	B-cell precursors	bone marrow	normal			Pre-processed by data submitter
	GSM1104650	BM_Bprecursor_normal	B cells	B-cell precursors	bone marrow	normal			Pre-processed by data submitter
	GSM1104651	BM_Bprecursor_normal	B cells	B-cell precursors	bone marrow	normal			Pre-processed by data submitter
	GSM1104652	BM_Bprecursor_normal	B cells	B-cell precursors	bone marrow	normal			Pre-processed by data submitter
	GSM1104653	BM_Bprecursor_normal	B cells	B-cell precursors	bone marrow	normal			Pre-processed by data submitter
	GSM1104654	BM_Bprecursor_normal	B cells	B-cell precursors	bone marrow	normal			Pre-processed by data submitter
	GSM1104655	BM_Bprecursor_normal	B cells	B-cell precursors	bone marrow	normal			Pre-processed by data submitter
	GSM1104656	BM_Bprecursor_normal	B cells	B-cell precursors	bone marrow	normal			Pre-processed by data submitter
	GSM1104657	BM_Bprecursor_normal	B cells	B-cell precursors	bone marrow	normal			Pre-processed by data submitter
	GSM1104658	BM_Bprecursor_normal	B cells	B-cell precursors	bone marrow	normal			Pre-processed by data submitter
	GSM1104659	BM_Bprecursor_normal	B cells	B-cell precursors	bone marrow	normal			Pre-processed by data submitter
	GSM1104660	BM_Bprecursor_normal	B cells	B-cell precursors	bone marrow	normal			Pre-processed by data submitter
	GSM1104661	BM_Bprecursor_normal	B cells	B-cell precursors	bone marrow	normal			Pre-processed by data submitter
	GSM1104662	BM_Bprecursor_normal	B cells	B-cell precursors	bone marrow	normal			Pre-processed by data submitter
	GSM1104663	BM_Bprecursor_normal	B cells	B-cell precursors	bone marrow	normal			Pre-processed by data submitter
	GSM1548150	BM_CD34+_normal	hematopoietic stem cells and progenitors	CD34+ cells	bone marrow	normal	male		Pre-processed by data submitter
	GSM1548156	BM_CD34+_normal	hematopoietic stem cells and progenitors	CD34+ cells	bone marrow	normal	female		Pre-processed by data submitter
	GSM1548162	BM_CD34+_normal	hematopoietic stem cells and progenitors	CD34+ cells	bone marrow	normal	male		Pre-processed by data submitter
	GSM1548168	BM_CD34+_normal	hematopoietic stem cells and progenitors	CD34+ cells	bone marrow	normal	female		Pre-processed by data submitter
	GSM1548174	BM_CD34+_normal	hematopoietic stem cells and progenitors	CD34+ cells	bone marrow	normal	male		Pre-processed by data submitter
	GSM2285183	BM_CD34+_normal	hematopoietic stem cells and progenitors	CD34+ cells	bone marrow	normal	male		Pre-processed by data submitter
	GSM2285185	BM_CD34+_normal	hematopoietic stem cells and progenitors	CD34+ cells	bone marrow	normal	male		Pre-processed by data submitter
	GSM1548182	BM_CD34+38-_AML	leukemia cells	CD34+38- leukemic blast cells	bone marrow	acute myeloid leukemia (AML)	female		Pre-processed by data submitter
	GSM1548188	BM_CD34+38-_AML	leukemia cells	CD34+38- leukemic blast cells	bone marrow	acute myeloid leukemia (AML)	male		Pre-processed by data submitter
	GSM1548194	BM_CD34+38-_AML	leukemia cells	CD34+38- leukemic blast cells	bone marrow	acute myeloid leukemia (AML)	male		Pre-processed by data submitter
	GSM1548200	BM_CD34+38-_AML	leukemia cells	CD34+38- leukemic blast cells	bone marrow	acute myeloid leukemia (AML)	female		Pre-processed by data submitter
	GSM1548210	BM_CD34+38-_AML	leukemia cells	CD34+38- leukemic blast cells	bone marrow	acute myeloid leukemia (AML)	male		Pre-processed by data submitter
	GSM1185582	BM_CD34+38-_normal	hematopoietic stem cells and progenitors	CD34+CD38- cells	bone marrow	normal			Pre-processed by data submitter
	GSM1185586	BM_CD34+38-_normal	hematopoietic stem cells and progenitors	CD34+CD38- cells	bone marrow	normal			Pre-processed by data submitter
	GSM1185590	BM_CD34+38-_normal	hematopoietic stem cells and progenitors	CD34+CD38- cells	bone marrow	normal			Pre-processed by data submitter
	GSM1548181	BM_CD34+38+_AML	leukemia cells	CD34+38+ leukemic blast cells	bone marrow	acute myeloid leukemia (AML)	female		Pre-processed by data submitter
	GSM1548184	BM_CD34+38+_AML	leukemia cells	CD34+38+ leukemic blast cells	bone marrow	acute myeloid leukemia (AML)	female		Pre-processed by data submitter
	GSM1548187	BM_CD34+38+_AML	leukemia cells	CD34+38+ leukemic blast cells	bone marrow	acute myeloid leukemia (AML)	male		Pre-processed by data submitter
	GSM1548193	BM_CD34+38+_AML	leukemia cells	CD34+38+ leukemic blast cells	bone marrow	acute myeloid leukemia (AML)	male		Pre-processed by data submitter
	GSM1548196	BM_CD34+38+_AML	leukemia cells	CD34+38+ leukemic blast cells	bone marrow	acute myeloid leukemia (AML)	male		Pre-processed by data submitter
	GSM1548199	BM_CD34+38+_AML	leukemia cells	CD34+38+ leukemic blast cells	bone marrow	acute myeloid leukemia (AML)	female		Pre-processed by data submitter
	GSM1548209	BM_CD34+38+_AML	leukemia cells	CD34+38+ leukemic blast cells	bone marrow	acute myeloid leukemia (AML)	male		Pre-processed by data submitter
	GSM1548222	BM_CD34+38+_AML	leukemia cells	CD34+38+ leukemic blast cells	bone marrow	acute myeloid leukemia (AML)	male		Pre-processed by data submitter
	GSM1229453	BM_CMP_normal	hematopoietic stem cells and progenitors	common myeloid progenitor (CMP)	bone marrow	normal	female		Pre-processed by data submitter
	GSM1229454	BM_CMP_normal	hematopoietic stem cells and progenitors	common myeloid progenitor (CMP)	bone marrow	normal	male		Pre-processed by data submitter
	GSM1229455	BM_CMP_normal	hematopoietic stem cells and progenitors	common myeloid progenitor (CMP)	bone marrow	normal	male		Pre-processed by data submitter
	GSM1548153	BM_CMP_normal	hematopoietic stem cells and progenitors	common myeloid progenitor (CMP)	bone marrow	normal	male		Pre-processed by data submitter
	GSM1548159	BM_CMP_normal	hematopoietic stem cells and progenitors	common myeloid progenitor (CMP)	bone marrow	normal	female		Pre-processed by data submitter
	GSM1548165	BM_CMP_normal	hematopoietic stem cells and progenitors	common myeloid progenitor (CMP)	bone marrow	normal	male		Pre-processed by data submitter
	GSM1548171	BM_CMP_normal	hematopoietic stem cells and progenitors	common myeloid progenitor (CMP)	bone marrow	normal	female		Pre-processed by data submitter
	GSM1548177	BM_CMP_normal	hematopoietic stem cells and progenitors	common myeloid progenitor (CMP)	bone marrow	normal	male		Pre-processed by data submitter
	GSM1229457	BM_GMP_normal	hematopoietic stem cells and progenitors	granulocyte-macrophage progenitor (GMP)	bone marrow	normal	male		Pre-processed by data submitter
	GSM1229458	BM_GMP_normal	hematopoietic stem cells and progenitors	granulocyte-macrophage progenitor (GMP)	bone marrow	normal	male		Pre-processed by data submitter
	GSM1548154	BM_GMP_normal	hematopoietic stem cells and progenitors	granulocyte-macrophage progenitor (GMP)	bone marrow	normal	male		Pre-processed by data submitter
	GSM1548160	BM_GMP_normal	hematopoietic stem cells and progenitors	granulocyte-macrophage progenitor (GMP)	bone marrow	normal	female		Pre-processed by data submitter
	GSM1548166	BM_GMP_normal	hematopoietic stem cells and progenitors	granulocyte-macrophage progenitor (GMP)	bone marrow	normal	male		Pre-processed by data submitter
	GSM1548172	BM_GMP_normal	hematopoietic stem cells and progenitors	granulocyte-macrophage progenitor (GMP)	bone marrow	normal	female		Pre-processed by data submitter
	GSM1548179	BM_GMP_normal	hematopoietic stem cells and progenitors	granulocyte-macrophage progenitor (GMP)	bone marrow	normal	male		Pre-processed by data submitter
	GSM1548152	BM_LMPP_normal	hematopoietic stem cells and progenitors	L-MPP (late-multipotent progenitor cells)	bone marrow	normal	male		Pre-processed by data submitter
	GSM1548158	BM_LMPP_normal	hematopoietic stem cells and progenitors	L-MPP (late-multipotent progenitor cells)	bone marrow	normal	female		Pre-processed by data submitter
	GSM1548164	BM_LMPP_normal	hematopoietic stem cells and progenitors	L-MPP (late-multipotent progenitor cells)	bone marrow	normal	male		Pre-processed by data submitter
	GSM1548170	BM_LMPP_normal	hematopoietic stem cells and progenitors	L-MPP (late-multipotent progenitor cells)	bone marrow	normal	female		Pre-processed by data submitter
	GSM1548176	BM_LMPP_normal	hematopoietic stem cells and progenitors	L-MPP (late-multipotent progenitor cells)	bone marrow	normal	male		Pre-processed by data submitter
	GSM1203372	BM_lymphocyte_BCPALL	leukemia cells	lymphocytes	bone marrow	precursor B cell acute lymphoblastic leukemia (BCP-ALL)			Uniformly processed in this study
	GSM1203375	BM_lymphocyte_BCPALL	leukemia cells	lymphocytes	bone marrow	precursor B cell acute lymphoblastic leukemia (BCP-ALL)			Uniformly processed in this study
	GSM1203376	BM_lymphocyte_BCPALL	leukemia cells	lymphocytes	bone marrow	precursor B cell acute lymphoblastic leukemia (BCP-ALL)			Uniformly processed in this study
	GSM1203380	BM_lymphocyte_BCPALL	leukemia cells	lymphocytes	bone marrow	precursor B cell acute lymphoblastic leukemia (BCP-ALL)			Uniformly processed in this study
	GSM1203383	BM_lymphocyte_BCPALL	leukemia cells	lymphocytes	bone marrow	precursor B cell acute lymphoblastic leukemia (BCP-ALL)			Uniformly processed in this study
	GSM1203384	BM_lymphocyte_BCPALL	leukemia cells	lymphocytes	bone marrow	precursor B cell acute lymphoblastic leukemia (BCP-ALL)			Uniformly processed in this study
	GSM1203387	BM_lymphocyte_BCPALL	leukemia cells	lymphocytes	bone marrow	precursor B cell acute lymphoblastic leukemia (BCP-ALL)			Uniformly processed in this study
	GSM1203389	BM_lymphocyte_BCPALL	leukemia cells	lymphocytes	bone marrow	precursor B cell acute lymphoblastic leukemia (BCP-ALL)			Uniformly processed in this study
	GSM1203393	BM_lymphocyte_BCPALL	leukemia cells	lymphocytes	bone marrow	precursor B cell acute lymphoblastic leukemia (BCP-ALL)			Uniformly processed in this study
	GSM1203397	BM_lymphocyte_BCPALL	leukemia cells	lymphocytes	bone marrow	precursor B cell acute lymphoblastic leukemia (BCP-ALL)			Uniformly processed in this study
	GSM1203399	BM_lymphocyte_BCPALL	leukemia cells	lymphocytes	bone marrow	precursor B cell acute lymphoblastic leukemia (BCP-ALL)			Uniformly processed in this study
	GSM1203404	BM_lymphocyte_BCPALL	leukemia cells	lymphocytes	bone marrow	precursor B cell acute lymphoblastic leukemia (BCP-ALL)			Uniformly processed in this study
	GSM1203405	BM_lymphocyte_BCPALL	leukemia cells	lymphocytes	bone marrow	precursor B cell acute lymphoblastic leukemia (BCP-ALL)			Uniformly processed in this study
	GSM1203408	BM_lymphocyte_BCPALL	leukemia cells	lymphocytes	bone marrow	precursor B cell acute lymphoblastic leukemia (BCP-ALL)			Uniformly processed in this study
	GSM1203409	BM_lymphocyte_BCPALL	leukemia cells	lymphocytes	bone marrow	precursor B cell acute lymphoblastic leukemia (BCP-ALL)			Uniformly processed in this study
	GSM1203410	BM_lymphocyte_BCPALL	leukemia cells	lymphocytes	bone marrow	precursor B cell acute lymphoblastic leukemia (BCP-ALL)			Uniformly processed in this study
	GSM1203411	BM_lymphocyte_BCPALL	leukemia cells	lymphocytes	bone marrow	precursor B cell acute lymphoblastic leukemia (BCP-ALL)			Uniformly processed in this study
	GSM1203413	BM_lymphocyte_BCPALL	leukemia cells	lymphocytes	bone marrow	precursor B cell acute lymphoblastic leukemia (BCP-ALL)			Uniformly processed in this study
	GSM1203415	BM_lymphocyte_BCPALL	leukemia cells	lymphocytes	bone marrow	precursor B cell acute lymphoblastic leukemia (BCP-ALL)			Uniformly processed in this study
	GSM1203420	BM_lymphocyte_BCPALL	leukemia cells	lymphocytes	bone marrow	precursor B cell acute lymphoblastic leukemia (BCP-ALL)			Uniformly processed in this study
	GSM1203421	BM_lymphocyte_BCPALL	leukemia cells	lymphocytes	bone marrow	precursor B cell acute lymphoblastic leukemia (BCP-ALL)			Uniformly processed in this study
	GSM1203422	BM_lymphocyte_BCPALL	leukemia cells	lymphocytes	bone marrow	precursor B cell acute lymphoblastic leukemia (BCP-ALL)			Uniformly processed in this study
	GSM1203424	BM_lymphocyte_BCPALL	leukemia cells	lymphocytes	bone marrow	precursor B cell acute lymphoblastic leukemia (BCP-ALL)			Uniformly processed in this study
	GSM1203425	BM_lymphocyte_BCPALL	leukemia cells	lymphocytes	bone marrow	precursor B cell acute lymphoblastic leukemia (BCP-ALL)			Uniformly processed in this study
	GSM1203426	BM_lymphocyte_BCPALL	leukemia cells	lymphocytes	bone marrow	precursor B cell acute lymphoblastic leukemia (BCP-ALL)			Uniformly processed in this study
	GSM1203427	BM_lymphocyte_BCPALL	leukemia cells	lymphocytes	bone marrow	precursor B cell acute lymphoblastic leukemia (BCP-ALL)			Uniformly processed in this study
	GSM1203430	BM_lymphocyte_BCPALL	leukemia cells	lymphocytes	bone marrow	precursor B cell acute lymphoblastic leukemia (BCP-ALL)			Uniformly processed in this study
	GSM1203431	BM_lymphocyte_BCPALL	leukemia cells	lymphocytes	bone marrow	precursor B cell acute lymphoblastic leukemia (BCP-ALL)			Uniformly processed in this study
	GSM1203432	BM_lymphocyte_BCPALL	leukemia cells	lymphocytes	bone marrow	precursor B cell acute lymphoblastic leukemia (BCP-ALL)			Uniformly processed in this study
	GSM1203435	BM_lymphocyte_BCPALL	leukemia cells	lymphocytes	bone marrow	precursor B cell acute lymphoblastic leukemia (BCP-ALL)			Uniformly processed in this study
	GSM1203437	BM_lymphocyte_BCPALL	leukemia cells	lymphocytes	bone marrow	precursor B cell acute lymphoblastic leukemia (BCP-ALL)			Uniformly processed in this study
	GSM1203438	BM_lymphocyte_BCPALL	leukemia cells	lymphocytes	bone marrow	precursor B cell acute lymphoblastic leukemia (BCP-ALL)			Uniformly processed in this study
	GSM1203439	BM_lymphocyte_BCPALL	leukemia cells	lymphocytes	bone marrow	precursor B cell acute lymphoblastic leukemia (BCP-ALL)			Uniformly processed in this study
	GSM1203442	BM_lymphocyte_BCPALL	leukemia cells	lymphocytes	bone marrow	precursor B cell acute lymphoblastic leukemia (BCP-ALL)			Uniformly processed in this study
	GSM1203444	BM_lymphocyte_BCPALL	leukemia cells	lymphocytes	bone marrow	precursor B cell acute lymphoblastic leukemia (BCP-ALL)			Uniformly processed in this study
	GSM1203445	BM_lymphocyte_BCPALL	leukemia cells	lymphocytes	bone marrow	precursor B cell acute lymphoblastic leukemia (BCP-ALL)			Uniformly processed in this study
	GSM1203447	BM_lymphocyte_BCPALL	leukemia cells	lymphocytes	bone marrow	precursor B cell acute lymphoblastic leukemia (BCP-ALL)			Uniformly processed in this study
	GSM1203448	BM_lymphocyte_BCPALL	leukemia cells	lymphocytes	bone marrow	precursor B cell acute lymphoblastic leukemia (BCP-ALL)			Uniformly processed in this study
	GSM1203450	BM_lymphocyte_BCPALL	leukemia cells	lymphocytes	bone marrow	precursor B cell acute lymphoblastic leukemia (BCP-ALL)			Uniformly processed in this study
	GSM1203452	BM_lymphocyte_BCPALL	leukemia cells	lymphocytes	bone marrow	precursor B cell acute lymphoblastic leukemia (BCP-ALL)			Uniformly processed in this study
	GSM1203453	BM_lymphocyte_BCPALL	leukemia cells	lymphocytes	bone marrow	precursor B cell acute lymphoblastic leukemia (BCP-ALL)			Uniformly processed in this study
	GSM1203454	BM_lymphocyte_BCPALL	leukemia cells	lymphocytes	bone marrow	precursor B cell acute lymphoblastic leukemia (BCP-ALL)			Uniformly processed in this study
	GSM1203455	BM_lymphocyte_BCPALL	leukemia cells	lymphocytes	bone marrow	precursor B cell acute lymphoblastic leukemia (BCP-ALL)			Uniformly processed in this study
	GSM1203458	BM_lymphocyte_BCPALL	leukemia cells	lymphocytes	bone marrow	precursor B cell acute lymphoblastic leukemia (BCP-ALL)			Uniformly processed in this study
	GSM1203461	BM_lymphocyte_BCPALL	leukemia cells	lymphocytes	bone marrow	precursor B cell acute lymphoblastic leukemia (BCP-ALL)			Uniformly processed in this study
	GSM1203462	BM_lymphocyte_BCPALL	leukemia cells	lymphocytes	bone marrow	precursor B cell acute lymphoblastic leukemia (BCP-ALL)			Uniformly processed in this study
	GSM1203464	BM_lymphocyte_BCPALL	leukemia cells	lymphocytes	bone marrow	precursor B cell acute lymphoblastic leukemia (BCP-ALL)			Uniformly processed in this study
	GSM1203465	BM_lymphocyte_BCPALL	leukemia cells	lymphocytes	bone marrow	precursor B cell acute lymphoblastic leukemia (BCP-ALL)			Uniformly processed in this study
	GSM1203466	BM_lymphocyte_BCPALL	leukemia cells	lymphocytes	bone marrow	precursor B cell acute lymphoblastic leukemia (BCP-ALL)			Uniformly processed in this study
	GSM1203467	BM_lymphocyte_BCPALL	leukemia cells	lymphocytes	bone marrow	precursor B cell acute lymphoblastic leukemia (BCP-ALL)			Uniformly processed in this study
	GSM1203468	BM_lymphocyte_BCPALL	leukemia cells	lymphocytes	bone marrow	precursor B cell acute lymphoblastic leukemia (BCP-ALL)			Uniformly processed in this study
	GSM1203469	BM_lymphocyte_BCPALL	leukemia cells	lymphocytes	bone marrow	precursor B cell acute lymphoblastic leukemia (BCP-ALL)			Uniformly processed in this study
	GSM1203470	BM_lymphocyte_BCPALL	leukemia cells	lymphocytes	bone marrow	precursor B cell acute lymphoblastic leukemia (BCP-ALL)			Uniformly processed in this study
	GSM1203473	BM_lymphocyte_BCPALL	leukemia cells	lymphocytes	bone marrow	precursor B cell acute lymphoblastic leukemia (BCP-ALL)			Uniformly processed in this study
	GSM1203477	BM_lymphocyte_BCPALL	leukemia cells	lymphocytes	bone marrow	precursor B cell acute lymphoblastic leukemia (BCP-ALL)			Uniformly processed in this study
	GSM1203482	BM_lymphocyte_BCPALL	leukemia cells	lymphocytes	bone marrow	precursor B cell acute lymphoblastic leukemia (BCP-ALL)			Uniformly processed in this study
	GSM1203486	BM_lymphocyte_BCPALL	leukemia cells	lymphocytes	bone marrow	precursor B cell acute lymphoblastic leukemia (BCP-ALL)			Uniformly processed in this study
	GSM1203490	BM_lymphocyte_BCPALL	leukemia cells	lymphocytes	bone marrow	precursor B cell acute lymphoblastic leukemia (BCP-ALL)			Uniformly processed in this study
	GSM1203494	BM_lymphocyte_BCPALL	leukemia cells	lymphocytes	bone marrow	precursor B cell acute lymphoblastic leukemia (BCP-ALL)			Uniformly processed in this study
	GSM1203497	BM_lymphocyte_BCPALL	leukemia cells	lymphocytes	bone marrow	precursor B cell acute lymphoblastic leukemia (BCP-ALL)			Uniformly processed in this study
	GSM1203498	BM_lymphocyte_BCPALL	leukemia cells	lymphocytes	bone marrow	precursor B cell acute lymphoblastic leukemia (BCP-ALL)			Uniformly processed in this study
	GSM1203500	BM_lymphocyte_BCPALL	leukemia cells	lymphocytes	bone marrow	precursor B cell acute lymphoblastic leukemia (BCP-ALL)			Uniformly processed in this study
	GSM1203501	BM_lymphocyte_BCPALL	leukemia cells	lymphocytes	bone marrow	precursor B cell acute lymphoblastic leukemia (BCP-ALL)			Uniformly processed in this study
	GSM1203502	BM_lymphocyte_BCPALL	leukemia cells	lymphocytes	bone marrow	precursor B cell acute lymphoblastic leukemia (BCP-ALL)			Uniformly processed in this study
	GSM1203509	BM_lymphocyte_BCPALL	leukemia cells	lymphocytes	bone marrow	precursor B cell acute lymphoblastic leukemia (BCP-ALL)			Uniformly processed in this study
	GSM1203512	BM_lymphocyte_BCPALL	leukemia cells	lymphocytes	bone marrow	precursor B cell acute lymphoblastic leukemia (BCP-ALL)			Uniformly processed in this study
	GSM1203518	BM_lymphocyte_BCPALL	leukemia cells	lymphocytes	bone marrow	precursor B cell acute lymphoblastic leukemia (BCP-ALL)			Uniformly processed in this study
	GSM1203522	BM_lymphocyte_BCPALL	leukemia cells	lymphocytes	bone marrow	precursor B cell acute lymphoblastic leukemia (BCP-ALL)			Uniformly processed in this study
	GSM1203523	BM_lymphocyte_BCPALL	leukemia cells	lymphocytes	bone marrow	precursor B cell acute lymphoblastic leukemia (BCP-ALL)			Uniformly processed in this study
	GSM1203529	BM_lymphocyte_BCPALL	leukemia cells	lymphocytes	bone marrow	precursor B cell acute lymphoblastic leukemia (BCP-ALL)			Uniformly processed in this study
	GSM1203531	BM_lymphocyte_BCPALL	leukemia cells	lymphocytes	bone marrow	precursor B cell acute lymphoblastic leukemia (BCP-ALL)			Uniformly processed in this study
	GSM1203532	BM_lymphocyte_BCPALL	leukemia cells	lymphocytes	bone marrow	precursor B cell acute lymphoblastic leukemia (BCP-ALL)			Uniformly processed in this study
	GSM1203533	BM_lymphocyte_BCPALL	leukemia cells	lymphocytes	bone marrow	precursor B cell acute lymphoblastic leukemia (BCP-ALL)			Uniformly processed in this study
	GSM1203534	BM_lymphocyte_BCPALL	leukemia cells	lymphocytes	bone marrow	precursor B cell acute lymphoblastic leukemia (BCP-ALL)			Uniformly processed in this study
	GSM1203541	BM_lymphocyte_BCPALL	leukemia cells	lymphocytes	bone marrow	precursor B cell acute lymphoblastic leukemia (BCP-ALL)			Uniformly processed in this study
	GSM1203543	BM_lymphocyte_BCPALL	leukemia cells	lymphocytes	bone marrow	precursor B cell acute lymphoblastic leukemia (BCP-ALL)			Uniformly processed in this study
	GSM1203545	BM_lymphocyte_BCPALL	leukemia cells	lymphocytes	bone marrow	precursor B cell acute lymphoblastic leukemia (BCP-ALL)			Uniformly processed in this study
	GSM1203549	BM_lymphocyte_BCPALL	leukemia cells	lymphocytes	bone marrow	precursor B cell acute lymphoblastic leukemia (BCP-ALL)			Uniformly processed in this study
	GSM1203553	BM_lymphocyte_BCPALL	leukemia cells	lymphocytes	bone marrow	precursor B cell acute lymphoblastic leukemia (BCP-ALL)			Uniformly processed in this study
	GSM1203558	BM_lymphocyte_BCPALL	leukemia cells	lymphocytes	bone marrow	precursor B cell acute lymphoblastic leukemia (BCP-ALL)			Uniformly processed in this study
	GSM1203559	BM_lymphocyte_BCPALL	leukemia cells	lymphocytes	bone marrow	precursor B cell acute lymphoblastic leukemia (BCP-ALL)			Uniformly processed in this study
	GSM1203560	BM_lymphocyte_BCPALL	leukemia cells	lymphocytes	bone marrow	precursor B cell acute lymphoblastic leukemia (BCP-ALL)			Uniformly processed in this study
	GSM1203563	BM_lymphocyte_BCPALL	leukemia cells	lymphocytes	bone marrow	precursor B cell acute lymphoblastic leukemia (BCP-ALL)			Uniformly processed in this study
	GSM1203564	BM_lymphocyte_BCPALL	leukemia cells	lymphocytes	bone marrow	precursor B cell acute lymphoblastic leukemia (BCP-ALL)			Uniformly processed in this study
	GSM1203565	BM_lymphocyte_BCPALL	leukemia cells	lymphocytes	bone marrow	precursor B cell acute lymphoblastic leukemia (BCP-ALL)			Uniformly processed in this study
	GSM1203569	BM_lymphocyte_BCPALL	leukemia cells	lymphocytes	bone marrow	precursor B cell acute lymphoblastic leukemia (BCP-ALL)			Uniformly processed in this study
	GSM1203570	BM_lymphocyte_BCPALL	leukemia cells	lymphocytes	bone marrow	precursor B cell acute lymphoblastic leukemia (BCP-ALL)			Uniformly processed in this study
	GSM1203571	BM_lymphocyte_BCPALL	leukemia cells	lymphocytes	bone marrow	precursor B cell acute lymphoblastic leukemia (BCP-ALL)			Uniformly processed in this study
	GSM1203573	BM_lymphocyte_BCPALL	leukemia cells	lymphocytes	bone marrow	precursor B cell acute lymphoblastic leukemia (BCP-ALL)			Uniformly processed in this study
	GSM1203574	BM_lymphocyte_BCPALL	leukemia cells	lymphocytes	bone marrow	precursor B cell acute lymphoblastic leukemia (BCP-ALL)			Uniformly processed in this study
	GSM1203578	BM_lymphocyte_BCPALL	leukemia cells	lymphocytes	bone marrow	precursor B cell acute lymphoblastic leukemia (BCP-ALL)			Uniformly processed in this study
	GSM1203580	BM_lymphocyte_BCPALL	leukemia cells	lymphocytes	bone marrow	precursor B cell acute lymphoblastic leukemia (BCP-ALL)			Uniformly processed in this study
	GSM1203583	BM_lymphocyte_BCPALL	leukemia cells	lymphocytes	bone marrow	precursor B cell acute lymphoblastic leukemia (BCP-ALL)			Uniformly processed in this study
	GSM1203584	BM_lymphocyte_BCPALL	leukemia cells	lymphocytes	bone marrow	precursor B cell acute lymphoblastic leukemia (BCP-ALL)			Uniformly processed in this study
	GSM1203585	BM_lymphocyte_BCPALL	leukemia cells	lymphocytes	bone marrow	precursor B cell acute lymphoblastic leukemia (BCP-ALL)			Uniformly processed in this study
	GSM1203587	BM_lymphocyte_BCPALL	leukemia cells	lymphocytes	bone marrow	precursor B cell acute lymphoblastic leukemia (BCP-ALL)			Uniformly processed in this study
	GSM1203588	BM_lymphocyte_BCPALL	leukemia cells	lymphocytes	bone marrow	precursor B cell acute lymphoblastic leukemia (BCP-ALL)			Uniformly processed in this study
	GSM1203589	BM_lymphocyte_BCPALL	leukemia cells	lymphocytes	bone marrow	precursor B cell acute lymphoblastic leukemia (BCP-ALL)			Uniformly processed in this study
	GSM1203592	BM_lymphocyte_BCPALL	leukemia cells	lymphocytes	bone marrow	precursor B cell acute lymphoblastic leukemia (BCP-ALL)			Uniformly processed in this study
	GSM1203595	BM_lymphocyte_BCPALL	leukemia cells	lymphocytes	bone marrow	precursor B cell acute lymphoblastic leukemia (BCP-ALL)			Uniformly processed in this study
	GSM1203600	BM_lymphocyte_BCPALL	leukemia cells	lymphocytes	bone marrow	precursor B cell acute lymphoblastic leukemia (BCP-ALL)			Uniformly processed in this study
	GSM1203601	BM_lymphocyte_BCPALL	leukemia cells	lymphocytes	bone marrow	precursor B cell acute lymphoblastic leukemia (BCP-ALL)			Uniformly processed in this study
	GSM1203604	BM_lymphocyte_BCPALL	leukemia cells	lymphocytes	bone marrow	precursor B cell acute lymphoblastic leukemia (BCP-ALL)			Uniformly processed in this study
	GSM1203605	BM_lymphocyte_BCPALL	leukemia cells	lymphocytes	bone marrow	precursor B cell acute lymphoblastic leukemia (BCP-ALL)			Uniformly processed in this study
	GSM1203606	BM_lymphocyte_BCPALL	leukemia cells	lymphocytes	bone marrow	precursor B cell acute lymphoblastic leukemia (BCP-ALL)			Uniformly processed in this study
	GSM1203608	BM_lymphocyte_BCPALL	leukemia cells	lymphocytes	bone marrow	precursor B cell acute lymphoblastic leukemia (BCP-ALL)			Uniformly processed in this study
	GSM1203609	BM_lymphocyte_BCPALL	leukemia cells	lymphocytes	bone marrow	precursor B cell acute lymphoblastic leukemia (BCP-ALL)			Uniformly processed in this study
	GSM1203610	BM_lymphocyte_BCPALL	leukemia cells	lymphocytes	bone marrow	precursor B cell acute lymphoblastic leukemia (BCP-ALL)			Uniformly processed in this study
	GSM1203611	BM_lymphocyte_BCPALL	leukemia cells	lymphocytes	bone marrow	precursor B cell acute lymphoblastic leukemia (BCP-ALL)			Uniformly processed in this study
	GSM1203612	BM_lymphocyte_BCPALL	leukemia cells	lymphocytes	bone marrow	precursor B cell acute lymphoblastic leukemia (BCP-ALL)			Uniformly processed in this study
	GSM1203613	BM_lymphocyte_BCPALL	leukemia cells	lymphocytes	bone marrow	precursor B cell acute lymphoblastic leukemia (BCP-ALL)			Uniformly processed in this study
	GSM1203615	BM_lymphocyte_BCPALL	leukemia cells	lymphocytes	bone marrow	precursor B cell acute lymphoblastic leukemia (BCP-ALL)			Uniformly processed in this study
	GSM1203617	BM_lymphocyte_BCPALL	leukemia cells	lymphocytes	bone marrow	precursor B cell acute lymphoblastic leukemia (BCP-ALL)			Uniformly processed in this study
	GSM1203618	BM_lymphocyte_BCPALL	leukemia cells	lymphocytes	bone marrow	precursor B cell acute lymphoblastic leukemia (BCP-ALL)			Uniformly processed in this study
	GSM1203622	BM_lymphocyte_BCPALL	leukemia cells	lymphocytes	bone marrow	precursor B cell acute lymphoblastic leukemia (BCP-ALL)			Uniformly processed in this study
	GSM1203629	BM_lymphocyte_BCPALL	leukemia cells	lymphocytes	bone marrow	precursor B cell acute lymphoblastic leukemia (BCP-ALL)			Uniformly processed in this study
	GSM1203630	BM_lymphocyte_BCPALL	leukemia cells	lymphocytes	bone marrow	precursor B cell acute lymphoblastic leukemia (BCP-ALL)			Uniformly processed in this study
	GSM1203633	BM_lymphocyte_BCPALL	leukemia cells	lymphocytes	bone marrow	precursor B cell acute lymphoblastic leukemia (BCP-ALL)			Uniformly processed in this study
	GSM1203634	BM_lymphocyte_BCPALL	leukemia cells	lymphocytes	bone marrow	precursor B cell acute lymphoblastic leukemia (BCP-ALL)			Uniformly processed in this study
	GSM1203635	BM_lymphocyte_BCPALL	leukemia cells	lymphocytes	bone marrow	precursor B cell acute lymphoblastic leukemia (BCP-ALL)			Uniformly processed in this study
	GSM1203636	BM_lymphocyte_BCPALL	leukemia cells	lymphocytes	bone marrow	precursor B cell acute lymphoblastic leukemia (BCP-ALL)			Uniformly processed in this study
	GSM1203637	BM_lymphocyte_BCPALL	leukemia cells	lymphocytes	bone marrow	precursor B cell acute lymphoblastic leukemia (BCP-ALL)			Uniformly processed in this study
	GSM1203638	BM_lymphocyte_BCPALL	leukemia cells	lymphocytes	bone marrow	precursor B cell acute lymphoblastic leukemia (BCP-ALL)			Uniformly processed in this study
	GSM1203639	BM_lymphocyte_BCPALL	leukemia cells	lymphocytes	bone marrow	precursor B cell acute lymphoblastic leukemia (BCP-ALL)			Uniformly processed in this study
	GSM1203640	BM_lymphocyte_BCPALL	leukemia cells	lymphocytes	bone marrow	precursor B cell acute lymphoblastic leukemia (BCP-ALL)			Uniformly processed in this study
	GSM1203643	BM_lymphocyte_BCPALL	leukemia cells	lymphocytes	bone marrow	precursor B cell acute lymphoblastic leukemia (BCP-ALL)			Uniformly processed in this study
	GSM1203644	BM_lymphocyte_BCPALL	leukemia cells	lymphocytes	bone marrow	precursor B cell acute lymphoblastic leukemia (BCP-ALL)			Uniformly processed in this study
	GSM1203645	BM_lymphocyte_BCPALL	leukemia cells	lymphocytes	bone marrow	precursor B cell acute lymphoblastic leukemia (BCP-ALL)			Uniformly processed in this study
	GSM1203647	BM_lymphocyte_BCPALL	leukemia cells	lymphocytes	bone marrow	precursor B cell acute lymphoblastic leukemia (BCP-ALL)			Uniformly processed in this study
	GSM1203648	BM_lymphocyte_BCPALL	leukemia cells	lymphocytes	bone marrow	precursor B cell acute lymphoblastic leukemia (BCP-ALL)			Uniformly processed in this study
	GSM1203649	BM_lymphocyte_BCPALL	leukemia cells	lymphocytes	bone marrow	precursor B cell acute lymphoblastic leukemia (BCP-ALL)			Uniformly processed in this study
	GSM1203650	BM_lymphocyte_BCPALL	leukemia cells	lymphocytes	bone marrow	precursor B cell acute lymphoblastic leukemia (BCP-ALL)			Uniformly processed in this study
	GSM1203651	BM_lymphocyte_BCPALL	leukemia cells	lymphocytes	bone marrow	precursor B cell acute lymphoblastic leukemia (BCP-ALL)			Uniformly processed in this study
	GSM1203652	BM_lymphocyte_BCPALL	leukemia cells	lymphocytes	bone marrow	precursor B cell acute lymphoblastic leukemia (BCP-ALL)			Uniformly processed in this study
	GSM1203653	BM_lymphocyte_BCPALL	leukemia cells	lymphocytes	bone marrow	precursor B cell acute lymphoblastic leukemia (BCP-ALL)			Uniformly processed in this study
	GSM1203656	BM_lymphocyte_BCPALL	leukemia cells	lymphocytes	bone marrow	precursor B cell acute lymphoblastic leukemia (BCP-ALL)			Uniformly processed in this study
	GSM1203657	BM_lymphocyte_BCPALL	leukemia cells	lymphocytes	bone marrow	precursor B cell acute lymphoblastic leukemia (BCP-ALL)			Uniformly processed in this study
	GSM1203658	BM_lymphocyte_BCPALL	leukemia cells	lymphocytes	bone marrow	precursor B cell acute lymphoblastic leukemia (BCP-ALL)			Uniformly processed in this study
	GSM1203659	BM_lymphocyte_BCPALL	leukemia cells	lymphocytes	bone marrow	precursor B cell acute lymphoblastic leukemia (BCP-ALL)			Uniformly processed in this study
	GSM1203660	BM_lymphocyte_BCPALL	leukemia cells	lymphocytes	bone marrow	precursor B cell acute lymphoblastic leukemia (BCP-ALL)			Uniformly processed in this study
	GSM1203662	BM_lymphocyte_BCPALL	leukemia cells	lymphocytes	bone marrow	precursor B cell acute lymphoblastic leukemia (BCP-ALL)			Uniformly processed in this study
	GSM1203664	BM_lymphocyte_BCPALL	leukemia cells	lymphocytes	bone marrow	precursor B cell acute lymphoblastic leukemia (BCP-ALL)			Uniformly processed in this study
	GSM1203665	BM_lymphocyte_BCPALL	leukemia cells	lymphocytes	bone marrow	precursor B cell acute lymphoblastic leukemia (BCP-ALL)			Uniformly processed in this study
	GSM1203669	BM_lymphocyte_BCPALL	leukemia cells	lymphocytes	bone marrow	precursor B cell acute lymphoblastic leukemia (BCP-ALL)			Uniformly processed in this study
	GSM1203671	BM_lymphocyte_BCPALL	leukemia cells	lymphocytes	bone marrow	precursor B cell acute lymphoblastic leukemia (BCP-ALL)			Uniformly processed in this study
	GSM1203672	BM_lymphocyte_BCPALL	leukemia cells	lymphocytes	bone marrow	precursor B cell acute lymphoblastic leukemia (BCP-ALL)			Uniformly processed in this study
	GSM1203673	BM_lymphocyte_BCPALL	leukemia cells	lymphocytes	bone marrow	precursor B cell acute lymphoblastic leukemia (BCP-ALL)			Uniformly processed in this study
	GSM1203674	BM_lymphocyte_BCPALL	leukemia cells	lymphocytes	bone marrow	precursor B cell acute lymphoblastic leukemia (BCP-ALL)			Uniformly processed in this study
	GSM1203676	BM_lymphocyte_BCPALL	leukemia cells	lymphocytes	bone marrow	precursor B cell acute lymphoblastic leukemia (BCP-ALL)			Uniformly processed in this study
	GSM1203680	BM_lymphocyte_BCPALL	leukemia cells	lymphocytes	bone marrow	precursor B cell acute lymphoblastic leukemia (BCP-ALL)			Uniformly processed in this study
	GSM1203681	BM_lymphocyte_BCPALL	leukemia cells	lymphocytes	bone marrow	precursor B cell acute lymphoblastic leukemia (BCP-ALL)			Uniformly processed in this study
	GSM1203682	BM_lymphocyte_BCPALL	leukemia cells	lymphocytes	bone marrow	precursor B cell acute lymphoblastic leukemia (BCP-ALL)			Uniformly processed in this study
	GSM1203683	BM_lymphocyte_BCPALL	leukemia cells	lymphocytes	bone marrow	precursor B cell acute lymphoblastic leukemia (BCP-ALL)			Uniformly processed in this study
	GSM1203684	BM_lymphocyte_BCPALL	leukemia cells	lymphocytes	bone marrow	precursor B cell acute lymphoblastic leukemia (BCP-ALL)			Uniformly processed in this study
	GSM1203685	BM_lymphocyte_BCPALL	leukemia cells	lymphocytes	bone marrow	precursor B cell acute lymphoblastic leukemia (BCP-ALL)			Uniformly processed in this study
	GSM1203687	BM_lymphocyte_BCPALL	leukemia cells	lymphocytes	bone marrow	precursor B cell acute lymphoblastic leukemia (BCP-ALL)			Uniformly processed in this study
	GSM1203689	BM_lymphocyte_BCPALL	leukemia cells	lymphocytes	bone marrow	precursor B cell acute lymphoblastic leukemia (BCP-ALL)			Uniformly processed in this study
	GSM1203690	BM_lymphocyte_BCPALL	leukemia cells	lymphocytes	bone marrow	precursor B cell acute lymphoblastic leukemia (BCP-ALL)			Uniformly processed in this study
	GSM1203691	BM_lymphocyte_BCPALL	leukemia cells	lymphocytes	bone marrow	precursor B cell acute lymphoblastic leukemia (BCP-ALL)			Uniformly processed in this study
	GSM1203692	BM_lymphocyte_BCPALL	leukemia cells	lymphocytes	bone marrow	precursor B cell acute lymphoblastic leukemia (BCP-ALL)			Uniformly processed in this study
	GSM1203693	BM_lymphocyte_BCPALL	leukemia cells	lymphocytes	bone marrow	precursor B cell acute lymphoblastic leukemia (BCP-ALL)			Uniformly processed in this study
	GSM1203694	BM_lymphocyte_BCPALL	leukemia cells	lymphocytes	bone marrow	precursor B cell acute lymphoblastic leukemia (BCP-ALL)			Uniformly processed in this study
	GSM1203695	BM_lymphocyte_BCPALL	leukemia cells	lymphocytes	bone marrow	precursor B cell acute lymphoblastic leukemia (BCP-ALL)			Uniformly processed in this study
	GSM1203696	BM_lymphocyte_BCPALL	leukemia cells	lymphocytes	bone marrow	precursor B cell acute lymphoblastic leukemia (BCP-ALL)			Uniformly processed in this study
	GSM1203697	BM_lymphocyte_BCPALL	leukemia cells	lymphocytes	bone marrow	precursor B cell acute lymphoblastic leukemia (BCP-ALL)			Uniformly processed in this study
	GSM1203699	BM_lymphocyte_BCPALL	leukemia cells	lymphocytes	bone marrow	precursor B cell acute lymphoblastic leukemia (BCP-ALL)			Uniformly processed in this study
	GSM1203702	BM_lymphocyte_BCPALL	leukemia cells	lymphocytes	bone marrow	precursor B cell acute lymphoblastic leukemia (BCP-ALL)			Uniformly processed in this study
	GSM1203703	BM_lymphocyte_BCPALL	leukemia cells	lymphocytes	bone marrow	precursor B cell acute lymphoblastic leukemia (BCP-ALL)			Uniformly processed in this study
	GSM1203704	BM_lymphocyte_BCPALL	leukemia cells	lymphocytes	bone marrow	precursor B cell acute lymphoblastic leukemia (BCP-ALL)			Uniformly processed in this study
	GSM1203705	BM_lymphocyte_BCPALL	leukemia cells	lymphocytes	bone marrow	precursor B cell acute lymphoblastic leukemia (BCP-ALL)			Uniformly processed in this study
	GSM1203707	BM_lymphocyte_BCPALL	leukemia cells	lymphocytes	bone marrow	precursor B cell acute lymphoblastic leukemia (BCP-ALL)			Uniformly processed in this study
	GSM1203708	BM_lymphocyte_BCPALL	leukemia cells	lymphocytes	bone marrow	precursor B cell acute lymphoblastic leukemia (BCP-ALL)			Uniformly processed in this study
	GSM1203709	BM_lymphocyte_BCPALL	leukemia cells	lymphocytes	bone marrow	precursor B cell acute lymphoblastic leukemia (BCP-ALL)			Uniformly processed in this study
	GSM1203710	BM_lymphocyte_BCPALL	leukemia cells	lymphocytes	bone marrow	precursor B cell acute lymphoblastic leukemia (BCP-ALL)			Uniformly processed in this study
	GSM1203711	BM_lymphocyte_BCPALL	leukemia cells	lymphocytes	bone marrow	precursor B cell acute lymphoblastic leukemia (BCP-ALL)			Uniformly processed in this study
	GSM1203712	BM_lymphocyte_BCPALL	leukemia cells	lymphocytes	bone marrow	precursor B cell acute lymphoblastic leukemia (BCP-ALL)			Uniformly processed in this study
	GSM1203713	BM_lymphocyte_BCPALL	leukemia cells	lymphocytes	bone marrow	precursor B cell acute lymphoblastic leukemia (BCP-ALL)			Uniformly processed in this study
	GSM1203714	BM_lymphocyte_BCPALL	leukemia cells	lymphocytes	bone marrow	precursor B cell acute lymphoblastic leukemia (BCP-ALL)			Uniformly processed in this study
	GSM1203715	BM_lymphocyte_BCPALL	leukemia cells	lymphocytes	bone marrow	precursor B cell acute lymphoblastic leukemia (BCP-ALL)			Uniformly processed in this study
	GSM1203716	BM_lymphocyte_BCPALL	leukemia cells	lymphocytes	bone marrow	precursor B cell acute lymphoblastic leukemia (BCP-ALL)			Uniformly processed in this study
	GSM1203717	BM_lymphocyte_BCPALL	leukemia cells	lymphocytes	bone marrow	precursor B cell acute lymphoblastic leukemia (BCP-ALL)			Uniformly processed in this study
	GSM1203719	BM_lymphocyte_BCPALL	leukemia cells	lymphocytes	bone marrow	precursor B cell acute lymphoblastic leukemia (BCP-ALL)			Uniformly processed in this study
	GSM1203720	BM_lymphocyte_BCPALL	leukemia cells	lymphocytes	bone marrow	precursor B cell acute lymphoblastic leukemia (BCP-ALL)			Uniformly processed in this study
	GSM1203721	BM_lymphocyte_BCPALL	leukemia cells	lymphocytes	bone marrow	precursor B cell acute lymphoblastic leukemia (BCP-ALL)			Uniformly processed in this study
	GSM1203723	BM_lymphocyte_BCPALL	leukemia cells	lymphocytes	bone marrow	precursor B cell acute lymphoblastic leukemia (BCP-ALL)			Uniformly processed in this study
	GSM1203724	BM_lymphocyte_BCPALL	leukemia cells	lymphocytes	bone marrow	precursor B cell acute lymphoblastic leukemia (BCP-ALL)			Uniformly processed in this study
	GSM1203727	BM_lymphocyte_BCPALL	leukemia cells	lymphocytes	bone marrow	precursor B cell acute lymphoblastic leukemia (BCP-ALL)			Uniformly processed in this study
	GSM1203729	BM_lymphocyte_BCPALL	leukemia cells	lymphocytes	bone marrow	precursor B cell acute lymphoblastic leukemia (BCP-ALL)			Uniformly processed in this study
	GSM1203730	BM_lymphocyte_BCPALL	leukemia cells	lymphocytes	bone marrow	precursor B cell acute lymphoblastic leukemia (BCP-ALL)			Uniformly processed in this study
	GSM1203731	BM_lymphocyte_BCPALL	leukemia cells	lymphocytes	bone marrow	precursor B cell acute lymphoblastic leukemia (BCP-ALL)			Uniformly processed in this study
	GSM1203732	BM_lymphocyte_BCPALL	leukemia cells	lymphocytes	bone marrow	precursor B cell acute lymphoblastic leukemia (BCP-ALL)			Uniformly processed in this study
	GSM1203733	BM_lymphocyte_BCPALL	leukemia cells	lymphocytes	bone marrow	precursor B cell acute lymphoblastic leukemia (BCP-ALL)			Uniformly processed in this study
	GSM1203734	BM_lymphocyte_BCPALL	leukemia cells	lymphocytes	bone marrow	precursor B cell acute lymphoblastic leukemia (BCP-ALL)			Uniformly processed in this study
	GSM1203736	BM_lymphocyte_BCPALL	leukemia cells	lymphocytes	bone marrow	precursor B cell acute lymphoblastic leukemia (BCP-ALL)			Uniformly processed in this study
	GSM1203738	BM_lymphocyte_BCPALL	leukemia cells	lymphocytes	bone marrow	precursor B cell acute lymphoblastic leukemia (BCP-ALL)			Uniformly processed in this study
	GSM1203739	BM_lymphocyte_BCPALL	leukemia cells	lymphocytes	bone marrow	precursor B cell acute lymphoblastic leukemia (BCP-ALL)			Uniformly processed in this study
	GSM1203740	BM_lymphocyte_BCPALL	leukemia cells	lymphocytes	bone marrow	precursor B cell acute lymphoblastic leukemia (BCP-ALL)			Uniformly processed in this study
	GSM1203741	BM_lymphocyte_BCPALL	leukemia cells	lymphocytes	bone marrow	precursor B cell acute lymphoblastic leukemia (BCP-ALL)			Uniformly processed in this study
	GSM1203742	BM_lymphocyte_BCPALL	leukemia cells	lymphocytes	bone marrow	precursor B cell acute lymphoblastic leukemia (BCP-ALL)			Uniformly processed in this study
	GSM1203743	BM_lymphocyte_BCPALL	leukemia cells	lymphocytes	bone marrow	precursor B cell acute lymphoblastic leukemia (BCP-ALL)			Uniformly processed in this study
	GSM1203744	BM_lymphocyte_BCPALL	leukemia cells	lymphocytes	bone marrow	precursor B cell acute lymphoblastic leukemia (BCP-ALL)			Uniformly processed in this study
	GSM1203745	BM_lymphocyte_BCPALL	leukemia cells	lymphocytes	bone marrow	precursor B cell acute lymphoblastic leukemia (BCP-ALL)			Uniformly processed in this study
	GSM1203746	BM_lymphocyte_BCPALL	leukemia cells	lymphocytes	bone marrow	precursor B cell acute lymphoblastic leukemia (BCP-ALL)			Uniformly processed in this study
	GSM1203747	BM_lymphocyte_BCPALL	leukemia cells	lymphocytes	bone marrow	precursor B cell acute lymphoblastic leukemia (BCP-ALL)			Uniformly processed in this study
	GSM1203748	BM_lymphocyte_BCPALL	leukemia cells	lymphocytes	bone marrow	precursor B cell acute lymphoblastic leukemia (BCP-ALL)			Uniformly processed in this study
	GSM1203749	BM_lymphocyte_BCPALL	leukemia cells	lymphocytes	bone marrow	precursor B cell acute lymphoblastic leukemia (BCP-ALL)			Uniformly processed in this study
	GSM1203752	BM_lymphocyte_BCPALL	leukemia cells	lymphocytes	bone marrow	precursor B cell acute lymphoblastic leukemia (BCP-ALL)			Uniformly processed in this study
	GSM1203753	BM_lymphocyte_BCPALL	leukemia cells	lymphocytes	bone marrow	precursor B cell acute lymphoblastic leukemia (BCP-ALL)			Uniformly processed in this study
	GSM1203754	BM_lymphocyte_BCPALL	leukemia cells	lymphocytes	bone marrow	precursor B cell acute lymphoblastic leukemia (BCP-ALL)			Uniformly processed in this study
	GSM1203755	BM_lymphocyte_BCPALL	leukemia cells	lymphocytes	bone marrow	precursor B cell acute lymphoblastic leukemia (BCP-ALL)			Uniformly processed in this study
	GSM1203756	BM_lymphocyte_BCPALL	leukemia cells	lymphocytes	bone marrow	precursor B cell acute lymphoblastic leukemia (BCP-ALL)			Uniformly processed in this study
	GSM1203757	BM_lymphocyte_BCPALL	leukemia cells	lymphocytes	bone marrow	precursor B cell acute lymphoblastic leukemia (BCP-ALL)			Uniformly processed in this study
	GSM1203758	BM_lymphocyte_BCPALL	leukemia cells	lymphocytes	bone marrow	precursor B cell acute lymphoblastic leukemia (BCP-ALL)			Uniformly processed in this study
	GSM1203759	BM_lymphocyte_BCPALL	leukemia cells	lymphocytes	bone marrow	precursor B cell acute lymphoblastic leukemia (BCP-ALL)			Uniformly processed in this study
	GSM1203760	BM_lymphocyte_BCPALL	leukemia cells	lymphocytes	bone marrow	precursor B cell acute lymphoblastic leukemia (BCP-ALL)			Uniformly processed in this study
	GSM1203761	BM_lymphocyte_BCPALL	leukemia cells	lymphocytes	bone marrow	precursor B cell acute lymphoblastic leukemia (BCP-ALL)			Uniformly processed in this study
	GSM1203763	BM_lymphocyte_BCPALL	leukemia cells	lymphocytes	bone marrow	precursor B cell acute lymphoblastic leukemia (BCP-ALL)			Uniformly processed in this study
	GSM1203764	BM_lymphocyte_BCPALL	leukemia cells	lymphocytes	bone marrow	precursor B cell acute lymphoblastic leukemia (BCP-ALL)			Uniformly processed in this study
	GSM1203765	BM_lymphocyte_BCPALL	leukemia cells	lymphocytes	bone marrow	precursor B cell acute lymphoblastic leukemia (BCP-ALL)			Uniformly processed in this study
	GSM1203766	BM_lymphocyte_BCPALL	leukemia cells	lymphocytes	bone marrow	precursor B cell acute lymphoblastic leukemia (BCP-ALL)			Uniformly processed in this study
	GSM1203767	BM_lymphocyte_BCPALL	leukemia cells	lymphocytes	bone marrow	precursor B cell acute lymphoblastic leukemia (BCP-ALL)			Uniformly processed in this study
	GSM1203771	BM_lymphocyte_BCPALL	leukemia cells	lymphocytes	bone marrow	precursor B cell acute lymphoblastic leukemia (BCP-ALL)			Uniformly processed in this study
	GSM1203772	BM_lymphocyte_BCPALL	leukemia cells	lymphocytes	bone marrow	precursor B cell acute lymphoblastic leukemia (BCP-ALL)			Uniformly processed in this study
	GSM1203774	BM_lymphocyte_BCPALL	leukemia cells	lymphocytes	bone marrow	precursor B cell acute lymphoblastic leukemia (BCP-ALL)			Uniformly processed in this study
	GSM1203775	BM_lymphocyte_BCPALL	leukemia cells	lymphocytes	bone marrow	precursor B cell acute lymphoblastic leukemia (BCP-ALL)			Uniformly processed in this study
	GSM1203777	BM_lymphocyte_BCPALL	leukemia cells	lymphocytes	bone marrow	precursor B cell acute lymphoblastic leukemia (BCP-ALL)			Uniformly processed in this study
	GSM1203778	BM_lymphocyte_BCPALL	leukemia cells	lymphocytes	bone marrow	precursor B cell acute lymphoblastic leukemia (BCP-ALL)			Uniformly processed in this study
	GSM1203779	BM_lymphocyte_BCPALL	leukemia cells	lymphocytes	bone marrow	precursor B cell acute lymphoblastic leukemia (BCP-ALL)			Uniformly processed in this study
	GSM1203780	BM_lymphocyte_BCPALL	leukemia cells	lymphocytes	bone marrow	precursor B cell acute lymphoblastic leukemia (BCP-ALL)			Uniformly processed in this study
	GSM1203782	BM_lymphocyte_BCPALL	leukemia cells	lymphocytes	bone marrow	precursor B cell acute lymphoblastic leukemia (BCP-ALL)			Uniformly processed in this study
	GSM1203783	BM_lymphocyte_BCPALL	leukemia cells	lymphocytes	bone marrow	precursor B cell acute lymphoblastic leukemia (BCP-ALL)			Uniformly processed in this study
	GSM1203785	BM_lymphocyte_BCPALL	leukemia cells	lymphocytes	bone marrow	precursor B cell acute lymphoblastic leukemia (BCP-ALL)			Uniformly processed in this study
	GSM1203786	BM_lymphocyte_BCPALL	leukemia cells	lymphocytes	bone marrow	precursor B cell acute lymphoblastic leukemia (BCP-ALL)			Uniformly processed in this study
	GSM1203787	BM_lymphocyte_BCPALL	leukemia cells	lymphocytes	bone marrow	precursor B cell acute lymphoblastic leukemia (BCP-ALL)			Uniformly processed in this study
	GSM1203788	BM_lymphocyte_BCPALL	leukemia cells	lymphocytes	bone marrow	precursor B cell acute lymphoblastic leukemia (BCP-ALL)			Uniformly processed in this study
	GSM1203789	BM_lymphocyte_BCPALL	leukemia cells	lymphocytes	bone marrow	precursor B cell acute lymphoblastic leukemia (BCP-ALL)			Uniformly processed in this study
	GSM1203790	BM_lymphocyte_BCPALL	leukemia cells	lymphocytes	bone marrow	precursor B cell acute lymphoblastic leukemia (BCP-ALL)			Uniformly processed in this study
	GSM1203791	BM_lymphocyte_BCPALL	leukemia cells	lymphocytes	bone marrow	precursor B cell acute lymphoblastic leukemia (BCP-ALL)			Uniformly processed in this study
	GSM1203792	BM_lymphocyte_BCPALL	leukemia cells	lymphocytes	bone marrow	precursor B cell acute lymphoblastic leukemia (BCP-ALL)			Uniformly processed in this study
	GSM1203793	BM_lymphocyte_BCPALL	leukemia cells	lymphocytes	bone marrow	precursor B cell acute lymphoblastic leukemia (BCP-ALL)			Uniformly processed in this study
	GSM1203795	BM_lymphocyte_BCPALL	leukemia cells	lymphocytes	bone marrow	precursor B cell acute lymphoblastic leukemia (BCP-ALL)			Uniformly processed in this study
	GSM1203796	BM_lymphocyte_BCPALL	leukemia cells	lymphocytes	bone marrow	precursor B cell acute lymphoblastic leukemia (BCP-ALL)			Uniformly processed in this study
	GSM1203797	BM_lymphocyte_BCPALL	leukemia cells	lymphocytes	bone marrow	precursor B cell acute lymphoblastic leukemia (BCP-ALL)			Uniformly processed in this study
	GSM1203798	BM_lymphocyte_BCPALL	leukemia cells	lymphocytes	bone marrow	precursor B cell acute lymphoblastic leukemia (BCP-ALL)			Uniformly processed in this study
	GSM1203799	BM_lymphocyte_BCPALL	leukemia cells	lymphocytes	bone marrow	precursor B cell acute lymphoblastic leukemia (BCP-ALL)			Uniformly processed in this study
	GSM1203801	BM_lymphocyte_BCPALL	leukemia cells	lymphocytes	bone marrow	precursor B cell acute lymphoblastic leukemia (BCP-ALL)			Uniformly processed in this study
	GSM1203802	BM_lymphocyte_BCPALL	leukemia cells	lymphocytes	bone marrow	precursor B cell acute lymphoblastic leukemia (BCP-ALL)			Uniformly processed in this study
	GSM1203803	BM_lymphocyte_BCPALL	leukemia cells	lymphocytes	bone marrow	precursor B cell acute lymphoblastic leukemia (BCP-ALL)			Uniformly processed in this study
	GSM1203804	BM_lymphocyte_BCPALL	leukemia cells	lymphocytes	bone marrow	precursor B cell acute lymphoblastic leukemia (BCP-ALL)			Uniformly processed in this study
	GSM1203806	BM_lymphocyte_BCPALL	leukemia cells	lymphocytes	bone marrow	precursor B cell acute lymphoblastic leukemia (BCP-ALL)			Uniformly processed in this study
	GSM1203807	BM_lymphocyte_BCPALL	leukemia cells	lymphocytes	bone marrow	precursor B cell acute lymphoblastic leukemia (BCP-ALL)			Uniformly processed in this study
	GSM1203808	BM_lymphocyte_BCPALL	leukemia cells	lymphocytes	bone marrow	precursor B cell acute lymphoblastic leukemia (BCP-ALL)			Uniformly processed in this study
	GSM1203809	BM_lymphocyte_BCPALL	leukemia cells	lymphocytes	bone marrow	precursor B cell acute lymphoblastic leukemia (BCP-ALL)			Uniformly processed in this study
	GSM1203811	BM_lymphocyte_BCPALL	leukemia cells	lymphocytes	bone marrow	precursor B cell acute lymphoblastic leukemia (BCP-ALL)			Uniformly processed in this study
	GSM1203812	BM_lymphocyte_BCPALL	leukemia cells	lymphocytes	bone marrow	precursor B cell acute lymphoblastic leukemia (BCP-ALL)			Uniformly processed in this study
	GSM1203816	BM_lymphocyte_BCPALL	leukemia cells	lymphocytes	bone marrow	precursor B cell acute lymphoblastic leukemia (BCP-ALL)			Uniformly processed in this study
	GSM1203818	BM_lymphocyte_BCPALL	leukemia cells	lymphocytes	bone marrow	precursor B cell acute lymphoblastic leukemia (BCP-ALL)			Uniformly processed in this study
	GSM1203819	BM_lymphocyte_BCPALL	leukemia cells	lymphocytes	bone marrow	precursor B cell acute lymphoblastic leukemia (BCP-ALL)			Uniformly processed in this study
	GSM1203820	BM_lymphocyte_BCPALL	leukemia cells	lymphocytes	bone marrow	precursor B cell acute lymphoblastic leukemia (BCP-ALL)			Uniformly processed in this study
	GSM1203821	BM_lymphocyte_BCPALL	leukemia cells	lymphocytes	bone marrow	precursor B cell acute lymphoblastic leukemia (BCP-ALL)			Uniformly processed in this study
	GSM1203823	BM_lymphocyte_BCPALL	leukemia cells	lymphocytes	bone marrow	precursor B cell acute lymphoblastic leukemia (BCP-ALL)			Uniformly processed in this study
	GSM1203824	BM_lymphocyte_BCPALL	leukemia cells	lymphocytes	bone marrow	precursor B cell acute lymphoblastic leukemia (BCP-ALL)			Uniformly processed in this study
	GSM1203825	BM_lymphocyte_BCPALL	leukemia cells	lymphocytes	bone marrow	precursor B cell acute lymphoblastic leukemia (BCP-ALL)			Uniformly processed in this study
	GSM1203828	BM_lymphocyte_BCPALL	leukemia cells	lymphocytes	bone marrow	precursor B cell acute lymphoblastic leukemia (BCP-ALL)			Uniformly processed in this study
	GSM1203829	BM_lymphocyte_BCPALL	leukemia cells	lymphocytes	bone marrow	precursor B cell acute lymphoblastic leukemia (BCP-ALL)			Uniformly processed in this study
	GSM1203830	BM_lymphocyte_BCPALL	leukemia cells	lymphocytes	bone marrow	precursor B cell acute lymphoblastic leukemia (BCP-ALL)			Uniformly processed in this study
	GSM1203831	BM_lymphocyte_BCPALL	leukemia cells	lymphocytes	bone marrow	precursor B cell acute lymphoblastic leukemia (BCP-ALL)			Uniformly processed in this study
	GSM1203832	BM_lymphocyte_BCPALL	leukemia cells	lymphocytes	bone marrow	precursor B cell acute lymphoblastic leukemia (BCP-ALL)			Uniformly processed in this study
	GSM1203833	BM_lymphocyte_BCPALL	leukemia cells	lymphocytes	bone marrow	precursor B cell acute lymphoblastic leukemia (BCP-ALL)			Uniformly processed in this study
	GSM1203834	BM_lymphocyte_BCPALL	leukemia cells	lymphocytes	bone marrow	precursor B cell acute lymphoblastic leukemia (BCP-ALL)			Uniformly processed in this study
	GSM1203835	BM_lymphocyte_BCPALL	leukemia cells	lymphocytes	bone marrow	precursor B cell acute lymphoblastic leukemia (BCP-ALL)			Uniformly processed in this study
	GSM1203836	BM_lymphocyte_BCPALL	leukemia cells	lymphocytes	bone marrow	precursor B cell acute lymphoblastic leukemia (BCP-ALL)			Uniformly processed in this study
	GSM1203837	BM_lymphocyte_BCPALL	leukemia cells	lymphocytes	bone marrow	precursor B cell acute lymphoblastic leukemia (BCP-ALL)			Uniformly processed in this study
	GSM1203838	BM_lymphocyte_BCPALL	leukemia cells	lymphocytes	bone marrow	precursor B cell acute lymphoblastic leukemia (BCP-ALL)			Uniformly processed in this study
	GSM1203839	BM_lymphocyte_BCPALL	leukemia cells	lymphocytes	bone marrow	precursor B cell acute lymphoblastic leukemia (BCP-ALL)			Uniformly processed in this study
	GSM1203841	BM_lymphocyte_BCPALL	leukemia cells	lymphocytes	bone marrow	precursor B cell acute lymphoblastic leukemia (BCP-ALL)			Uniformly processed in this study
	GSM1203843	BM_lymphocyte_BCPALL	leukemia cells	lymphocytes	bone marrow	precursor B cell acute lymphoblastic leukemia (BCP-ALL)			Uniformly processed in this study
	GSM1203845	BM_lymphocyte_BCPALL	leukemia cells	lymphocytes	bone marrow	precursor B cell acute lymphoblastic leukemia (BCP-ALL)			Uniformly processed in this study
	GSM1203848	BM_lymphocyte_BCPALL	leukemia cells	lymphocytes	bone marrow	precursor B cell acute lymphoblastic leukemia (BCP-ALL)			Uniformly processed in this study
	GSM1203849	BM_lymphocyte_BCPALL	leukemia cells	lymphocytes	bone marrow	precursor B cell acute lymphoblastic leukemia (BCP-ALL)			Uniformly processed in this study
	GSM1203850	BM_lymphocyte_BCPALL	leukemia cells	lymphocytes	bone marrow	precursor B cell acute lymphoblastic leukemia (BCP-ALL)			Uniformly processed in this study
	GSM1203851	BM_lymphocyte_BCPALL	leukemia cells	lymphocytes	bone marrow	precursor B cell acute lymphoblastic leukemia (BCP-ALL)			Uniformly processed in this study
	GSM1203852	BM_lymphocyte_BCPALL	leukemia cells	lymphocytes	bone marrow	precursor B cell acute lymphoblastic leukemia (BCP-ALL)			Uniformly processed in this study
	GSM1203854	BM_lymphocyte_BCPALL	leukemia cells	lymphocytes	bone marrow	precursor B cell acute lymphoblastic leukemia (BCP-ALL)			Uniformly processed in this study
	GSM1203855	BM_lymphocyte_BCPALL	leukemia cells	lymphocytes	bone marrow	precursor B cell acute lymphoblastic leukemia (BCP-ALL)			Uniformly processed in this study
	GSM1203856	BM_lymphocyte_BCPALL	leukemia cells	lymphocytes	bone marrow	precursor B cell acute lymphoblastic leukemia (BCP-ALL)			Uniformly processed in this study
	GSM1203857	BM_lymphocyte_BCPALL	leukemia cells	lymphocytes	bone marrow	precursor B cell acute lymphoblastic leukemia (BCP-ALL)			Uniformly processed in this study
	GSM1203858	BM_lymphocyte_BCPALL	leukemia cells	lymphocytes	bone marrow	precursor B cell acute lymphoblastic leukemia (BCP-ALL)			Uniformly processed in this study
	GSM1203860	BM_lymphocyte_BCPALL	leukemia cells	lymphocytes	bone marrow	precursor B cell acute lymphoblastic leukemia (BCP-ALL)			Uniformly processed in this study
	GSM1203861	BM_lymphocyte_BCPALL	leukemia cells	lymphocytes	bone marrow	precursor B cell acute lymphoblastic leukemia (BCP-ALL)			Uniformly processed in this study
	GSM1203862	BM_lymphocyte_BCPALL	leukemia cells	lymphocytes	bone marrow	precursor B cell acute lymphoblastic leukemia (BCP-ALL)			Uniformly processed in this study
	GSM1203864	BM_lymphocyte_BCPALL	leukemia cells	lymphocytes	bone marrow	precursor B cell acute lymphoblastic leukemia (BCP-ALL)			Uniformly processed in this study
	GSM1203866	BM_lymphocyte_BCPALL	leukemia cells	lymphocytes	bone marrow	precursor B cell acute lymphoblastic leukemia (BCP-ALL)			Uniformly processed in this study
	GSM1203868	BM_lymphocyte_BCPALL	leukemia cells	lymphocytes	bone marrow	precursor B cell acute lymphoblastic leukemia (BCP-ALL)			Uniformly processed in this study
	GSM1203870	BM_lymphocyte_BCPALL	leukemia cells	lymphocytes	bone marrow	precursor B cell acute lymphoblastic leukemia (BCP-ALL)			Uniformly processed in this study
	GSM1203871	BM_lymphocyte_BCPALL	leukemia cells	lymphocytes	bone marrow	precursor B cell acute lymphoblastic leukemia (BCP-ALL)			Uniformly processed in this study
	GSM1203872	BM_lymphocyte_BCPALL	leukemia cells	lymphocytes	bone marrow	precursor B cell acute lymphoblastic leukemia (BCP-ALL)			Uniformly processed in this study
	GSM1203873	BM_lymphocyte_BCPALL	leukemia cells	lymphocytes	bone marrow	precursor B cell acute lymphoblastic leukemia (BCP-ALL)			Uniformly processed in this study
	GSM1203874	BM_lymphocyte_BCPALL	leukemia cells	lymphocytes	bone marrow	precursor B cell acute lymphoblastic leukemia (BCP-ALL)			Uniformly processed in this study
	GSM1203875	BM_lymphocyte_BCPALL	leukemia cells	lymphocytes	bone marrow	precursor B cell acute lymphoblastic leukemia (BCP-ALL)			Uniformly processed in this study
	GSM1203876	BM_lymphocyte_BCPALL	leukemia cells	lymphocytes	bone marrow	precursor B cell acute lymphoblastic leukemia (BCP-ALL)			Uniformly processed in this study
	GSM1203877	BM_lymphocyte_BCPALL	leukemia cells	lymphocytes	bone marrow	precursor B cell acute lymphoblastic leukemia (BCP-ALL)			Uniformly processed in this study
	GSM1203878	BM_lymphocyte_BCPALL	leukemia cells	lymphocytes	bone marrow	precursor B cell acute lymphoblastic leukemia (BCP-ALL)			Uniformly processed in this study
	GSM1203879	BM_lymphocyte_BCPALL	leukemia cells	lymphocytes	bone marrow	precursor B cell acute lymphoblastic leukemia (BCP-ALL)			Uniformly processed in this study
	GSM1203880	BM_lymphocyte_BCPALL	leukemia cells	lymphocytes	bone marrow	precursor B cell acute lymphoblastic leukemia (BCP-ALL)			Uniformly processed in this study
	GSM1203881	BM_lymphocyte_BCPALL	leukemia cells	lymphocytes	bone marrow	precursor B cell acute lymphoblastic leukemia (BCP-ALL)			Uniformly processed in this study
	GSM1203882	BM_lymphocyte_BCPALL	leukemia cells	lymphocytes	bone marrow	precursor B cell acute lymphoblastic leukemia (BCP-ALL)			Uniformly processed in this study
	GSM1203883	BM_lymphocyte_BCPALL	leukemia cells	lymphocytes	bone marrow	precursor B cell acute lymphoblastic leukemia (BCP-ALL)			Uniformly processed in this study
	GSM1203884	BM_lymphocyte_BCPALL	leukemia cells	lymphocytes	bone marrow	precursor B cell acute lymphoblastic leukemia (BCP-ALL)			Uniformly processed in this study
	GSM1203885	BM_lymphocyte_BCPALL	leukemia cells	lymphocytes	bone marrow	precursor B cell acute lymphoblastic leukemia (BCP-ALL)			Uniformly processed in this study
	GSM1203888	BM_lymphocyte_BCPALL	leukemia cells	lymphocytes	bone marrow	precursor B cell acute lymphoblastic leukemia (BCP-ALL)			Uniformly processed in this study
	GSM1203889	BM_lymphocyte_BCPALL	leukemia cells	lymphocytes	bone marrow	precursor B cell acute lymphoblastic leukemia (BCP-ALL)			Uniformly processed in this study
	GSM1203890	BM_lymphocyte_BCPALL	leukemia cells	lymphocytes	bone marrow	precursor B cell acute lymphoblastic leukemia (BCP-ALL)			Uniformly processed in this study
	GSM1203891	BM_lymphocyte_BCPALL	leukemia cells	lymphocytes	bone marrow	precursor B cell acute lymphoblastic leukemia (BCP-ALL)			Uniformly processed in this study
	GSM1203892	BM_lymphocyte_BCPALL	leukemia cells	lymphocytes	bone marrow	precursor B cell acute lymphoblastic leukemia (BCP-ALL)			Uniformly processed in this study
	GSM1203893	BM_lymphocyte_BCPALL	leukemia cells	lymphocytes	bone marrow	precursor B cell acute lymphoblastic leukemia (BCP-ALL)			Uniformly processed in this study
	GSM1203894	BM_lymphocyte_BCPALL	leukemia cells	lymphocytes	bone marrow	precursor B cell acute lymphoblastic leukemia (BCP-ALL)			Uniformly processed in this study
	GSM1203895	BM_lymphocyte_BCPALL	leukemia cells	lymphocytes	bone marrow	precursor B cell acute lymphoblastic leukemia (BCP-ALL)			Uniformly processed in this study
	GSM1203896	BM_lymphocyte_BCPALL	leukemia cells	lymphocytes	bone marrow	precursor B cell acute lymphoblastic leukemia (BCP-ALL)			Uniformly processed in this study
	GSM1203897	BM_lymphocyte_BCPALL	leukemia cells	lymphocytes	bone marrow	precursor B cell acute lymphoblastic leukemia (BCP-ALL)			Uniformly processed in this study
	GSM1203900	BM_lymphocyte_BCPALL	leukemia cells	lymphocytes	bone marrow	precursor B cell acute lymphoblastic leukemia (BCP-ALL)			Uniformly processed in this study
	GSM1203901	BM_lymphocyte_BCPALL	leukemia cells	lymphocytes	bone marrow	precursor B cell acute lymphoblastic leukemia (BCP-ALL)			Uniformly processed in this study
	GSM1203902	BM_lymphocyte_BCPALL	leukemia cells	lymphocytes	bone marrow	precursor B cell acute lymphoblastic leukemia (BCP-ALL)			Uniformly processed in this study
	GSM1203903	BM_lymphocyte_BCPALL	leukemia cells	lymphocytes	bone marrow	precursor B cell acute lymphoblastic leukemia (BCP-ALL)			Uniformly processed in this study
	GSM1203904	BM_lymphocyte_BCPALL	leukemia cells	lymphocytes	bone marrow	precursor B cell acute lymphoblastic leukemia (BCP-ALL)			Uniformly processed in this study
	GSM1203906	BM_lymphocyte_BCPALL	leukemia cells	lymphocytes	bone marrow	precursor B cell acute lymphoblastic leukemia (BCP-ALL)			Uniformly processed in this study
	GSM1203907	BM_lymphocyte_BCPALL	leukemia cells	lymphocytes	bone marrow	precursor B cell acute lymphoblastic leukemia (BCP-ALL)			Uniformly processed in this study
	GSM1203908	BM_lymphocyte_BCPALL	leukemia cells	lymphocytes	bone marrow	precursor B cell acute lymphoblastic leukemia (BCP-ALL)			Uniformly processed in this study
	GSM1203909	BM_lymphocyte_BCPALL	leukemia cells	lymphocytes	bone marrow	precursor B cell acute lymphoblastic leukemia (BCP-ALL)			Uniformly processed in this study
	GSM1203911	BM_lymphocyte_BCPALL	leukemia cells	lymphocytes	bone marrow	precursor B cell acute lymphoblastic leukemia (BCP-ALL)			Uniformly processed in this study
	GSM1203913	BM_lymphocyte_BCPALL	leukemia cells	lymphocytes	bone marrow	precursor B cell acute lymphoblastic leukemia (BCP-ALL)			Uniformly processed in this study
	GSM1203914	BM_lymphocyte_BCPALL	leukemia cells	lymphocytes	bone marrow	precursor B cell acute lymphoblastic leukemia (BCP-ALL)			Uniformly processed in this study
	GSM1203915	BM_lymphocyte_BCPALL	leukemia cells	lymphocytes	bone marrow	precursor B cell acute lymphoblastic leukemia (BCP-ALL)			Uniformly processed in this study
	GSM1203916	BM_lymphocyte_BCPALL	leukemia cells	lymphocytes	bone marrow	precursor B cell acute lymphoblastic leukemia (BCP-ALL)			Uniformly processed in this study
	GSM1203917	BM_lymphocyte_BCPALL	leukemia cells	lymphocytes	bone marrow	precursor B cell acute lymphoblastic leukemia (BCP-ALL)			Uniformly processed in this study
	GSM1203920	BM_lymphocyte_BCPALL	leukemia cells	lymphocytes	bone marrow	precursor B cell acute lymphoblastic leukemia (BCP-ALL)			Uniformly processed in this study
	GSM1203921	BM_lymphocyte_BCPALL	leukemia cells	lymphocytes	bone marrow	precursor B cell acute lymphoblastic leukemia (BCP-ALL)			Uniformly processed in this study
	GSM1203923	BM_lymphocyte_BCPALL	leukemia cells	lymphocytes	bone marrow	precursor B cell acute lymphoblastic leukemia (BCP-ALL)			Uniformly processed in this study
	GSM1203924	BM_lymphocyte_BCPALL	leukemia cells	lymphocytes	bone marrow	precursor B cell acute lymphoblastic leukemia (BCP-ALL)			Uniformly processed in this study
	GSM1203926	BM_lymphocyte_BCPALL	leukemia cells	lymphocytes	bone marrow	precursor B cell acute lymphoblastic leukemia (BCP-ALL)			Uniformly processed in this study
	GSM1203927	BM_lymphocyte_BCPALL	leukemia cells	lymphocytes	bone marrow	precursor B cell acute lymphoblastic leukemia (BCP-ALL)			Uniformly processed in this study
	GSM1203928	BM_lymphocyte_BCPALL	leukemia cells	lymphocytes	bone marrow	precursor B cell acute lymphoblastic leukemia (BCP-ALL)			Uniformly processed in this study
	GSM1203929	BM_lymphocyte_BCPALL	leukemia cells	lymphocytes	bone marrow	precursor B cell acute lymphoblastic leukemia (BCP-ALL)			Uniformly processed in this study
	GSM1203931	BM_lymphocyte_BCPALL	leukemia cells	lymphocytes	bone marrow	precursor B cell acute lymphoblastic leukemia (BCP-ALL)			Uniformly processed in this study
	GSM1203932	BM_lymphocyte_BCPALL	leukemia cells	lymphocytes	bone marrow	precursor B cell acute lymphoblastic leukemia (BCP-ALL)			Uniformly processed in this study
	GSM1203934	BM_lymphocyte_BCPALL	leukemia cells	lymphocytes	bone marrow	precursor B cell acute lymphoblastic leukemia (BCP-ALL)			Uniformly processed in this study
	GSM1203935	BM_lymphocyte_BCPALL	leukemia cells	lymphocytes	bone marrow	precursor B cell acute lymphoblastic leukemia (BCP-ALL)			Uniformly processed in this study
	GSM1203937	BM_lymphocyte_BCPALL	leukemia cells	lymphocytes	bone marrow	precursor B cell acute lymphoblastic leukemia (BCP-ALL)			Uniformly processed in this study
	GSM1203938	BM_lymphocyte_BCPALL	leukemia cells	lymphocytes	bone marrow	precursor B cell acute lymphoblastic leukemia (BCP-ALL)			Uniformly processed in this study
	GSM1203939	BM_lymphocyte_BCPALL	leukemia cells	lymphocytes	bone marrow	precursor B cell acute lymphoblastic leukemia (BCP-ALL)			Uniformly processed in this study
	GSM1203940	BM_lymphocyte_BCPALL	leukemia cells	lymphocytes	bone marrow	precursor B cell acute lymphoblastic leukemia (BCP-ALL)			Uniformly processed in this study
	GSM1203942	BM_lymphocyte_BCPALL	leukemia cells	lymphocytes	bone marrow	precursor B cell acute lymphoblastic leukemia (BCP-ALL)			Uniformly processed in this study
	GSM1203943	BM_lymphocyte_BCPALL	leukemia cells	lymphocytes	bone marrow	precursor B cell acute lymphoblastic leukemia (BCP-ALL)			Uniformly processed in this study
	GSM1203944	BM_lymphocyte_BCPALL	leukemia cells	lymphocytes	bone marrow	precursor B cell acute lymphoblastic leukemia (BCP-ALL)			Uniformly processed in this study
	GSM1203945	BM_lymphocyte_BCPALL	leukemia cells	lymphocytes	bone marrow	precursor B cell acute lymphoblastic leukemia (BCP-ALL)			Uniformly processed in this study
	GSM1203946	BM_lymphocyte_BCPALL	leukemia cells	lymphocytes	bone marrow	precursor B cell acute lymphoblastic leukemia (BCP-ALL)			Uniformly processed in this study
	GSM1203947	BM_lymphocyte_BCPALL	leukemia cells	lymphocytes	bone marrow	precursor B cell acute lymphoblastic leukemia (BCP-ALL)			Uniformly processed in this study
	GSM1203948	BM_lymphocyte_BCPALL	leukemia cells	lymphocytes	bone marrow	precursor B cell acute lymphoblastic leukemia (BCP-ALL)			Uniformly processed in this study
	GSM1203949	BM_lymphocyte_BCPALL	leukemia cells	lymphocytes	bone marrow	precursor B cell acute lymphoblastic leukemia (BCP-ALL)			Uniformly processed in this study
	GSM1203950	BM_lymphocyte_BCPALL	leukemia cells	lymphocytes	bone marrow	precursor B cell acute lymphoblastic leukemia (BCP-ALL)			Uniformly processed in this study
	GSM1203951	BM_lymphocyte_BCPALL	leukemia cells	lymphocytes	bone marrow	precursor B cell acute lymphoblastic leukemia (BCP-ALL)			Uniformly processed in this study
	GSM1203952	BM_lymphocyte_BCPALL	leukemia cells	lymphocytes	bone marrow	precursor B cell acute lymphoblastic leukemia (BCP-ALL)			Uniformly processed in this study
	GSM1203953	BM_lymphocyte_BCPALL	leukemia cells	lymphocytes	bone marrow	precursor B cell acute lymphoblastic leukemia (BCP-ALL)			Uniformly processed in this study
	GSM1203954	BM_lymphocyte_BCPALL	leukemia cells	lymphocytes	bone marrow	precursor B cell acute lymphoblastic leukemia (BCP-ALL)			Uniformly processed in this study
	GSM1203956	BM_lymphocyte_BCPALL	leukemia cells	lymphocytes	bone marrow	precursor B cell acute lymphoblastic leukemia (BCP-ALL)			Uniformly processed in this study
	GSM1203957	BM_lymphocyte_BCPALL	leukemia cells	lymphocytes	bone marrow	precursor B cell acute lymphoblastic leukemia (BCP-ALL)			Uniformly processed in this study
	GSM1203958	BM_lymphocyte_BCPALL	leukemia cells	lymphocytes	bone marrow	precursor B cell acute lymphoblastic leukemia (BCP-ALL)			Uniformly processed in this study
	GSM1203959	BM_lymphocyte_BCPALL	leukemia cells	lymphocytes	bone marrow	precursor B cell acute lymphoblastic leukemia (BCP-ALL)			Uniformly processed in this study
	GSM1203960	BM_lymphocyte_BCPALL	leukemia cells	lymphocytes	bone marrow	precursor B cell acute lymphoblastic leukemia (BCP-ALL)			Uniformly processed in this study
	GSM1203963	BM_lymphocyte_BCPALL	leukemia cells	lymphocytes	bone marrow	precursor B cell acute lymphoblastic leukemia (BCP-ALL)			Uniformly processed in this study
	GSM1203964	BM_lymphocyte_BCPALL	leukemia cells	lymphocytes	bone marrow	precursor B cell acute lymphoblastic leukemia (BCP-ALL)			Uniformly processed in this study
	GSM1203965	BM_lymphocyte_BCPALL	leukemia cells	lymphocytes	bone marrow	precursor B cell acute lymphoblastic leukemia (BCP-ALL)			Uniformly processed in this study
	GSM1203966	BM_lymphocyte_BCPALL	leukemia cells	lymphocytes	bone marrow	precursor B cell acute lymphoblastic leukemia (BCP-ALL)			Uniformly processed in this study
	GSM1203967	BM_lymphocyte_BCPALL	leukemia cells	lymphocytes	bone marrow	precursor B cell acute lymphoblastic leukemia (BCP-ALL)			Uniformly processed in this study
	GSM1203968	BM_lymphocyte_BCPALL	leukemia cells	lymphocytes	bone marrow	precursor B cell acute lymphoblastic leukemia (BCP-ALL)			Uniformly processed in this study
	GSM1203969	BM_lymphocyte_BCPALL	leukemia cells	lymphocytes	bone marrow	precursor B cell acute lymphoblastic leukemia (BCP-ALL)			Uniformly processed in this study
	GSM1203970	BM_lymphocyte_BCPALL	leukemia cells	lymphocytes	bone marrow	precursor B cell acute lymphoblastic leukemia (BCP-ALL)			Uniformly processed in this study
	GSM1203971	BM_lymphocyte_BCPALL	leukemia cells	lymphocytes	bone marrow	precursor B cell acute lymphoblastic leukemia (BCP-ALL)			Uniformly processed in this study
	GSM1203972	BM_lymphocyte_BCPALL	leukemia cells	lymphocytes	bone marrow	precursor B cell acute lymphoblastic leukemia (BCP-ALL)			Uniformly processed in this study
	GSM1203975	BM_lymphocyte_BCPALL	leukemia cells	lymphocytes	bone marrow	precursor B cell acute lymphoblastic leukemia (BCP-ALL)			Uniformly processed in this study
	GSM1203976	BM_lymphocyte_BCPALL	leukemia cells	lymphocytes	bone marrow	precursor B cell acute lymphoblastic leukemia (BCP-ALL)			Uniformly processed in this study
	GSM1203977	BM_lymphocyte_BCPALL	leukemia cells	lymphocytes	bone marrow	precursor B cell acute lymphoblastic leukemia (BCP-ALL)			Uniformly processed in this study
	GSM1203978	BM_lymphocyte_BCPALL	leukemia cells	lymphocytes	bone marrow	precursor B cell acute lymphoblastic leukemia (BCP-ALL)			Uniformly processed in this study
	GSM1203979	BM_lymphocyte_BCPALL	leukemia cells	lymphocytes	bone marrow	precursor B cell acute lymphoblastic leukemia (BCP-ALL)			Uniformly processed in this study
	GSM1203980	BM_lymphocyte_BCPALL	leukemia cells	lymphocytes	bone marrow	precursor B cell acute lymphoblastic leukemia (BCP-ALL)			Uniformly processed in this study
	GSM1203981	BM_lymphocyte_BCPALL	leukemia cells	lymphocytes	bone marrow	precursor B cell acute lymphoblastic leukemia (BCP-ALL)			Uniformly processed in this study
	GSM1203982	BM_lymphocyte_BCPALL	leukemia cells	lymphocytes	bone marrow	precursor B cell acute lymphoblastic leukemia (BCP-ALL)			Uniformly processed in this study
	GSM1203983	BM_lymphocyte_BCPALL	leukemia cells	lymphocytes	bone marrow	precursor B cell acute lymphoblastic leukemia (BCP-ALL)			Uniformly processed in this study
	GSM1203984	BM_lymphocyte_BCPALL	leukemia cells	lymphocytes	bone marrow	precursor B cell acute lymphoblastic leukemia (BCP-ALL)			Uniformly processed in this study
	GSM1203985	BM_lymphocyte_BCPALL	leukemia cells	lymphocytes	bone marrow	precursor B cell acute lymphoblastic leukemia (BCP-ALL)			Uniformly processed in this study
	GSM1203986	BM_lymphocyte_BCPALL	leukemia cells	lymphocytes	bone marrow	precursor B cell acute lymphoblastic leukemia (BCP-ALL)			Uniformly processed in this study
	GSM1203987	BM_lymphocyte_BCPALL	leukemia cells	lymphocytes	bone marrow	precursor B cell acute lymphoblastic leukemia (BCP-ALL)			Uniformly processed in this study
	GSM1203988	BM_lymphocyte_BCPALL	leukemia cells	lymphocytes	bone marrow	precursor B cell acute lymphoblastic leukemia (BCP-ALL)			Uniformly processed in this study
	GSM1203989	BM_lymphocyte_BCPALL	leukemia cells	lymphocytes	bone marrow	precursor B cell acute lymphoblastic leukemia (BCP-ALL)			Uniformly processed in this study
	GSM1203990	BM_lymphocyte_BCPALL	leukemia cells	lymphocytes	bone marrow	precursor B cell acute lymphoblastic leukemia (BCP-ALL)			Uniformly processed in this study
	GSM1203991	BM_lymphocyte_BCPALL	leukemia cells	lymphocytes	bone marrow	precursor B cell acute lymphoblastic leukemia (BCP-ALL)			Uniformly processed in this study
	GSM1203992	BM_lymphocyte_BCPALL	leukemia cells	lymphocytes	bone marrow	precursor B cell acute lymphoblastic leukemia (BCP-ALL)			Uniformly processed in this study
	GSM1203993	BM_lymphocyte_BCPALL	leukemia cells	lymphocytes	bone marrow	precursor B cell acute lymphoblastic leukemia (BCP-ALL)			Uniformly processed in this study
	GSM1203994	BM_lymphocyte_BCPALL	leukemia cells	lymphocytes	bone marrow	precursor B cell acute lymphoblastic leukemia (BCP-ALL)			Uniformly processed in this study
	GSM1203996	BM_lymphocyte_BCPALL	leukemia cells	lymphocytes	bone marrow	precursor B cell acute lymphoblastic leukemia (BCP-ALL)			Uniformly processed in this study
	GSM1203997	BM_lymphocyte_BCPALL	leukemia cells	lymphocytes	bone marrow	precursor B cell acute lymphoblastic leukemia (BCP-ALL)			Uniformly processed in this study
	GSM1203998	BM_lymphocyte_BCPALL	leukemia cells	lymphocytes	bone marrow	precursor B cell acute lymphoblastic leukemia (BCP-ALL)			Uniformly processed in this study
	GSM1203999	BM_lymphocyte_BCPALL	leukemia cells	lymphocytes	bone marrow	precursor B cell acute lymphoblastic leukemia (BCP-ALL)			Uniformly processed in this study
	GSM1204001	BM_lymphocyte_BCPALL	leukemia cells	lymphocytes	bone marrow	precursor B cell acute lymphoblastic leukemia (BCP-ALL)			Uniformly processed in this study
	GSM1204002	BM_lymphocyte_BCPALL	leukemia cells	lymphocytes	bone marrow	precursor B cell acute lymphoblastic leukemia (BCP-ALL)			Uniformly processed in this study
	GSM1204003	BM_lymphocyte_BCPALL	leukemia cells	lymphocytes	bone marrow	precursor B cell acute lymphoblastic leukemia (BCP-ALL)			Uniformly processed in this study
	GSM1204004	BM_lymphocyte_BCPALL	leukemia cells	lymphocytes	bone marrow	precursor B cell acute lymphoblastic leukemia (BCP-ALL)			Uniformly processed in this study
	GSM1204005	BM_lymphocyte_BCPALL	leukemia cells	lymphocytes	bone marrow	precursor B cell acute lymphoblastic leukemia (BCP-ALL)			Uniformly processed in this study
	GSM1204006	BM_lymphocyte_BCPALL	leukemia cells	lymphocytes	bone marrow	precursor B cell acute lymphoblastic leukemia (BCP-ALL)			Uniformly processed in this study
	GSM1204007	BM_lymphocyte_BCPALL	leukemia cells	lymphocytes	bone marrow	precursor B cell acute lymphoblastic leukemia (BCP-ALL)			Uniformly processed in this study
	GSM1204008	BM_lymphocyte_BCPALL	leukemia cells	lymphocytes	bone marrow	precursor B cell acute lymphoblastic leukemia (BCP-ALL)			Uniformly processed in this study
	GSM1204009	BM_lymphocyte_BCPALL	leukemia cells	lymphocytes	bone marrow	precursor B cell acute lymphoblastic leukemia (BCP-ALL)			Uniformly processed in this study
	GSM1204011	BM_lymphocyte_BCPALL	leukemia cells	lymphocytes	bone marrow	precursor B cell acute lymphoblastic leukemia (BCP-ALL)			Uniformly processed in this study
	GSM1204012	BM_lymphocyte_BCPALL	leukemia cells	lymphocytes	bone marrow	precursor B cell acute lymphoblastic leukemia (BCP-ALL)			Uniformly processed in this study
	GSM1204013	BM_lymphocyte_BCPALL	leukemia cells	lymphocytes	bone marrow	precursor B cell acute lymphoblastic leukemia (BCP-ALL)			Uniformly processed in this study
	GSM1204014	BM_lymphocyte_BCPALL	leukemia cells	lymphocytes	bone marrow	precursor B cell acute lymphoblastic leukemia (BCP-ALL)			Uniformly processed in this study
	GSM1204015	BM_lymphocyte_BCPALL	leukemia cells	lymphocytes	bone marrow	precursor B cell acute lymphoblastic leukemia (BCP-ALL)			Uniformly processed in this study
	GSM1204016	BM_lymphocyte_BCPALL	leukemia cells	lymphocytes	bone marrow	precursor B cell acute lymphoblastic leukemia (BCP-ALL)			Uniformly processed in this study
	GSM1204018	BM_lymphocyte_BCPALL	leukemia cells	lymphocytes	bone marrow	precursor B cell acute lymphoblastic leukemia (BCP-ALL)			Uniformly processed in this study
	GSM1204019	BM_lymphocyte_BCPALL	leukemia cells	lymphocytes	bone marrow	precursor B cell acute lymphoblastic leukemia (BCP-ALL)			Uniformly processed in this study
	GSM1204020	BM_lymphocyte_BCPALL	leukemia cells	lymphocytes	bone marrow	precursor B cell acute lymphoblastic leukemia (BCP-ALL)			Uniformly processed in this study
	GSM1204021	BM_lymphocyte_BCPALL	leukemia cells	lymphocytes	bone marrow	precursor B cell acute lymphoblastic leukemia (BCP-ALL)			Uniformly processed in this study
	GSM1204022	BM_lymphocyte_BCPALL	leukemia cells	lymphocytes	bone marrow	precursor B cell acute lymphoblastic leukemia (BCP-ALL)			Uniformly processed in this study
	GSM1204023	BM_lymphocyte_BCPALL	leukemia cells	lymphocytes	bone marrow	precursor B cell acute lymphoblastic leukemia (BCP-ALL)			Uniformly processed in this study
	GSM1204024	BM_lymphocyte_BCPALL	leukemia cells	lymphocytes	bone marrow	precursor B cell acute lymphoblastic leukemia (BCP-ALL)			Uniformly processed in this study
	GSM1204025	BM_lymphocyte_BCPALL	leukemia cells	lymphocytes	bone marrow	precursor B cell acute lymphoblastic leukemia (BCP-ALL)			Uniformly processed in this study
	GSM1204026	BM_lymphocyte_BCPALL	leukemia cells	lymphocytes	bone marrow	precursor B cell acute lymphoblastic leukemia (BCP-ALL)			Uniformly processed in this study
	GSM1204028	BM_lymphocyte_BCPALL	leukemia cells	lymphocytes	bone marrow	precursor B cell acute lymphoblastic leukemia (BCP-ALL)			Uniformly processed in this study
	GSM1204029	BM_lymphocyte_BCPALL	leukemia cells	lymphocytes	bone marrow	precursor B cell acute lymphoblastic leukemia (BCP-ALL)			Uniformly processed in this study
	GSM1204031	BM_lymphocyte_BCPALL	leukemia cells	lymphocytes	bone marrow	precursor B cell acute lymphoblastic leukemia (BCP-ALL)			Uniformly processed in this study
	GSM1204032	BM_lymphocyte_BCPALL	leukemia cells	lymphocytes	bone marrow	precursor B cell acute lymphoblastic leukemia (BCP-ALL)			Uniformly processed in this study
	GSM1204034	BM_lymphocyte_BCPALL	leukemia cells	lymphocytes	bone marrow	precursor B cell acute lymphoblastic leukemia (BCP-ALL)			Uniformly processed in this study
	GSM1204035	BM_lymphocyte_BCPALL	leukemia cells	lymphocytes	bone marrow	precursor B cell acute lymphoblastic leukemia (BCP-ALL)			Uniformly processed in this study
	GSM1204037	BM_lymphocyte_BCPALL	leukemia cells	lymphocytes	bone marrow	precursor B cell acute lymphoblastic leukemia (BCP-ALL)			Uniformly processed in this study
	GSM1204038	BM_lymphocyte_BCPALL	leukemia cells	lymphocytes	bone marrow	precursor B cell acute lymphoblastic leukemia (BCP-ALL)			Uniformly processed in this study
	GSM1204039	BM_lymphocyte_BCPALL	leukemia cells	lymphocytes	bone marrow	precursor B cell acute lymphoblastic leukemia (BCP-ALL)			Uniformly processed in this study
	GSM1204040	BM_lymphocyte_BCPALL	leukemia cells	lymphocytes	bone marrow	precursor B cell acute lymphoblastic leukemia (BCP-ALL)			Uniformly processed in this study
	GSM1204042	BM_lymphocyte_BCPALL	leukemia cells	lymphocytes	bone marrow	precursor B cell acute lymphoblastic leukemia (BCP-ALL)			Uniformly processed in this study
	GSM1204043	BM_lymphocyte_BCPALL	leukemia cells	lymphocytes	bone marrow	precursor B cell acute lymphoblastic leukemia (BCP-ALL)			Uniformly processed in this study
	GSM1204044	BM_lymphocyte_BCPALL	leukemia cells	lymphocytes	bone marrow	precursor B cell acute lymphoblastic leukemia (BCP-ALL)			Uniformly processed in this study
	GSM1204045	BM_lymphocyte_BCPALL	leukemia cells	lymphocytes	bone marrow	precursor B cell acute lymphoblastic leukemia (BCP-ALL)			Uniformly processed in this study
	GSM1204047	BM_lymphocyte_BCPALL	leukemia cells	lymphocytes	bone marrow	precursor B cell acute lymphoblastic leukemia (BCP-ALL)			Uniformly processed in this study
	GSM1204048	BM_lymphocyte_BCPALL	leukemia cells	lymphocytes	bone marrow	precursor B cell acute lymphoblastic leukemia (BCP-ALL)			Uniformly processed in this study
	GSM1204049	BM_lymphocyte_BCPALL	leukemia cells	lymphocytes	bone marrow	precursor B cell acute lymphoblastic leukemia (BCP-ALL)			Uniformly processed in this study
	GSM1204053	BM_lymphocyte_BCPALL	leukemia cells	lymphocytes	bone marrow	precursor B cell acute lymphoblastic leukemia (BCP-ALL)			Uniformly processed in this study
	GSM1204054	BM_lymphocyte_BCPALL	leukemia cells	lymphocytes	bone marrow	precursor B cell acute lymphoblastic leukemia (BCP-ALL)			Uniformly processed in this study
	GSM1204055	BM_lymphocyte_BCPALL	leukemia cells	lymphocytes	bone marrow	precursor B cell acute lymphoblastic leukemia (BCP-ALL)			Uniformly processed in this study
	GSM1204056	BM_lymphocyte_BCPALL	leukemia cells	lymphocytes	bone marrow	precursor B cell acute lymphoblastic leukemia (BCP-ALL)			Uniformly processed in this study
	GSM1204057	BM_lymphocyte_BCPALL	leukemia cells	lymphocytes	bone marrow	precursor B cell acute lymphoblastic leukemia (BCP-ALL)			Uniformly processed in this study
	GSM1204058	BM_lymphocyte_BCPALL	leukemia cells	lymphocytes	bone marrow	precursor B cell acute lymphoblastic leukemia (BCP-ALL)			Uniformly processed in this study
	GSM1204059	BM_lymphocyte_BCPALL	leukemia cells	lymphocytes	bone marrow	precursor B cell acute lymphoblastic leukemia (BCP-ALL)			Uniformly processed in this study
	GSM1204060	BM_lymphocyte_BCPALL	leukemia cells	lymphocytes	bone marrow	precursor B cell acute lymphoblastic leukemia (BCP-ALL)			Uniformly processed in this study
	GSM1204061	BM_lymphocyte_BCPALL	leukemia cells	lymphocytes	bone marrow	precursor B cell acute lymphoblastic leukemia (BCP-ALL)			Uniformly processed in this study
	GSM1204062	BM_lymphocyte_BCPALL	leukemia cells	lymphocytes	bone marrow	precursor B cell acute lymphoblastic leukemia (BCP-ALL)			Uniformly processed in this study
	GSM1204063	BM_lymphocyte_BCPALL	leukemia cells	lymphocytes	bone marrow	precursor B cell acute lymphoblastic leukemia (BCP-ALL)			Uniformly processed in this study
	GSM1204064	BM_lymphocyte_BCPALL	leukemia cells	lymphocytes	bone marrow	precursor B cell acute lymphoblastic leukemia (BCP-ALL)			Uniformly processed in this study
	GSM1204065	BM_lymphocyte_BCPALL	leukemia cells	lymphocytes	bone marrow	precursor B cell acute lymphoblastic leukemia (BCP-ALL)			Uniformly processed in this study
	GSM1204066	BM_lymphocyte_BCPALL	leukemia cells	lymphocytes	bone marrow	precursor B cell acute lymphoblastic leukemia (BCP-ALL)			Uniformly processed in this study
	GSM1204067	BM_lymphocyte_BCPALL	leukemia cells	lymphocytes	bone marrow	precursor B cell acute lymphoblastic leukemia (BCP-ALL)			Uniformly processed in this study
	GSM1204068	BM_lymphocyte_BCPALL	leukemia cells	lymphocytes	bone marrow	precursor B cell acute lymphoblastic leukemia (BCP-ALL)			Uniformly processed in this study
	GSM1204069	BM_lymphocyte_BCPALL	leukemia cells	lymphocytes	bone marrow	precursor B cell acute lymphoblastic leukemia (BCP-ALL)			Uniformly processed in this study
	GSM1204070	BM_lymphocyte_BCPALL	leukemia cells	lymphocytes	bone marrow	precursor B cell acute lymphoblastic leukemia (BCP-ALL)			Uniformly processed in this study
	GSM1204071	BM_lymphocyte_BCPALL	leukemia cells	lymphocytes	bone marrow	precursor B cell acute lymphoblastic leukemia (BCP-ALL)			Uniformly processed in this study
	GSM1204072	BM_lymphocyte_BCPALL	leukemia cells	lymphocytes	bone marrow	precursor B cell acute lymphoblastic leukemia (BCP-ALL)			Uniformly processed in this study
	GSM1204073	BM_lymphocyte_BCPALL	leukemia cells	lymphocytes	bone marrow	precursor B cell acute lymphoblastic leukemia (BCP-ALL)			Uniformly processed in this study
	GSM1204074	BM_lymphocyte_BCPALL	leukemia cells	lymphocytes	bone marrow	precursor B cell acute lymphoblastic leukemia (BCP-ALL)			Uniformly processed in this study
	GSM1204075	BM_lymphocyte_BCPALL	leukemia cells	lymphocytes	bone marrow	precursor B cell acute lymphoblastic leukemia (BCP-ALL)			Uniformly processed in this study
	GSM1204076	BM_lymphocyte_BCPALL	leukemia cells	lymphocytes	bone marrow	precursor B cell acute lymphoblastic leukemia (BCP-ALL)			Uniformly processed in this study
	GSM1204077	BM_lymphocyte_BCPALL	leukemia cells	lymphocytes	bone marrow	precursor B cell acute lymphoblastic leukemia (BCP-ALL)			Uniformly processed in this study
	GSM1204078	BM_lymphocyte_BCPALL	leukemia cells	lymphocytes	bone marrow	precursor B cell acute lymphoblastic leukemia (BCP-ALL)			Uniformly processed in this study
	GSM1204080	BM_lymphocyte_BCPALL	leukemia cells	lymphocytes	bone marrow	precursor B cell acute lymphoblastic leukemia (BCP-ALL)			Uniformly processed in this study
	GSM1204081	BM_lymphocyte_BCPALL	leukemia cells	lymphocytes	bone marrow	precursor B cell acute lymphoblastic leukemia (BCP-ALL)			Uniformly processed in this study
	GSM1204082	BM_lymphocyte_BCPALL	leukemia cells	lymphocytes	bone marrow	precursor B cell acute lymphoblastic leukemia (BCP-ALL)			Uniformly processed in this study
	GSM1204083	BM_lymphocyte_BCPALL	leukemia cells	lymphocytes	bone marrow	precursor B cell acute lymphoblastic leukemia (BCP-ALL)			Uniformly processed in this study
	GSM1204084	BM_lymphocyte_BCPALL	leukemia cells	lymphocytes	bone marrow	precursor B cell acute lymphoblastic leukemia (BCP-ALL)			Uniformly processed in this study
	GSM1204085	BM_lymphocyte_BCPALL	leukemia cells	lymphocytes	bone marrow	precursor B cell acute lymphoblastic leukemia (BCP-ALL)			Uniformly processed in this study
	GSM1204086	BM_lymphocyte_BCPALL	leukemia cells	lymphocytes	bone marrow	precursor B cell acute lymphoblastic leukemia (BCP-ALL)			Uniformly processed in this study
	GSM1204087	BM_lymphocyte_BCPALL	leukemia cells	lymphocytes	bone marrow	precursor B cell acute lymphoblastic leukemia (BCP-ALL)			Uniformly processed in this study
	GSM1204088	BM_lymphocyte_BCPALL	leukemia cells	lymphocytes	bone marrow	precursor B cell acute lymphoblastic leukemia (BCP-ALL)			Uniformly processed in this study
	GSM1204089	BM_lymphocyte_BCPALL	leukemia cells	lymphocytes	bone marrow	precursor B cell acute lymphoblastic leukemia (BCP-ALL)			Uniformly processed in this study
	GSM1204090	BM_lymphocyte_BCPALL	leukemia cells	lymphocytes	bone marrow	precursor B cell acute lymphoblastic leukemia (BCP-ALL)			Uniformly processed in this study
	GSM1204091	BM_lymphocyte_BCPALL	leukemia cells	lymphocytes	bone marrow	precursor B cell acute lymphoblastic leukemia (BCP-ALL)			Uniformly processed in this study
	GSM1204092	BM_lymphocyte_BCPALL	leukemia cells	lymphocytes	bone marrow	precursor B cell acute lymphoblastic leukemia (BCP-ALL)			Uniformly processed in this study
	GSM1204093	BM_lymphocyte_BCPALL	leukemia cells	lymphocytes	bone marrow	precursor B cell acute lymphoblastic leukemia (BCP-ALL)			Uniformly processed in this study
	GSM1204095	BM_lymphocyte_BCPALL	leukemia cells	lymphocytes	bone marrow	precursor B cell acute lymphoblastic leukemia (BCP-ALL)			Uniformly processed in this study
	GSM1204097	BM_lymphocyte_BCPALL	leukemia cells	lymphocytes	bone marrow	precursor B cell acute lymphoblastic leukemia (BCP-ALL)			Uniformly processed in this study
	GSM1204099	BM_lymphocyte_BCPALL	leukemia cells	lymphocytes	bone marrow	precursor B cell acute lymphoblastic leukemia (BCP-ALL)			Uniformly processed in this study
	GSM1204100	BM_lymphocyte_BCPALL	leukemia cells	lymphocytes	bone marrow	precursor B cell acute lymphoblastic leukemia (BCP-ALL)			Uniformly processed in this study
	GSM1204101	BM_lymphocyte_BCPALL	leukemia cells	lymphocytes	bone marrow	precursor B cell acute lymphoblastic leukemia (BCP-ALL)			Uniformly processed in this study
	GSM1204102	BM_lymphocyte_BCPALL	leukemia cells	lymphocytes	bone marrow	precursor B cell acute lymphoblastic leukemia (BCP-ALL)			Uniformly processed in this study
	GSM1204104	BM_lymphocyte_BCPALL	leukemia cells	lymphocytes	bone marrow	precursor B cell acute lymphoblastic leukemia (BCP-ALL)			Uniformly processed in this study
	GSM1204105	BM_lymphocyte_BCPALL	leukemia cells	lymphocytes	bone marrow	precursor B cell acute lymphoblastic leukemia (BCP-ALL)			Uniformly processed in this study
	GSM1204106	BM_lymphocyte_BCPALL	leukemia cells	lymphocytes	bone marrow	precursor B cell acute lymphoblastic leukemia (BCP-ALL)			Uniformly processed in this study
	GSM1204108	BM_lymphocyte_BCPALL	leukemia cells	lymphocytes	bone marrow	precursor B cell acute lymphoblastic leukemia (BCP-ALL)			Uniformly processed in this study
	GSM1204109	BM_lymphocyte_BCPALL	leukemia cells	lymphocytes	bone marrow	precursor B cell acute lymphoblastic leukemia (BCP-ALL)			Uniformly processed in this study
	GSM1204110	BM_lymphocyte_BCPALL	leukemia cells	lymphocytes	bone marrow	precursor B cell acute lymphoblastic leukemia (BCP-ALL)			Uniformly processed in this study
	GSM1204111	BM_lymphocyte_BCPALL	leukemia cells	lymphocytes	bone marrow	precursor B cell acute lymphoblastic leukemia (BCP-ALL)			Uniformly processed in this study
	GSM1204112	BM_lymphocyte_BCPALL	leukemia cells	lymphocytes	bone marrow	precursor B cell acute lymphoblastic leukemia (BCP-ALL)			Uniformly processed in this study
	GSM1204113	BM_lymphocyte_BCPALL	leukemia cells	lymphocytes	bone marrow	precursor B cell acute lymphoblastic leukemia (BCP-ALL)			Uniformly processed in this study
	GSM1204115	BM_lymphocyte_BCPALL	leukemia cells	lymphocytes	bone marrow	precursor B cell acute lymphoblastic leukemia (BCP-ALL)			Uniformly processed in this study
	GSM1204116	BM_lymphocyte_BCPALL	leukemia cells	lymphocytes	bone marrow	precursor B cell acute lymphoblastic leukemia (BCP-ALL)			Uniformly processed in this study
	GSM1204117	BM_lymphocyte_BCPALL	leukemia cells	lymphocytes	bone marrow	precursor B cell acute lymphoblastic leukemia (BCP-ALL)			Uniformly processed in this study
	GSM1204118	BM_lymphocyte_BCPALL	leukemia cells	lymphocytes	bone marrow	precursor B cell acute lymphoblastic leukemia (BCP-ALL)			Uniformly processed in this study
	GSM1204119	BM_lymphocyte_BCPALL	leukemia cells	lymphocytes	bone marrow	precursor B cell acute lymphoblastic leukemia (BCP-ALL)			Uniformly processed in this study
	GSM1204120	BM_lymphocyte_BCPALL	leukemia cells	lymphocytes	bone marrow	precursor B cell acute lymphoblastic leukemia (BCP-ALL)			Uniformly processed in this study
	GSM1204121	BM_lymphocyte_BCPALL	leukemia cells	lymphocytes	bone marrow	precursor B cell acute lymphoblastic leukemia (BCP-ALL)			Uniformly processed in this study
	GSM1204122	BM_lymphocyte_BCPALL	leukemia cells	lymphocytes	bone marrow	precursor B cell acute lymphoblastic leukemia (BCP-ALL)			Uniformly processed in this study
	GSM1204124	BM_lymphocyte_BCPALL	leukemia cells	lymphocytes	bone marrow	precursor B cell acute lymphoblastic leukemia (BCP-ALL)			Uniformly processed in this study
	GSM1204125	BM_lymphocyte_BCPALL	leukemia cells	lymphocytes	bone marrow	precursor B cell acute lymphoblastic leukemia (BCP-ALL)			Uniformly processed in this study
	GSM1204126	BM_lymphocyte_BCPALL	leukemia cells	lymphocytes	bone marrow	precursor B cell acute lymphoblastic leukemia (BCP-ALL)			Uniformly processed in this study
	GSM1204127	BM_lymphocyte_BCPALL	leukemia cells	lymphocytes	bone marrow	precursor B cell acute lymphoblastic leukemia (BCP-ALL)			Uniformly processed in this study
	GSM1204128	BM_lymphocyte_BCPALL	leukemia cells	lymphocytes	bone marrow	precursor B cell acute lymphoblastic leukemia (BCP-ALL)			Uniformly processed in this study
	GSM1204129	BM_lymphocyte_BCPALL	leukemia cells	lymphocytes	bone marrow	precursor B cell acute lymphoblastic leukemia (BCP-ALL)			Uniformly processed in this study
	GSM1204130	BM_lymphocyte_BCPALL	leukemia cells	lymphocytes	bone marrow	precursor B cell acute lymphoblastic leukemia (BCP-ALL)			Uniformly processed in this study
	GSM1204131	BM_lymphocyte_BCPALL	leukemia cells	lymphocytes	bone marrow	precursor B cell acute lymphoblastic leukemia (BCP-ALL)			Uniformly processed in this study
	GSM1204134	BM_lymphocyte_BCPALL	leukemia cells	lymphocytes	bone marrow	precursor B cell acute lymphoblastic leukemia (BCP-ALL)			Uniformly processed in this study
	GSM1204135	BM_lymphocyte_BCPALL	leukemia cells	lymphocytes	bone marrow	precursor B cell acute lymphoblastic leukemia (BCP-ALL)			Uniformly processed in this study
	GSM1204136	BM_lymphocyte_BCPALL	leukemia cells	lymphocytes	bone marrow	precursor B cell acute lymphoblastic leukemia (BCP-ALL)			Uniformly processed in this study
	GSM1204137	BM_lymphocyte_BCPALL	leukemia cells	lymphocytes	bone marrow	precursor B cell acute lymphoblastic leukemia (BCP-ALL)			Uniformly processed in this study
	GSM1204138	BM_lymphocyte_BCPALL	leukemia cells	lymphocytes	bone marrow	precursor B cell acute lymphoblastic leukemia (BCP-ALL)			Uniformly processed in this study
	GSM1204139	BM_lymphocyte_BCPALL	leukemia cells	lymphocytes	bone marrow	precursor B cell acute lymphoblastic leukemia (BCP-ALL)			Uniformly processed in this study
	GSM1204141	BM_lymphocyte_BCPALL	leukemia cells	lymphocytes	bone marrow	precursor B cell acute lymphoblastic leukemia (BCP-ALL)			Uniformly processed in this study
	GSM1204142	BM_lymphocyte_BCPALL	leukemia cells	lymphocytes	bone marrow	precursor B cell acute lymphoblastic leukemia (BCP-ALL)			Uniformly processed in this study
	GSM1204143	BM_lymphocyte_BCPALL	leukemia cells	lymphocytes	bone marrow	precursor B cell acute lymphoblastic leukemia (BCP-ALL)			Uniformly processed in this study
	GSM1204144	BM_lymphocyte_BCPALL	leukemia cells	lymphocytes	bone marrow	precursor B cell acute lymphoblastic leukemia (BCP-ALL)			Uniformly processed in this study
	GSM1204145	BM_lymphocyte_BCPALL	leukemia cells	lymphocytes	bone marrow	precursor B cell acute lymphoblastic leukemia (BCP-ALL)			Uniformly processed in this study
	GSM1204146	BM_lymphocyte_BCPALL	leukemia cells	lymphocytes	bone marrow	precursor B cell acute lymphoblastic leukemia (BCP-ALL)			Uniformly processed in this study
	GSM1204149	BM_lymphocyte_BCPALL	leukemia cells	lymphocytes	bone marrow	precursor B cell acute lymphoblastic leukemia (BCP-ALL)			Uniformly processed in this study
	GSM1204150	BM_lymphocyte_BCPALL	leukemia cells	lymphocytes	bone marrow	precursor B cell acute lymphoblastic leukemia (BCP-ALL)			Uniformly processed in this study
	GSM1204151	BM_lymphocyte_BCPALL	leukemia cells	lymphocytes	bone marrow	precursor B cell acute lymphoblastic leukemia (BCP-ALL)			Uniformly processed in this study
	GSM1204152	BM_lymphocyte_BCPALL	leukemia cells	lymphocytes	bone marrow	precursor B cell acute lymphoblastic leukemia (BCP-ALL)			Uniformly processed in this study
	GSM1204153	BM_lymphocyte_BCPALL	leukemia cells	lymphocytes	bone marrow	precursor B cell acute lymphoblastic leukemia (BCP-ALL)			Uniformly processed in this study
	GSM1204154	BM_lymphocyte_BCPALL	leukemia cells	lymphocytes	bone marrow	precursor B cell acute lymphoblastic leukemia (BCP-ALL)			Uniformly processed in this study
	GSM1204155	BM_lymphocyte_BCPALL	leukemia cells	lymphocytes	bone marrow	precursor B cell acute lymphoblastic leukemia (BCP-ALL)			Uniformly processed in this study
	GSM1204156	BM_lymphocyte_BCPALL	leukemia cells	lymphocytes	bone marrow	precursor B cell acute lymphoblastic leukemia (BCP-ALL)			Uniformly processed in this study
	GSM1204170	BM_lymphocyte_normal	lymphocytes	lymphocytes	bone marrow	normal			Uniformly processed in this study
	GSM1204171	BM_lymphocyte_normal	lymphocytes	lymphocytes	bone marrow	normal			Uniformly processed in this study
	GSM1204172	BM_lymphocyte_normal	lymphocytes	lymphocytes	bone marrow	normal			Uniformly processed in this study
	GSM1204173	BM_lymphocyte_normal	lymphocytes	lymphocytes	bone marrow	normal			Uniformly processed in this study
	GSM1204174	BM_lymphocyte_normal	lymphocytes	lymphocytes	bone marrow	normal			Uniformly processed in this study
	GSM1204175	BM_lymphocyte_normal	lymphocytes	lymphocytes	bone marrow	normal			Uniformly processed in this study
	GSM1204176	BM_lymphocyte_normal	lymphocytes	lymphocytes	bone marrow	normal			Uniformly processed in this study
	GSM1204177	BM_lymphocyte_normal	lymphocytes	lymphocytes	bone marrow	normal			Uniformly processed in this study
	GSM1204178	BM_lymphocyte_normal	lymphocytes	lymphocytes	bone marrow	normal			Uniformly processed in this study
	GSM1204179	BM_lymphocyte_normal	lymphocytes	lymphocytes	bone marrow	normal			Uniformly processed in this study
	GSM1204180	BM_lymphocyte_normal	lymphocytes	lymphocytes	bone marrow	normal			Uniformly processed in this study
	GSM1204181	BM_lymphocyte_normal	lymphocytes	lymphocytes	bone marrow	normal			Uniformly processed in this study
	GSM1204182	BM_lymphocyte_normal	lymphocytes	lymphocytes	bone marrow	normal			Uniformly processed in this study
	GSM1204183	BM_lymphocyte_normal	lymphocytes	lymphocytes	bone marrow	normal			Uniformly processed in this study
	GSM1204184	BM_lymphocyte_normal	lymphocytes	lymphocytes	bone marrow	normal			Uniformly processed in this study
	GSM1204185	BM_lymphocyte_normal	lymphocytes	lymphocytes	bone marrow	normal			Uniformly processed in this study
	GSM1204186	BM_lymphocyte_normal	lymphocytes	lymphocytes	bone marrow	normal			Uniformly processed in this study
	GSM1204187	BM_lymphocyte_normal	lymphocytes	lymphocytes	bone marrow	normal			Uniformly processed in this study
	GSM1204188	BM_lymphocyte_normal	lymphocytes	lymphocytes	bone marrow	normal			Uniformly processed in this study
	GSM1204189	BM_lymphocyte_normal	lymphocytes	lymphocytes	bone marrow	normal			Uniformly processed in this study
	GSM1204190	BM_lymphocyte_normal	lymphocytes	lymphocytes	bone marrow	normal			Uniformly processed in this study
	GSM1204191	BM_lymphocyte_normal	lymphocytes	lymphocytes	bone marrow	normal			Uniformly processed in this study
	GSM1204192	BM_lymphocyte_normal	lymphocytes	lymphocytes	bone marrow	normal			Uniformly processed in this study
	GSM1204193	BM_lymphocyte_normal	lymphocytes	lymphocytes	bone marrow	normal			Uniformly processed in this study
	GSM1204194	BM_lymphocyte_normal	lymphocytes	lymphocytes	bone marrow	normal			Uniformly processed in this study
	GSM1204195	BM_lymphocyte_normal	lymphocytes	lymphocytes	bone marrow	normal			Uniformly processed in this study
	GSM1204196	BM_lymphocyte_normal	lymphocytes	lymphocytes	bone marrow	normal			Uniformly processed in this study
	GSM1204197	BM_lymphocyte_normal	lymphocytes	lymphocytes	bone marrow	normal			Uniformly processed in this study
	GSM1204198	BM_lymphocyte_normal	lymphocytes	lymphocytes	bone marrow	normal			Uniformly processed in this study
	GSM1204199	BM_lymphocyte_normal	lymphocytes	lymphocytes	bone marrow	normal			Uniformly processed in this study
	GSM1204200	BM_lymphocyte_normal	lymphocytes	lymphocytes	bone marrow	normal			Uniformly processed in this study
	GSM1204201	BM_lymphocyte_normal	lymphocytes	lymphocytes	bone marrow	normal			Uniformly processed in this study
	GSM1204202	BM_lymphocyte_normal	lymphocytes	lymphocytes	bone marrow	normal			Uniformly processed in this study
	GSM1204204	BM_lymphocyte_normal	lymphocytes	lymphocytes	bone marrow	normal			Uniformly processed in this study
	GSM1204205	BM_lymphocyte_normal	lymphocytes	lymphocytes	bone marrow	normal			Uniformly processed in this study
	GSM1204206	BM_lymphocyte_normal	lymphocytes	lymphocytes	bone marrow	normal			Uniformly processed in this study
	GSM1204207	BM_lymphocyte_normal	lymphocytes	lymphocytes	bone marrow	normal			Uniformly processed in this study
	GSM1204208	BM_lymphocyte_normal	lymphocytes	lymphocytes	bone marrow	normal			Uniformly processed in this study
	GSM1204209	BM_lymphocyte_normal	lymphocytes	lymphocytes	bone marrow	normal			Uniformly processed in this study
	GSM1204210	BM_lymphocyte_normal	lymphocytes	lymphocytes	bone marrow	normal			Uniformly processed in this study
	GSM1204211	BM_lymphocyte_normal	lymphocytes	lymphocytes	bone marrow	normal			Uniformly processed in this study
	GSM1204212	BM_lymphocyte_normal	lymphocytes	lymphocytes	bone marrow	normal			Uniformly processed in this study
	GSM1204213	BM_lymphocyte_normal	lymphocytes	lymphocytes	bone marrow	normal			Uniformly processed in this study
	GSM1204214	BM_lymphocyte_normal	lymphocytes	lymphocytes	bone marrow	normal			Uniformly processed in this study
	GSM1204215	BM_lymphocyte_normal	lymphocytes	lymphocytes	bone marrow	normal			Uniformly processed in this study
	GSM1204216	BM_lymphocyte_normal	lymphocytes	lymphocytes	bone marrow	normal			Uniformly processed in this study
	GSM1204217	BM_lymphocyte_normal	lymphocytes	lymphocytes	bone marrow	normal			Uniformly processed in this study
	GSM1204218	BM_lymphocyte_normal	lymphocytes	lymphocytes	bone marrow	normal			Uniformly processed in this study
	GSM1204219	BM_lymphocyte_normal	lymphocytes	lymphocytes	bone marrow	normal			Uniformly processed in this study
	GSM1204220	BM_lymphocyte_normal	lymphocytes	lymphocytes	bone marrow	normal			Uniformly processed in this study
	GSM1204221	BM_lymphocyte_normal	lymphocytes	lymphocytes	bone marrow	normal			Uniformly processed in this study
	GSM1204222	BM_lymphocyte_normal	lymphocytes	lymphocytes	bone marrow	normal			Uniformly processed in this study
	GSM1204223	BM_lymphocyte_normal	lymphocytes	lymphocytes	bone marrow	normal			Uniformly processed in this study
	GSM1204224	BM_lymphocyte_normal	lymphocytes	lymphocytes	bone marrow	normal			Uniformly processed in this study
	GSM1204225	BM_lymphocyte_normal	lymphocytes	lymphocytes	bone marrow	normal			Uniformly processed in this study
	GSM1204227	BM_lymphocyte_normal	lymphocytes	lymphocytes	bone marrow	normal			Uniformly processed in this study
	GSM1204228	BM_lymphocyte_normal	lymphocytes	lymphocytes	bone marrow	normal			Uniformly processed in this study
	GSM1204229	BM_lymphocyte_normal	lymphocytes	lymphocytes	bone marrow	normal			Uniformly processed in this study
	GSM1204230	BM_lymphocyte_normal	lymphocytes	lymphocytes	bone marrow	normal			Uniformly processed in this study
	GSM1204231	BM_lymphocyte_normal	lymphocytes	lymphocytes	bone marrow	normal			Uniformly processed in this study
	GSM1204232	BM_lymphocyte_normal	lymphocytes	lymphocytes	bone marrow	normal			Uniformly processed in this study
	GSM1204233	BM_lymphocyte_normal	lymphocytes	lymphocytes	bone marrow	normal			Uniformly processed in this study
	GSM1204234	BM_lymphocyte_normal	lymphocytes	lymphocytes	bone marrow	normal			Uniformly processed in this study
	GSM1204235	BM_lymphocyte_normal	lymphocytes	lymphocytes	bone marrow	normal			Uniformly processed in this study
	GSM1204236	BM_lymphocyte_normal	lymphocytes	lymphocytes	bone marrow	normal			Uniformly processed in this study
	GSM1204237	BM_lymphocyte_normal	lymphocytes	lymphocytes	bone marrow	normal			Uniformly processed in this study
	GSM1204238	BM_lymphocyte_normal	lymphocytes	lymphocytes	bone marrow	normal			Uniformly processed in this study
	GSM1204239	BM_lymphocyte_normal	lymphocytes	lymphocytes	bone marrow	normal			Uniformly processed in this study
	GSM1204240	BM_lymphocyte_normal	lymphocytes	lymphocytes	bone marrow	normal			Uniformly processed in this study
	GSM1204241	BM_lymphocyte_normal	lymphocytes	lymphocytes	bone marrow	normal			Uniformly processed in this study
	GSM1204243	BM_lymphocyte_normal	lymphocytes	lymphocytes	bone marrow	normal			Uniformly processed in this study
	GSM1204244	BM_lymphocyte_normal	lymphocytes	lymphocytes	bone marrow	normal			Uniformly processed in this study
	GSM1204245	BM_lymphocyte_normal	lymphocytes	lymphocytes	bone marrow	normal			Uniformly processed in this study
	GSM1204246	BM_lymphocyte_normal	lymphocytes	lymphocytes	bone marrow	normal			Uniformly processed in this study
	GSM1204247	BM_lymphocyte_normal	lymphocytes	lymphocytes	bone marrow	normal			Uniformly processed in this study
	GSM1204248	BM_lymphocyte_normal	lymphocytes	lymphocytes	bone marrow	normal			Uniformly processed in this study
	GSM1204249	BM_lymphocyte_normal	lymphocytes	lymphocytes	bone marrow	normal			Uniformly processed in this study
	GSM1204250	BM_lymphocyte_normal	lymphocytes	lymphocytes	bone marrow	normal			Uniformly processed in this study
	GSM1204251	BM_lymphocyte_normal	lymphocytes	lymphocytes	bone marrow	normal			Uniformly processed in this study
	GSM1204252	BM_lymphocyte_normal	lymphocytes	lymphocytes	bone marrow	normal			Uniformly processed in this study
	GSM1204253	BM_lymphocyte_normal	lymphocytes	lymphocytes	bone marrow	normal			Uniformly processed in this study
	GSM1204254	BM_lymphocyte_normal	lymphocytes	lymphocytes	bone marrow	normal			Uniformly processed in this study
	GSM1203394	BM_lymphocyte_TALL	leukemia cells	lymphocytes	bone marrow	T cell acute lymphoblastic leukemia (T-ALL)			Uniformly processed in this study
	GSM1203414	BM_lymphocyte_TALL	leukemia cells	lymphocytes	bone marrow	T cell acute lymphoblastic leukemia (T-ALL)			Uniformly processed in this study
	GSM1203419	BM_lymphocyte_TALL	leukemia cells	lymphocytes	bone marrow	T cell acute lymphoblastic leukemia (T-ALL)			Uniformly processed in this study
	GSM1203443	BM_lymphocyte_TALL	leukemia cells	lymphocytes	bone marrow	T cell acute lymphoblastic leukemia (T-ALL)			Uniformly processed in this study
	GSM1203449	BM_lymphocyte_TALL	leukemia cells	lymphocytes	bone marrow	T cell acute lymphoblastic leukemia (T-ALL)			Uniformly processed in this study
	GSM1203456	BM_lymphocyte_TALL	leukemia cells	lymphocytes	bone marrow	T cell acute lymphoblastic leukemia (T-ALL)			Uniformly processed in this study
	GSM1203517	BM_lymphocyte_TALL	leukemia cells	lymphocytes	bone marrow	T cell acute lymphoblastic leukemia (T-ALL)			Uniformly processed in this study
	GSM1203525	BM_lymphocyte_TALL	leukemia cells	lymphocytes	bone marrow	T cell acute lymphoblastic leukemia (T-ALL)			Uniformly processed in this study
	GSM1203527	BM_lymphocyte_TALL	leukemia cells	lymphocytes	bone marrow	T cell acute lymphoblastic leukemia (T-ALL)			Uniformly processed in this study
	GSM1203552	BM_lymphocyte_TALL	leukemia cells	lymphocytes	bone marrow	T cell acute lymphoblastic leukemia (T-ALL)			Uniformly processed in this study
	GSM1203554	BM_lymphocyte_TALL	leukemia cells	lymphocytes	bone marrow	T cell acute lymphoblastic leukemia (T-ALL)			Uniformly processed in this study
	GSM1203561	BM_lymphocyte_TALL	leukemia cells	lymphocytes	bone marrow	T cell acute lymphoblastic leukemia (T-ALL)			Uniformly processed in this study
	GSM1203567	BM_lymphocyte_TALL	leukemia cells	lymphocytes	bone marrow	T cell acute lymphoblastic leukemia (T-ALL)			Uniformly processed in this study
	GSM1203568	BM_lymphocyte_TALL	leukemia cells	lymphocytes	bone marrow	T cell acute lymphoblastic leukemia (T-ALL)			Uniformly processed in this study
	GSM1203628	BM_lymphocyte_TALL	leukemia cells	lymphocytes	bone marrow	T cell acute lymphoblastic leukemia (T-ALL)			Uniformly processed in this study
	GSM1203641	BM_lymphocyte_TALL	leukemia cells	lymphocytes	bone marrow	T cell acute lymphoblastic leukemia (T-ALL)			Uniformly processed in this study
	GSM1203654	BM_lymphocyte_TALL	leukemia cells	lymphocytes	bone marrow	T cell acute lymphoblastic leukemia (T-ALL)			Uniformly processed in this study
	GSM1203655	BM_lymphocyte_TALL	leukemia cells	lymphocytes	bone marrow	T cell acute lymphoblastic leukemia (T-ALL)			Uniformly processed in this study
	GSM1203686	BM_lymphocyte_TALL	leukemia cells	lymphocytes	bone marrow	T cell acute lymphoblastic leukemia (T-ALL)			Uniformly processed in this study
	GSM1203701	BM_lymphocyte_TALL	leukemia cells	lymphocytes	bone marrow	T cell acute lymphoblastic leukemia (T-ALL)			Uniformly processed in this study
	GSM1203706	BM_lymphocyte_TALL	leukemia cells	lymphocytes	bone marrow	T cell acute lymphoblastic leukemia (T-ALL)			Uniformly processed in this study
	GSM1203722	BM_lymphocyte_TALL	leukemia cells	lymphocytes	bone marrow	T cell acute lymphoblastic leukemia (T-ALL)			Uniformly processed in this study
	GSM1203725	BM_lymphocyte_TALL	leukemia cells	lymphocytes	bone marrow	T cell acute lymphoblastic leukemia (T-ALL)			Uniformly processed in this study
	GSM1203726	BM_lymphocyte_TALL	leukemia cells	lymphocytes	bone marrow	T cell acute lymphoblastic leukemia (T-ALL)			Uniformly processed in this study
	GSM1203737	BM_lymphocyte_TALL	leukemia cells	lymphocytes	bone marrow	T cell acute lymphoblastic leukemia (T-ALL)			Uniformly processed in this study
	GSM1203750	BM_lymphocyte_TALL	leukemia cells	lymphocytes	bone marrow	T cell acute lymphoblastic leukemia (T-ALL)			Uniformly processed in this study
	GSM1203768	BM_lymphocyte_TALL	leukemia cells	lymphocytes	bone marrow	T cell acute lymphoblastic leukemia (T-ALL)			Uniformly processed in this study
	GSM1203770	BM_lymphocyte_TALL	leukemia cells	lymphocytes	bone marrow	T cell acute lymphoblastic leukemia (T-ALL)			Uniformly processed in this study
	GSM1203773	BM_lymphocyte_TALL	leukemia cells	lymphocytes	bone marrow	T cell acute lymphoblastic leukemia (T-ALL)			Uniformly processed in this study
	GSM1203781	BM_lymphocyte_TALL	leukemia cells	lymphocytes	bone marrow	T cell acute lymphoblastic leukemia (T-ALL)			Uniformly processed in this study
	GSM1203784	BM_lymphocyte_TALL	leukemia cells	lymphocytes	bone marrow	T cell acute lymphoblastic leukemia (T-ALL)			Uniformly processed in this study
	GSM1203800	BM_lymphocyte_TALL	leukemia cells	lymphocytes	bone marrow	T cell acute lymphoblastic leukemia (T-ALL)			Uniformly processed in this study
	GSM1203810	BM_lymphocyte_TALL	leukemia cells	lymphocytes	bone marrow	T cell acute lymphoblastic leukemia (T-ALL)			Uniformly processed in this study
	GSM1203814	BM_lymphocyte_TALL	leukemia cells	lymphocytes	bone marrow	T cell acute lymphoblastic leukemia (T-ALL)			Uniformly processed in this study
	GSM1203815	BM_lymphocyte_TALL	leukemia cells	lymphocytes	bone marrow	T cell acute lymphoblastic leukemia (T-ALL)			Uniformly processed in this study
	GSM1203822	BM_lymphocyte_TALL	leukemia cells	lymphocytes	bone marrow	T cell acute lymphoblastic leukemia (T-ALL)			Uniformly processed in this study
	GSM1203827	BM_lymphocyte_TALL	leukemia cells	lymphocytes	bone marrow	T cell acute lymphoblastic leukemia (T-ALL)			Uniformly processed in this study
	GSM1203840	BM_lymphocyte_TALL	leukemia cells	lymphocytes	bone marrow	T cell acute lymphoblastic leukemia (T-ALL)			Uniformly processed in this study
	GSM1203859	BM_lymphocyte_TALL	leukemia cells	lymphocytes	bone marrow	T cell acute lymphoblastic leukemia (T-ALL)			Uniformly processed in this study
	GSM1203863	BM_lymphocyte_TALL	leukemia cells	lymphocytes	bone marrow	T cell acute lymphoblastic leukemia (T-ALL)			Uniformly processed in this study
	GSM1203865	BM_lymphocyte_TALL	leukemia cells	lymphocytes	bone marrow	T cell acute lymphoblastic leukemia (T-ALL)			Uniformly processed in this study
	GSM1203869	BM_lymphocyte_TALL	leukemia cells	lymphocytes	bone marrow	T cell acute lymphoblastic leukemia (T-ALL)			Uniformly processed in this study
	GSM1203886	BM_lymphocyte_TALL	leukemia cells	lymphocytes	bone marrow	T cell acute lymphoblastic leukemia (T-ALL)			Uniformly processed in this study
	GSM1203887	BM_lymphocyte_TALL	leukemia cells	lymphocytes	bone marrow	T cell acute lymphoblastic leukemia (T-ALL)			Uniformly processed in this study
	GSM1203905	BM_lymphocyte_TALL	leukemia cells	lymphocytes	bone marrow	T cell acute lymphoblastic leukemia (T-ALL)			Uniformly processed in this study
	GSM1203910	BM_lymphocyte_TALL	leukemia cells	lymphocytes	bone marrow	T cell acute lymphoblastic leukemia (T-ALL)			Uniformly processed in this study
	GSM1203918	BM_lymphocyte_TALL	leukemia cells	lymphocytes	bone marrow	T cell acute lymphoblastic leukemia (T-ALL)			Uniformly processed in this study
	GSM1203919	BM_lymphocyte_TALL	leukemia cells	lymphocytes	bone marrow	T cell acute lymphoblastic leukemia (T-ALL)			Uniformly processed in this study
	GSM1203922	BM_lymphocyte_TALL	leukemia cells	lymphocytes	bone marrow	T cell acute lymphoblastic leukemia (T-ALL)			Uniformly processed in this study
	GSM1203925	BM_lymphocyte_TALL	leukemia cells	lymphocytes	bone marrow	T cell acute lymphoblastic leukemia (T-ALL)			Uniformly processed in this study
	GSM1203933	BM_lymphocyte_TALL	leukemia cells	lymphocytes	bone marrow	T cell acute lymphoblastic leukemia (T-ALL)			Uniformly processed in this study
	GSM1203936	BM_lymphocyte_TALL	leukemia cells	lymphocytes	bone marrow	T cell acute lymphoblastic leukemia (T-ALL)			Uniformly processed in this study
	GSM1203941	BM_lymphocyte_TALL	leukemia cells	lymphocytes	bone marrow	T cell acute lymphoblastic leukemia (T-ALL)			Uniformly processed in this study
	GSM1203955	BM_lymphocyte_TALL	leukemia cells	lymphocytes	bone marrow	T cell acute lymphoblastic leukemia (T-ALL)			Uniformly processed in this study
	GSM1203961	BM_lymphocyte_TALL	leukemia cells	lymphocytes	bone marrow	T cell acute lymphoblastic leukemia (T-ALL)			Uniformly processed in this study
	GSM1203962	BM_lymphocyte_TALL	leukemia cells	lymphocytes	bone marrow	T cell acute lymphoblastic leukemia (T-ALL)			Uniformly processed in this study
	GSM1203973	BM_lymphocyte_TALL	leukemia cells	lymphocytes	bone marrow	T cell acute lymphoblastic leukemia (T-ALL)			Uniformly processed in this study
	GSM1203974	BM_lymphocyte_TALL	leukemia cells	lymphocytes	bone marrow	T cell acute lymphoblastic leukemia (T-ALL)			Uniformly processed in this study
	GSM1204000	BM_lymphocyte_TALL	leukemia cells	lymphocytes	bone marrow	T cell acute lymphoblastic leukemia (T-ALL)			Uniformly processed in this study
	GSM1204010	BM_lymphocyte_TALL	leukemia cells	lymphocytes	bone marrow	T cell acute lymphoblastic leukemia (T-ALL)			Uniformly processed in this study
	GSM1204017	BM_lymphocyte_TALL	leukemia cells	lymphocytes	bone marrow	T cell acute lymphoblastic leukemia (T-ALL)			Uniformly processed in this study
	GSM1204027	BM_lymphocyte_TALL	leukemia cells	lymphocytes	bone marrow	T cell acute lymphoblastic leukemia (T-ALL)			Uniformly processed in this study
	GSM1204030	BM_lymphocyte_TALL	leukemia cells	lymphocytes	bone marrow	T cell acute lymphoblastic leukemia (T-ALL)			Uniformly processed in this study
	GSM1204033	BM_lymphocyte_TALL	leukemia cells	lymphocytes	bone marrow	T cell acute lymphoblastic leukemia (T-ALL)			Uniformly processed in this study
	GSM1204036	BM_lymphocyte_TALL	leukemia cells	lymphocytes	bone marrow	T cell acute lymphoblastic leukemia (T-ALL)			Uniformly processed in this study
	GSM1204041	BM_lymphocyte_TALL	leukemia cells	lymphocytes	bone marrow	T cell acute lymphoblastic leukemia (T-ALL)			Uniformly processed in this study
	GSM1204046	BM_lymphocyte_TALL	leukemia cells	lymphocytes	bone marrow	T cell acute lymphoblastic leukemia (T-ALL)			Uniformly processed in this study
	GSM1204050	BM_lymphocyte_TALL	leukemia cells	lymphocytes	bone marrow	T cell acute lymphoblastic leukemia (T-ALL)			Uniformly processed in this study
	GSM1204051	BM_lymphocyte_TALL	leukemia cells	lymphocytes	bone marrow	T cell acute lymphoblastic leukemia (T-ALL)			Uniformly processed in this study
	GSM1204052	BM_lymphocyte_TALL	leukemia cells	lymphocytes	bone marrow	T cell acute lymphoblastic leukemia (T-ALL)			Uniformly processed in this study
	GSM1204098	BM_lymphocyte_TALL	leukemia cells	lymphocytes	bone marrow	T cell acute lymphoblastic leukemia (T-ALL)			Uniformly processed in this study
	GSM1204103	BM_lymphocyte_TALL	leukemia cells	lymphocytes	bone marrow	T cell acute lymphoblastic leukemia (T-ALL)			Uniformly processed in this study
	GSM1204107	BM_lymphocyte_TALL	leukemia cells	lymphocytes	bone marrow	T cell acute lymphoblastic leukemia (T-ALL)			Uniformly processed in this study
	GSM1204114	BM_lymphocyte_TALL	leukemia cells	lymphocytes	bone marrow	T cell acute lymphoblastic leukemia (T-ALL)			Uniformly processed in this study
	GSM1204123	BM_lymphocyte_TALL	leukemia cells	lymphocytes	bone marrow	T cell acute lymphoblastic leukemia (T-ALL)			Uniformly processed in this study
	GSM1204132	BM_lymphocyte_TALL	leukemia cells	lymphocytes	bone marrow	T cell acute lymphoblastic leukemia (T-ALL)			Uniformly processed in this study
	GSM1204133	BM_lymphocyte_TALL	leukemia cells	lymphocytes	bone marrow	T cell acute lymphoblastic leukemia (T-ALL)			Uniformly processed in this study
	GSM1204140	BM_lymphocyte_TALL	leukemia cells	lymphocytes	bone marrow	T cell acute lymphoblastic leukemia (T-ALL)			Uniformly processed in this study
	GSM1204147	BM_lymphocyte_TALL	leukemia cells	lymphocytes	bone marrow	T cell acute lymphoblastic leukemia (T-ALL)			Uniformly processed in this study
	GSM1204148	BM_lymphocyte_TALL	leukemia cells	lymphocytes	bone marrow	T cell acute lymphoblastic leukemia (T-ALL)			Uniformly processed in this study
	GSM1229459	BM_macrophage_normal	macrophages	macrophages	bone marrow	normal	female		Pre-processed by data submitter
	GSM1229460	BM_macrophage_normal	macrophages	macrophages	bone marrow	normal	male		Pre-processed by data submitter
	GSM1229461	BM_macrophage_normal	macrophages	macrophages	bone marrow	normal	male		Pre-processed by data submitter
	GSM1548155	BM_MEP_normal	hematopoietic stem cells and progenitors	megakaryocyte-erythroid progenitor (MEP)	bone marrow	normal	male		Pre-processed by data submitter
	GSM1548161	BM_MEP_normal	hematopoietic stem cells and progenitors	megakaryocyte-erythroid progenitor (MEP)	bone marrow	normal	female		Pre-processed by data submitter
	GSM1548167	BM_MEP_normal	hematopoietic stem cells and progenitors	megakaryocyte-erythroid progenitor (MEP)	bone marrow	normal	male		Pre-processed by data submitter
	GSM1548173	BM_MEP_normal	hematopoietic stem cells and progenitors	megakaryocyte-erythroid progenitor (MEP)	bone marrow	normal	female		Pre-processed by data submitter
	GSM1548178	BM_MEP_normal	hematopoietic stem cells and progenitors	megakaryocyte-erythroid progenitor (MEP)	bone marrow	normal	male		Pre-processed by data submitter
	GSM1185595	BM_monocyte_normal	monocytes	monocytes	bone marrow	normal			Pre-processed by data submitter
	GSM1185598	BM_monocyte_normal	monocytes	monocytes	bone marrow	normal			Pre-processed by data submitter
	GSM1185601	BM_monocyte_normal	monocytes	monocytes	bone marrow	normal			Pre-processed by data submitter
	GSM1548151	BM_MPP_normal	hematopoietic stem cells and progenitors	multipotent progenitor cells (MPP)	bone marrow	normal	male		Pre-processed by data submitter
	GSM1548157	BM_MPP_normal	hematopoietic stem cells and progenitors	multipotent progenitor cells (MPP)	bone marrow	normal	female		Pre-processed by data submitter
	GSM1548163	BM_MPP_normal	hematopoietic stem cells and progenitors	multipotent progenitor cells (MPP)	bone marrow	normal	male		Pre-processed by data submitter
	GSM1548169	BM_MPP_normal	hematopoietic stem cells and progenitors	multipotent progenitor cells (MPP)	bone marrow	normal	female		Pre-processed by data submitter
	GSM1548175	BM_MPP_normal	hematopoietic stem cells and progenitors	multipotent progenitor cells (MPP)	bone marrow	normal	male		Pre-processed by data submitter
	GSM1229463	BM_PMN_normal	granulocytes	neutrophils	bone marrow	normal	male		Pre-processed by data submitter
	GSM1229464	BM_PMN_normal	granulocytes	neutrophils	bone marrow	normal	male		Pre-processed by data submitter
	GSM1185583	BM_Tcell_normal	CD3+T cells	CD3+T cells	bone marrow	normal			Pre-processed by data submitter
	GSM1185587	BM_Tcell_normal	CD3+T cells	CD3+T cells	bone marrow	normal			Pre-processed by data submitter
	GSM1185591	BM_Tcell_normal	CD3+T cells	CD3+T cells	bone marrow	normal			Pre-processed by data submitter
	GSM1695781	BMMC_ALL	leukemia cells	mononuclear cells	bone marrow	acute lymphoblastic leukemia (ALL)	female		Pre-processed by data submitter
	GSM1695782	BMMC_ALL	leukemia cells	mononuclear cells	bone marrow	acute lymphoblastic leukemia (ALL)	female		Pre-processed by data submitter
	GSM1695783	BMMC_ALL	leukemia cells	mononuclear cells	bone marrow	acute lymphoblastic leukemia (ALL)	male		Pre-processed by data submitter
	GSM1695784	BMMC_ALL	leukemia cells	mononuclear cells	bone marrow	acute lymphoblastic leukemia (ALL)	female		Pre-processed by data submitter
	GSM1695785	BMMC_ALL	leukemia cells	mononuclear cells	bone marrow	acute lymphoblastic leukemia (ALL)	female		Pre-processed by data submitter
	GSM1695786	BMMC_ALL	leukemia cells	mononuclear cells	bone marrow	acute lymphoblastic leukemia (ALL)	female		Pre-processed by data submitter
	GSM1695787	BMMC_ALL	leukemia cells	mononuclear cells	bone marrow	acute lymphoblastic leukemia (ALL)	male		Pre-processed by data submitter
	GSM1695788	BMMC_ALL	leukemia cells	mononuclear cells	bone marrow	acute lymphoblastic leukemia (ALL)	male		Pre-processed by data submitter
	GSM1695789	BMMC_ALL	leukemia cells	mononuclear cells	bone marrow	acute lymphoblastic leukemia (ALL)	female		Pre-processed by data submitter
	GSM1695790	BMMC_ALL	leukemia cells	mononuclear cells	bone marrow	acute lymphoblastic leukemia (ALL)	female		Pre-processed by data submitter
	GSM1695791	BMMC_ALL	leukemia cells	mononuclear cells	bone marrow	acute lymphoblastic leukemia (ALL)	male		Pre-processed by data submitter
	GSM1695792	BMMC_ALL	leukemia cells	mononuclear cells	bone marrow	acute lymphoblastic leukemia (ALL)	female		Pre-processed by data submitter
	GSM1695793	BMMC_ALL	leukemia cells	mononuclear cells	bone marrow	acute lymphoblastic leukemia (ALL)	male		Pre-processed by data submitter
	GSM1695794	BMMC_ALL	leukemia cells	mononuclear cells	bone marrow	acute lymphoblastic leukemia (ALL)	female		Pre-processed by data submitter
	GSM1695795	BMMC_ALL	leukemia cells	mononuclear cells	bone marrow	acute lymphoblastic leukemia (ALL)	female		Pre-processed by data submitter
	GSM1695796	BMMC_ALL	leukemia cells	mononuclear cells	bone marrow	acute lymphoblastic leukemia (ALL)	female		Pre-processed by data submitter
	GSM1695797	BMMC_ALL	leukemia cells	mononuclear cells	bone marrow	acute lymphoblastic leukemia (ALL)	male		Pre-processed by data submitter
	GSM1695798	BMMC_ALL	leukemia cells	mononuclear cells	bone marrow	acute lymphoblastic leukemia (ALL)	male		Pre-processed by data submitter
	GSM1695799	BMMC_ALL	leukemia cells	mononuclear cells	bone marrow	acute lymphoblastic leukemia (ALL)	female		Pre-processed by data submitter
	GSM1695800	BMMC_ALL	leukemia cells	mononuclear cells	bone marrow	acute lymphoblastic leukemia (ALL)	male		Pre-processed by data submitter
	GSM1695801	BMMC_ALL	leukemia cells	mononuclear cells	bone marrow	acute lymphoblastic leukemia (ALL)	male		Pre-processed by data submitter
	GSM1695802	BMMC_ALL	leukemia cells	mononuclear cells	bone marrow	acute lymphoblastic leukemia (ALL)	female		Pre-processed by data submitter
	GSM1695803	BMMC_ALL	leukemia cells	mononuclear cells	bone marrow	acute lymphoblastic leukemia (ALL)	female		Pre-processed by data submitter
	GSM1695804	BMMC_ALL	leukemia cells	mononuclear cells	bone marrow	acute lymphoblastic leukemia (ALL)	male		Pre-processed by data submitter
	GSM1695805	BMMC_ALL	leukemia cells	mononuclear cells	bone marrow	acute lymphoblastic leukemia (ALL)	male		Pre-processed by data submitter
	GSM1695806	BMMC_ALL	leukemia cells	mononuclear cells	bone marrow	acute lymphoblastic leukemia (ALL)	male		Pre-processed by data submitter
	GSM1695807	BMMC_ALL	leukemia cells	mononuclear cells	bone marrow	acute lymphoblastic leukemia (ALL)	female		Pre-processed by data submitter
	GSM1695808	BMMC_ALL	leukemia cells	mononuclear cells	bone marrow	acute lymphoblastic leukemia (ALL)	male		Pre-processed by data submitter
	GSM1695809	BMMC_ALL	leukemia cells	mononuclear cells	bone marrow	acute lymphoblastic leukemia (ALL)	female		Pre-processed by data submitter
	GSM1695810	BMMC_ALL	leukemia cells	mononuclear cells	bone marrow	acute lymphoblastic leukemia (ALL)	male		Pre-processed by data submitter
	GSM1695811	BMMC_ALL	leukemia cells	mononuclear cells	bone marrow	acute lymphoblastic leukemia (ALL)	female		Pre-processed by data submitter
	GSM1695812	BMMC_ALL	leukemia cells	mononuclear cells	bone marrow	acute lymphoblastic leukemia (ALL)	female		Pre-processed by data submitter
	GSM1695813	BMMC_ALL	leukemia cells	mononuclear cells	bone marrow	acute lymphoblastic leukemia (ALL)	female		Pre-processed by data submitter
	GSM1695814	BMMC_ALL	leukemia cells	mononuclear cells	bone marrow	acute lymphoblastic leukemia (ALL)	male		Pre-processed by data submitter
	GSM1695815	BMMC_ALL	leukemia cells	mononuclear cells	bone marrow	acute lymphoblastic leukemia (ALL)	female		Pre-processed by data submitter
	GSM1695816	BMMC_ALL	leukemia cells	mononuclear cells	bone marrow	acute lymphoblastic leukemia (ALL)	female		Pre-processed by data submitter
	GSM1695817	BMMC_ALL	leukemia cells	mononuclear cells	bone marrow	acute lymphoblastic leukemia (ALL)	male		Pre-processed by data submitter
	GSM1695818	BMMC_ALL	leukemia cells	mononuclear cells	bone marrow	acute lymphoblastic leukemia (ALL)	male		Pre-processed by data submitter
	GSM1695819	BMMC_ALL	leukemia cells	mononuclear cells	bone marrow	acute lymphoblastic leukemia (ALL)	male		Pre-processed by data submitter
	GSM1695820	BMMC_ALL	leukemia cells	mononuclear cells	bone marrow	acute lymphoblastic leukemia (ALL)	female		Pre-processed by data submitter
	GSM1695821	BMMC_ALL	leukemia cells	mononuclear cells	bone marrow	acute lymphoblastic leukemia (ALL)	female		Pre-processed by data submitter
	GSM1695822	BMMC_ALL	leukemia cells	mononuclear cells	bone marrow	acute lymphoblastic leukemia (ALL)	female		Pre-processed by data submitter
	GSM1695823	BMMC_ALL	leukemia cells	mononuclear cells	bone marrow	acute lymphoblastic leukemia (ALL)	male		Pre-processed by data submitter
	GSM1695824	BMMC_ALL	leukemia cells	mononuclear cells	bone marrow	acute lymphoblastic leukemia (ALL)	male		Pre-processed by data submitter
	GSM1695825	BMMC_ALL	leukemia cells	mononuclear cells	bone marrow	acute lymphoblastic leukemia (ALL)	male		Pre-processed by data submitter
	GSM1695826	BMMC_ALL	leukemia cells	mononuclear cells	bone marrow	acute lymphoblastic leukemia (ALL)	male		Pre-processed by data submitter
	GSM1695827	BMMC_ALL	leukemia cells	mononuclear cells	bone marrow	acute lymphoblastic leukemia (ALL)	male		Pre-processed by data submitter
	GSM1695828	BMMC_ALL	leukemia cells	mononuclear cells	bone marrow	acute lymphoblastic leukemia (ALL)	female		Pre-processed by data submitter
	GSM1695829	BMMC_ALL	leukemia cells	mononuclear cells	bone marrow	acute lymphoblastic leukemia (ALL)	female		Pre-processed by data submitter
	GSM1695830	BMMC_ALL	leukemia cells	mononuclear cells	bone marrow	acute lymphoblastic leukemia (ALL)	male		Pre-processed by data submitter
	GSM1695831	BMMC_ALL	leukemia cells	mononuclear cells	bone marrow	acute lymphoblastic leukemia (ALL)	male		Pre-processed by data submitter
	GSM956761	BMMC_ALL	leukemia cells	mononuclear cells	bone marrow	acute lymphoblastic leukemia (ALL)	female		Pre-processed by data submitter
	GSM956762	BMMC_ALL	leukemia cells	mononuclear cells	bone marrow	acute lymphoblastic leukemia (ALL)	male		Pre-processed by data submitter
	GSM956763	BMMC_ALL	leukemia cells	mononuclear cells	bone marrow	acute lymphoblastic leukemia (ALL)	male		Pre-processed by data submitter
	GSM956764	BMMC_ALL	leukemia cells	mononuclear cells	bone marrow	acute lymphoblastic leukemia (ALL)	male		Pre-processed by data submitter
	GSM956765	BMMC_ALL	leukemia cells	mononuclear cells	bone marrow	acute lymphoblastic leukemia (ALL)	female		Pre-processed by data submitter
	GSM956766	BMMC_ALL	leukemia cells	mononuclear cells	bone marrow	acute lymphoblastic leukemia (ALL)	female		Pre-processed by data submitter
	GSM956767	BMMC_ALL	leukemia cells	mononuclear cells	bone marrow	acute lymphoblastic leukemia (ALL)	male		Pre-processed by data submitter
	GSM956768	BMMC_ALL	leukemia cells	mononuclear cells	bone marrow	acute lymphoblastic leukemia (ALL)	female		Pre-processed by data submitter
	GSM956769	BMMC_ALL	leukemia cells	mononuclear cells	bone marrow	acute lymphoblastic leukemia (ALL)	male		Pre-processed by data submitter
	GSM956770	BMMC_ALL	leukemia cells	mononuclear cells	bone marrow	acute lymphoblastic leukemia (ALL)	male		Pre-processed by data submitter
	GSM956771	BMMC_ALL	leukemia cells	mononuclear cells	bone marrow	acute lymphoblastic leukemia (ALL)	female		Pre-processed by data submitter
	GSM956772	BMMC_ALL	leukemia cells	mononuclear cells	bone marrow	acute lymphoblastic leukemia (ALL)	male		Pre-processed by data submitter
	GSM956773	BMMC_ALL	leukemia cells	mononuclear cells	bone marrow	acute lymphoblastic leukemia (ALL)	male		Pre-processed by data submitter
	GSM956774	BMMC_ALL	leukemia cells	mononuclear cells	bone marrow	acute lymphoblastic leukemia (ALL)	male		Pre-processed by data submitter
	GSM956775	BMMC_ALL	leukemia cells	mononuclear cells	bone marrow	acute lymphoblastic leukemia (ALL)	female		Pre-processed by data submitter
	GSM956776	BMMC_ALL	leukemia cells	mononuclear cells	bone marrow	acute lymphoblastic leukemia (ALL)	female		Pre-processed by data submitter
	GSM956777	BMMC_ALL	leukemia cells	mononuclear cells	bone marrow	acute lymphoblastic leukemia (ALL)	male		Pre-processed by data submitter
	GSM956778	BMMC_ALL	leukemia cells	mononuclear cells	bone marrow	acute lymphoblastic leukemia (ALL)	female		Pre-processed by data submitter
	GSM956779	BMMC_ALL	leukemia cells	mononuclear cells	bone marrow	acute lymphoblastic leukemia (ALL)	female		Pre-processed by data submitter
	GSM956780	BMMC_ALL	leukemia cells	mononuclear cells	bone marrow	acute lymphoblastic leukemia (ALL)	female		Pre-processed by data submitter
	GSM956781	BMMC_ALL	leukemia cells	mononuclear cells	bone marrow	acute lymphoblastic leukemia (ALL)	male		Pre-processed by data submitter
	GSM956782	BMMC_ALL	leukemia cells	mononuclear cells	bone marrow	acute lymphoblastic leukemia (ALL)	male		Pre-processed by data submitter
	GSM956783	BMMC_ALL	leukemia cells	mononuclear cells	bone marrow	acute lymphoblastic leukemia (ALL)	female		Pre-processed by data submitter
	GSM956784	BMMC_ALL	leukemia cells	mononuclear cells	bone marrow	acute lymphoblastic leukemia (ALL)	female		Pre-processed by data submitter
	GSM956785	BMMC_ALL	leukemia cells	mononuclear cells	bone marrow	acute lymphoblastic leukemia (ALL)	male		Pre-processed by data submitter
	GSM956786	BMMC_ALL	leukemia cells	mononuclear cells	bone marrow	acute lymphoblastic leukemia (ALL)	male		Pre-processed by data submitter
	GSM956787	BMMC_ALL	leukemia cells	mononuclear cells	bone marrow	acute lymphoblastic leukemia (ALL)	female		Pre-processed by data submitter
	GSM956788	BMMC_ALL	leukemia cells	mononuclear cells	bone marrow	acute lymphoblastic leukemia (ALL)	female		Pre-processed by data submitter
	GSM956789	BMMC_ALL	leukemia cells	mononuclear cells	bone marrow	acute lymphoblastic leukemia (ALL)	male		Pre-processed by data submitter
	GSM1003835	BMMC_AML	leukemia cells	mononuclear cells	bone marrow	acute myeloid leukemia (AML)	male	60	Pre-processed by data submitter
	GSM1003836	BMMC_AML	leukemia cells	mononuclear cells	bone marrow	acute myeloid leukemia (AML)	male	60	Pre-processed by data submitter
	GSM1003837	BMMC_AML	leukemia cells	mononuclear cells	bone marrow	acute myeloid leukemia (AML)	male	60	Pre-processed by data submitter
	GSM1003838	BMMC_AML	leukemia cells	mononuclear cells	bone marrow	acute myeloid leukemia (AML)	male	60	Pre-processed by data submitter
	GSM1003839	BMMC_AML	leukemia cells	mononuclear cells	bone marrow	acute myeloid leukemia (AML)	male	60	Pre-processed by data submitter
	GSM1003840	BMMC_AML	leukemia cells	mononuclear cells	bone marrow	acute myeloid leukemia (AML)	male	60	Pre-processed by data submitter
	GSM1003841	BMMC_AML	leukemia cells	mononuclear cells	bone marrow	acute myeloid leukemia (AML)	male	75	Pre-processed by data submitter
	GSM1003842	BMMC_AML	leukemia cells	mononuclear cells	bone marrow	acute myeloid leukemia (AML)	male	75	Pre-processed by data submitter
	GSM1003843	BMMC_AML	leukemia cells	mononuclear cells	bone marrow	acute myeloid leukemia (AML)	male	75	Pre-processed by data submitter
	GSM1003844	BMMC_AML	leukemia cells	mononuclear cells	bone marrow	acute myeloid leukemia (AML)	male	75	Pre-processed by data submitter
	GSM1003845	BMMC_AML	leukemia cells	mononuclear cells	bone marrow	acute myeloid leukemia (AML)	male	75	Pre-processed by data submitter
	GSM1003846	BMMC_AML	leukemia cells	mononuclear cells	bone marrow	acute myeloid leukemia (AML)	male	75	Pre-processed by data submitter
	GSM1003847	BMMC_AML	leukemia cells	mononuclear cells	bone marrow	acute myeloid leukemia (AML)	female	41	Pre-processed by data submitter
	GSM1003848	BMMC_AML	leukemia cells	mononuclear cells	bone marrow	acute myeloid leukemia (AML)	female	41	Pre-processed by data submitter
	GSM1003849	BMMC_AML	leukemia cells	mononuclear cells	bone marrow	acute myeloid leukemia (AML)	female	41	Pre-processed by data submitter
	GSM1003850	BMMC_AML	leukemia cells	mononuclear cells	bone marrow	acute myeloid leukemia (AML)	female	41	Pre-processed by data submitter
	GSM1003851	BMMC_AML	leukemia cells	mononuclear cells	bone marrow	acute myeloid leukemia (AML)	female	41	Pre-processed by data submitter
	GSM1003852	BMMC_AML	leukemia cells	mononuclear cells	bone marrow	acute myeloid leukemia (AML)	female	41	Pre-processed by data submitter
	GSM1003853	BMMC_AML	leukemia cells	mononuclear cells	bone marrow	acute myeloid leukemia (AML)	female	21	Pre-processed by data submitter
	GSM1003854	BMMC_AML	leukemia cells	mononuclear cells	bone marrow	acute myeloid leukemia (AML)	female	21	Pre-processed by data submitter
	GSM1003855	BMMC_AML	leukemia cells	mononuclear cells	bone marrow	acute myeloid leukemia (AML)	female	21	Pre-processed by data submitter
	GSM1003856	BMMC_AML	leukemia cells	mononuclear cells	bone marrow	acute myeloid leukemia (AML)	female	21	Pre-processed by data submitter
	GSM1003857	BMMC_AML	leukemia cells	mononuclear cells	bone marrow	acute myeloid leukemia (AML)	female	21	Pre-processed by data submitter
	GSM1003858	BMMC_AML	leukemia cells	mononuclear cells	bone marrow	acute myeloid leukemia (AML)	female	21	Pre-processed by data submitter
	GSM1003859	BMMC_AML	leukemia cells	mononuclear cells	bone marrow	acute myeloid leukemia (AML)	male	45	Pre-processed by data submitter
	GSM1003860	BMMC_AML	leukemia cells	mononuclear cells	bone marrow	acute myeloid leukemia (AML)	male	45	Pre-processed by data submitter
	GSM1003861	BMMC_AML	leukemia cells	mononuclear cells	bone marrow	acute myeloid leukemia (AML)	male	45	Pre-processed by data submitter
	GSM1003862	BMMC_AML	leukemia cells	mononuclear cells	bone marrow	acute myeloid leukemia (AML)	male	45	Pre-processed by data submitter
	GSM1003863	BMMC_AML	leukemia cells	mononuclear cells	bone marrow	acute myeloid leukemia (AML)	male	45	Pre-processed by data submitter
	GSM1003864	BMMC_AML	leukemia cells	mononuclear cells	bone marrow	acute myeloid leukemia (AML)	male	45	Pre-processed by data submitter
	GSM1003865	BMMC_AML	leukemia cells	mononuclear cells	bone marrow	acute myeloid leukemia (AML)	female	57	Pre-processed by data submitter
	GSM1003866	BMMC_AML	leukemia cells	mononuclear cells	bone marrow	acute myeloid leukemia (AML)	female	57	Pre-processed by data submitter
	GSM1003867	BMMC_AML	leukemia cells	mononuclear cells	bone marrow	acute myeloid leukemia (AML)	female	57	Pre-processed by data submitter
	GSM1003868	BMMC_AML	leukemia cells	mononuclear cells	bone marrow	acute myeloid leukemia (AML)	female	57	Pre-processed by data submitter
	GSM1003869	BMMC_AML	leukemia cells	mononuclear cells	bone marrow	acute myeloid leukemia (AML)	female	57	Pre-processed by data submitter
	GSM1003870	BMMC_AML	leukemia cells	mononuclear cells	bone marrow	acute myeloid leukemia (AML)	female	57	Pre-processed by data submitter
	GSM1003871	BMMC_AML	leukemia cells	mononuclear cells	bone marrow	acute myeloid leukemia (AML)	female	56	Pre-processed by data submitter
	GSM1003872	BMMC_AML	leukemia cells	mononuclear cells	bone marrow	acute myeloid leukemia (AML)	female	56	Pre-processed by data submitter
	GSM1003873	BMMC_AML	leukemia cells	mononuclear cells	bone marrow	acute myeloid leukemia (AML)	female	56	Pre-processed by data submitter
	GSM1003874	BMMC_AML	leukemia cells	mononuclear cells	bone marrow	acute myeloid leukemia (AML)	female	56	Pre-processed by data submitter
	GSM1003875	BMMC_AML	leukemia cells	mononuclear cells	bone marrow	acute myeloid leukemia (AML)	female	56	Pre-processed by data submitter
	GSM1003876	BMMC_AML	leukemia cells	mononuclear cells	bone marrow	acute myeloid leukemia (AML)	female	56	Pre-processed by data submitter
	GSM1003877	BMMC_AML	leukemia cells	mononuclear cells	bone marrow	acute myeloid leukemia (AML)	female	76	Pre-processed by data submitter
	GSM1003878	BMMC_AML	leukemia cells	mononuclear cells	bone marrow	acute myeloid leukemia (AML)	female	76	Pre-processed by data submitter
	GSM1003879	BMMC_AML	leukemia cells	mononuclear cells	bone marrow	acute myeloid leukemia (AML)	female	76	Pre-processed by data submitter
	GSM1003880	BMMC_AML	leukemia cells	mononuclear cells	bone marrow	acute myeloid leukemia (AML)	female	76	Pre-processed by data submitter
	GSM1003881	BMMC_AML	leukemia cells	mononuclear cells	bone marrow	acute myeloid leukemia (AML)	female	76	Pre-processed by data submitter
	GSM1003882	BMMC_AML	leukemia cells	mononuclear cells	bone marrow	acute myeloid leukemia (AML)	female	76	Pre-processed by data submitter
	GSM1032763	BMMC_AML	leukemia cells	mononuclear cells	bone marrow	acute myeloid leukemia (AML)			Pre-processed by data submitter
	GSM1032764	BMMC_AML	leukemia cells	mononuclear cells	bone marrow	acute myeloid leukemia (AML)			Pre-processed by data submitter
	GSM1032765	BMMC_AML	leukemia cells	mononuclear cells	bone marrow	acute myeloid leukemia (AML)			Pre-processed by data submitter
	GSM1032766	BMMC_AML	leukemia cells	mononuclear cells	bone marrow	acute myeloid leukemia (AML)			Pre-processed by data submitter
	GSM1032767	BMMC_AML	leukemia cells	mononuclear cells	bone marrow	acute myeloid leukemia (AML)			Pre-processed by data submitter
	GSM1032768	BMMC_AML	leukemia cells	mononuclear cells	bone marrow	acute myeloid leukemia (AML)			Pre-processed by data submitter
	GSM1032769	BMMC_AML	leukemia cells	mononuclear cells	bone marrow	acute myeloid leukemia (AML)			Pre-processed by data submitter
	GSM1032770	BMMC_AML	leukemia cells	mononuclear cells	bone marrow	acute myeloid leukemia (AML)			Pre-processed by data submitter
	GSM1092170	BMMC_AML	leukemia cells	mononuclear cells	bone marrow	acute myeloid leukemia (AML)			Uniformly processed in this study
	GSM1092173	BMMC_AML	leukemia cells	mononuclear cells	bone marrow	acute myeloid leukemia (AML)			Uniformly processed in this study
	GSM1092175	BMMC_AML	leukemia cells	mononuclear cells	bone marrow	acute myeloid leukemia (AML)			Uniformly processed in this study
	GSM1092176	BMMC_AML	leukemia cells	mononuclear cells	bone marrow	acute myeloid leukemia (AML)			Uniformly processed in this study
	GSM1092177	BMMC_AML	leukemia cells	mononuclear cells	bone marrow	acute myeloid leukemia (AML)			Uniformly processed in this study
	GSM1092178	BMMC_AML	leukemia cells	mononuclear cells	bone marrow	acute myeloid leukemia (AML)			Uniformly processed in this study
	GSM1092179	BMMC_AML	leukemia cells	mononuclear cells	bone marrow	acute myeloid leukemia (AML)			Uniformly processed in this study
	GSM1092180	BMMC_AML	leukemia cells	mononuclear cells	bone marrow	acute myeloid leukemia (AML)			Uniformly processed in this study
	GSM1092181	BMMC_AML	leukemia cells	mononuclear cells	bone marrow	acute myeloid leukemia (AML)			Uniformly processed in this study
	GSM1092182	BMMC_AML	leukemia cells	mononuclear cells	bone marrow	acute myeloid leukemia (AML)			Uniformly processed in this study
	GSM1092183	BMMC_AML	leukemia cells	mononuclear cells	bone marrow	acute myeloid leukemia (AML)			Uniformly processed in this study
	GSM1092184	BMMC_AML	leukemia cells	mononuclear cells	bone marrow	acute myeloid leukemia (AML)			Uniformly processed in this study
	GSM1092185	BMMC_AML	leukemia cells	mononuclear cells	bone marrow	acute myeloid leukemia (AML)			Uniformly processed in this study
	GSM1092186	BMMC_AML	leukemia cells	mononuclear cells	bone marrow	acute myeloid leukemia (AML)			Uniformly processed in this study
	GSM1092187	BMMC_AML	leukemia cells	mononuclear cells	bone marrow	acute myeloid leukemia (AML)			Uniformly processed in this study
	GSM1092188	BMMC_AML	leukemia cells	mononuclear cells	bone marrow	acute myeloid leukemia (AML)			Uniformly processed in this study
	GSM1412249	BMMC_AML	leukemia cells	mononuclear cells	bone marrow	acute myeloid leukemia (AML)	female	51.7	Pre-processed by data submitter
	GSM1412250	BMMC_AML	leukemia cells	mononuclear cells	bone marrow	acute myeloid leukemia (AML)	male	29.8	Pre-processed by data submitter
	GSM1412251	BMMC_AML	leukemia cells	mononuclear cells	bone marrow	acute myeloid leukemia (AML)	female	66	Pre-processed by data submitter
	GSM1412252	BMMC_AML	leukemia cells	mononuclear cells	bone marrow	acute myeloid leukemia (AML)	male	55	Pre-processed by data submitter
	GSM1412253	BMMC_AML	leukemia cells	mononuclear cells	bone marrow	acute myeloid leukemia (AML)	male	61	Pre-processed by data submitter
	GSM1412254	BMMC_AML	leukemia cells	mononuclear cells	bone marrow	acute myeloid leukemia (AML)	female	43	Pre-processed by data submitter
	GSM1412255	BMMC_AML	leukemia cells	mononuclear cells	bone marrow	acute myeloid leukemia (AML)	male	57	Pre-processed by data submitter
	GSM1412256	BMMC_AML	leukemia cells	mononuclear cells	bone marrow	acute myeloid leukemia (AML)	female	63	Pre-processed by data submitter
	GSM1412257	BMMC_AML	leukemia cells	mononuclear cells	bone marrow	acute myeloid leukemia (AML)	female	63.7	Pre-processed by data submitter
	GSM1412258	BMMC_AML	leukemia cells	mononuclear cells	bone marrow	acute myeloid leukemia (AML)	female	56	Pre-processed by data submitter
	GSM1412259	BMMC_AML	leukemia cells	mononuclear cells	bone marrow	acute myeloid leukemia (AML)	male	55	Pre-processed by data submitter
	GSM1412260	BMMC_AML	leukemia cells	mononuclear cells	bone marrow	acute myeloid leukemia (AML)	male	33	Pre-processed by data submitter
	GSM1412261	BMMC_AML	leukemia cells	mononuclear cells	bone marrow	acute myeloid leukemia (AML)	female	51	Pre-processed by data submitter
	GSM1412262	BMMC_AML	leukemia cells	mononuclear cells	bone marrow	acute myeloid leukemia (AML)	female	60	Pre-processed by data submitter
	GSM1412263	BMMC_AML	leukemia cells	mononuclear cells	bone marrow	acute myeloid leukemia (AML)	male	59	Pre-processed by data submitter
	GSM1412264	BMMC_AML	leukemia cells	mononuclear cells	bone marrow	acute myeloid leukemia (AML)	female	50	Pre-processed by data submitter
	GSM1412265	BMMC_AML	leukemia cells	mononuclear cells	bone marrow	acute myeloid leukemia (AML)	female	59	Pre-processed by data submitter
	GSM1412266	BMMC_AML	leukemia cells	mononuclear cells	bone marrow	acute myeloid leukemia (AML)	female	60	Pre-processed by data submitter
	GSM1412267	BMMC_AML	leukemia cells	mononuclear cells	bone marrow	acute myeloid leukemia (AML)	female	59	Pre-processed by data submitter
	GSM1412268	BMMC_AML	leukemia cells	mononuclear cells	bone marrow	acute myeloid leukemia (AML)	male	58	Pre-processed by data submitter
	GSM1412269	BMMC_AML	leukemia cells	mononuclear cells	bone marrow	acute myeloid leukemia (AML)	male	52	Pre-processed by data submitter
	GSM1412270	BMMC_AML	leukemia cells	mononuclear cells	bone marrow	acute myeloid leukemia (AML)	female	35	Pre-processed by data submitter
	GSM1412271	BMMC_AML	leukemia cells	mononuclear cells	bone marrow	acute myeloid leukemia (AML)	female	49.1	Pre-processed by data submitter
	GSM1412272	BMMC_AML	leukemia cells	mononuclear cells	bone marrow	acute myeloid leukemia (AML)	male	66	Pre-processed by data submitter
	GSM1412273	BMMC_AML	leukemia cells	mononuclear cells	bone marrow	acute myeloid leukemia (AML)	male	62.3	Pre-processed by data submitter
	GSM1412274	BMMC_AML	leukemia cells	mononuclear cells	bone marrow	acute myeloid leukemia (AML)	male	47.8	Pre-processed by data submitter
	GSM1412275	BMMC_AML	leukemia cells	mononuclear cells	bone marrow	acute myeloid leukemia (AML)	male	53.2	Pre-processed by data submitter
	GSM1412276	BMMC_AML	leukemia cells	mononuclear cells	bone marrow	acute myeloid leukemia (AML)	male	59.1	Pre-processed by data submitter
	GSM1412277	BMMC_AML	leukemia cells	mononuclear cells	bone marrow	acute myeloid leukemia (AML)	male	39.2	Pre-processed by data submitter
	GSM1412278	BMMC_AML	leukemia cells	mononuclear cells	bone marrow	acute myeloid leukemia (AML)	female	53.3	Pre-processed by data submitter
	GSM1412279	BMMC_AML	leukemia cells	mononuclear cells	bone marrow	acute myeloid leukemia (AML)	male	50.2	Pre-processed by data submitter
	GSM1412280	BMMC_AML	leukemia cells	mononuclear cells	bone marrow	acute myeloid leukemia (AML)	female	58.5	Pre-processed by data submitter
	GSM1412287	BMMC_AML	leukemia cells	mononuclear cells	bone marrow	acute myeloid leukemia (AML)	male	70.2	Pre-processed by data submitter
	GSM1412288	BMMC_AML	leukemia cells	mononuclear cells	bone marrow	acute myeloid leukemia (AML)	male	40.4	Pre-processed by data submitter
	GSM1412289	BMMC_AML	leukemia cells	mononuclear cells	bone marrow	acute myeloid leukemia (AML)	female	73.5	Pre-processed by data submitter
	GSM1412290	BMMC_AML	leukemia cells	mononuclear cells	bone marrow	acute myeloid leukemia (AML)	male	29.5	Pre-processed by data submitter
	GSM1412291	BMMC_AML	leukemia cells	mononuclear cells	bone marrow	acute myeloid leukemia (AML)	male	76.5	Pre-processed by data submitter
	GSM1412292	BMMC_AML	leukemia cells	mononuclear cells	bone marrow	acute myeloid leukemia (AML)	male	26.7	Pre-processed by data submitter
	GSM1412293	BMMC_AML	leukemia cells	mononuclear cells	bone marrow	acute myeloid leukemia (AML)	female	62.3	Pre-processed by data submitter
	GSM1412294	BMMC_AML	leukemia cells	mononuclear cells	bone marrow	acute myeloid leukemia (AML)	male	56.4	Pre-processed by data submitter
	GSM1412295	BMMC_AML	leukemia cells	mononuclear cells	bone marrow	acute myeloid leukemia (AML)	female	49.2	Pre-processed by data submitter
	GSM1412296	BMMC_AML	leukemia cells	mononuclear cells	bone marrow	acute myeloid leukemia (AML)	male	71.3	Pre-processed by data submitter
	GSM1412297	BMMC_AML	leukemia cells	mononuclear cells	bone marrow	acute myeloid leukemia (AML)	female	67.1	Pre-processed by data submitter
	GSM1412298	BMMC_AML	leukemia cells	mononuclear cells	bone marrow	acute myeloid leukemia (AML)	female	50.4	Pre-processed by data submitter
	GSM1412299	BMMC_AML	leukemia cells	mononuclear cells	bone marrow	acute myeloid leukemia (AML)	male	41.5	Pre-processed by data submitter
	GSM1412300	BMMC_AML	leukemia cells	mononuclear cells	bone marrow	acute myeloid leukemia (AML)	female	36.4	Pre-processed by data submitter
	GSM1412301	BMMC_AML	leukemia cells	mononuclear cells	bone marrow	acute myeloid leukemia (AML)	male	54.6	Pre-processed by data submitter
	GSM1412302	BMMC_AML	leukemia cells	mononuclear cells	bone marrow	acute myeloid leukemia (AML)	male	43.8	Pre-processed by data submitter
	GSM1412303	BMMC_AML	leukemia cells	mononuclear cells	bone marrow	acute myeloid leukemia (AML)	male	51.7	Pre-processed by data submitter
	GSM1412304	BMMC_AML	leukemia cells	mononuclear cells	bone marrow	acute myeloid leukemia (AML)	male	52.5	Pre-processed by data submitter
	GSM1412305	BMMC_AML	leukemia cells	mononuclear cells	bone marrow	acute myeloid leukemia (AML)	male	42.4	Pre-processed by data submitter
	GSM1412306	BMMC_AML	leukemia cells	mononuclear cells	bone marrow	acute myeloid leukemia (AML)	male	47.4	Pre-processed by data submitter
	GSM1412307	BMMC_AML	leukemia cells	mononuclear cells	bone marrow	acute myeloid leukemia (AML)	male	57.5	Pre-processed by data submitter
	GSM1412308	BMMC_AML	leukemia cells	mononuclear cells	bone marrow	acute myeloid leukemia (AML)	male	50.3	Pre-processed by data submitter
	GSM1412309	BMMC_AML	leukemia cells	mononuclear cells	bone marrow	acute myeloid leukemia (AML)	male	42.5	Pre-processed by data submitter
	GSM1412310	BMMC_AML	leukemia cells	mononuclear cells	bone marrow	acute myeloid leukemia (AML)	male	51.8	Pre-processed by data submitter
	GSM1412311	BMMC_AML	leukemia cells	mononuclear cells	bone marrow	acute myeloid leukemia (AML)	male	59.4	Pre-processed by data submitter
	GSM1412312	BMMC_AML	leukemia cells	mononuclear cells	bone marrow	acute myeloid leukemia (AML)	female	46.9	Pre-processed by data submitter
	GSM1412313	BMMC_AML	leukemia cells	mononuclear cells	bone marrow	acute myeloid leukemia (AML)	female	34.1	Pre-processed by data submitter
	GSM1412314	BMMC_AML	leukemia cells	mononuclear cells	bone marrow	acute myeloid leukemia (AML)	female	52.9	Pre-processed by data submitter
	GSM1412315	BMMC_AML	leukemia cells	mononuclear cells	bone marrow	acute myeloid leukemia (AML)	male	38.5	Pre-processed by data submitter
	GSM1412316	BMMC_AML	leukemia cells	mononuclear cells	bone marrow	acute myeloid leukemia (AML)	female	36.1	Pre-processed by data submitter
	GSM2301696	BMMC_AML	leukemia cells	mononuclear cells	bone marrow	acute myeloid leukemia (AML)	male		Pre-processed by data submitter
	GSM2301697	BMMC_AML	leukemia cells	mononuclear cells	bone marrow	acute myeloid leukemia (AML)	male		Pre-processed by data submitter
	GSM2301698	BMMC_AML	leukemia cells	mononuclear cells	bone marrow	acute myeloid leukemia (AML)	male		Pre-processed by data submitter
	GSM2301699	BMMC_AML	leukemia cells	mononuclear cells	bone marrow	acute myeloid leukemia (AML)	female		Pre-processed by data submitter
	GSM2301700	BMMC_AML	leukemia cells	mononuclear cells	bone marrow	acute myeloid leukemia (AML)	male		Pre-processed by data submitter
	GSM2301701	BMMC_AML	leukemia cells	mononuclear cells	bone marrow	acute myeloid leukemia (AML)	female		Pre-processed by data submitter
	GSM2301702	BMMC_AML	leukemia cells	mononuclear cells	bone marrow	acute myeloid leukemia (AML)	female		Pre-processed by data submitter
	GSM2301703	BMMC_AML	leukemia cells	mononuclear cells	bone marrow	acute myeloid leukemia (AML)	female		Pre-processed by data submitter
	GSM2301704	BMMC_AML	leukemia cells	mononuclear cells	bone marrow	acute myeloid leukemia (AML)	male		Pre-processed by data submitter
	GSM2301705	BMMC_AML	leukemia cells	mononuclear cells	bone marrow	acute myeloid leukemia (AML)	male		Pre-processed by data submitter
	GSM2301706	BMMC_AML	leukemia cells	mononuclear cells	bone marrow	acute myeloid leukemia (AML)	male		Pre-processed by data submitter
	GSM2301707	BMMC_AML	leukemia cells	mononuclear cells	bone marrow	acute myeloid leukemia (AML)	male		Pre-processed by data submitter
	GSM2301708	BMMC_AML	leukemia cells	mononuclear cells	bone marrow	acute myeloid leukemia (AML)	male		Pre-processed by data submitter
	GSM2301709	BMMC_AML	leukemia cells	mononuclear cells	bone marrow	acute myeloid leukemia (AML)	male		Pre-processed by data submitter
	GSM2301711	BMMC_AML	leukemia cells	mononuclear cells	bone marrow	acute myeloid leukemia (AML)	female		Pre-processed by data submitter
	GSM2301712	BMMC_AML	leukemia cells	mononuclear cells	bone marrow	acute myeloid leukemia (AML)	male		Pre-processed by data submitter
	GSM2301713	BMMC_AML	leukemia cells	mononuclear cells	bone marrow	acute myeloid leukemia (AML)	male		Pre-processed by data submitter
	GSM2301714	BMMC_AML	leukemia cells	mononuclear cells	bone marrow	acute myeloid leukemia (AML)	female		Pre-processed by data submitter
	GSM2301715	BMMC_AML	leukemia cells	mononuclear cells	bone marrow	acute myeloid leukemia (AML)	male		Pre-processed by data submitter
	GSM2301716	BMMC_AML	leukemia cells	mononuclear cells	bone marrow	acute myeloid leukemia (AML)	male		Pre-processed by data submitter
	GSM2301717	BMMC_AML	leukemia cells	mononuclear cells	bone marrow	acute myeloid leukemia (AML)	male		Pre-processed by data submitter
	GSM2301718	BMMC_AML	leukemia cells	mononuclear cells	bone marrow	acute myeloid leukemia (AML)	female		Pre-processed by data submitter
	GSM2301719	BMMC_AML	leukemia cells	mononuclear cells	bone marrow	acute myeloid leukemia (AML)	male		Pre-processed by data submitter
	GSM2301720	BMMC_AML	leukemia cells	mononuclear cells	bone marrow	acute myeloid leukemia (AML)	male		Pre-processed by data submitter
	GSM2301721	BMMC_AML	leukemia cells	mononuclear cells	bone marrow	acute myeloid leukemia (AML)	female		Pre-processed by data submitter
	GSM2301722	BMMC_AML	leukemia cells	mononuclear cells	bone marrow	acute myeloid leukemia (AML)	male		Pre-processed by data submitter
	GSM2301723	BMMC_AML	leukemia cells	mononuclear cells	bone marrow	acute myeloid leukemia (AML)	female		Pre-processed by data submitter
	GSM2301724	BMMC_AML	leukemia cells	mononuclear cells	bone marrow	acute myeloid leukemia (AML)	male		Pre-processed by data submitter
	GSM2301725	BMMC_AML	leukemia cells	mononuclear cells	bone marrow	acute myeloid leukemia (AML)	female		Pre-processed by data submitter
	GSM2301726	BMMC_AML	leukemia cells	mononuclear cells	bone marrow	acute myeloid leukemia (AML)	male		Pre-processed by data submitter
	GSM2301727	BMMC_AML	leukemia cells	mononuclear cells	bone marrow	acute myeloid leukemia (AML)	male		Pre-processed by data submitter
	GSM2301728	BMMC_AML	leukemia cells	mononuclear cells	bone marrow	acute myeloid leukemia (AML)	female		Pre-processed by data submitter
	GSM2301729	BMMC_AML	leukemia cells	mononuclear cells	bone marrow	acute myeloid leukemia (AML)	female		Pre-processed by data submitter
	GSM2301730	BMMC_AML	leukemia cells	mononuclear cells	bone marrow	acute myeloid leukemia (AML)	female		Pre-processed by data submitter
	GSM2301731	BMMC_AML	leukemia cells	mononuclear cells	bone marrow	acute myeloid leukemia (AML)	female		Pre-processed by data submitter
	GSM2301732	BMMC_AML	leukemia cells	mononuclear cells	bone marrow	acute myeloid leukemia (AML)	female		Pre-processed by data submitter
	GSM2301733	BMMC_AML	leukemia cells	mononuclear cells	bone marrow	acute myeloid leukemia (AML)	male		Pre-processed by data submitter
	GSM2301734	BMMC_AML	leukemia cells	mononuclear cells	bone marrow	acute myeloid leukemia (AML)	female		Pre-processed by data submitter
	GSM2301735	BMMC_AML	leukemia cells	mononuclear cells	bone marrow	acute myeloid leukemia (AML)	male		Pre-processed by data submitter
	GSM2301736	BMMC_AML	leukemia cells	mononuclear cells	bone marrow	acute myeloid leukemia (AML)	female		Pre-processed by data submitter
	GSM2301737	BMMC_AML	leukemia cells	mononuclear cells	bone marrow	acute myeloid leukemia (AML)	male		Pre-processed by data submitter
	GSM2301738	BMMC_AML	leukemia cells	mononuclear cells	bone marrow	acute myeloid leukemia (AML)	male		Pre-processed by data submitter
	GSM2301739	BMMC_AML	leukemia cells	mononuclear cells	bone marrow	acute myeloid leukemia (AML)	male		Pre-processed by data submitter
	GSM2301740	BMMC_AML	leukemia cells	mononuclear cells	bone marrow	acute myeloid leukemia (AML)	male		Pre-processed by data submitter
	GSM2301741	BMMC_AML	leukemia cells	mononuclear cells	bone marrow	acute myeloid leukemia (AML)	male		Pre-processed by data submitter
	GSM2301742	BMMC_AML	leukemia cells	mononuclear cells	bone marrow	acute myeloid leukemia (AML)	male		Pre-processed by data submitter
	GSM2301743	BMMC_AML	leukemia cells	mononuclear cells	bone marrow	acute myeloid leukemia (AML)	female		Pre-processed by data submitter
	GSM2301744	BMMC_AML	leukemia cells	mononuclear cells	bone marrow	acute myeloid leukemia (AML)	female		Pre-processed by data submitter
	GSM2301745	BMMC_AML	leukemia cells	mononuclear cells	bone marrow	acute myeloid leukemia (AML)	female		Pre-processed by data submitter
	GSM2301746	BMMC_AML	leukemia cells	mononuclear cells	bone marrow	acute myeloid leukemia (AML)	male		Pre-processed by data submitter
	GSM2301747	BMMC_AML	leukemia cells	mononuclear cells	bone marrow	acute myeloid leukemia (AML)	female		Pre-processed by data submitter
	GSM2301748	BMMC_AML	leukemia cells	mononuclear cells	bone marrow	acute myeloid leukemia (AML)	female		Pre-processed by data submitter
	GSM2301749	BMMC_AML	leukemia cells	mononuclear cells	bone marrow	acute myeloid leukemia (AML)	male		Pre-processed by data submitter
	GSM2301750	BMMC_AML	leukemia cells	mononuclear cells	bone marrow	acute myeloid leukemia (AML)	female		Pre-processed by data submitter
	GSM2301751	BMMC_AML	leukemia cells	mononuclear cells	bone marrow	acute myeloid leukemia (AML)	male		Pre-processed by data submitter
	GSM2301752	BMMC_AML	leukemia cells	mononuclear cells	bone marrow	acute myeloid leukemia (AML)	female		Pre-processed by data submitter
	GSM2301753	BMMC_AML	leukemia cells	mononuclear cells	bone marrow	acute myeloid leukemia (AML)	female		Pre-processed by data submitter
	GSM2301754	BMMC_AML	leukemia cells	mononuclear cells	bone marrow	acute myeloid leukemia (AML)	male		Pre-processed by data submitter
	GSM2301755	BMMC_AML	leukemia cells	mononuclear cells	bone marrow	acute myeloid leukemia (AML)	male		Pre-processed by data submitter
	GSM2301756	BMMC_AML	leukemia cells	mononuclear cells	bone marrow	acute myeloid leukemia (AML)	female		Pre-processed by data submitter
	GSM2301757	BMMC_AML	leukemia cells	mononuclear cells	bone marrow	acute myeloid leukemia (AML)	female		Pre-processed by data submitter
	GSM2301758	BMMC_AML	leukemia cells	mononuclear cells	bone marrow	acute myeloid leukemia (AML)	female		Pre-processed by data submitter
	GSM2301759	BMMC_AML	leukemia cells	mononuclear cells	bone marrow	acute myeloid leukemia (AML)	female		Pre-processed by data submitter
	GSM2301760	BMMC_AML	leukemia cells	mononuclear cells	bone marrow	acute myeloid leukemia (AML)	male		Pre-processed by data submitter
	GSM2301761	BMMC_AML	leukemia cells	mononuclear cells	bone marrow	acute myeloid leukemia (AML)	female		Pre-processed by data submitter
	GSM2301762	BMMC_AML	leukemia cells	mononuclear cells	bone marrow	acute myeloid leukemia (AML)	male		Pre-processed by data submitter
	GSM2301763	BMMC_AML	leukemia cells	mononuclear cells	bone marrow	acute myeloid leukemia (AML)	female		Pre-processed by data submitter
	GSM2301764	BMMC_AML	leukemia cells	mononuclear cells	bone marrow	acute myeloid leukemia (AML)	male		Pre-processed by data submitter
	GSM2301765	BMMC_AML	leukemia cells	mononuclear cells	bone marrow	acute myeloid leukemia (AML)	female		Pre-processed by data submitter
	GSM2301766	BMMC_AML	leukemia cells	mononuclear cells	bone marrow	acute myeloid leukemia (AML)	female		Pre-processed by data submitter
	GSM2301767	BMMC_AML	leukemia cells	mononuclear cells	bone marrow	acute myeloid leukemia (AML)	male		Pre-processed by data submitter
	GSM2301768	BMMC_AML	leukemia cells	mononuclear cells	bone marrow	acute myeloid leukemia (AML)	male		Pre-processed by data submitter
	GSM2301769	BMMC_AML	leukemia cells	mononuclear cells	bone marrow	acute myeloid leukemia (AML)	male		Pre-processed by data submitter
	GSM2301770	BMMC_AML	leukemia cells	mononuclear cells	bone marrow	acute myeloid leukemia (AML)	male		Pre-processed by data submitter
	GSM2301771	BMMC_AML	leukemia cells	mononuclear cells	bone marrow	acute myeloid leukemia (AML)	female		Pre-processed by data submitter
	GSM2301772	BMMC_AML	leukemia cells	mononuclear cells	bone marrow	acute myeloid leukemia (AML)	female		Pre-processed by data submitter
	GSM2301773	BMMC_AML	leukemia cells	mononuclear cells	bone marrow	acute myeloid leukemia (AML)	female		Pre-processed by data submitter
	GSM2301774	BMMC_AML	leukemia cells	mononuclear cells	bone marrow	acute myeloid leukemia (AML)	female		Pre-processed by data submitter
	GSM1365320	BMMC_BALL	leukemia cells	mononuclear cells	bone marrow	B-cell acute lymphoblastic leukemia (B-ALL)	female	2	Pre-processed by data submitter
	GSM1365321	BMMC_BALL	leukemia cells	mononuclear cells	bone marrow	B-cell acute lymphoblastic leukemia (B-ALL)	male	3.5	Pre-processed by data submitter
	GSM1365322	BMMC_BALL	leukemia cells	mononuclear cells	bone marrow	B-cell acute lymphoblastic leukemia (B-ALL)	female	5.2	Pre-processed by data submitter
	GSM1365323	BMMC_BALL	leukemia cells	mononuclear cells	bone marrow	B-cell acute lymphoblastic leukemia (B-ALL)	female	4.5	Pre-processed by data submitter
	GSM1365324	BMMC_BALL	leukemia cells	mononuclear cells	bone marrow	B-cell acute lymphoblastic leukemia (B-ALL)	male	2.4	Pre-processed by data submitter
	GSM1365325	BMMC_BALL	leukemia cells	mononuclear cells	bone marrow	B-cell acute lymphoblastic leukemia (B-ALL)	male	7.8	Pre-processed by data submitter
	GSM1365326	BMMC_BALL	leukemia cells	mononuclear cells	bone marrow	B-cell acute lymphoblastic leukemia (B-ALL)	male	6.2	Pre-processed by data submitter
	GSM1365327	BMMC_BALL	leukemia cells	mononuclear cells	bone marrow	B-cell acute lymphoblastic leukemia (B-ALL)	male	4.1	Pre-processed by data submitter
	GSM1365328	BMMC_BALL	leukemia cells	mononuclear cells	bone marrow	B-cell acute lymphoblastic leukemia (B-ALL)	female	6	Pre-processed by data submitter
	GSM1365329	BMMC_BALL	leukemia cells	mononuclear cells	bone marrow	B-cell acute lymphoblastic leukemia (B-ALL)	female	1.1	Pre-processed by data submitter
	GSM1365330	BMMC_BALL	leukemia cells	mononuclear cells	bone marrow	B-cell acute lymphoblastic leukemia (B-ALL)	male	2.7	Pre-processed by data submitter
	GSM1365331	BMMC_BALL	leukemia cells	mononuclear cells	bone marrow	B-cell acute lymphoblastic leukemia (B-ALL)	male	7.2	Pre-processed by data submitter
	GSM1365332	BMMC_BALL	leukemia cells	mononuclear cells	bone marrow	B-cell acute lymphoblastic leukemia (B-ALL)	male	4	Pre-processed by data submitter
	GSM1365333	BMMC_BALL	leukemia cells	mononuclear cells	bone marrow	B-cell acute lymphoblastic leukemia (B-ALL)	male	2.8	Pre-processed by data submitter
	GSM1365334	BMMC_BALL	leukemia cells	mononuclear cells	bone marrow	B-cell acute lymphoblastic leukemia (B-ALL)	female	3	Pre-processed by data submitter
	GSM1365335	BMMC_BALL	leukemia cells	mononuclear cells	bone marrow	B-cell acute lymphoblastic leukemia (B-ALL)	male	3.2	Pre-processed by data submitter
	GSM1365336	BMMC_BALL	leukemia cells	mononuclear cells	bone marrow	B-cell acute lymphoblastic leukemia (B-ALL)	female	2.6	Pre-processed by data submitter
	GSM1365337	BMMC_BALL	leukemia cells	mononuclear cells	bone marrow	B-cell acute lymphoblastic leukemia (B-ALL)	male	6.2	Pre-processed by data submitter
	GSM1365338	BMMC_BALL	leukemia cells	mononuclear cells	bone marrow	B-cell acute lymphoblastic leukemia (B-ALL)	female	2.3	Pre-processed by data submitter
	GSM1365339	BMMC_BALL	leukemia cells	mononuclear cells	bone marrow	B-cell acute lymphoblastic leukemia (B-ALL)	female	4.4	Pre-processed by data submitter
	GSM1365340	BMMC_BALL	leukemia cells	mononuclear cells	bone marrow	B-cell acute lymphoblastic leukemia (B-ALL)	male	2	Pre-processed by data submitter
	GSM1365341	BMMC_BALL	leukemia cells	mononuclear cells	bone marrow	B-cell acute lymphoblastic leukemia (B-ALL)	male	4.8	Pre-processed by data submitter
	GSM1365342	BMMC_BALL	leukemia cells	mononuclear cells	bone marrow	B-cell acute lymphoblastic leukemia (B-ALL)	male	4.6	Pre-processed by data submitter
	GSM1365343	BMMC_BALL	leukemia cells	mononuclear cells	bone marrow	B-cell acute lymphoblastic leukemia (B-ALL)	female	5.3	Pre-processed by data submitter
	GSM1365344	BMMC_BALL	leukemia cells	mononuclear cells	bone marrow	B-cell acute lymphoblastic leukemia (B-ALL)	male	8.5	Pre-processed by data submitter
	GSM1365345	BMMC_BALL	leukemia cells	mononuclear cells	bone marrow	B-cell acute lymphoblastic leukemia (B-ALL)	male	6.1	Pre-processed by data submitter
	GSM1365346	BMMC_BALL	leukemia cells	mononuclear cells	bone marrow	B-cell acute lymphoblastic leukemia (B-ALL)	male	4.4	Pre-processed by data submitter
	GSM1365347	BMMC_BALL	leukemia cells	mononuclear cells	bone marrow	B-cell acute lymphoblastic leukemia (B-ALL)	female	1.5	Pre-processed by data submitter
	GSM1365348	BMMC_BALL	leukemia cells	mononuclear cells	bone marrow	B-cell acute lymphoblastic leukemia (B-ALL)	female	13	Pre-processed by data submitter
	GSM1365349	BMMC_BALL	leukemia cells	mononuclear cells	bone marrow	B-cell acute lymphoblastic leukemia (B-ALL)	female	3.1	Pre-processed by data submitter
	GSM1365350	BMMC_BALL	leukemia cells	mononuclear cells	bone marrow	B-cell acute lymphoblastic leukemia (B-ALL)	male	4.7	Pre-processed by data submitter
	GSM1365351	BMMC_BALL	leukemia cells	mononuclear cells	bone marrow	B-cell acute lymphoblastic leukemia (B-ALL)	male	5	Pre-processed by data submitter
	GSM1365352	BMMC_BALL	leukemia cells	mononuclear cells	bone marrow	B-cell acute lymphoblastic leukemia (B-ALL)	male	2.2	Pre-processed by data submitter
	GSM1365353	BMMC_BALL	leukemia cells	mononuclear cells	bone marrow	B-cell acute lymphoblastic leukemia (B-ALL)	female	7.4	Pre-processed by data submitter
	GSM1365354	BMMC_BALL	leukemia cells	mononuclear cells	bone marrow	B-cell acute lymphoblastic leukemia (B-ALL)	female	5.9	Pre-processed by data submitter
	GSM1365355	BMMC_BALL	leukemia cells	mononuclear cells	bone marrow	B-cell acute lymphoblastic leukemia (B-ALL)	female	11	Pre-processed by data submitter
	GSM1365356	BMMC_BALL	leukemia cells	mononuclear cells	bone marrow	B-cell acute lymphoblastic leukemia (B-ALL)	male	2.4	Pre-processed by data submitter
	GSM1365357	BMMC_BALL	leukemia cells	mononuclear cells	bone marrow	B-cell acute lymphoblastic leukemia (B-ALL)	female	0.5	Pre-processed by data submitter
	GSM1365358	BMMC_BALL	leukemia cells	mononuclear cells	bone marrow	B-cell acute lymphoblastic leukemia (B-ALL)	male	2.4	Pre-processed by data submitter
	GSM1365359	BMMC_BALL	leukemia cells	mononuclear cells	bone marrow	B-cell acute lymphoblastic leukemia (B-ALL)	male	4.6	Pre-processed by data submitter
	GSM1365360	BMMC_BALL	leukemia cells	mononuclear cells	bone marrow	B-cell acute lymphoblastic leukemia (B-ALL)	female	3.8	Pre-processed by data submitter
	GSM1365361	BMMC_BALL	leukemia cells	mononuclear cells	bone marrow	B-cell acute lymphoblastic leukemia (B-ALL)	male	5.8	Pre-processed by data submitter
	GSM1365362	BMMC_BALL	leukemia cells	mononuclear cells	bone marrow	B-cell acute lymphoblastic leukemia (B-ALL)	male	6.1	Pre-processed by data submitter
	GSM1365363	BMMC_BALL	leukemia cells	mononuclear cells	bone marrow	B-cell acute lymphoblastic leukemia (B-ALL)	male	1.6	Pre-processed by data submitter
	GSM1365364	BMMC_BALL	leukemia cells	mononuclear cells	bone marrow	B-cell acute lymphoblastic leukemia (B-ALL)	female	3.7	Pre-processed by data submitter
	GSM1365365	BMMC_BALL	leukemia cells	mononuclear cells	bone marrow	B-cell acute lymphoblastic leukemia (B-ALL)	female	9	Pre-processed by data submitter
	GSM1365366	BMMC_BALL	leukemia cells	mononuclear cells	bone marrow	B-cell acute lymphoblastic leukemia (B-ALL)	female	1	Pre-processed by data submitter
	GSM1365367	BMMC_BALL	leukemia cells	mononuclear cells	bone marrow	B-cell acute lymphoblastic leukemia (B-ALL)	male	2.6	Pre-processed by data submitter
	GSM1365368	BMMC_BALL	leukemia cells	mononuclear cells	bone marrow	B-cell acute lymphoblastic leukemia (B-ALL)	male	5.6	Pre-processed by data submitter
	GSM1365369	BMMC_BALL	leukemia cells	mononuclear cells	bone marrow	B-cell acute lymphoblastic leukemia (B-ALL)	female	2.5	Pre-processed by data submitter
	GSM1365370	BMMC_BALL	leukemia cells	mononuclear cells	bone marrow	B-cell acute lymphoblastic leukemia (B-ALL)	male	3	Pre-processed by data submitter
	GSM1365371	BMMC_BALL	leukemia cells	mononuclear cells	bone marrow	B-cell acute lymphoblastic leukemia (B-ALL)	female	4.1	Pre-processed by data submitter
	GSM1365372	BMMC_BALL	leukemia cells	mononuclear cells	bone marrow	B-cell acute lymphoblastic leukemia (B-ALL)	female	2.6	Pre-processed by data submitter
	GSM1365373	BMMC_BALL	leukemia cells	mononuclear cells	bone marrow	B-cell acute lymphoblastic leukemia (B-ALL)	male	1.5	Pre-processed by data submitter
	GSM1365374	BMMC_BALL	leukemia cells	mononuclear cells	bone marrow	B-cell acute lymphoblastic leukemia (B-ALL)	male	9.6	Pre-processed by data submitter
	GSM1365375	BMMC_BALL	leukemia cells	mononuclear cells	bone marrow	B-cell acute lymphoblastic leukemia (B-ALL)	female	12	Pre-processed by data submitter
	GSM1365376	BMMC_BALL	leukemia cells	mononuclear cells	bone marrow	B-cell acute lymphoblastic leukemia (B-ALL)	female	2.6	Pre-processed by data submitter
	GSM1365377	BMMC_BALL	leukemia cells	mononuclear cells	bone marrow	B-cell acute lymphoblastic leukemia (B-ALL)	female	10	Pre-processed by data submitter
	GSM1365378	BMMC_BALL	leukemia cells	mononuclear cells	bone marrow	B-cell acute lymphoblastic leukemia (B-ALL)	female	6	Pre-processed by data submitter
	GSM1365379	BMMC_BALL	leukemia cells	mononuclear cells	bone marrow	B-cell acute lymphoblastic leukemia (B-ALL)	female	6.6	Pre-processed by data submitter
	GSM1365380	BMMC_BALL	leukemia cells	mononuclear cells	bone marrow	B-cell acute lymphoblastic leukemia (B-ALL)	male	5.1	Pre-processed by data submitter
	GSM1365381	BMMC_BALL	leukemia cells	mononuclear cells	bone marrow	B-cell acute lymphoblastic leukemia (B-ALL)	female	7.4	Pre-processed by data submitter
	GSM1365382	BMMC_BALL	leukemia cells	mononuclear cells	bone marrow	B-cell acute lymphoblastic leukemia (B-ALL)	female	4	Pre-processed by data submitter
	GSM1365383	BMMC_BALL	leukemia cells	mononuclear cells	bone marrow	B-cell acute lymphoblastic leukemia (B-ALL)	female	2.8	Pre-processed by data submitter
	GSM1365384	BMMC_BALL	leukemia cells	mononuclear cells	bone marrow	B-cell acute lymphoblastic leukemia (B-ALL)	male	2.1	Pre-processed by data submitter
	GSM1365385	BMMC_BALL	leukemia cells	mononuclear cells	bone marrow	B-cell acute lymphoblastic leukemia (B-ALL)	female	3.8	Pre-processed by data submitter
	GSM1365386	BMMC_BALL	leukemia cells	mononuclear cells	bone marrow	B-cell acute lymphoblastic leukemia (B-ALL)	male	3.1	Pre-processed by data submitter
	GSM1365387	BMMC_BALL	leukemia cells	mononuclear cells	bone marrow	B-cell acute lymphoblastic leukemia (B-ALL)	male	2	Pre-processed by data submitter
	GSM1365388	BMMC_BALL	leukemia cells	mononuclear cells	bone marrow	B-cell acute lymphoblastic leukemia (B-ALL)	female	4.9	Pre-processed by data submitter
	GSM1365389	BMMC_BALL	leukemia cells	mononuclear cells	bone marrow	B-cell acute lymphoblastic leukemia (B-ALL)	male	7.9	Pre-processed by data submitter
	GSM1365390	BMMC_BALL	leukemia cells	mononuclear cells	bone marrow	B-cell acute lymphoblastic leukemia (B-ALL)	male	3.6	Pre-processed by data submitter
	GSM1365391	BMMC_BALL	leukemia cells	mononuclear cells	bone marrow	B-cell acute lymphoblastic leukemia (B-ALL)	male	14	Pre-processed by data submitter
	GSM1365392	BMMC_BALL	leukemia cells	mononuclear cells	bone marrow	B-cell acute lymphoblastic leukemia (B-ALL)	female	3.5	Pre-processed by data submitter
	GSM1365393	BMMC_BALL	leukemia cells	mononuclear cells	bone marrow	B-cell acute lymphoblastic leukemia (B-ALL)	female	4.6	Pre-processed by data submitter
	GSM1365394	BMMC_BALL	leukemia cells	mononuclear cells	bone marrow	B-cell acute lymphoblastic leukemia (B-ALL)	male	2.4	Pre-processed by data submitter
	GSM1365395	BMMC_BALL	leukemia cells	mononuclear cells	bone marrow	B-cell acute lymphoblastic leukemia (B-ALL)	male	5.7	Pre-processed by data submitter
	GSM1365396	BMMC_BALL	leukemia cells	mononuclear cells	bone marrow	B-cell acute lymphoblastic leukemia (B-ALL)	male	4.8	Pre-processed by data submitter
	GSM1365397	BMMC_BALL	leukemia cells	mononuclear cells	bone marrow	B-cell acute lymphoblastic leukemia (B-ALL)	male	1.5	Pre-processed by data submitter
	GSM1365398	BMMC_BALL	leukemia cells	mononuclear cells	bone marrow	B-cell acute lymphoblastic leukemia (B-ALL)	male	2.3	Pre-processed by data submitter
	GSM1365399	BMMC_BALL	leukemia cells	mononuclear cells	bone marrow	B-cell acute lymphoblastic leukemia (B-ALL)	male	2.4	Pre-processed by data submitter
	GSM1365400	BMMC_BALL	leukemia cells	mononuclear cells	bone marrow	B-cell acute lymphoblastic leukemia (B-ALL)	female	4.9	Pre-processed by data submitter
	GSM1365401	BMMC_BALL	leukemia cells	mononuclear cells	bone marrow	B-cell acute lymphoblastic leukemia (B-ALL)	male	3.6	Pre-processed by data submitter
	GSM1365402	BMMC_BALL	leukemia cells	mononuclear cells	bone marrow	B-cell acute lymphoblastic leukemia (B-ALL)	female	3.4	Pre-processed by data submitter
	GSM1365403	BMMC_BALL	leukemia cells	mononuclear cells	bone marrow	B-cell acute lymphoblastic leukemia (B-ALL)	male	8.5	Pre-processed by data submitter
	GSM1365404	BMMC_BALL	leukemia cells	mononuclear cells	bone marrow	B-cell acute lymphoblastic leukemia (B-ALL)	male	4.8	Pre-processed by data submitter
	GSM1365405	BMMC_BALL	leukemia cells	mononuclear cells	bone marrow	B-cell acute lymphoblastic leukemia (B-ALL)	female	6.9	Pre-processed by data submitter
	GSM1365406	BMMC_BALL	leukemia cells	mononuclear cells	bone marrow	B-cell acute lymphoblastic leukemia (B-ALL)	male	6.6	Pre-processed by data submitter
	GSM1365407	BMMC_BALL	leukemia cells	mononuclear cells	bone marrow	B-cell acute lymphoblastic leukemia (B-ALL)	male	2.7	Pre-processed by data submitter
	GSM1365408	BMMC_BALL	leukemia cells	mononuclear cells	bone marrow	B-cell acute lymphoblastic leukemia (B-ALL)	male	4.7	Pre-processed by data submitter
	GSM1365409	BMMC_BALL	leukemia cells	mononuclear cells	bone marrow	B-cell acute lymphoblastic leukemia (B-ALL)	female	4	Pre-processed by data submitter
	GSM1365410	BMMC_BALL	leukemia cells	mononuclear cells	bone marrow	B-cell acute lymphoblastic leukemia (B-ALL)	female	4.7	Pre-processed by data submitter
	GSM1365411	BMMC_BALL	leukemia cells	mononuclear cells	bone marrow	B-cell acute lymphoblastic leukemia (B-ALL)	female	5.7	Pre-processed by data submitter
	GSM1365412	BMMC_BALL	leukemia cells	mononuclear cells	bone marrow	B-cell acute lymphoblastic leukemia (B-ALL)	female	5.7	Pre-processed by data submitter
	GSM1365413	BMMC_BALL	leukemia cells	mononuclear cells	bone marrow	B-cell acute lymphoblastic leukemia (B-ALL)	male	1	Pre-processed by data submitter
	GSM1365414	BMMC_BALL	leukemia cells	mononuclear cells	bone marrow	B-cell acute lymphoblastic leukemia (B-ALL)	male	3.9	Pre-processed by data submitter
	GSM1365415	BMMC_BALL	leukemia cells	mononuclear cells	bone marrow	B-cell acute lymphoblastic leukemia (B-ALL)	male	3.8	Pre-processed by data submitter
	GSM1365416	BMMC_BALL	leukemia cells	mononuclear cells	bone marrow	B-cell acute lymphoblastic leukemia (B-ALL)	male	2.1	Pre-processed by data submitter
	GSM1365417	BMMC_BALL	leukemia cells	mononuclear cells	bone marrow	B-cell acute lymphoblastic leukemia (B-ALL)	male	2.6	Pre-processed by data submitter
	GSM1365418	BMMC_BALL	leukemia cells	mononuclear cells	bone marrow	B-cell acute lymphoblastic leukemia (B-ALL)	female	6	Pre-processed by data submitter
	GSM1365419	BMMC_BALL	leukemia cells	mononuclear cells	bone marrow	B-cell acute lymphoblastic leukemia (B-ALL)	female	4	Pre-processed by data submitter
	GSM1365420	BMMC_BALL	leukemia cells	mononuclear cells	bone marrow	B-cell acute lymphoblastic leukemia (B-ALL)	female	4.9	Pre-processed by data submitter
	GSM1365421	BMMC_BALL	leukemia cells	mononuclear cells	bone marrow	B-cell acute lymphoblastic leukemia (B-ALL)	male	4.9	Pre-processed by data submitter
	GSM1365422	BMMC_BALL	leukemia cells	mononuclear cells	bone marrow	B-cell acute lymphoblastic leukemia (B-ALL)	male	6.8	Pre-processed by data submitter
	GSM1365423	BMMC_BALL	leukemia cells	mononuclear cells	bone marrow	B-cell acute lymphoblastic leukemia (B-ALL)	female	3.4	Pre-processed by data submitter
	GSM1365424	BMMC_BALL	leukemia cells	mononuclear cells	bone marrow	B-cell acute lymphoblastic leukemia (B-ALL)	male	5.3	Pre-processed by data submitter
	GSM1365425	BMMC_BALL	leukemia cells	mononuclear cells	bone marrow	B-cell acute lymphoblastic leukemia (B-ALL)	female	6.5	Pre-processed by data submitter
	GSM1365426	BMMC_BALL	leukemia cells	mononuclear cells	bone marrow	B-cell acute lymphoblastic leukemia (B-ALL)	female	2.8	Pre-processed by data submitter
	GSM1365427	BMMC_BALL	leukemia cells	mononuclear cells	bone marrow	B-cell acute lymphoblastic leukemia (B-ALL)	male	2	Pre-processed by data submitter
	GSM1365428	BMMC_BALL	leukemia cells	mononuclear cells	bone marrow	B-cell acute lymphoblastic leukemia (B-ALL)	female	3.9	Pre-processed by data submitter
	GSM1365429	BMMC_BALL	leukemia cells	mononuclear cells	bone marrow	B-cell acute lymphoblastic leukemia (B-ALL)	female	3.5	Pre-processed by data submitter
	GSM1365430	BMMC_BALL	leukemia cells	mononuclear cells	bone marrow	B-cell acute lymphoblastic leukemia (B-ALL)	female	3.6	Pre-processed by data submitter
	GSM1365431	BMMC_BALL	leukemia cells	mononuclear cells	bone marrow	B-cell acute lymphoblastic leukemia (B-ALL)	female	1.7	Pre-processed by data submitter
	GSM1365432	BMMC_BALL	leukemia cells	mononuclear cells	bone marrow	B-cell acute lymphoblastic leukemia (B-ALL)	male	3.4	Pre-processed by data submitter
	GSM1365433	BMMC_BALL	leukemia cells	mononuclear cells	bone marrow	B-cell acute lymphoblastic leukemia (B-ALL)	male	2.9	Pre-processed by data submitter
	GSM1365434	BMMC_BALL	leukemia cells	mononuclear cells	bone marrow	B-cell acute lymphoblastic leukemia (B-ALL)	female	9	Pre-processed by data submitter
	GSM1365435	BMMC_BALL	leukemia cells	mononuclear cells	bone marrow	B-cell acute lymphoblastic leukemia (B-ALL)	male	3.6	Pre-processed by data submitter
	GSM1365436	BMMC_BALL	leukemia cells	mononuclear cells	bone marrow	B-cell acute lymphoblastic leukemia (B-ALL)	male	1.6	Pre-processed by data submitter
	GSM1365437	BMMC_BALL	leukemia cells	mononuclear cells	bone marrow	B-cell acute lymphoblastic leukemia (B-ALL)	female	2.5	Pre-processed by data submitter
	GSM1365438	BMMC_BALL	leukemia cells	mononuclear cells	bone marrow	B-cell acute lymphoblastic leukemia (B-ALL)	male	3.3	Pre-processed by data submitter
	GSM1365439	BMMC_BALL	leukemia cells	mononuclear cells	bone marrow	B-cell acute lymphoblastic leukemia (B-ALL)	male	3.3	Pre-processed by data submitter
	GSM1365440	BMMC_BALL	leukemia cells	mononuclear cells	bone marrow	B-cell acute lymphoblastic leukemia (B-ALL)	male	4.2	Pre-processed by data submitter
	GSM1365441	BMMC_BALL	leukemia cells	mononuclear cells	bone marrow	B-cell acute lymphoblastic leukemia (B-ALL)	male	4.7	Pre-processed by data submitter
	GSM1365442	BMMC_BALL	leukemia cells	mononuclear cells	bone marrow	B-cell acute lymphoblastic leukemia (B-ALL)	male	8.9	Pre-processed by data submitter
	GSM1365443	BMMC_BALL	leukemia cells	mononuclear cells	bone marrow	B-cell acute lymphoblastic leukemia (B-ALL)	male	7.4	Pre-processed by data submitter
	GSM1365444	BMMC_BALL	leukemia cells	mononuclear cells	bone marrow	B-cell acute lymphoblastic leukemia (B-ALL)	male	1.9	Pre-processed by data submitter
	GSM1365445	BMMC_BALL	leukemia cells	mononuclear cells	bone marrow	B-cell acute lymphoblastic leukemia (B-ALL)	female	11	Pre-processed by data submitter
	GSM1365446	BMMC_BALL	leukemia cells	mononuclear cells	bone marrow	B-cell acute lymphoblastic leukemia (B-ALL)	male	1.3	Pre-processed by data submitter
	GSM1365447	BMMC_BALL	leukemia cells	mononuclear cells	bone marrow	B-cell acute lymphoblastic leukemia (B-ALL)	female	9.8	Pre-processed by data submitter
	GSM1365448	BMMC_BALL	leukemia cells	mononuclear cells	bone marrow	B-cell acute lymphoblastic leukemia (B-ALL)	female	13	Pre-processed by data submitter
	GSM1365449	BMMC_BALL	leukemia cells	mononuclear cells	bone marrow	B-cell acute lymphoblastic leukemia (B-ALL)	female	4.9	Pre-processed by data submitter
	GSM1365450	BMMC_BALL	leukemia cells	mononuclear cells	bone marrow	B-cell acute lymphoblastic leukemia (B-ALL)	male	2.4	Pre-processed by data submitter
	GSM1365451	BMMC_BALL	leukemia cells	mononuclear cells	bone marrow	B-cell acute lymphoblastic leukemia (B-ALL)	female	3.7	Pre-processed by data submitter
	GSM1365452	BMMC_BALL	leukemia cells	mononuclear cells	bone marrow	B-cell acute lymphoblastic leukemia (B-ALL)	male	11	Pre-processed by data submitter
	GSM1365453	BMMC_BALL	leukemia cells	mononuclear cells	bone marrow	B-cell acute lymphoblastic leukemia (B-ALL)	female	6.1	Pre-processed by data submitter
	GSM1365454	BMMC_BALL	leukemia cells	mononuclear cells	bone marrow	B-cell acute lymphoblastic leukemia (B-ALL)	male	11	Pre-processed by data submitter
	GSM1365455	BMMC_BALL	leukemia cells	mononuclear cells	bone marrow	B-cell acute lymphoblastic leukemia (B-ALL)	female	1	Pre-processed by data submitter
	GSM1365456	BMMC_BALL	leukemia cells	mononuclear cells	bone marrow	B-cell acute lymphoblastic leukemia (B-ALL)	female	7.3	Pre-processed by data submitter
	GSM1365457	BMMC_BALL	leukemia cells	mononuclear cells	bone marrow	B-cell acute lymphoblastic leukemia (B-ALL)	male	3.1	Pre-processed by data submitter
	GSM1365458	BMMC_BALL	leukemia cells	mononuclear cells	bone marrow	B-cell acute lymphoblastic leukemia (B-ALL)	male	14	Pre-processed by data submitter
	GSM1365459	BMMC_BALL	leukemia cells	mononuclear cells	bone marrow	B-cell acute lymphoblastic leukemia (B-ALL)	female	1.6	Pre-processed by data submitter
	GSM1365460	BMMC_BALL	leukemia cells	mononuclear cells	bone marrow	B-cell acute lymphoblastic leukemia (B-ALL)	female	14	Pre-processed by data submitter
	GSM1365461	BMMC_BALL	leukemia cells	mononuclear cells	bone marrow	B-cell acute lymphoblastic leukemia (B-ALL)	male	3.7	Pre-processed by data submitter
	GSM1365462	BMMC_BALL	leukemia cells	mononuclear cells	bone marrow	B-cell acute lymphoblastic leukemia (B-ALL)	male	5.6	Pre-processed by data submitter
	GSM1365463	BMMC_BALL	leukemia cells	mononuclear cells	bone marrow	B-cell acute lymphoblastic leukemia (B-ALL)	male	2.2	Pre-processed by data submitter
	GSM1365464	BMMC_BALL	leukemia cells	mononuclear cells	bone marrow	B-cell acute lymphoblastic leukemia (B-ALL)	female	3.3	Pre-processed by data submitter
	GSM1365465	BMMC_BALL	leukemia cells	mononuclear cells	bone marrow	B-cell acute lymphoblastic leukemia (B-ALL)	male	4.2	Pre-processed by data submitter
	GSM1365466	BMMC_BALL	leukemia cells	mononuclear cells	bone marrow	B-cell acute lymphoblastic leukemia (B-ALL)	female	13	Pre-processed by data submitter
	GSM1365467	BMMC_BALL	leukemia cells	mononuclear cells	bone marrow	B-cell acute lymphoblastic leukemia (B-ALL)	male	10	Pre-processed by data submitter
	GSM1365468	BMMC_BALL	leukemia cells	mononuclear cells	bone marrow	B-cell acute lymphoblastic leukemia (B-ALL)	female		Pre-processed by data submitter
	GSM1365469	BMMC_BALL	leukemia cells	mononuclear cells	bone marrow	B-cell acute lymphoblastic leukemia (B-ALL)	male	2.3	Pre-processed by data submitter
	GSM1365470	BMMC_BALL	leukemia cells	mononuclear cells	bone marrow	B-cell acute lymphoblastic leukemia (B-ALL)	male	9.5	Pre-processed by data submitter
	GSM1365471	BMMC_BALL	leukemia cells	mononuclear cells	bone marrow	B-cell acute lymphoblastic leukemia (B-ALL)	female	7	Pre-processed by data submitter
	GSM1365472	BMMC_BALL	leukemia cells	mononuclear cells	bone marrow	B-cell acute lymphoblastic leukemia (B-ALL)	male	4.2	Pre-processed by data submitter
	GSM1365473	BMMC_BALL	leukemia cells	mononuclear cells	bone marrow	B-cell acute lymphoblastic leukemia (B-ALL)	male	9	Pre-processed by data submitter
	GSM1365474	BMMC_BALL	leukemia cells	mononuclear cells	bone marrow	B-cell acute lymphoblastic leukemia (B-ALL)	female	6.2	Pre-processed by data submitter
	GSM1365475	BMMC_BALL	leukemia cells	mononuclear cells	bone marrow	B-cell acute lymphoblastic leukemia (B-ALL)	female	1.5	Pre-processed by data submitter
	GSM1365476	BMMC_BALL	leukemia cells	mononuclear cells	bone marrow	B-cell acute lymphoblastic leukemia (B-ALL)	male	5	Pre-processed by data submitter
	GSM1365477	BMMC_BALL	leukemia cells	mononuclear cells	bone marrow	B-cell acute lymphoblastic leukemia (B-ALL)	female	3.1	Pre-processed by data submitter
	GSM1365478	BMMC_BALL	leukemia cells	mononuclear cells	bone marrow	B-cell acute lymphoblastic leukemia (B-ALL)	male	2.5	Pre-processed by data submitter
	GSM1365479	BMMC_BALL	leukemia cells	mononuclear cells	bone marrow	B-cell acute lymphoblastic leukemia (B-ALL)	male	4.9	Pre-processed by data submitter
	GSM1365480	BMMC_BALL	leukemia cells	mononuclear cells	bone marrow	B-cell acute lymphoblastic leukemia (B-ALL)	female	5.1	Pre-processed by data submitter
	GSM1365481	BMMC_BALL	leukemia cells	mononuclear cells	bone marrow	B-cell acute lymphoblastic leukemia (B-ALL)	female	8.1	Pre-processed by data submitter
	GSM1365482	BMMC_BALL	leukemia cells	mononuclear cells	bone marrow	B-cell acute lymphoblastic leukemia (B-ALL)	female	2.3	Pre-processed by data submitter
	GSM1365483	BMMC_BALL	leukemia cells	mononuclear cells	bone marrow	B-cell acute lymphoblastic leukemia (B-ALL)	male	4.1	Pre-processed by data submitter
	GSM1365484	BMMC_BALL	leukemia cells	mononuclear cells	bone marrow	B-cell acute lymphoblastic leukemia (B-ALL)	female	3.5	Pre-processed by data submitter
	GSM1365485	BMMC_BALL	leukemia cells	mononuclear cells	bone marrow	B-cell acute lymphoblastic leukemia (B-ALL)	female	12	Pre-processed by data submitter
	GSM1365486	BMMC_BALL	leukemia cells	mononuclear cells	bone marrow	B-cell acute lymphoblastic leukemia (B-ALL)	female	3.6	Pre-processed by data submitter
	GSM1365487	BMMC_BALL	leukemia cells	mononuclear cells	bone marrow	B-cell acute lymphoblastic leukemia (B-ALL)	male	9.8	Pre-processed by data submitter
	GSM1365488	BMMC_BALL	leukemia cells	mononuclear cells	bone marrow	B-cell acute lymphoblastic leukemia (B-ALL)	male	8.1	Pre-processed by data submitter
	GSM1365489	BMMC_BALL	leukemia cells	mononuclear cells	bone marrow	B-cell acute lymphoblastic leukemia (B-ALL)	female	2	Pre-processed by data submitter
	GSM1365490	BMMC_BALL	leukemia cells	mononuclear cells	bone marrow	B-cell acute lymphoblastic leukemia (B-ALL)	male	5.5	Pre-processed by data submitter
	GSM1365491	BMMC_BALL	leukemia cells	mononuclear cells	bone marrow	B-cell acute lymphoblastic leukemia (B-ALL)	female	3	Pre-processed by data submitter
	GSM1365492	BMMC_BALL	leukemia cells	mononuclear cells	bone marrow	B-cell acute lymphoblastic leukemia (B-ALL)	male	5.6	Pre-processed by data submitter
	GSM1365493	BMMC_BALL	leukemia cells	mononuclear cells	bone marrow	B-cell acute lymphoblastic leukemia (B-ALL)	female	2.2	Pre-processed by data submitter
	GSM1365494	BMMC_BALL	leukemia cells	mononuclear cells	bone marrow	B-cell acute lymphoblastic leukemia (B-ALL)	male	2.5	Pre-processed by data submitter
	GSM1365495	BMMC_BALL	leukemia cells	mononuclear cells	bone marrow	B-cell acute lymphoblastic leukemia (B-ALL)	female	7	Pre-processed by data submitter
	GSM1365496	BMMC_BALL	leukemia cells	mononuclear cells	bone marrow	B-cell acute lymphoblastic leukemia (B-ALL)	female	2.6	Pre-processed by data submitter
	GSM1365497	BMMC_BALL	leukemia cells	mononuclear cells	bone marrow	B-cell acute lymphoblastic leukemia (B-ALL)	female	5	Pre-processed by data submitter
	GSM1365498	BMMC_BALL	leukemia cells	mononuclear cells	bone marrow	B-cell acute lymphoblastic leukemia (B-ALL)	male	10	Pre-processed by data submitter
	GSM1365499	BMMC_BALL	leukemia cells	mononuclear cells	bone marrow	B-cell acute lymphoblastic leukemia (B-ALL)	male	3	Pre-processed by data submitter
	GSM1365500	BMMC_BALL	leukemia cells	mononuclear cells	bone marrow	B-cell acute lymphoblastic leukemia (B-ALL)	male	8	Pre-processed by data submitter
	GSM1365501	BMMC_BALL	leukemia cells	mononuclear cells	bone marrow	B-cell acute lymphoblastic leukemia (B-ALL)	male	2.8	Pre-processed by data submitter
	GSM1365502	BMMC_BALL	leukemia cells	mononuclear cells	bone marrow	B-cell acute lymphoblastic leukemia (B-ALL)	male	13	Pre-processed by data submitter
	GSM1365503	BMMC_BALL	leukemia cells	mononuclear cells	bone marrow	B-cell acute lymphoblastic leukemia (B-ALL)	male	1.2	Pre-processed by data submitter
	GSM1365504	BMMC_BALL	leukemia cells	mononuclear cells	bone marrow	B-cell acute lymphoblastic leukemia (B-ALL)	male	2.5	Pre-processed by data submitter
	GSM1365505	BMMC_BALL	leukemia cells	mononuclear cells	bone marrow	B-cell acute lymphoblastic leukemia (B-ALL)	male	9.7	Pre-processed by data submitter
	GSM1365506	BMMC_BALL	leukemia cells	mononuclear cells	bone marrow	B-cell acute lymphoblastic leukemia (B-ALL)	male	1.9	Pre-processed by data submitter
	GSM1365507	BMMC_BALL	leukemia cells	mononuclear cells	bone marrow	B-cell acute lymphoblastic leukemia (B-ALL)	female	8.7	Pre-processed by data submitter
	GSM1365508	BMMC_BALL	leukemia cells	mononuclear cells	bone marrow	B-cell acute lymphoblastic leukemia (B-ALL)	male	4.7	Pre-processed by data submitter
	GSM1365509	BMMC_BALL	leukemia cells	mononuclear cells	bone marrow	B-cell acute lymphoblastic leukemia (B-ALL)	male	6.1	Pre-processed by data submitter
	GSM1365510	BMMC_BALL	leukemia cells	mononuclear cells	bone marrow	B-cell acute lymphoblastic leukemia (B-ALL)	female	8.1	Pre-processed by data submitter
	GSM1365511	BMMC_BALL	leukemia cells	mononuclear cells	bone marrow	B-cell acute lymphoblastic leukemia (B-ALL)	male	9.8	Pre-processed by data submitter
	GSM1365512	BMMC_BALL	leukemia cells	mononuclear cells	bone marrow	B-cell acute lymphoblastic leukemia (B-ALL)	male	13	Pre-processed by data submitter
	GSM1365513	BMMC_BALL	leukemia cells	mononuclear cells	bone marrow	B-cell acute lymphoblastic leukemia (B-ALL)	female	6.2	Pre-processed by data submitter
	GSM1365514	BMMC_BALL	leukemia cells	mononuclear cells	bone marrow	B-cell acute lymphoblastic leukemia (B-ALL)	male	1.6	Pre-processed by data submitter
	GSM1365515	BMMC_BALL	leukemia cells	mononuclear cells	bone marrow	B-cell acute lymphoblastic leukemia (B-ALL)	female	5	Pre-processed by data submitter
	GSM1365516	BMMC_BALL	leukemia cells	mononuclear cells	bone marrow	B-cell acute lymphoblastic leukemia (B-ALL)	female	10	Pre-processed by data submitter
	GSM1365517	BMMC_BALL	leukemia cells	mononuclear cells	bone marrow	B-cell acute lymphoblastic leukemia (B-ALL)	female	3.8	Pre-processed by data submitter
	GSM1365518	BMMC_BALL	leukemia cells	mononuclear cells	bone marrow	B-cell acute lymphoblastic leukemia (B-ALL)	female	1.7	Pre-processed by data submitter
	GSM1365519	BMMC_BALL	leukemia cells	mononuclear cells	bone marrow	B-cell acute lymphoblastic leukemia (B-ALL)	male	12	Pre-processed by data submitter
	GSM1365520	BMMC_BALL	leukemia cells	mononuclear cells	bone marrow	B-cell acute lymphoblastic leukemia (B-ALL)	female	11	Pre-processed by data submitter
	GSM1365521	BMMC_BALL	leukemia cells	mononuclear cells	bone marrow	B-cell acute lymphoblastic leukemia (B-ALL)	female	1.8	Pre-processed by data submitter
	GSM1365522	BMMC_BALL	leukemia cells	mononuclear cells	bone marrow	B-cell acute lymphoblastic leukemia (B-ALL)	male	1.6	Pre-processed by data submitter
	GSM1365523	BMMC_BALL	leukemia cells	mononuclear cells	bone marrow	B-cell acute lymphoblastic leukemia (B-ALL)	female	7.7	Pre-processed by data submitter
	GSM1365524	BMMC_BALL	leukemia cells	mononuclear cells	bone marrow	B-cell acute lymphoblastic leukemia (B-ALL)	female	0.3	Pre-processed by data submitter
	GSM1365525	BMMC_BALL	leukemia cells	mononuclear cells	bone marrow	B-cell acute lymphoblastic leukemia (B-ALL)	female	0.8	Pre-processed by data submitter
	GSM1365526	BMMC_BALL	leukemia cells	mononuclear cells	bone marrow	B-cell acute lymphoblastic leukemia (B-ALL)			Pre-processed by data submitter
	GSM1365527	BMMC_BALL	leukemia cells	mononuclear cells	bone marrow	B-cell acute lymphoblastic leukemia (B-ALL)			Pre-processed by data submitter
	GSM1365528	BMMC_BALL	leukemia cells	mononuclear cells	bone marrow	B-cell acute lymphoblastic leukemia (B-ALL)			Pre-processed by data submitter
	GSM1365529	BMMC_BALL	leukemia cells	mononuclear cells	bone marrow	B-cell acute lymphoblastic leukemia (B-ALL)			Pre-processed by data submitter
	GSM1365530	BMMC_BALL	leukemia cells	mononuclear cells	bone marrow	B-cell acute lymphoblastic leukemia (B-ALL)			Pre-processed by data submitter
	GSM1365531	BMMC_BALL	leukemia cells	mononuclear cells	bone marrow	B-cell acute lymphoblastic leukemia (B-ALL)			Pre-processed by data submitter
	GSM1365532	BMMC_BALL	leukemia cells	mononuclear cells	bone marrow	B-cell acute lymphoblastic leukemia (B-ALL)			Pre-processed by data submitter
	GSM1365533	BMMC_BALL	leukemia cells	mononuclear cells	bone marrow	B-cell acute lymphoblastic leukemia (B-ALL)			Pre-processed by data submitter
	GSM1365534	BMMC_BALL	leukemia cells	mononuclear cells	bone marrow	B-cell acute lymphoblastic leukemia (B-ALL)			Pre-processed by data submitter
	GSM1365535	BMMC_BALL	leukemia cells	mononuclear cells	bone marrow	B-cell acute lymphoblastic leukemia (B-ALL)			Pre-processed by data submitter
	GSM1365536	BMMC_BALL	leukemia cells	mononuclear cells	bone marrow	B-cell acute lymphoblastic leukemia (B-ALL)			Pre-processed by data submitter
	GSM1365537	BMMC_BALL	leukemia cells	mononuclear cells	bone marrow	B-cell acute lymphoblastic leukemia (B-ALL)			Pre-processed by data submitter
	GSM1365538	BMMC_BALL	leukemia cells	mononuclear cells	bone marrow	B-cell acute lymphoblastic leukemia (B-ALL)			Pre-processed by data submitter
	GSM1365539	BMMC_BALL	leukemia cells	mononuclear cells	bone marrow	B-cell acute lymphoblastic leukemia (B-ALL)			Pre-processed by data submitter
	GSM1365540	BMMC_BALL	leukemia cells	mononuclear cells	bone marrow	B-cell acute lymphoblastic leukemia (B-ALL)			Pre-processed by data submitter
	GSM1365541	BMMC_BALL	leukemia cells	mononuclear cells	bone marrow	B-cell acute lymphoblastic leukemia (B-ALL)			Pre-processed by data submitter
	GSM1365542	BMMC_BALL	leukemia cells	mononuclear cells	bone marrow	B-cell acute lymphoblastic leukemia (B-ALL)			Pre-processed by data submitter
	GSM1365543	BMMC_BALL	leukemia cells	mononuclear cells	bone marrow	B-cell acute lymphoblastic leukemia (B-ALL)			Pre-processed by data submitter
	GSM1365544	BMMC_BALL	leukemia cells	mononuclear cells	bone marrow	B-cell acute lymphoblastic leukemia (B-ALL)			Pre-processed by data submitter
	GSM1365545	BMMC_BALL	leukemia cells	mononuclear cells	bone marrow	B-cell acute lymphoblastic leukemia (B-ALL)			Pre-processed by data submitter
	GSM1365546	BMMC_BALL	leukemia cells	mononuclear cells	bone marrow	B-cell acute lymphoblastic leukemia (B-ALL)			Pre-processed by data submitter
	GSM1354595	BMMC_TALL	leukemia cells	mononuclear cells	bone marrow	T cell acute lymphoblastic leukemia (T-ALL)			Pre-processed by data submitter
	GSM1354596	BMMC_TALL	leukemia cells	mononuclear cells	bone marrow	T cell acute lymphoblastic leukemia (T-ALL)			Pre-processed by data submitter
	GSM1354597	BMMC_TALL	leukemia cells	mononuclear cells	bone marrow	T cell acute lymphoblastic leukemia (T-ALL)			Pre-processed by data submitter
	GSM1354598	BMMC_TALL	leukemia cells	mononuclear cells	bone marrow	T cell acute lymphoblastic leukemia (T-ALL)			Pre-processed by data submitter
	GSM1354599	BMMC_TALL	leukemia cells	mononuclear cells	bone marrow	T cell acute lymphoblastic leukemia (T-ALL)			Pre-processed by data submitter
	GSM1354600	BMMC_TALL	leukemia cells	mononuclear cells	bone marrow	T cell acute lymphoblastic leukemia (T-ALL)			Pre-processed by data submitter
	GSM1354601	BMMC_TALL	leukemia cells	mononuclear cells	bone marrow	T cell acute lymphoblastic leukemia (T-ALL)			Pre-processed by data submitter
	GSM1354602	BMMC_TALL	leukemia cells	mononuclear cells	bone marrow	T cell acute lymphoblastic leukemia (T-ALL)			Pre-processed by data submitter
	GSM1354603	BMMC_TALL	leukemia cells	mononuclear cells	bone marrow	T cell acute lymphoblastic leukemia (T-ALL)			Pre-processed by data submitter
	GSM1354604	BMMC_TALL	leukemia cells	mononuclear cells	bone marrow	T cell acute lymphoblastic leukemia (T-ALL)			Pre-processed by data submitter
	GSM1713837	BMMC_TALL	leukemia cells	mononuclear cells	bone marrow	T cell acute lymphoblastic leukemia (T-ALL)			Pre-processed by data submitter
	GSM1713838	BMMC_TALL	leukemia cells	mononuclear cells	bone marrow	T cell acute lymphoblastic leukemia (T-ALL)			Pre-processed by data submitter
	GSM1713839	BMMC_TALL	leukemia cells	mononuclear cells	bone marrow	T cell acute lymphoblastic leukemia (T-ALL)			Pre-processed by data submitter
	GSM1713840	BMMC_TALL	leukemia cells	mononuclear cells	bone marrow	T cell acute lymphoblastic leukemia (T-ALL)			Pre-processed by data submitter
	GSM1713841	BMMC_TALL	leukemia cells	mononuclear cells	bone marrow	T cell acute lymphoblastic leukemia (T-ALL)			Pre-processed by data submitter
	GSM1713842	BMMC_TALL	leukemia cells	mononuclear cells	bone marrow	T cell acute lymphoblastic leukemia (T-ALL)			Pre-processed by data submitter
	GSM1713843	BMMC_TALL	leukemia cells	mononuclear cells	bone marrow	T cell acute lymphoblastic leukemia (T-ALL)			Pre-processed by data submitter
	GSM1713844	BMMC_TALL	leukemia cells	mononuclear cells	bone marrow	T cell acute lymphoblastic leukemia (T-ALL)			Pre-processed by data submitter
	GSM1713845	BMMC_TALL	leukemia cells	mononuclear cells	bone marrow	T cell acute lymphoblastic leukemia (T-ALL)			Pre-processed by data submitter
	GSM1713846	BMMC_TALL	leukemia cells	mononuclear cells	bone marrow	T cell acute lymphoblastic leukemia (T-ALL)			Pre-processed by data submitter
	GSM1713847	BMMC_TALL	leukemia cells	mononuclear cells	bone marrow	T cell acute lymphoblastic leukemia (T-ALL)			Pre-processed by data submitter
	GSM1713848	BMMC_TALL	leukemia cells	mononuclear cells	bone marrow	T cell acute lymphoblastic leukemia (T-ALL)			Pre-processed by data submitter
	GSM1713849	BMMC_TALL	leukemia cells	mononuclear cells	bone marrow	T cell acute lymphoblastic leukemia (T-ALL)			Pre-processed by data submitter
	GSM1713850	BMMC_TALL	leukemia cells	mononuclear cells	bone marrow	T cell acute lymphoblastic leukemia (T-ALL)			Pre-processed by data submitter
	GSM1713851	BMMC_TALL	leukemia cells	mononuclear cells	bone marrow	T cell acute lymphoblastic leukemia (T-ALL)			Pre-processed by data submitter
	GSM1713852	BMMC_TALL	leukemia cells	mononuclear cells	bone marrow	T cell acute lymphoblastic leukemia (T-ALL)			Pre-processed by data submitter
	GSM1713853	BMMC_TALL	leukemia cells	mononuclear cells	bone marrow	T cell acute lymphoblastic leukemia (T-ALL)			Pre-processed by data submitter
	GSM1713854	BMMC_TALL	leukemia cells	mononuclear cells	bone marrow	T cell acute lymphoblastic leukemia (T-ALL)			Pre-processed by data submitter
	GSM1713855	BMMC_TALL	leukemia cells	mononuclear cells	bone marrow	T cell acute lymphoblastic leukemia (T-ALL)			Pre-processed by data submitter
	GSM1713856	BMMC_TALL	leukemia cells	mononuclear cells	bone marrow	T cell acute lymphoblastic leukemia (T-ALL)			Pre-processed by data submitter
	GSM1713857	BMMC_TALL	leukemia cells	mononuclear cells	bone marrow	T cell acute lymphoblastic leukemia (T-ALL)			Pre-processed by data submitter
	GSM1713858	BMMC_TALL	leukemia cells	mononuclear cells	bone marrow	T cell acute lymphoblastic leukemia (T-ALL)			Pre-processed by data submitter
	GSM1713859	BMMC_TALL	leukemia cells	mononuclear cells	bone marrow	T cell acute lymphoblastic leukemia (T-ALL)			Pre-processed by data submitter
	GSM1713860	BMMC_TALL	leukemia cells	mononuclear cells	bone marrow	T cell acute lymphoblastic leukemia (T-ALL)			Pre-processed by data submitter
	GSM1713861	BMMC_TALL	leukemia cells	mononuclear cells	bone marrow	T cell acute lymphoblastic leukemia (T-ALL)			Pre-processed by data submitter
	GSM1713862	BMMC_TALL	leukemia cells	mononuclear cells	bone marrow	T cell acute lymphoblastic leukemia (T-ALL)			Pre-processed by data submitter
	GSM1713863	BMMC_TALL	leukemia cells	mononuclear cells	bone marrow	T cell acute lymphoblastic leukemia (T-ALL)			Pre-processed by data submitter
	GSM1713864	BMMC_TALL	leukemia cells	mononuclear cells	bone marrow	T cell acute lymphoblastic leukemia (T-ALL)			Pre-processed by data submitter
	GSM1713865	BMMC_TALL	leukemia cells	mononuclear cells	bone marrow	T cell acute lymphoblastic leukemia (T-ALL)			Pre-processed by data submitter
	GSM1713866	BMMC_TALL	leukemia cells	mononuclear cells	bone marrow	T cell acute lymphoblastic leukemia (T-ALL)			Pre-processed by data submitter
	GSM1713867	BMMC_TALL	leukemia cells	mononuclear cells	bone marrow	T cell acute lymphoblastic leukemia (T-ALL)			Pre-processed by data submitter
	GSM1713868	BMMC_TALL	leukemia cells	mononuclear cells	bone marrow	T cell acute lymphoblastic leukemia (T-ALL)			Pre-processed by data submitter
	GSM1713869	BMMC_TALL	leukemia cells	mononuclear cells	bone marrow	T cell acute lymphoblastic leukemia (T-ALL)			Pre-processed by data submitter
	GSM1713870	BMMC_TALL	leukemia cells	mononuclear cells	bone marrow	T cell acute lymphoblastic leukemia (T-ALL)			Pre-processed by data submitter
	GSM1713871	BMMC_TALL	leukemia cells	mononuclear cells	bone marrow	T cell acute lymphoblastic leukemia (T-ALL)			Pre-processed by data submitter
	GSM1713872	BMMC_TALL	leukemia cells	mononuclear cells	bone marrow	T cell acute lymphoblastic leukemia (T-ALL)			Pre-processed by data submitter
	GSM1713874	BMMC_TALL	leukemia cells	mononuclear cells	bone marrow	T cell acute lymphoblastic leukemia (T-ALL)			Pre-processed by data submitter
	GSM1713875	BMMC_TALL	leukemia cells	mononuclear cells	bone marrow	T cell acute lymphoblastic leukemia (T-ALL)			Pre-processed by data submitter
	GSM1713876	BMMC_TALL	leukemia cells	mononuclear cells	bone marrow	T cell acute lymphoblastic leukemia (T-ALL)			Pre-processed by data submitter
	GSM1713877	BMMC_TALL	leukemia cells	mononuclear cells	bone marrow	T cell acute lymphoblastic leukemia (T-ALL)			Pre-processed by data submitter
	GSM1713887	BMMC_TALL	leukemia cells	mononuclear cells	bone marrow	T cell acute lymphoblastic leukemia (T-ALL)			Pre-processed by data submitter
	GSM1713888	BMMC_TALL	leukemia cells	mononuclear cells	bone marrow	T cell acute lymphoblastic leukemia (T-ALL)			Pre-processed by data submitter
	GSM1713890	BMMC_TALL	leukemia cells	mononuclear cells	bone marrow	T cell acute lymphoblastic leukemia (T-ALL)			Pre-processed by data submitter
	GSM1713891	BMMC_TALL	leukemia cells	mononuclear cells	bone marrow	T cell acute lymphoblastic leukemia (T-ALL)			Pre-processed by data submitter
	GSM1713892	BMMC_TALL	leukemia cells	mononuclear cells	bone marrow	T cell acute lymphoblastic leukemia (T-ALL)			Pre-processed by data submitter
	GSM1713893	BMMC_TALL	leukemia cells	mononuclear cells	bone marrow	T cell acute lymphoblastic leukemia (T-ALL)			Pre-processed by data submitter
	GSM1713894	BMMC_TALL	leukemia cells	mononuclear cells	bone marrow	T cell acute lymphoblastic leukemia (T-ALL)			Pre-processed by data submitter
	GSM1713895	BMMC_TALL	leukemia cells	mononuclear cells	bone marrow	T cell acute lymphoblastic leukemia (T-ALL)			Pre-processed by data submitter
	GSM1713896	BMMC_TALL	leukemia cells	mononuclear cells	bone marrow	T cell acute lymphoblastic leukemia (T-ALL)			Pre-processed by data submitter
	GSM1713897	BMMC_TALL	leukemia cells	mononuclear cells	bone marrow	T cell acute lymphoblastic leukemia (T-ALL)			Pre-processed by data submitter
	GSM1713899	BMMC_TALL	leukemia cells	mononuclear cells	bone marrow	T cell acute lymphoblastic leukemia (T-ALL)			Pre-processed by data submitter
	GSM1713900	BMMC_TALL	leukemia cells	mononuclear cells	bone marrow	T cell acute lymphoblastic leukemia (T-ALL)			Pre-processed by data submitter
	GSM1713901	BMMC_TALL	leukemia cells	mononuclear cells	bone marrow	T cell acute lymphoblastic leukemia (T-ALL)			Pre-processed by data submitter
	EMTAB2145.16910_CD19	PB_Bcell_normal	B cells	B cells	peripheral blood	normal	male		Uniformly processed in this study
	EMTAB2145.20910_CD19	PB_Bcell_normal	B cells	B cells	peripheral blood	normal	male		Uniformly processed in this study
	EMTAB2145.22910B_CD19	PB_Bcell_normal	B cells	B cells	peripheral blood	normal	male		Uniformly processed in this study
	EMTAB2145.24910A_CD19	PB_Bcell_normal	B cells	B cells	peripheral blood	normal	male		Uniformly processed in this study
	EMTAB2145.24910B_CD19	PB_Bcell_normal	B cells	B cells	peripheral blood	normal	male		Uniformly processed in this study
	EMTAB2145.29910_CD19	PB_Bcell_normal	B cells	B cells	peripheral blood	normal	male		Uniformly processed in this study
	GSM1204255	PB_Bcell_normal	B cells	B cells	peripheral blood	normal			Uniformly processed in this study
	GSM1204257	PB_Bcell_normal	B cells	B cells	peripheral blood	normal			Uniformly processed in this study
	GSM1204259	PB_Bcell_normal	B cells	B cells	peripheral blood	normal			Uniformly processed in this study
	GSM1204261	PB_Bcell_normal	B cells	B cells	peripheral blood	normal			Uniformly processed in this study
	GSM1204263	PB_Bcell_normal	B cells	B cells	peripheral blood	normal			Uniformly processed in this study
	GSM1204265	PB_Bcell_normal	B cells	B cells	peripheral blood	normal			Uniformly processed in this study
	GSM1204267	PB_Bcell_normal	B cells	B cells	peripheral blood	normal			Uniformly processed in this study
	GSM1204269	PB_Bcell_normal	B cells	B cells	peripheral blood	normal			Uniformly processed in this study
	GSM1204271	PB_Bcell_normal	B cells	B cells	peripheral blood	normal			Uniformly processed in this study
	GSM1204273	PB_Bcell_normal	B cells	B cells	peripheral blood	normal			Uniformly processed in this study
	GSM1204275	PB_Bcell_normal	B cells	B cells	peripheral blood	normal			Uniformly processed in this study
	GSM1204277	PB_Bcell_normal	B cells	B cells	peripheral blood	normal			Uniformly processed in this study
	GSM1204279	PB_Bcell_normal	B cells	B cells	peripheral blood	normal			Uniformly processed in this study
	GSM1204281	PB_Bcell_normal	B cells	B cells	peripheral blood	normal			Uniformly processed in this study
	GSM1204283	PB_Bcell_normal	B cells	B cells	peripheral blood	normal			Uniformly processed in this study
	GSM1204285	PB_Bcell_normal	B cells	B cells	peripheral blood	normal			Uniformly processed in this study
	GSM1204287	PB_Bcell_normal	B cells	B cells	peripheral blood	normal			Uniformly processed in this study
	GSM1204289	PB_Bcell_normal	B cells	B cells	peripheral blood	normal			Uniformly processed in this study
	GSM1204291	PB_Bcell_normal	B cells	B cells	peripheral blood	normal			Uniformly processed in this study
	GSM1204293	PB_Bcell_normal	B cells	B cells	peripheral blood	normal			Uniformly processed in this study
	GSM1204295	PB_Bcell_normal	B cells	B cells	peripheral blood	normal			Uniformly processed in this study
	GSM1204297	PB_Bcell_normal	B cells	B cells	peripheral blood	normal			Uniformly processed in this study
	GSM1204299	PB_Bcell_normal	B cells	B cells	peripheral blood	normal			Uniformly processed in this study
	GSM1204301	PB_Bcell_normal	B cells	B cells	peripheral blood	normal			Uniformly processed in this study
	GSM1204303	PB_Bcell_normal	B cells	B cells	peripheral blood	normal			Uniformly processed in this study
	GSM1279042	PB_Bcell_normal	B cells	B cells	peripheral blood	normal			Pre-processed by data submitter
	GSM1279043	PB_Bcell_normal	B cells	B cells	peripheral blood	normal			Pre-processed by data submitter
	GSM1279044	PB_Bcell_normal	B cells	B cells	peripheral blood	normal			Pre-processed by data submitter
	GSM1279045	PB_Bcell_normal	B cells	B cells	peripheral blood	normal			Pre-processed by data submitter
	GSM1279046	PB_Bcell_normal	B cells	B cells	peripheral blood	normal			Pre-processed by data submitter
	GSM1431572	PB_Bcell_normal	B cells	B cells	peripheral blood	normal			Pre-processed by data submitter
	GSM1431573	PB_Bcell_normal	B cells	B cells	peripheral blood	normal			Pre-processed by data submitter
	GSM1431580	PB_Bcell_normal	B cells	B cells	peripheral blood	normal			Pre-processed by data submitter
	GSM1431581	PB_Bcell_normal	B cells	B cells	peripheral blood	normal			Pre-processed by data submitter
	GSM1431582	PB_Bcell_normal	B cells	B cells	peripheral blood	normal			Pre-processed by data submitter
	GSM1431583	PB_Bcell_normal	B cells	B cells	peripheral blood	normal			Pre-processed by data submitter
	GSM1431584	PB_Bcell_normal	B cells	B cells	peripheral blood	normal			Pre-processed by data submitter
	GSM1431585	PB_Bcell_normal	B cells	B cells	peripheral blood	normal			Pre-processed by data submitter
	GSM1431592	PB_Bcell_normal	B cells	B cells	peripheral blood	normal			Pre-processed by data submitter
	GSM1431593	PB_Bcell_normal	B cells	B cells	peripheral blood	normal			Pre-processed by data submitter
	GSM1431594	PB_Bcell_normal	B cells	B cells	peripheral blood	normal			Pre-processed by data submitter
	GSM1431595	PB_Bcell_normal	B cells	B cells	peripheral blood	normal			Pre-processed by data submitter
	GSM1431596	PB_Bcell_normal	B cells	B cells	peripheral blood	normal			Pre-processed by data submitter
	GSM1431597	PB_Bcell_normal	B cells	B cells	peripheral blood	normal			Pre-processed by data submitter
	GSM1431604	PB_Bcell_normal	B cells	B cells	peripheral blood	normal			Pre-processed by data submitter
	GSM1431605	PB_Bcell_normal	B cells	B cells	peripheral blood	normal			Pre-processed by data submitter
	GSM1431606	PB_Bcell_normal	B cells	B cells	peripheral blood	normal			Pre-processed by data submitter
	GSM1431607	PB_Bcell_normal	B cells	B cells	peripheral blood	normal			Pre-processed by data submitter
	GSM1431608	PB_Bcell_normal	B cells	B cells	peripheral blood	normal			Pre-processed by data submitter
	GSM1431609	PB_Bcell_normal	B cells	B cells	peripheral blood	normal			Pre-processed by data submitter
	GSM1431615	PB_Bcell_normal	B cells	B cells	peripheral blood	normal			Pre-processed by data submitter
	GSM1431616	PB_Bcell_normal	B cells	B cells	peripheral blood	normal			Pre-processed by data submitter
	GSM1431617	PB_Bcell_normal	B cells	B cells	peripheral blood	normal			Pre-processed by data submitter
	GSM1431618	PB_Bcell_normal	B cells	B cells	peripheral blood	normal			Pre-processed by data submitter
	GSM1431619	PB_Bcell_normal	B cells	B cells	peripheral blood	normal			Pre-processed by data submitter
	GSM1431620	PB_Bcell_normal	B cells	B cells	peripheral blood	normal			Pre-processed by data submitter
	GSM1431627	PB_Bcell_normal	B cells	B cells	peripheral blood	normal			Pre-processed by data submitter
	GSM1431628	PB_Bcell_normal	B cells	B cells	peripheral blood	normal			Pre-processed by data submitter
	GSM1431629	PB_Bcell_normal	B cells	B cells	peripheral blood	normal			Pre-processed by data submitter
	GSM1431630	PB_Bcell_normal	B cells	B cells	peripheral blood	normal			Pre-processed by data submitter
	GSM1431631	PB_Bcell_normal	B cells	B cells	peripheral blood	normal			Pre-processed by data submitter
	GSM1431632	PB_Bcell_normal	B cells	B cells	peripheral blood	normal			Pre-processed by data submitter
	GSM1431637	PB_Bcell_normal	B cells	B cells	peripheral blood	normal			Pre-processed by data submitter
	GSM1431638	PB_Bcell_normal	B cells	B cells	peripheral blood	normal			Pre-processed by data submitter
	GSM1431639	PB_Bcell_normal	B cells	B cells	peripheral blood	normal			Pre-processed by data submitter
	GSM1431640	PB_Bcell_normal	B cells	B cells	peripheral blood	normal			Pre-processed by data submitter
	GSM1431641	PB_Bcell_normal	B cells	B cells	peripheral blood	normal			Pre-processed by data submitter
	GSM1431642	PB_Bcell_normal	B cells	B cells	peripheral blood	normal			Pre-processed by data submitter
	GSM1431647	PB_Bcell_normal	B cells	B cells	peripheral blood	normal			Pre-processed by data submitter
	GSM1431648	PB_Bcell_normal	B cells	B cells	peripheral blood	normal			Pre-processed by data submitter
	GSM1431649	PB_Bcell_normal	B cells	B cells	peripheral blood	normal			Pre-processed by data submitter
	GSM1431650	PB_Bcell_normal	B cells	B cells	peripheral blood	normal			Pre-processed by data submitter
	GSM1431651	PB_Bcell_normal	B cells	B cells	peripheral blood	normal			Pre-processed by data submitter
	GSM1431659	PB_Bcell_normal	B cells	B cells	peripheral blood	normal			Pre-processed by data submitter
	GSM1431660	PB_Bcell_normal	B cells	B cells	peripheral blood	normal			Pre-processed by data submitter
	GSM1431661	PB_Bcell_normal	B cells	B cells	peripheral blood	normal			Pre-processed by data submitter
	GSM1431662	PB_Bcell_normal	B cells	B cells	peripheral blood	normal			Pre-processed by data submitter
	GSM1431663	PB_Bcell_normal	B cells	B cells	peripheral blood	normal			Pre-processed by data submitter
	GSM1431665	PB_Bcell_normal	B cells	B cells	peripheral blood	normal			Pre-processed by data submitter
	GSM1431667	PB_Bcell_normal	B cells	B cells	peripheral blood	normal			Pre-processed by data submitter
	GSM1431669	PB_Bcell_normal	B cells	B cells	peripheral blood	normal			Pre-processed by data submitter
	GSM1431670	PB_Bcell_normal	B cells	B cells	peripheral blood	normal			Pre-processed by data submitter
	GSM1431671	PB_Bcell_normal	B cells	B cells	peripheral blood	normal			Pre-processed by data submitter
	GSM1431672	PB_Bcell_normal	B cells	B cells	peripheral blood	normal			Pre-processed by data submitter
	GSM1431673	PB_Bcell_normal	B cells	B cells	peripheral blood	normal			Pre-processed by data submitter
	GSM1431674	PB_Bcell_normal	B cells	B cells	peripheral blood	normal			Pre-processed by data submitter
	GSM1831326	PB_Bcell_normal	B cells	B cells	peripheral blood	normal	female	49	Pre-processed by data submitter
	GSM1831327	PB_Bcell_normal	B cells	B cells	peripheral blood	normal	female	52	Pre-processed by data submitter
	GSM1831328	PB_Bcell_normal	B cells	B cells	peripheral blood	normal	female	43	Pre-processed by data submitter
	GSM1831329	PB_Bcell_normal	B cells	B cells	peripheral blood	normal	female	30	Pre-processed by data submitter
	GSM1863263	PB_Bcell_normal	B cells	B cells	peripheral blood	normal			Pre-processed by data submitter
	GSM1863264	PB_Bcell_normal	B cells	B cells	peripheral blood	normal			Pre-processed by data submitter
	GSM1863265	PB_Bcell_normal	B cells	B cells	peripheral blood	normal			Pre-processed by data submitter
	GSM1863266	PB_Bcell_normal	B cells	B cells	peripheral blood	normal			Pre-processed by data submitter
	GSM1863267	PB_Bcell_normal	B cells	B cells	peripheral blood	normal			Pre-processed by data submitter
	GSM1863268	PB_Bcell_normal	B cells	B cells	peripheral blood	normal			Pre-processed by data submitter
	GSM1863269	PB_Bcell_normal	B cells	B cells	peripheral blood	normal			Pre-processed by data submitter
	GSM1863270	PB_Bcell_normal	B cells	B cells	peripheral blood	normal			Pre-processed by data submitter
	GSM1863271	PB_Bcell_normal	B cells	B cells	peripheral blood	normal			Pre-processed by data submitter
	GSM1863272	PB_Bcell_normal	B cells	B cells	peripheral blood	normal			Pre-processed by data submitter
	GSM1863273	PB_Bcell_normal	B cells	B cells	peripheral blood	normal			Pre-processed by data submitter
	GSM1863274	PB_Bcell_normal	B cells	B cells	peripheral blood	normal			Pre-processed by data submitter
	GSM1863275	PB_Bcell_normal	B cells	B cells	peripheral blood	normal			Pre-processed by data submitter
	GSM1863276	PB_Bcell_normal	B cells	B cells	peripheral blood	normal			Pre-processed by data submitter
	GSM1863277	PB_Bcell_normal	B cells	B cells	peripheral blood	normal			Pre-processed by data submitter
	GSM1863278	PB_Bcell_normal	B cells	B cells	peripheral blood	normal			Pre-processed by data submitter
	GSM1863279	PB_Bcell_normal	B cells	B cells	peripheral blood	normal			Pre-processed by data submitter
	GSM1863280	PB_Bcell_normal	B cells	B cells	peripheral blood	normal			Pre-processed by data submitter
	GSM1863281	PB_Bcell_normal	B cells	B cells	peripheral blood	normal			Pre-processed by data submitter
	GSM1863282	PB_Bcell_normal	B cells	B cells	peripheral blood	normal			Pre-processed by data submitter
	GSM1863283	PB_Bcell_normal	B cells	B cells	peripheral blood	normal			Pre-processed by data submitter
	GSM1863284	PB_Bcell_normal	B cells	B cells	peripheral blood	normal			Pre-processed by data submitter
	GSM1863285	PB_Bcell_normal	B cells	B cells	peripheral blood	normal			Pre-processed by data submitter
	GSM1863286	PB_Bcell_normal	B cells	B cells	peripheral blood	normal			Pre-processed by data submitter
	GSM1863287	PB_Bcell_normal	B cells	B cells	peripheral blood	normal			Pre-processed by data submitter
	GSM1863288	PB_Bcell_normal	B cells	B cells	peripheral blood	normal			Pre-processed by data submitter
	GSM2322082	PB_Bcell_normal	B cells	B cells	peripheral blood	normal			Uniformly processed in this study
	GSM2322083	PB_Bcell_normal	B cells	B cells	peripheral blood	normal			Uniformly processed in this study
	GSM2322084	PB_Bcell_normal	B cells	B cells	peripheral blood	normal			Uniformly processed in this study
	GSM2322085	PB_Bcell_normal	B cells	B cells	peripheral blood	normal			Uniformly processed in this study
	GSM2322086	PB_Bcell_normal	B cells	B cells	peripheral blood	normal			Uniformly processed in this study
	GSM2322087	PB_Bcell_normal	B cells	B cells	peripheral blood	normal			Uniformly processed in this study
	GSM2322088	PB_Bcell_normal	B cells	B cells	peripheral blood	normal			Uniformly processed in this study
	GSM2322089	PB_Bcell_normal	B cells	B cells	peripheral blood	normal			Uniformly processed in this study
	GSM2322090	PB_Bcell_normal	B cells	B cells	peripheral blood	normal			Uniformly processed in this study
	GSM2322091	PB_Bcell_normal	B cells	B cells	peripheral blood	normal			Uniformly processed in this study
	GSM2322095	PB_Bcell_normal	B cells	B cells	peripheral blood	normal			Uniformly processed in this study
	GSM2322096	PB_Bcell_normal	B cells	B cells	peripheral blood	normal			Uniformly processed in this study
	GSM2322097	PB_Bcell_normal	B cells	B cells	peripheral blood	normal			Uniformly processed in this study
	GSM2322098	PB_Bcell_normal	B cells	B cells	peripheral blood	normal			Uniformly processed in this study
	GSM2322099	PB_Bcell_normal	B cells	B cells	peripheral blood	normal			Uniformly processed in this study
	GSM2322100	PB_Bcell_normal	B cells	B cells	peripheral blood	normal			Uniformly processed in this study
	GSM2322101	PB_Bcell_normal	B cells	B cells	peripheral blood	normal			Uniformly processed in this study
	GSM2322102	PB_Bcell_normal	B cells	B cells	peripheral blood	normal			Uniformly processed in this study
	GSM2322103	PB_Bcell_normal	B cells	B cells	peripheral blood	normal			Uniformly processed in this study
	GSM2322104	PB_Bcell_normal	B cells	B cells	peripheral blood	normal			Uniformly processed in this study
	GSM2322114	PB_Bcell_normal	B cells	B cells	peripheral blood	normal			Uniformly processed in this study
	GSM2322115	PB_Bcell_normal	B cells	B cells	peripheral blood	normal			Uniformly processed in this study
	GSM2322116	PB_Bcell_normal	B cells	B cells	peripheral blood	normal			Uniformly processed in this study
	GSM2322117	PB_Bcell_normal	B cells	B cells	peripheral blood	normal			Uniformly processed in this study
	GSM2322118	PB_Bcell_normal	B cells	B cells	peripheral blood	normal			Uniformly processed in this study
	GSM2322119	PB_Bcell_normal	B cells	B cells	peripheral blood	normal			Uniformly processed in this study
	GSM2322120	PB_Bcell_normal	B cells	B cells	peripheral blood	normal			Uniformly processed in this study
	GSM2322121	PB_Bcell_normal	B cells	B cells	peripheral blood	normal			Uniformly processed in this study
	GSM2322122	PB_Bcell_normal	B cells	B cells	peripheral blood	normal			Uniformly processed in this study
	GSM2322123	PB_Bcell_normal	B cells	B cells	peripheral blood	normal			Uniformly processed in this study
	GSM2322124	PB_Bcell_normal	B cells	B cells	peripheral blood	normal			Uniformly processed in this study
	GSM2322130	PB_Bcell_normal	B cells	B cells	peripheral blood	normal			Uniformly processed in this study
	GSM2322131	PB_Bcell_normal	B cells	B cells	peripheral blood	normal			Uniformly processed in this study
	GSM2322132	PB_Bcell_normal	B cells	B cells	peripheral blood	normal			Uniformly processed in this study
	GSM2322133	PB_Bcell_normal	B cells	B cells	peripheral blood	normal			Uniformly processed in this study
	GSM2322134	PB_Bcell_normal	B cells	B cells	peripheral blood	normal			Uniformly processed in this study
	GSM2322135	PB_Bcell_normal	B cells	B cells	peripheral blood	normal			Uniformly processed in this study
	GSM2322136	PB_Bcell_normal	B cells	B cells	peripheral blood	normal			Uniformly processed in this study
	GSM2322137	PB_Bcell_normal	B cells	B cells	peripheral blood	normal			Uniformly processed in this study
	GSM2322138	PB_Bcell_normal	B cells	B cells	peripheral blood	normal			Uniformly processed in this study
	GSM2322139	PB_Bcell_normal	B cells	B cells	peripheral blood	normal			Uniformly processed in this study
	GSM2322147	PB_Bcell_normal	B cells	B cells	peripheral blood	normal			Uniformly processed in this study
	GSM2322148	PB_Bcell_normal	B cells	B cells	peripheral blood	normal			Uniformly processed in this study
	GSM2322149	PB_Bcell_normal	B cells	B cells	peripheral blood	normal			Uniformly processed in this study
	GSM2322150	PB_Bcell_normal	B cells	B cells	peripheral blood	normal			Uniformly processed in this study
	GSM2322151	PB_Bcell_normal	B cells	B cells	peripheral blood	normal			Uniformly processed in this study
	GSM2322152	PB_Bcell_normal	B cells	B cells	peripheral blood	normal			Uniformly processed in this study
	GSM2322153	PB_Bcell_normal	B cells	B cells	peripheral blood	normal			Uniformly processed in this study
	GSM2322171	PB_Bcell_normal	B cells	B cells	peripheral blood	normal			Uniformly processed in this study
	GSM2322172	PB_Bcell_normal	B cells	B cells	peripheral blood	normal			Uniformly processed in this study
	GSM2322173	PB_Bcell_normal	B cells	B cells	peripheral blood	normal			Uniformly processed in this study
	GSM2322174	PB_Bcell_normal	B cells	B cells	peripheral blood	normal			Uniformly processed in this study
	GSM2322175	PB_Bcell_normal	B cells	B cells	peripheral blood	normal			Uniformly processed in this study
	GSM2322176	PB_Bcell_normal	B cells	B cells	peripheral blood	normal			Uniformly processed in this study
	GSM2322183	PB_Bcell_normal	B cells	B cells	peripheral blood	normal			Uniformly processed in this study
	GSM2322184	PB_Bcell_normal	B cells	B cells	peripheral blood	normal			Uniformly processed in this study
	GSM2322185	PB_Bcell_normal	B cells	B cells	peripheral blood	normal			Uniformly processed in this study
	GSM2322186	PB_Bcell_normal	B cells	B cells	peripheral blood	normal			Uniformly processed in this study
	GSM2322187	PB_Bcell_normal	B cells	B cells	peripheral blood	normal			Uniformly processed in this study
	GSM2322188	PB_Bcell_normal	B cells	B cells	peripheral blood	normal			Uniformly processed in this study
	GSM2322198	PB_Bcell_normal	B cells	B cells	peripheral blood	normal			Uniformly processed in this study
	GSM2322199	PB_Bcell_normal	B cells	B cells	peripheral blood	normal			Uniformly processed in this study
	GSM2322200	PB_Bcell_normal	B cells	B cells	peripheral blood	normal			Uniformly processed in this study
	GSM2322201	PB_Bcell_normal	B cells	B cells	peripheral blood	normal			Uniformly processed in this study
	GSM2322202	PB_Bcell_normal	B cells	B cells	peripheral blood	normal			Uniformly processed in this study
	GSM2322203	PB_Bcell_normal	B cells	B cells	peripheral blood	normal			Uniformly processed in this study
	GSM2322205	PB_Bcell_normal	B cells	B cells	peripheral blood	normal			Uniformly processed in this study
	GSM2322207	PB_Bcell_normal	B cells	B cells	peripheral blood	normal			Uniformly processed in this study
	GSM2322209	PB_Bcell_normal	B cells	B cells	peripheral blood	normal			Uniformly processed in this study
	GSM2322210	PB_Bcell_normal	B cells	B cells	peripheral blood	normal			Uniformly processed in this study
	GSM2322211	PB_Bcell_normal	B cells	B cells	peripheral blood	normal			Uniformly processed in this study
	GSM2322212	PB_Bcell_normal	B cells	B cells	peripheral blood	normal			Uniformly processed in this study
	GSM2322213	PB_Bcell_normal	B cells	B cells	peripheral blood	normal			Uniformly processed in this study
	GSM2349439	PB_Bcell_normal	B cells	B cells	peripheral blood	normal			Uniformly processed in this study
	GSM2349448	PB_Bcell_normal	B cells	B cells	peripheral blood	normal			Uniformly processed in this study
	GSM2349457	PB_Bcell_normal	B cells	B cells	peripheral blood	normal			Uniformly processed in this study
	GSM2349466	PB_Bcell_normal	B cells	B cells	peripheral blood	normal			Uniformly processed in this study
	GSM2349475	PB_Bcell_normal	B cells	B cells	peripheral blood	normal			Uniformly processed in this study
	GSM2349483	PB_Bcell_normal	B cells	B cells	peripheral blood	normal			Uniformly processed in this study
	GSM2349492	PB_Bcell_normal	B cells	B cells	peripheral blood	normal			Uniformly processed in this study
	GSM2349501	PB_Bcell_normal	B cells	B cells	peripheral blood	normal			Uniformly processed in this study
	GSM3004050	PB_Bcell_normal	B cells	B cells	peripheral blood	normal	female		Uniformly processed in this study
	GSM3004052	PB_Bcell_normal	B cells	B cells	peripheral blood	normal	male		Uniformly processed in this study
	GSM3004054	PB_Bcell_normal	B cells	B cells	peripheral blood	normal	female		Uniformly processed in this study
	GSM3004056	PB_Bcell_normal	B cells	B cells	peripheral blood	normal	female		Uniformly processed in this study
	GSM3004058	PB_Bcell_normal	B cells	B cells	peripheral blood	normal	female		Uniformly processed in this study
	GSM3004060	PB_Bcell_normal	B cells	B cells	peripheral blood	normal	female		Uniformly processed in this study
	GSM3004062	PB_Bcell_normal	B cells	B cells	peripheral blood	normal	male		Uniformly processed in this study
	GSM3004064	PB_Bcell_normal	B cells	B cells	peripheral blood	normal	female		Uniformly processed in this study
	GSM3004066	PB_Bcell_normal	B cells	B cells	peripheral blood	normal	male		Uniformly processed in this study
	GSM3004068	PB_Bcell_normal	B cells	B cells	peripheral blood	normal	female		Uniformly processed in this study
	GSM3004070	PB_Bcell_normal	B cells	B cells	peripheral blood	normal	female		Uniformly processed in this study
	GSM3004072	PB_Bcell_normal	B cells	B cells	peripheral blood	normal	female		Uniformly processed in this study
	GSM3004074	PB_Bcell_normal	B cells	B cells	peripheral blood	normal	male		Uniformly processed in this study
	GSM861671	PB_Bcell_normal	B cells	B cells	peripheral blood	normal	male		Pre-processed by data submitter
	GSM861672	PB_Bcell_normal	B cells	B cells	peripheral blood	normal	male		Pre-processed by data submitter
	GSM861673	PB_Bcell_normal	B cells	B cells	peripheral blood	normal	male		Pre-processed by data submitter
	GSM861674	PB_Bcell_normal	B cells	B cells	peripheral blood	normal	male		Pre-processed by data submitter
	GSM861675	PB_Bcell_normal	B cells	B cells	peripheral blood	normal	male		Pre-processed by data submitter
	GSM861676	PB_Bcell_normal	B cells	B cells	peripheral blood	normal	male		Pre-processed by data submitter
	GSM956790	PB_Bcell_normal	B cells	B cells	peripheral blood	normal	female		Pre-processed by data submitter
	GSM956791	PB_Bcell_normal	B cells	B cells	peripheral blood	normal	female		Pre-processed by data submitter
	GSM956792	PB_Bcell_normal	B cells	B cells	peripheral blood	normal	male		Pre-processed by data submitter
	GSM956793	PB_Bcell_normal	B cells	B cells	peripheral blood	normal	male		Pre-processed by data submitter
	GSM2322079	PB_Bcell_RA	B cells	B cells	peripheral blood	rheumatoid arthritis (RA)			Uniformly processed in this study
	GSM2322080	PB_Bcell_RA	B cells	B cells	peripheral blood	rheumatoid arthritis (RA)			Uniformly processed in this study
	GSM2322081	PB_Bcell_RA	B cells	B cells	peripheral blood	rheumatoid arthritis (RA)			Uniformly processed in this study
	GSM2322092	PB_Bcell_RA	B cells	B cells	peripheral blood	rheumatoid arthritis (RA)			Uniformly processed in this study
	GSM2322093	PB_Bcell_RA	B cells	B cells	peripheral blood	rheumatoid arthritis (RA)			Uniformly processed in this study
	GSM2322094	PB_Bcell_RA	B cells	B cells	peripheral blood	rheumatoid arthritis (RA)			Uniformly processed in this study
	GSM2322105	PB_Bcell_RA	B cells	B cells	peripheral blood	rheumatoid arthritis (RA)			Uniformly processed in this study
	GSM2322106	PB_Bcell_RA	B cells	B cells	peripheral blood	rheumatoid arthritis (RA)			Uniformly processed in this study
	GSM2322107	PB_Bcell_RA	B cells	B cells	peripheral blood	rheumatoid arthritis (RA)			Uniformly processed in this study
	GSM2322108	PB_Bcell_RA	B cells	B cells	peripheral blood	rheumatoid arthritis (RA)			Uniformly processed in this study
	GSM2322109	PB_Bcell_RA	B cells	B cells	peripheral blood	rheumatoid arthritis (RA)			Uniformly processed in this study
	GSM2322110	PB_Bcell_RA	B cells	B cells	peripheral blood	rheumatoid arthritis (RA)			Uniformly processed in this study
	GSM2322111	PB_Bcell_RA	B cells	B cells	peripheral blood	rheumatoid arthritis (RA)			Uniformly processed in this study
	GSM2322112	PB_Bcell_RA	B cells	B cells	peripheral blood	rheumatoid arthritis (RA)			Uniformly processed in this study
	GSM2322113	PB_Bcell_RA	B cells	B cells	peripheral blood	rheumatoid arthritis (RA)			Uniformly processed in this study
	GSM2322125	PB_Bcell_RA	B cells	B cells	peripheral blood	rheumatoid arthritis (RA)			Uniformly processed in this study
	GSM2322126	PB_Bcell_RA	B cells	B cells	peripheral blood	rheumatoid arthritis (RA)			Uniformly processed in this study
	GSM2322127	PB_Bcell_RA	B cells	B cells	peripheral blood	rheumatoid arthritis (RA)			Uniformly processed in this study
	GSM2322128	PB_Bcell_RA	B cells	B cells	peripheral blood	rheumatoid arthritis (RA)			Uniformly processed in this study
	GSM2322129	PB_Bcell_RA	B cells	B cells	peripheral blood	rheumatoid arthritis (RA)			Uniformly processed in this study
	GSM2322140	PB_Bcell_RA	B cells	B cells	peripheral blood	rheumatoid arthritis (RA)			Uniformly processed in this study
	GSM2322141	PB_Bcell_RA	B cells	B cells	peripheral blood	rheumatoid arthritis (RA)			Uniformly processed in this study
	GSM2322142	PB_Bcell_RA	B cells	B cells	peripheral blood	rheumatoid arthritis (RA)			Uniformly processed in this study
	GSM2322143	PB_Bcell_RA	B cells	B cells	peripheral blood	rheumatoid arthritis (RA)			Uniformly processed in this study
	GSM2322144	PB_Bcell_RA	B cells	B cells	peripheral blood	rheumatoid arthritis (RA)			Uniformly processed in this study
	GSM2322145	PB_Bcell_RA	B cells	B cells	peripheral blood	rheumatoid arthritis (RA)			Uniformly processed in this study
	GSM2322146	PB_Bcell_RA	B cells	B cells	peripheral blood	rheumatoid arthritis (RA)			Uniformly processed in this study
	GSM2322154	PB_Bcell_RA	B cells	B cells	peripheral blood	rheumatoid arthritis (RA)			Uniformly processed in this study
	GSM2322155	PB_Bcell_RA	B cells	B cells	peripheral blood	rheumatoid arthritis (RA)			Uniformly processed in this study
	GSM2322156	PB_Bcell_RA	B cells	B cells	peripheral blood	rheumatoid arthritis (RA)			Uniformly processed in this study
	GSM2322157	PB_Bcell_RA	B cells	B cells	peripheral blood	rheumatoid arthritis (RA)			Uniformly processed in this study
	GSM2322158	PB_Bcell_RA	B cells	B cells	peripheral blood	rheumatoid arthritis (RA)			Uniformly processed in this study
	GSM2322170	PB_Bcell_RA	B cells	B cells	peripheral blood	rheumatoid arthritis (RA)			Uniformly processed in this study
	GSM2322177	PB_Bcell_RA	B cells	B cells	peripheral blood	rheumatoid arthritis (RA)			Uniformly processed in this study
	GSM2322178	PB_Bcell_RA	B cells	B cells	peripheral blood	rheumatoid arthritis (RA)			Uniformly processed in this study
	GSM2322179	PB_Bcell_RA	B cells	B cells	peripheral blood	rheumatoid arthritis (RA)			Uniformly processed in this study
	GSM2322180	PB_Bcell_RA	B cells	B cells	peripheral blood	rheumatoid arthritis (RA)			Uniformly processed in this study
	GSM2322181	PB_Bcell_RA	B cells	B cells	peripheral blood	rheumatoid arthritis (RA)			Uniformly processed in this study
	GSM2322182	PB_Bcell_RA	B cells	B cells	peripheral blood	rheumatoid arthritis (RA)			Uniformly processed in this study
	GSM2322189	PB_Bcell_RA	B cells	B cells	peripheral blood	rheumatoid arthritis (RA)			Uniformly processed in this study
	GSM2322193	PB_Bcell_RA	B cells	B cells	peripheral blood	rheumatoid arthritis (RA)			Uniformly processed in this study
	GSM2322194	PB_Bcell_RA	B cells	B cells	peripheral blood	rheumatoid arthritis (RA)			Uniformly processed in this study
	GSM2322195	PB_Bcell_RA	B cells	B cells	peripheral blood	rheumatoid arthritis (RA)			Uniformly processed in this study
	GSM2322196	PB_Bcell_RA	B cells	B cells	peripheral blood	rheumatoid arthritis (RA)			Uniformly processed in this study
	GSM2322197	PB_Bcell_RA	B cells	B cells	peripheral blood	rheumatoid arthritis (RA)			Uniformly processed in this study
	GSM2322204	PB_Bcell_RA	B cells	B cells	peripheral blood	rheumatoid arthritis (RA)			Uniformly processed in this study
	GSM2322206	PB_Bcell_RA	B cells	B cells	peripheral blood	rheumatoid arthritis (RA)			Uniformly processed in this study
	GSM2322208	PB_Bcell_RA	B cells	B cells	peripheral blood	rheumatoid arthritis (RA)			Uniformly processed in this study
	GSM1431574	PB_Bcell_SLE	B cells	B cells	peripheral blood	systemic lupus erythematosus (SLE)			Pre-processed by data submitter
	GSM1431575	PB_Bcell_SLE	B cells	B cells	peripheral blood	systemic lupus erythematosus (SLE)			Pre-processed by data submitter
	GSM1431576	PB_Bcell_SLE	B cells	B cells	peripheral blood	systemic lupus erythematosus (SLE)			Pre-processed by data submitter
	GSM1431577	PB_Bcell_SLE	B cells	B cells	peripheral blood	systemic lupus erythematosus (SLE)			Pre-processed by data submitter
	GSM1431578	PB_Bcell_SLE	B cells	B cells	peripheral blood	systemic lupus erythematosus (SLE)			Pre-processed by data submitter
	GSM1431579	PB_Bcell_SLE	B cells	B cells	peripheral blood	systemic lupus erythematosus (SLE)			Pre-processed by data submitter
	GSM1431586	PB_Bcell_SLE	B cells	B cells	peripheral blood	systemic lupus erythematosus (SLE)			Pre-processed by data submitter
	GSM1431587	PB_Bcell_SLE	B cells	B cells	peripheral blood	systemic lupus erythematosus (SLE)			Pre-processed by data submitter
	GSM1431588	PB_Bcell_SLE	B cells	B cells	peripheral blood	systemic lupus erythematosus (SLE)			Pre-processed by data submitter
	GSM1431589	PB_Bcell_SLE	B cells	B cells	peripheral blood	systemic lupus erythematosus (SLE)			Pre-processed by data submitter
	GSM1431590	PB_Bcell_SLE	B cells	B cells	peripheral blood	systemic lupus erythematosus (SLE)			Pre-processed by data submitter
	GSM1431591	PB_Bcell_SLE	B cells	B cells	peripheral blood	systemic lupus erythematosus (SLE)			Pre-processed by data submitter
	GSM1431598	PB_Bcell_SLE	B cells	B cells	peripheral blood	systemic lupus erythematosus (SLE)			Pre-processed by data submitter
	GSM1431599	PB_Bcell_SLE	B cells	B cells	peripheral blood	systemic lupus erythematosus (SLE)			Pre-processed by data submitter
	GSM1431600	PB_Bcell_SLE	B cells	B cells	peripheral blood	systemic lupus erythematosus (SLE)			Pre-processed by data submitter
	GSM1431601	PB_Bcell_SLE	B cells	B cells	peripheral blood	systemic lupus erythematosus (SLE)			Pre-processed by data submitter
	GSM1431602	PB_Bcell_SLE	B cells	B cells	peripheral blood	systemic lupus erythematosus (SLE)			Pre-processed by data submitter
	GSM1431603	PB_Bcell_SLE	B cells	B cells	peripheral blood	systemic lupus erythematosus (SLE)			Pre-processed by data submitter
	GSM1431610	PB_Bcell_SLE	B cells	B cells	peripheral blood	systemic lupus erythematosus (SLE)			Pre-processed by data submitter
	GSM1431611	PB_Bcell_SLE	B cells	B cells	peripheral blood	systemic lupus erythematosus (SLE)			Pre-processed by data submitter
	GSM1431612	PB_Bcell_SLE	B cells	B cells	peripheral blood	systemic lupus erythematosus (SLE)			Pre-processed by data submitter
	GSM1431613	PB_Bcell_SLE	B cells	B cells	peripheral blood	systemic lupus erythematosus (SLE)			Pre-processed by data submitter
	GSM1431614	PB_Bcell_SLE	B cells	B cells	peripheral blood	systemic lupus erythematosus (SLE)			Pre-processed by data submitter
	GSM1431621	PB_Bcell_SLE	B cells	B cells	peripheral blood	systemic lupus erythematosus (SLE)			Pre-processed by data submitter
	GSM1431622	PB_Bcell_SLE	B cells	B cells	peripheral blood	systemic lupus erythematosus (SLE)			Pre-processed by data submitter
	GSM1431623	PB_Bcell_SLE	B cells	B cells	peripheral blood	systemic lupus erythematosus (SLE)			Pre-processed by data submitter
	GSM1431624	PB_Bcell_SLE	B cells	B cells	peripheral blood	systemic lupus erythematosus (SLE)			Pre-processed by data submitter
	GSM1431625	PB_Bcell_SLE	B cells	B cells	peripheral blood	systemic lupus erythematosus (SLE)			Pre-processed by data submitter
	GSM1431626	PB_Bcell_SLE	B cells	B cells	peripheral blood	systemic lupus erythematosus (SLE)			Pre-processed by data submitter
	GSM1431633	PB_Bcell_SLE	B cells	B cells	peripheral blood	systemic lupus erythematosus (SLE)			Pre-processed by data submitter
	GSM1431634	PB_Bcell_SLE	B cells	B cells	peripheral blood	systemic lupus erythematosus (SLE)			Pre-processed by data submitter
	GSM1431635	PB_Bcell_SLE	B cells	B cells	peripheral blood	systemic lupus erythematosus (SLE)			Pre-processed by data submitter
	GSM1431636	PB_Bcell_SLE	B cells	B cells	peripheral blood	systemic lupus erythematosus (SLE)			Pre-processed by data submitter
	GSM1431643	PB_Bcell_SLE	B cells	B cells	peripheral blood	systemic lupus erythematosus (SLE)			Pre-processed by data submitter
	GSM1431644	PB_Bcell_SLE	B cells	B cells	peripheral blood	systemic lupus erythematosus (SLE)			Pre-processed by data submitter
	GSM1431645	PB_Bcell_SLE	B cells	B cells	peripheral blood	systemic lupus erythematosus (SLE)			Pre-processed by data submitter
	GSM1431646	PB_Bcell_SLE	B cells	B cells	peripheral blood	systemic lupus erythematosus (SLE)			Pre-processed by data submitter
	GSM1431652	PB_Bcell_SLE	B cells	B cells	peripheral blood	systemic lupus erythematosus (SLE)			Pre-processed by data submitter
	GSM1431653	PB_Bcell_SLE	B cells	B cells	peripheral blood	systemic lupus erythematosus (SLE)			Pre-processed by data submitter
	GSM1431654	PB_Bcell_SLE	B cells	B cells	peripheral blood	systemic lupus erythematosus (SLE)			Pre-processed by data submitter
	GSM1431655	PB_Bcell_SLE	B cells	B cells	peripheral blood	systemic lupus erythematosus (SLE)			Pre-processed by data submitter
	GSM1431656	PB_Bcell_SLE	B cells	B cells	peripheral blood	systemic lupus erythematosus (SLE)			Pre-processed by data submitter
	GSM1431657	PB_Bcell_SLE	B cells	B cells	peripheral blood	systemic lupus erythematosus (SLE)			Pre-processed by data submitter
	GSM1431658	PB_Bcell_SLE	B cells	B cells	peripheral blood	systemic lupus erythematosus (SLE)			Pre-processed by data submitter
	GSM1431664	PB_Bcell_SLE	B cells	B cells	peripheral blood	systemic lupus erythematosus (SLE)			Pre-processed by data submitter
	GSM1431666	PB_Bcell_SLE	B cells	B cells	peripheral blood	systemic lupus erythematosus (SLE)			Pre-processed by data submitter
	GSM1431668	PB_Bcell_SLE	B cells	B cells	peripheral blood	systemic lupus erythematosus (SLE)			Pre-processed by data submitter
	GSM1431675	PB_Bcell_SLE	B cells	B cells	peripheral blood	systemic lupus erythematosus (SLE)			Pre-processed by data submitter
	GSM3004049	PB_Bcell_SLE	B cells	B cells	peripheral blood	systemic lupus erythematosus (SLE)	female		Uniformly processed in this study
	GSM3004051	PB_Bcell_SLE	B cells	B cells	peripheral blood	systemic lupus erythematosus (SLE)	male		Uniformly processed in this study
	GSM3004053	PB_Bcell_SLE	B cells	B cells	peripheral blood	systemic lupus erythematosus (SLE)	female		Uniformly processed in this study
	GSM3004055	PB_Bcell_SLE	B cells	B cells	peripheral blood	systemic lupus erythematosus (SLE)	female		Uniformly processed in this study
	GSM3004057	PB_Bcell_SLE	B cells	B cells	peripheral blood	systemic lupus erythematosus (SLE)	female		Uniformly processed in this study
	GSM3004059	PB_Bcell_SLE	B cells	B cells	peripheral blood	systemic lupus erythematosus (SLE)	female		Uniformly processed in this study
	GSM3004061	PB_Bcell_SLE	B cells	B cells	peripheral blood	systemic lupus erythematosus (SLE)	female		Uniformly processed in this study
	GSM3004063	PB_Bcell_SLE	B cells	B cells	peripheral blood	systemic lupus erythematosus (SLE)	female		Uniformly processed in this study
	GSM3004065	PB_Bcell_SLE	B cells	B cells	peripheral blood	systemic lupus erythematosus (SLE)	female		Uniformly processed in this study
	GSM3004067	PB_Bcell_SLE	B cells	B cells	peripheral blood	systemic lupus erythematosus (SLE)	female		Uniformly processed in this study
	GSM3004069	PB_Bcell_SLE	B cells	B cells	peripheral blood	systemic lupus erythematosus (SLE)	female		Uniformly processed in this study
	GSM3004071	PB_Bcell_SLE	B cells	B cells	peripheral blood	systemic lupus erythematosus (SLE)	male		Uniformly processed in this study
	GSM3004073	PB_Bcell_SLE	B cells	B cells	peripheral blood	systemic lupus erythematosus (SLE)	male		Uniformly processed in this study
	GSM1300342	PB_blood_AD	blood	blood	peripheral blood	Alzheimer disease (AD)	female	71	Pre-processed by data submitter
	GSM1300354	PB_blood_AD	blood	blood	peripheral blood	Alzheimer disease (AD)	female	91	Pre-processed by data submitter
	GSM1300366	PB_blood_AD	blood	blood	peripheral blood	Alzheimer disease (AD)	male	61	Pre-processed by data submitter
	GSM1300378	PB_blood_AD	blood	blood	peripheral blood	Alzheimer disease (AD)	male	72	Pre-processed by data submitter
	GSM1300390	PB_blood_AD	blood	blood	peripheral blood	Alzheimer disease (AD)	male	59	Pre-processed by data submitter
	GSM1300402	PB_blood_AD	blood	blood	peripheral blood	Alzheimer disease (AD)	female	64	Pre-processed by data submitter
	GSM1300414	PB_blood_AD	blood	blood	peripheral blood	Alzheimer disease (AD)	female	61	Pre-processed by data submitter
	GSM1300426	PB_blood_AD	blood	blood	peripheral blood	Alzheimer disease (AD)	female	68	Pre-processed by data submitter
	GSM1300493	PB_blood_AD	blood	blood	peripheral blood	Alzheimer disease (AD)	male	74	Pre-processed by data submitter
	GSM1300499	PB_blood_AD	blood	blood	peripheral blood	Alzheimer disease (AD)	male	86	Pre-processed by data submitter
	GSM1300500	PB_blood_AD	blood	blood	peripheral blood	Alzheimer disease (AD)	female	55	Pre-processed by data submitter
	GSM1300524	PB_blood_AD	blood	blood	peripheral blood	Alzheimer disease (AD)	male	61	Pre-processed by data submitter
	GSM1300538	PB_blood_AD	blood	blood	peripheral blood	Alzheimer disease (AD)	female	68	Pre-processed by data submitter
	GSM1300550	PB_blood_AD	blood	blood	peripheral blood	Alzheimer disease (AD)	male	80	Pre-processed by data submitter
	GSM1300556	PB_blood_AD	blood	blood	peripheral blood	Alzheimer disease (AD)		70	Pre-processed by data submitter
	GSM1443284	PB_blood_AD	blood	blood	peripheral blood	Alzheimer disease (AD)	female		Pre-processed by data submitter
	GSM1443290	PB_blood_AD	blood	blood	peripheral blood	Alzheimer disease (AD)	male		Pre-processed by data submitter
	GSM1443294	PB_blood_AD	blood	blood	peripheral blood	Alzheimer disease (AD)	female		Pre-processed by data submitter
	GSM1443303	PB_blood_AD	blood	blood	peripheral blood	Alzheimer disease (AD)	male		Pre-processed by data submitter
	GSM1443305	PB_blood_AD	blood	blood	peripheral blood	Alzheimer disease (AD)	female		Pre-processed by data submitter
	GSM1443312	PB_blood_AD	blood	blood	peripheral blood	Alzheimer disease (AD)	male		Pre-processed by data submitter
	GSM1443316	PB_blood_AD	blood	blood	peripheral blood	Alzheimer disease (AD)	male		Pre-processed by data submitter
	GSM1443322	PB_blood_AD	blood	blood	peripheral blood	Alzheimer disease (AD)	female		Pre-processed by data submitter
	GSM1443324	PB_blood_AD	blood	blood	peripheral blood	Alzheimer disease (AD)	female		Pre-processed by data submitter
	GSM1443331	PB_blood_AD	blood	blood	peripheral blood	Alzheimer disease (AD)	female		Pre-processed by data submitter
	GSM1443334	PB_blood_AD	blood	blood	peripheral blood	Alzheimer disease (AD)	female		Pre-processed by data submitter
	GSM1443343	PB_blood_AD	blood	blood	peripheral blood	Alzheimer disease (AD)	female		Pre-processed by data submitter
	GSM1443348	PB_blood_AD	blood	blood	peripheral blood	Alzheimer disease (AD)	female		Pre-processed by data submitter
	GSM1443357	PB_blood_AD	blood	blood	peripheral blood	Alzheimer disease (AD)	female		Pre-processed by data submitter
	GSM1443363	PB_blood_AD	blood	blood	peripheral blood	Alzheimer disease (AD)	female		Pre-processed by data submitter
	GSM1443375	PB_blood_AD	blood	blood	peripheral blood	Alzheimer disease (AD)	female		Pre-processed by data submitter
	GSM1443385	PB_blood_AD	blood	blood	peripheral blood	Alzheimer disease (AD)	female		Pre-processed by data submitter
	GSM1443393	PB_blood_AD	blood	blood	peripheral blood	Alzheimer disease (AD)	male		Pre-processed by data submitter
	GSM1443399	PB_blood_AD	blood	blood	peripheral blood	Alzheimer disease (AD)	female		Pre-processed by data submitter
	GSM1443400	PB_blood_AD	blood	blood	peripheral blood	Alzheimer disease (AD)	male		Pre-processed by data submitter
	GSM1443407	PB_blood_AD	blood	blood	peripheral blood	Alzheimer disease (AD)	female		Pre-processed by data submitter
	GSM1443414	PB_blood_AD	blood	blood	peripheral blood	Alzheimer disease (AD)	male		Pre-processed by data submitter
	GSM1443425	PB_blood_AD	blood	blood	peripheral blood	Alzheimer disease (AD)	male		Pre-processed by data submitter
	GSM1443433	PB_blood_AD	blood	blood	peripheral blood	Alzheimer disease (AD)	male		Pre-processed by data submitter
	GSM1443439	PB_blood_AD	blood	blood	peripheral blood	Alzheimer disease (AD)	female		Pre-processed by data submitter
	GSM1443445	PB_blood_AD	blood	blood	peripheral blood	Alzheimer disease (AD)	female		Pre-processed by data submitter
	GSM1443451	PB_blood_AD	blood	blood	peripheral blood	Alzheimer disease (AD)	female		Pre-processed by data submitter
	GSM1443470	PB_blood_AD	blood	blood	peripheral blood	Alzheimer disease (AD)	female		Pre-processed by data submitter
	GSM1443501	PB_blood_AD	blood	blood	peripheral blood	Alzheimer disease (AD)	female		Pre-processed by data submitter
	GSM1443512	PB_blood_AD	blood	blood	peripheral blood	Alzheimer disease (AD)	female		Pre-processed by data submitter
	GSM1443548	PB_blood_AD	blood	blood	peripheral blood	Alzheimer disease (AD)	male		Pre-processed by data submitter
	GSM1443564	PB_blood_AD	blood	blood	peripheral blood	Alzheimer disease (AD)	female		Pre-processed by data submitter
	GSM1443576	PB_blood_AD	blood	blood	peripheral blood	Alzheimer disease (AD)	female		Pre-processed by data submitter
	GSM1443590	PB_blood_AD	blood	blood	peripheral blood	Alzheimer disease (AD)	female		Pre-processed by data submitter
	GSM1443593	PB_blood_AD	blood	blood	peripheral blood	Alzheimer disease (AD)	female		Pre-processed by data submitter
	GSM1443601	PB_blood_AD	blood	blood	peripheral blood	Alzheimer disease (AD)	female		Pre-processed by data submitter
	GSM1443606	PB_blood_AD	blood	blood	peripheral blood	Alzheimer disease (AD)	male		Pre-processed by data submitter
	GSM1443607	PB_blood_AD	blood	blood	peripheral blood	Alzheimer disease (AD)	male		Pre-processed by data submitter
	GSM1443613	PB_blood_AD	blood	blood	peripheral blood	Alzheimer disease (AD)	female		Pre-processed by data submitter
	GSM1443617	PB_blood_AD	blood	blood	peripheral blood	Alzheimer disease (AD)	male		Pre-processed by data submitter
	GSM1443633	PB_blood_AD	blood	blood	peripheral blood	Alzheimer disease (AD)	female		Pre-processed by data submitter
	GSM1443650	PB_blood_AD	blood	blood	peripheral blood	Alzheimer disease (AD)	female		Pre-processed by data submitter
	GSM1443674	PB_blood_AD	blood	blood	peripheral blood	Alzheimer disease (AD)	female		Pre-processed by data submitter
	GSM1443699	PB_blood_AD	blood	blood	peripheral blood	Alzheimer disease (AD)	female		Pre-processed by data submitter
	GSM1443711	PB_blood_AD	blood	blood	peripheral blood	Alzheimer disease (AD)	female		Pre-processed by data submitter
	GSM1443721	PB_blood_AD	blood	blood	peripheral blood	Alzheimer disease (AD)	female		Pre-processed by data submitter
	GSM1443736	PB_blood_AD	blood	blood	peripheral blood	Alzheimer disease (AD)	female		Pre-processed by data submitter
	GSM1443740	PB_blood_AD	blood	blood	peripheral blood	Alzheimer disease (AD)	male		Pre-processed by data submitter
	GSM2976871	PB_blood_alcoholism	blood	blood	peripheral blood	alcoholism	male		Pre-processed by data submitter
	GSM2976873	PB_blood_alcoholism	blood	blood	peripheral blood	alcoholism	female		Pre-processed by data submitter
	GSM2976875	PB_blood_alcoholism	blood	blood	peripheral blood	alcoholism	male		Pre-processed by data submitter
	GSM2976877	PB_blood_alcoholism	blood	blood	peripheral blood	alcoholism	male		Pre-processed by data submitter
	GSM2976880	PB_blood_alcoholism	blood	blood	peripheral blood	alcoholism	male		Pre-processed by data submitter
	GSM2976882	PB_blood_alcoholism	blood	blood	peripheral blood	alcoholism	male		Pre-processed by data submitter
	GSM2976884	PB_blood_alcoholism	blood	blood	peripheral blood	alcoholism	female		Pre-processed by data submitter
	GSM2976886	PB_blood_alcoholism	blood	blood	peripheral blood	alcoholism	female		Pre-processed by data submitter
	GSM2976887	PB_blood_alcoholism	blood	blood	peripheral blood	alcoholism	male		Pre-processed by data submitter
	GSM2976889	PB_blood_alcoholism	blood	blood	peripheral blood	alcoholism	male		Pre-processed by data submitter
	GSM2976891	PB_blood_alcoholism	blood	blood	peripheral blood	alcoholism	female		Pre-processed by data submitter
	GSM2976893	PB_blood_alcoholism	blood	blood	peripheral blood	alcoholism	female		Pre-processed by data submitter
	GSM2976896	PB_blood_alcoholism	blood	blood	peripheral blood	alcoholism	male		Pre-processed by data submitter
	GSM2976898	PB_blood_alcoholism	blood	blood	peripheral blood	alcoholism	male		Pre-processed by data submitter
	GSM2976900	PB_blood_alcoholism	blood	blood	peripheral blood	alcoholism	male		Pre-processed by data submitter
	GSM2976902	PB_blood_alcoholism	blood	blood	peripheral blood	alcoholism	male		Pre-processed by data submitter
	GSM2976903	PB_blood_alcoholism	blood	blood	peripheral blood	alcoholism	male		Pre-processed by data submitter
	GSM2976904	PB_blood_alcoholism	blood	blood	peripheral blood	alcoholism	male		Pre-processed by data submitter
	GSM2976906	PB_blood_alcoholism	blood	blood	peripheral blood	alcoholism	female		Pre-processed by data submitter
	GSM2976908	PB_blood_alcoholism	blood	blood	peripheral blood	alcoholism	male		Pre-processed by data submitter
	GSM2976911	PB_blood_alcoholism	blood	blood	peripheral blood	alcoholism	female		Pre-processed by data submitter
	GSM2976913	PB_blood_alcoholism	blood	blood	peripheral blood	alcoholism	male		Pre-processed by data submitter
	GSM2976915	PB_blood_alcoholism	blood	blood	peripheral blood	alcoholism	male		Pre-processed by data submitter
	GSM2976917	PB_blood_alcoholism	blood	blood	peripheral blood	alcoholism	male		Pre-processed by data submitter
	GSM2976918	PB_blood_alcoholism	blood	blood	peripheral blood	alcoholism	female		Pre-processed by data submitter
	GSM2976920	PB_blood_alcoholism	blood	blood	peripheral blood	alcoholism	female		Pre-processed by data submitter
	GSM2976922	PB_blood_alcoholism	blood	blood	peripheral blood	alcoholism	female		Pre-processed by data submitter
	GSM2976924	PB_blood_alcoholism	blood	blood	peripheral blood	alcoholism	male		Pre-processed by data submitter
	GSM2976927	PB_blood_alcoholism	blood	blood	peripheral blood	alcoholism	male		Pre-processed by data submitter
	GSM2976929	PB_blood_alcoholism	blood	blood	peripheral blood	alcoholism	male		Pre-processed by data submitter
	GSM2976931	PB_blood_alcoholism	blood	blood	peripheral blood	alcoholism	male		Pre-processed by data submitter
	GSM2976933	PB_blood_alcoholism	blood	blood	peripheral blood	alcoholism	male		Pre-processed by data submitter
	GSM2976934	PB_blood_alcoholism	blood	blood	peripheral blood	alcoholism	male		Pre-processed by data submitter
	GSM2976936	PB_blood_alcoholism	blood	blood	peripheral blood	alcoholism	male		Pre-processed by data submitter
	GSM2976938	PB_blood_alcoholism	blood	blood	peripheral blood	alcoholism	male		Pre-processed by data submitter
	GSM2976940	PB_blood_alcoholism	blood	blood	peripheral blood	alcoholism	male		Pre-processed by data submitter
	GSM2976943	PB_blood_alcoholism	blood	blood	peripheral blood	alcoholism	male		Pre-processed by data submitter
	GSM2976945	PB_blood_alcoholism	blood	blood	peripheral blood	alcoholism	male		Pre-processed by data submitter
	GSM2976947	PB_blood_alcoholism	blood	blood	peripheral blood	alcoholism	female		Pre-processed by data submitter
	GSM2976949	PB_blood_alcoholism	blood	blood	peripheral blood	alcoholism	male		Pre-processed by data submitter
	GSM2976950	PB_blood_alcoholism	blood	blood	peripheral blood	alcoholism	male		Pre-processed by data submitter
	GSM2976953	PB_blood_alcoholism	blood	blood	peripheral blood	alcoholism	female		Pre-processed by data submitter
	GSM2976955	PB_blood_alcoholism	blood	blood	peripheral blood	alcoholism	male		Pre-processed by data submitter
	GSM2976958	PB_blood_alcoholism	blood	blood	peripheral blood	alcoholism	male		Pre-processed by data submitter
	GSM2976960	PB_blood_alcoholism	blood	blood	peripheral blood	alcoholism	male		Pre-processed by data submitter
	GSM2976962	PB_blood_alcoholism	blood	blood	peripheral blood	alcoholism	male		Pre-processed by data submitter
	GSM2976964	PB_blood_alcoholism	blood	blood	peripheral blood	alcoholism	male		Pre-processed by data submitter
	GSM2373076	PB_blood_ALS	blood	blood	peripheral blood	amyotrophic lateral sclerosis (ALS)	male	52	Pre-processed by data submitter
	GSM2373078	PB_blood_ALS	blood	blood	peripheral blood	amyotrophic lateral sclerosis (ALS)	male	60	Pre-processed by data submitter
	GSM2373080	PB_blood_ALS	blood	blood	peripheral blood	amyotrophic lateral sclerosis (ALS)	female	53	Pre-processed by data submitter
	GSM2373082	PB_blood_ALS	blood	blood	peripheral blood	amyotrophic lateral sclerosis (ALS)	female	62	Pre-processed by data submitter
	GSM2373084	PB_blood_ALS	blood	blood	peripheral blood	amyotrophic lateral sclerosis (ALS)	female	69	Pre-processed by data submitter
	GSM1230996	PB_blood_amenorrhea	blood	blood	peripheral blood	primary amenorrhea	female		Pre-processed by data submitter
	GSM1091851	PB_blood_AMS	blood	blood	peripheral blood	offspring born after maternal bariatric surgery (AMS)	male		Pre-processed by data submitter
	GSM1091852	PB_blood_AMS	blood	blood	peripheral blood	offspring born after maternal bariatric surgery (AMS)	female		Pre-processed by data submitter
	GSM1091854	PB_blood_AMS	blood	blood	peripheral blood	offspring born after maternal bariatric surgery (AMS)	female		Pre-processed by data submitter
	GSM1091858	PB_blood_AMS	blood	blood	peripheral blood	offspring born after maternal bariatric surgery (AMS)	male		Pre-processed by data submitter
	GSM1091859	PB_blood_AMS	blood	blood	peripheral blood	offspring born after maternal bariatric surgery (AMS)	male		Pre-processed by data submitter
	GSM1091862	PB_blood_AMS	blood	blood	peripheral blood	offspring born after maternal bariatric surgery (AMS)	female		Pre-processed by data submitter
	GSM1091868	PB_blood_AMS	blood	blood	peripheral blood	offspring born after maternal bariatric surgery (AMS)	female		Pre-processed by data submitter
	GSM1091869	PB_blood_AMS	blood	blood	peripheral blood	offspring born after maternal bariatric surgery (AMS)	male		Pre-processed by data submitter
	GSM1091871	PB_blood_AMS	blood	blood	peripheral blood	offspring born after maternal bariatric surgery (AMS)	male		Pre-processed by data submitter
	GSM1091873	PB_blood_AMS	blood	blood	peripheral blood	offspring born after maternal bariatric surgery (AMS)	female		Pre-processed by data submitter
	GSM1091876	PB_blood_AMS	blood	blood	peripheral blood	offspring born after maternal bariatric surgery (AMS)	female		Pre-processed by data submitter
	GSM1091878	PB_blood_AMS	blood	blood	peripheral blood	offspring born after maternal bariatric surgery (AMS)	female		Pre-processed by data submitter
	GSM1091879	PB_blood_AMS	blood	blood	peripheral blood	offspring born after maternal bariatric surgery (AMS)	female		Pre-processed by data submitter
	GSM1091880	PB_blood_AMS	blood	blood	peripheral blood	offspring born after maternal bariatric surgery (AMS)	male		Pre-processed by data submitter
	GSM1091882	PB_blood_AMS	blood	blood	peripheral blood	offspring born after maternal bariatric surgery (AMS)	female		Pre-processed by data submitter
	GSM1091886	PB_blood_AMS	blood	blood	peripheral blood	offspring born after maternal bariatric surgery (AMS)	female		Pre-processed by data submitter
	GSM1091887	PB_blood_AMS	blood	blood	peripheral blood	offspring born after maternal bariatric surgery (AMS)	male		Pre-processed by data submitter
	GSM2861662	PB_blood_atherosclerosis	blood	blood	peripheral blood	atherosclerosis	male	79	Pre-processed by data submitter
	GSM2861663	PB_blood_atherosclerosis	blood	blood	peripheral blood	atherosclerosis	male	88	Pre-processed by data submitter
	GSM2861664	PB_blood_atherosclerosis	blood	blood	peripheral blood	atherosclerosis	male	88	Pre-processed by data submitter
	GSM2861665	PB_blood_atherosclerosis	blood	blood	peripheral blood	atherosclerosis	male	71	Pre-processed by data submitter
	GSM2861666	PB_blood_atherosclerosis	blood	blood	peripheral blood	atherosclerosis	male	82	Pre-processed by data submitter
	GSM2861667	PB_blood_atherosclerosis	blood	blood	peripheral blood	atherosclerosis	male	81	Pre-processed by data submitter
	GSM2861668	PB_blood_atherosclerosis	blood	blood	peripheral blood	atherosclerosis	male	68	Pre-processed by data submitter
	GSM2861669	PB_blood_atherosclerosis	blood	blood	peripheral blood	atherosclerosis	male	67	Pre-processed by data submitter
	GSM1091853	PB_blood_BMS	blood	blood	peripheral blood	offspring born before maternal bariatric surgery (BMS)	female		Pre-processed by data submitter
	GSM1091856	PB_blood_BMS	blood	blood	peripheral blood	offspring born before maternal bariatric surgery (BMS)	female		Pre-processed by data submitter
	GSM1091857	PB_blood_BMS	blood	blood	peripheral blood	offspring born before maternal bariatric surgery (BMS)	male		Pre-processed by data submitter
	GSM1091860	PB_blood_BMS	blood	blood	peripheral blood	offspring born before maternal bariatric surgery (BMS)	female		Pre-processed by data submitter
	GSM1091861	PB_blood_BMS	blood	blood	peripheral blood	offspring born before maternal bariatric surgery (BMS)	male		Pre-processed by data submitter
	GSM1091863	PB_blood_BMS	blood	blood	peripheral blood	offspring born before maternal bariatric surgery (BMS)	male		Pre-processed by data submitter
	GSM1091864	PB_blood_BMS	blood	blood	peripheral blood	offspring born before maternal bariatric surgery (BMS)	female		Pre-processed by data submitter
	GSM1091865	PB_blood_BMS	blood	blood	peripheral blood	offspring born before maternal bariatric surgery (BMS)	female		Pre-processed by data submitter
	GSM1091866	PB_blood_BMS	blood	blood	peripheral blood	offspring born before maternal bariatric surgery (BMS)	male		Pre-processed by data submitter
	GSM1091867	PB_blood_BMS	blood	blood	peripheral blood	offspring born before maternal bariatric surgery (BMS)	male		Pre-processed by data submitter
	GSM1091870	PB_blood_BMS	blood	blood	peripheral blood	offspring born before maternal bariatric surgery (BMS)	female		Pre-processed by data submitter
	GSM1091872	PB_blood_BMS	blood	blood	peripheral blood	offspring born before maternal bariatric surgery (BMS)	female		Pre-processed by data submitter
	GSM1091875	PB_blood_BMS	blood	blood	peripheral blood	offspring born before maternal bariatric surgery (BMS)	female		Pre-processed by data submitter
	GSM1091877	PB_blood_BMS	blood	blood	peripheral blood	offspring born before maternal bariatric surgery (BMS)	male		Pre-processed by data submitter
	GSM1091881	PB_blood_BMS	blood	blood	peripheral blood	offspring born before maternal bariatric surgery (BMS)	female		Pre-processed by data submitter
	GSM1091884	PB_blood_BMS	blood	blood	peripheral blood	offspring born before maternal bariatric surgery (BMS)	male		Pre-processed by data submitter
	GSM1091885	PB_blood_BMS	blood	blood	peripheral blood	offspring born before maternal bariatric surgery (BMS)	male		Pre-processed by data submitter
	GSM1091888	PB_blood_BMS	blood	blood	peripheral blood	offspring born before maternal bariatric surgery (BMS)	female		Pre-processed by data submitter
	GSM1091896	PB_blood_BMS	blood	blood	peripheral blood	offspring born before maternal bariatric surgery (BMS)	male		Pre-processed by data submitter
	GSM1091897	PB_blood_BMS	blood	blood	peripheral blood	offspring born before maternal bariatric surgery (BMS)	female		Pre-processed by data submitter
	GSM1091898	PB_blood_BMS	blood	blood	peripheral blood	offspring born before maternal bariatric surgery (BMS)	female		Pre-processed by data submitter
	GSM1091899	PB_blood_BMS	blood	blood	peripheral blood	offspring born before maternal bariatric surgery (BMS)	female		Pre-processed by data submitter
	GSM2358639	PB_blood_BRCA	blood	blood	peripheral blood	breast cancer	female	75.7	Pre-processed by data submitter
	GSM2358643	PB_blood_BRCA	blood	blood	peripheral blood	breast cancer	female	62.89	Pre-processed by data submitter
	GSM2358650	PB_blood_BRCA	blood	blood	peripheral blood	breast cancer	female	49.4	Pre-processed by data submitter
	GSM2358654	PB_blood_BRCA	blood	blood	peripheral blood	breast cancer	female	50.3	Pre-processed by data submitter
	GSM2358655	PB_blood_BRCA	blood	blood	peripheral blood	breast cancer	female	56.87	Pre-processed by data submitter
	GSM2358662	PB_blood_BRCA	blood	blood	peripheral blood	breast cancer	female	78.7	Pre-processed by data submitter
	GSM2358669	PB_blood_BRCA	blood	blood	peripheral blood	breast cancer	female	38.1	Pre-processed by data submitter
	GSM2358670	PB_blood_BRCA	blood	blood	peripheral blood	breast cancer	female	59.2	Pre-processed by data submitter
	GSM2358672	PB_blood_BRCA	blood	blood	peripheral blood	breast cancer	female	67.9	Pre-processed by data submitter
	GSM2358674	PB_blood_BRCA	blood	blood	peripheral blood	breast cancer	female	45.4	Pre-processed by data submitter
	GSM2358677	PB_blood_BRCA	blood	blood	peripheral blood	breast cancer	female	56	Pre-processed by data submitter
	GSM2358679	PB_blood_BRCA	blood	blood	peripheral blood	breast cancer	female	58.3	Pre-processed by data submitter
	GSM2358686	PB_blood_BRCA	blood	blood	peripheral blood	breast cancer	female	51.8	Pre-processed by data submitter
	GSM2358691	PB_blood_BRCA	blood	blood	peripheral blood	breast cancer	female	62.2	Pre-processed by data submitter
	GSM2358695	PB_blood_BRCA	blood	blood	peripheral blood	breast cancer	female	69.7	Pre-processed by data submitter
	GSM2358700	PB_blood_BRCA	blood	blood	peripheral blood	breast cancer	female	64.3	Pre-processed by data submitter
	GSM2358701	PB_blood_BRCA	blood	blood	peripheral blood	breast cancer	female	41.5	Pre-processed by data submitter
	GSM2358704	PB_blood_BRCA	blood	blood	peripheral blood	breast cancer	female	62.7	Pre-processed by data submitter
	GSM2358708	PB_blood_BRCA	blood	blood	peripheral blood	breast cancer	female	58.6	Pre-processed by data submitter
	GSM2358710	PB_blood_BRCA	blood	blood	peripheral blood	breast cancer	female	73.3	Pre-processed by data submitter
	GSM2358713	PB_blood_BRCA	blood	blood	peripheral blood	breast cancer	female	72.9	Pre-processed by data submitter
	GSM2358714	PB_blood_BRCA	blood	blood	peripheral blood	breast cancer	female	44	Pre-processed by data submitter
	GSM2358717	PB_blood_BRCA	blood	blood	peripheral blood	breast cancer	female	56.6	Pre-processed by data submitter
	GSM2358718	PB_blood_BRCA	blood	blood	peripheral blood	breast cancer	female	61.1	Pre-processed by data submitter
	GSM2358720	PB_blood_BRCA	blood	blood	peripheral blood	breast cancer	female	59.5	Pre-processed by data submitter
	GSM2358725	PB_blood_BRCA	blood	blood	peripheral blood	breast cancer	female	50.7	Pre-processed by data submitter
	GSM2810349	PB_blood_BRCA	blood	blood	peripheral blood	breast cancer			Pre-processed by data submitter
	GSM2810351	PB_blood_BRCA	blood	blood	peripheral blood	breast cancer			Pre-processed by data submitter
	GSM2810354	PB_blood_BRCA	blood	blood	peripheral blood	breast cancer			Pre-processed by data submitter
	GSM2810355	PB_blood_BRCA	blood	blood	peripheral blood	breast cancer			Pre-processed by data submitter
	GSM2810356	PB_blood_BRCA	blood	blood	peripheral blood	breast cancer			Pre-processed by data submitter
	GSM2810358	PB_blood_BRCA	blood	blood	peripheral blood	breast cancer			Pre-processed by data submitter
	GSM2810359	PB_blood_BRCA	blood	blood	peripheral blood	breast cancer			Pre-processed by data submitter
	GSM2810361	PB_blood_BRCA	blood	blood	peripheral blood	breast cancer			Pre-processed by data submitter
	GSM2810363	PB_blood_BRCA	blood	blood	peripheral blood	breast cancer			Pre-processed by data submitter
	GSM2810368	PB_blood_BRCA	blood	blood	peripheral blood	breast cancer			Pre-processed by data submitter
	GSM2810371	PB_blood_BRCA	blood	blood	peripheral blood	breast cancer			Pre-processed by data submitter
	GSM2810374	PB_blood_BRCA	blood	blood	peripheral blood	breast cancer			Pre-processed by data submitter
	GSM2810377	PB_blood_BRCA	blood	blood	peripheral blood	breast cancer			Pre-processed by data submitter
	GSM2810379	PB_blood_BRCA	blood	blood	peripheral blood	breast cancer			Pre-processed by data submitter
	GSM2810380	PB_blood_BRCA	blood	blood	peripheral blood	breast cancer			Pre-processed by data submitter
	GSM2810381	PB_blood_BRCA	blood	blood	peripheral blood	breast cancer			Pre-processed by data submitter
	GSM2810384	PB_blood_BRCA	blood	blood	peripheral blood	breast cancer			Pre-processed by data submitter
	GSM2810386	PB_blood_BRCA	blood	blood	peripheral blood	breast cancer			Pre-processed by data submitter
	GSM2810388	PB_blood_BRCA	blood	blood	peripheral blood	breast cancer			Pre-processed by data submitter
	GSM2810390	PB_blood_BRCA	blood	blood	peripheral blood	breast cancer			Pre-processed by data submitter
	GSM2810392	PB_blood_BRCA	blood	blood	peripheral blood	breast cancer			Pre-processed by data submitter
	GSM2810395	PB_blood_BRCA	blood	blood	peripheral blood	breast cancer			Pre-processed by data submitter
	GSM2810397	PB_blood_BRCA	blood	blood	peripheral blood	breast cancer			Pre-processed by data submitter
	GSM2810399	PB_blood_BRCA	blood	blood	peripheral blood	breast cancer			Pre-processed by data submitter
	GSM2810401	PB_blood_BRCA	blood	blood	peripheral blood	breast cancer			Pre-processed by data submitter
	GSM2810405	PB_blood_BRCA	blood	blood	peripheral blood	breast cancer			Pre-processed by data submitter
	GSM2810406	PB_blood_BRCA	blood	blood	peripheral blood	breast cancer			Pre-processed by data submitter
	GSM2810408	PB_blood_BRCA	blood	blood	peripheral blood	breast cancer			Pre-processed by data submitter
	GSM2810410	PB_blood_BRCA	blood	blood	peripheral blood	breast cancer			Pre-processed by data submitter
	GSM2810415	PB_blood_BRCA	blood	blood	peripheral blood	breast cancer			Pre-processed by data submitter
	GSM2810417	PB_blood_BRCA	blood	blood	peripheral blood	breast cancer			Pre-processed by data submitter
	GSM2810418	PB_blood_BRCA	blood	blood	peripheral blood	breast cancer			Pre-processed by data submitter
	GSM2810421	PB_blood_BRCA	blood	blood	peripheral blood	breast cancer			Pre-processed by data submitter
	GSM2810423	PB_blood_BRCA	blood	blood	peripheral blood	breast cancer			Pre-processed by data submitter
	GSM2810425	PB_blood_BRCA	blood	blood	peripheral blood	breast cancer			Pre-processed by data submitter
	GSM2810428	PB_blood_BRCA	blood	blood	peripheral blood	breast cancer			Pre-processed by data submitter
	GSM2810430	PB_blood_BRCA	blood	blood	peripheral blood	breast cancer			Pre-processed by data submitter
	GSM2810432	PB_blood_BRCA	blood	blood	peripheral blood	breast cancer			Pre-processed by data submitter
	GSM2810434	PB_blood_BRCA	blood	blood	peripheral blood	breast cancer			Pre-processed by data submitter
	GSM2810436	PB_blood_BRCA	blood	blood	peripheral blood	breast cancer			Pre-processed by data submitter
	GSM2810438	PB_blood_BRCA	blood	blood	peripheral blood	breast cancer			Pre-processed by data submitter
	GSM2810439	PB_blood_BRCA	blood	blood	peripheral blood	breast cancer			Pre-processed by data submitter
	GSM2810445	PB_blood_BRCA	blood	blood	peripheral blood	breast cancer			Pre-processed by data submitter
	GSM2810447	PB_blood_BRCA	blood	blood	peripheral blood	breast cancer			Pre-processed by data submitter
	GSM2810449	PB_blood_BRCA	blood	blood	peripheral blood	breast cancer			Pre-processed by data submitter
	GSM2810454	PB_blood_BRCA	blood	blood	peripheral blood	breast cancer			Pre-processed by data submitter
	GSM2810455	PB_blood_BRCA	blood	blood	peripheral blood	breast cancer			Pre-processed by data submitter
	GSM2810457	PB_blood_BRCA	blood	blood	peripheral blood	breast cancer			Pre-processed by data submitter
	GSM2810459	PB_blood_BRCA	blood	blood	peripheral blood	breast cancer			Pre-processed by data submitter
	GSM2810461	PB_blood_BRCA	blood	blood	peripheral blood	breast cancer			Pre-processed by data submitter
	GSM2810463	PB_blood_BRCA	blood	blood	peripheral blood	breast cancer			Pre-processed by data submitter
	GSM2810469	PB_blood_BRCA	blood	blood	peripheral blood	breast cancer			Pre-processed by data submitter
	GSM2810473	PB_blood_BRCA	blood	blood	peripheral blood	breast cancer			Pre-processed by data submitter
	GSM2810475	PB_blood_BRCA	blood	blood	peripheral blood	breast cancer			Pre-processed by data submitter
	GSM2810477	PB_blood_BRCA	blood	blood	peripheral blood	breast cancer			Pre-processed by data submitter
	GSM2810482	PB_blood_BRCA	blood	blood	peripheral blood	breast cancer			Pre-processed by data submitter
	GSM2810484	PB_blood_BRCA	blood	blood	peripheral blood	breast cancer			Pre-processed by data submitter
	GSM2810486	PB_blood_BRCA	blood	blood	peripheral blood	breast cancer			Pre-processed by data submitter
	GSM2810491	PB_blood_BRCA	blood	blood	peripheral blood	breast cancer			Pre-processed by data submitter
	GSM2810493	PB_blood_BRCA	blood	blood	peripheral blood	breast cancer			Pre-processed by data submitter
	GSM2810496	PB_blood_BRCA	blood	blood	peripheral blood	breast cancer			Pre-processed by data submitter
	GSM2810497	PB_blood_BRCA	blood	blood	peripheral blood	breast cancer			Pre-processed by data submitter
	GSM2810500	PB_blood_BRCA	blood	blood	peripheral blood	breast cancer			Pre-processed by data submitter
	GSM2810503	PB_blood_BRCA	blood	blood	peripheral blood	breast cancer			Pre-processed by data submitter
	GSM2810511	PB_blood_BRCA	blood	blood	peripheral blood	breast cancer			Pre-processed by data submitter
	GSM2810515	PB_blood_BRCA	blood	blood	peripheral blood	breast cancer			Pre-processed by data submitter
	GSM2810520	PB_blood_BRCA	blood	blood	peripheral blood	breast cancer			Pre-processed by data submitter
	GSM2810527	PB_blood_BRCA	blood	blood	peripheral blood	breast cancer			Pre-processed by data submitter
	GSM2810535	PB_blood_BRCA	blood	blood	peripheral blood	breast cancer			Pre-processed by data submitter
	GSM2810536	PB_blood_BRCA	blood	blood	peripheral blood	breast cancer			Pre-processed by data submitter
	GSM2810548	PB_blood_BRCA	blood	blood	peripheral blood	breast cancer			Pre-processed by data submitter
	GSM2810549	PB_blood_BRCA	blood	blood	peripheral blood	breast cancer			Pre-processed by data submitter
	GSM2810552	PB_blood_BRCA	blood	blood	peripheral blood	breast cancer			Pre-processed by data submitter
	GSM2810556	PB_blood_BRCA	blood	blood	peripheral blood	breast cancer			Pre-processed by data submitter
	GSM931081	PB_blood_BRCA	blood	blood	peripheral blood	breast cancer	female		Pre-processed by data submitter
	GSM931082	PB_blood_BRCA	blood	blood	peripheral blood	breast cancer	female		Pre-processed by data submitter
	GSM931083	PB_blood_BRCA	blood	blood	peripheral blood	breast cancer	female		Pre-processed by data submitter
	GSM931086	PB_blood_BRCA	blood	blood	peripheral blood	breast cancer	female		Pre-processed by data submitter
	GSM931088	PB_blood_BRCA	blood	blood	peripheral blood	breast cancer	female		Pre-processed by data submitter
	GSM931089	PB_blood_BRCA	blood	blood	peripheral blood	breast cancer	female		Pre-processed by data submitter
	GSM931092	PB_blood_BRCA	blood	blood	peripheral blood	breast cancer	female		Pre-processed by data submitter
	GSM931095	PB_blood_BRCA	blood	blood	peripheral blood	breast cancer	female		Pre-processed by data submitter
	GSM931097	PB_blood_BRCA	blood	blood	peripheral blood	breast cancer	female		Pre-processed by data submitter
	GSM931098	PB_blood_BRCA	blood	blood	peripheral blood	breast cancer	female		Pre-processed by data submitter
	GSM931101	PB_blood_BRCA	blood	blood	peripheral blood	breast cancer	female		Pre-processed by data submitter
	GSM931104	PB_blood_BRCA	blood	blood	peripheral blood	breast cancer	female		Pre-processed by data submitter
	GSM931105	PB_blood_BRCA	blood	blood	peripheral blood	breast cancer	female		Pre-processed by data submitter
	GSM931106	PB_blood_BRCA	blood	blood	peripheral blood	breast cancer	female		Pre-processed by data submitter
	GSM931108	PB_blood_BRCA	blood	blood	peripheral blood	breast cancer	female		Pre-processed by data submitter
	GSM2515124	PB_blood_BWS	blood	blood	peripheral blood	Beckwith-Wiedemann syndrome	female		Pre-processed by data submitter
	GSM2515125	PB_blood_BWS	blood	blood	peripheral blood	Beckwith-Wiedemann syndrome	male		Pre-processed by data submitter
	GSM2515126	PB_blood_BWS	blood	blood	peripheral blood	Beckwith-Wiedemann syndrome	male		Pre-processed by data submitter
	GSM2318886	PB_blood_CAE	blood	blood	peripheral blood	coronary artery ectasia (CAE)	female		Pre-processed by data submitter
	GSM2318887	PB_blood_CAE	blood	blood	peripheral blood	coronary artery ectasia (CAE)	male		Pre-processed by data submitter
	GSM2318888	PB_blood_CAE	blood	blood	peripheral blood	coronary artery ectasia (CAE)	male		Pre-processed by data submitter
	GSM2318889	PB_blood_CAE	blood	blood	peripheral blood	coronary artery ectasia (CAE)	female		Pre-processed by data submitter
	GSM2318890	PB_blood_CAE	blood	blood	peripheral blood	coronary artery ectasia (CAE)	male		Pre-processed by data submitter
	GSM2318891	PB_blood_CAE	blood	blood	peripheral blood	coronary artery ectasia (CAE)	male		Pre-processed by data submitter
	GSM2318892	PB_blood_CAE	blood	blood	peripheral blood	coronary artery ectasia (CAE)	female		Pre-processed by data submitter
	GSM2318893	PB_blood_CAE	blood	blood	peripheral blood	coronary artery ectasia (CAE)	male		Pre-processed by data submitter
	GSM2318894	PB_blood_CAE	blood	blood	peripheral blood	coronary artery ectasia (CAE)	female		Pre-processed by data submitter
	GSM2318895	PB_blood_CAE	blood	blood	peripheral blood	coronary artery ectasia (CAE)	male		Pre-processed by data submitter
	GSM2318896	PB_blood_CAE	blood	blood	peripheral blood	coronary artery ectasia (CAE)	female		Pre-processed by data submitter
	GSM2336821	PB_blood_CD	blood	blood	peripheral blood	Crohn's disease	male	21.1	Uniformly processed in this study
	GSM2336832	PB_blood_CD	blood	blood	peripheral blood	Crohn's disease	male	42.1	Uniformly processed in this study
	GSM2336834	PB_blood_CD	blood	blood	peripheral blood	Crohn's disease	female	63.7	Uniformly processed in this study
[truncated: 30,236 more rows]

## Sheet: 850k
	Sheet 2. Sample information for the 850k platform.
	Sample ID	Study dataset ID	Class	Sub-class	Tissue source	Healthy state (disease)	Gender	Age (year)	Source of data process
	GSM3780106	bloodspot_ART	blood	bloodspot	blood	neonate with assisted reproductive technology (ART)	female		Uniformly processed in this study
	GSM3780107	bloodspot_ART	blood	bloodspot	blood	neonate with assisted reproductive technology (ART)	male		Uniformly processed in this study
	GSM3780108	bloodspot_ART	blood	bloodspot	blood	neonate with assisted reproductive technology (ART)	female		Uniformly processed in this study
	GSM3780109	bloodspot_ART	blood	bloodspot	blood	neonate with assisted reproductive technology (ART)	male		Uniformly processed in this study
	GSM3780110	bloodspot_ART	blood	bloodspot	blood	neonate with assisted reproductive technology (ART)	female		Uniformly processed in this study
	GSM3780111	bloodspot_ART	blood	bloodspot	blood	neonate with assisted reproductive technology (ART)	female		Uniformly processed in this study
	GSM3780112	bloodspot_ART	blood	bloodspot	blood	neonate with assisted reproductive technology (ART)	female		Uniformly processed in this study
	GSM3780113	bloodspot_ART	blood	bloodspot	blood	neonate with assisted reproductive technology (ART)	female		Uniformly processed in this study
	GSM3780114	bloodspot_ART	blood	bloodspot	blood	neonate with assisted reproductive technology (ART)	male		Uniformly processed in this study
	GSM3780115	bloodspot_ART	blood	bloodspot	blood	neonate with assisted reproductive technology (ART)	female		Uniformly processed in this study
	GSM3780116	bloodspot_ART	blood	bloodspot	blood	neonate with assisted reproductive technology (ART)	male		Uniformly processed in this study
	GSM3780117	bloodspot_ART	blood	bloodspot	blood	neonate with assisted reproductive technology (ART)	female		Uniformly processed in this study
	GSM3780118	bloodspot_ART	blood	bloodspot	blood	neonate with assisted reproductive technology (ART)	female		Uniformly processed in this study
	GSM3780119	bloodspot_ART	blood	bloodspot	blood	neonate with assisted reproductive technology (ART)	female		Uniformly processed in this study
	GSM3780120	bloodspot_ART	blood	bloodspot	blood	neonate with assisted reproductive technology (ART)	female		Uniformly processed in this study
	GSM3780121	bloodspot_ART	blood	bloodspot	blood	neonate with assisted reproductive technology (ART)	female		Uniformly processed in this study
	GSM3780122	bloodspot_ART	blood	bloodspot	blood	neonate with assisted reproductive technology (ART)	female		Uniformly processed in this study
	GSM3780123	bloodspot_ART	blood	bloodspot	blood	neonate with assisted reproductive technology (ART)	male		Uniformly processed in this study
	GSM3780124	bloodspot_ART	blood	bloodspot	blood	neonate with assisted reproductive technology (ART)	male		Uniformly processed in this study
	GSM3780125	bloodspot_ART	blood	bloodspot	blood	neonate with assisted reproductive technology (ART)	female		Uniformly processed in this study
	GSM3780126	bloodspot_ART	blood	bloodspot	blood	neonate with assisted reproductive technology (ART)	female		Uniformly processed in this study
	GSM3780127	bloodspot_ART	blood	bloodspot	blood	neonate with assisted reproductive technology (ART)	male		Uniformly processed in this study
	GSM3780128	bloodspot_ART	blood	bloodspot	blood	neonate with assisted reproductive technology (ART)	female		Uniformly processed in this study
	GSM3780129	bloodspot_ART	blood	bloodspot	blood	neonate with assisted reproductive technology (ART)	female		Uniformly processed in this study
	GSM3780130	bloodspot_ART	blood	bloodspot	blood	neonate with assisted reproductive technology (ART)	female		Uniformly processed in this study
	GSM3780131	bloodspot_ART	blood	bloodspot	blood	neonate with assisted reproductive technology (ART)	female		Uniformly processed in this study
	GSM3780132	bloodspot_ART	blood	bloodspot	blood	neonate with assisted reproductive technology (ART)	male		Uniformly processed in this study
	GSM3780133	bloodspot_ART	blood	bloodspot	blood	neonate with assisted reproductive technology (ART)	male		Uniformly processed in this study
	GSM3780134	bloodspot_ART	blood	bloodspot	blood	neonate with assisted reproductive technology (ART)	female		Uniformly processed in this study
	GSM3780135	bloodspot_ART	blood	bloodspot	blood	neonate with assisted reproductive technology (ART)	female		Uniformly processed in this study
	GSM3780136	bloodspot_ART	blood	bloodspot	blood	neonate with assisted reproductive technology (ART)	male		Uniformly processed in this study
	GSM3780137	bloodspot_ART	blood	bloodspot	blood	neonate with assisted reproductive technology (ART)	female		Uniformly processed in this study
	GSM3780138	bloodspot_ART	blood	bloodspot	blood	neonate with assisted reproductive technology (ART)	male		Uniformly processed in this study
	GSM3780139	bloodspot_ART	blood	bloodspot	blood	neonate with assisted reproductive technology (ART)	male		Uniformly processed in this study
	GSM3780140	bloodspot_ART	blood	bloodspot	blood	neonate with assisted reproductive technology (ART)	male		Uniformly processed in this study
	GSM3780141	bloodspot_ART	blood	bloodspot	blood	neonate with assisted reproductive technology (ART)	female		Uniformly processed in this study
	GSM3780142	bloodspot_ART	blood	bloodspot	blood	neonate with assisted reproductive technology (ART)	female		Uniformly processed in this study
	GSM3780143	bloodspot_ART	blood	bloodspot	blood	neonate with assisted reproductive technology (ART)	female		Uniformly processed in this study
	GSM3780144	bloodspot_ART	blood	bloodspot	blood	neonate with assisted reproductive technology (ART)	female		Uniformly processed in this study
	GSM3780145	bloodspot_ART	blood	bloodspot	blood	neonate with assisted reproductive technology (ART)	male		Uniformly processed in this study
	GSM3780146	bloodspot_ART	blood	bloodspot	blood	neonate with assisted reproductive technology (ART)	female		Uniformly processed in this study
	GSM3780147	bloodspot_ART	blood	bloodspot	blood	neonate with assisted reproductive technology (ART)	female		Uniformly processed in this study
	GSM3780148	bloodspot_ART	blood	bloodspot	blood	neonate with assisted reproductive technology (ART)	male		Uniformly processed in this study
	GSM3780149	bloodspot_ART	blood	bloodspot	blood	neonate with assisted reproductive technology (ART)	male		Uniformly processed in this study
	GSM3780150	bloodspot_ART	blood	bloodspot	blood	neonate with assisted reproductive technology (ART)	female		Uniformly processed in this study
	GSM3780151	bloodspot_ART	blood	bloodspot	blood	neonate with assisted reproductive technology (ART)	male		Uniformly processed in this study
	GSM3780152	bloodspot_ART	blood	bloodspot	blood	neonate with assisted reproductive technology (ART)	female		Uniformly processed in this study
	GSM3780153	bloodspot_ART	blood	bloodspot	blood	neonate with assisted reproductive technology (ART)	male		Uniformly processed in this study
	GSM3780154	bloodspot_ART	blood	bloodspot	blood	neonate with assisted reproductive technology (ART)	female		Uniformly processed in this study
	GSM3780155	bloodspot_ART	blood	bloodspot	blood	neonate with assisted reproductive technology (ART)	male		Uniformly processed in this study
	GSM3780156	bloodspot_ART	blood	bloodspot	blood	neonate with assisted reproductive technology (ART)	female		Uniformly processed in this study
	GSM3780157	bloodspot_ART	blood	bloodspot	blood	neonate with assisted reproductive technology (ART)	female		Uniformly processed in this study
	GSM3780158	bloodspot_ART	blood	bloodspot	blood	neonate with assisted reproductive technology (ART)	male		Uniformly processed in this study
	GSM3780159	bloodspot_ART	blood	bloodspot	blood	neonate with assisted reproductive technology (ART)	male		Uniformly processed in this study
	GSM3780160	bloodspot_ART	blood	bloodspot	blood	neonate with assisted reproductive technology (ART)	female		Uniformly processed in this study
	GSM3780161	bloodspot_ART	blood	bloodspot	blood	neonate with assisted reproductive technology (ART)	male		Uniformly processed in this study
	GSM3780162	bloodspot_ART	blood	bloodspot	blood	neonate with assisted reproductive technology (ART)	male		Uniformly processed in this study
	GSM3780163	bloodspot_ART	blood	bloodspot	blood	neonate with assisted reproductive technology (ART)	male		Uniformly processed in this study
	GSM3780164	bloodspot_ART	blood	bloodspot	blood	neonate with assisted reproductive technology (ART)	female		Uniformly processed in this study
	GSM3780165	bloodspot_ART	blood	bloodspot	blood	neonate with assisted reproductive technology (ART)	female		Uniformly processed in this study
	GSM3780166	bloodspot_ART	blood	bloodspot	blood	neonate with assisted reproductive technology (ART)	female		Uniformly processed in this study
	GSM3780167	bloodspot_ART	blood	bloodspot	blood	neonate with assisted reproductive technology (ART)	female		Uniformly processed in this study
	GSM3780168	bloodspot_ART	blood	bloodspot	blood	neonate with assisted reproductive technology (ART)	female		Uniformly processed in this study
	GSM3780169	bloodspot_ART	blood	bloodspot	blood	neonate with assisted reproductive technology (ART)	male		Uniformly processed in this study
	GSM3780170	bloodspot_ART	blood	bloodspot	blood	neonate with assisted reproductive technology (ART)	female		Uniformly processed in this study
	GSM3780171	bloodspot_ART	blood	bloodspot	blood	neonate with assisted reproductive technology (ART)	female		Uniformly processed in this study
	GSM3780172	bloodspot_ART	blood	bloodspot	blood	neonate with assisted reproductive technology (ART)	male		Uniformly processed in this study
	GSM3780173	bloodspot_ART	blood	bloodspot	blood	neonate with assisted reproductive technology (ART)	female		Uniformly processed in this study
	GSM3780174	bloodspot_ART	blood	bloodspot	blood	neonate with assisted reproductive technology (ART)	female		Uniformly processed in this study
	GSM3780175	bloodspot_ART	blood	bloodspot	blood	neonate with assisted reproductive technology (ART)	male		Uniformly processed in this study
	GSM3780176	bloodspot_ART	blood	bloodspot	blood	neonate with assisted reproductive technology (ART)	male		Uniformly processed in this study
	GSM3780177	bloodspot_ART	blood	bloodspot	blood	neonate with assisted reproductive technology (ART)	female		Uniformly processed in this study
	GSM3780178	bloodspot_ART	blood	bloodspot	blood	neonate with assisted reproductive technology (ART)	female		Uniformly processed in this study
	GSM3780179	bloodspot_ART	blood	bloodspot	blood	neonate with assisted reproductive technology (ART)	male		Uniformly processed in this study
	GSM3780180	bloodspot_ART	blood	bloodspot	blood	neonate with assisted reproductive technology (ART)	male		Uniformly processed in this study
	GSM3780181	bloodspot_ART	blood	bloodspot	blood	neonate with assisted reproductive technology (ART)	male		Uniformly processed in this study
	GSM3780182	bloodspot_ART	blood	bloodspot	blood	neonate with assisted reproductive technology (ART)	male		Uniformly processed in this study
	GSM3780183	bloodspot_ART	blood	bloodspot	blood	neonate with assisted reproductive technology (ART)	female		Uniformly processed in this study
	GSM3780184	bloodspot_ART	blood	bloodspot	blood	neonate with assisted reproductive technology (ART)	female		Uniformly processed in this study
	GSM3780185	bloodspot_ART	blood	bloodspot	blood	neonate with assisted reproductive technology (ART)	female		Uniformly processed in this study
	GSM3780186	bloodspot_ART	blood	bloodspot	blood	neonate with assisted reproductive technology (ART)	male		Uniformly processed in this study
	GSM3780187	bloodspot_ART	blood	bloodspot	blood	neonate with assisted reproductive technology (ART)	male		Uniformly processed in this study
	GSM3780188	bloodspot_ART	blood	bloodspot	blood	neonate with assisted reproductive technology (ART)	female		Uniformly processed in this study
	GSM3780189	bloodspot_ART	blood	bloodspot	blood	neonate with assisted reproductive technology (ART)	female		Uniformly processed in this study
	GSM3780190	bloodspot_ART	blood	bloodspot	blood	neonate with assisted reproductive technology (ART)	female		Uniformly processed in this study
	GSM3780191	bloodspot_ART	blood	bloodspot	blood	neonate with assisted reproductive technology (ART)	female		Uniformly processed in this study
	GSM3780192	bloodspot_ART	blood	bloodspot	blood	neonate with assisted reproductive technology (ART)	male		Uniformly processed in this study
	GSM3780193	bloodspot_ART	blood	bloodspot	blood	neonate with assisted reproductive technology (ART)	male		Uniformly processed in this study
	GSM3780194	bloodspot_ART	blood	bloodspot	blood	neonate with assisted reproductive technology (ART)	female		Uniformly processed in this study
	GSM3780195	bloodspot_ART	blood	bloodspot	blood	neonate with assisted reproductive technology (ART)	male		Uniformly processed in this study
	GSM3780196	bloodspot_ART	blood	bloodspot	blood	neonate with assisted reproductive technology (ART)	male		Uniformly processed in this study
	GSM3780197	bloodspot_ART	blood	bloodspot	blood	neonate with assisted reproductive technology (ART)	male		Uniformly processed in this study
	GSM3780198	bloodspot_ART	blood	bloodspot	blood	neonate with assisted reproductive technology (ART)	male		Uniformly processed in this study
	GSM3780199	bloodspot_ART	blood	bloodspot	blood	neonate with assisted reproductive technology (ART)	male		Uniformly processed in this study
	GSM3780200	bloodspot_ART	blood	bloodspot	blood	neonate with assisted reproductive technology (ART)	male		Uniformly processed in this study
	GSM3780201	bloodspot_ART	blood	bloodspot	blood	neonate with assisted reproductive technology (ART)	female		Uniformly processed in this study
	GSM3780202	bloodspot_ART	blood	bloodspot	blood	neonate with assisted reproductive technology (ART)	male		Uniformly processed in this study
	GSM3780203	bloodspot_ART	blood	bloodspot	blood	neonate with assisted reproductive technology (ART)	male		Uniformly processed in this study
	GSM3780204	bloodspot_ART	blood	bloodspot	blood	neonate with assisted reproductive technology (ART)	female		Uniformly processed in this study
	GSM3780205	bloodspot_ART	blood	bloodspot	blood	neonate with assisted reproductive technology (ART)	female		Uniformly processed in this study
	GSM3780206	bloodspot_ART	blood	bloodspot	blood	neonate with assisted reproductive technology (ART)	female		Uniformly processed in this study
	GSM3780207	bloodspot_ART	blood	bloodspot	blood	neonate with assisted reproductive technology (ART)	female		Uniformly processed in this study
	GSM3780208	bloodspot_ART	blood	bloodspot	blood	neonate with assisted reproductive technology (ART)	female		Uniformly processed in this study
	GSM3780209	bloodspot_ART	blood	bloodspot	blood	neonate with assisted reproductive technology (ART)	female		Uniformly processed in this study
	GSM3780210	bloodspot_ART	blood	bloodspot	blood	neonate with assisted reproductive technology (ART)	male		Uniformly processed in this study
	GSM3780211	bloodspot_ART	blood	bloodspot	blood	neonate with assisted reproductive technology (ART)	male		Uniformly processed in this study
	GSM3780212	bloodspot_ART	blood	bloodspot	blood	neonate with assisted reproductive technology (ART)	female		Uniformly processed in this study
	GSM3780213	bloodspot_ART	blood	bloodspot	blood	neonate with assisted reproductive technology (ART)	female		Uniformly processed in this study
	GSM3780214	bloodspot_ART	blood	bloodspot	blood	neonate with assisted reproductive technology (ART)	male		Uniformly processed in this study
	GSM3780215	bloodspot_ART	blood	bloodspot	blood	neonate with assisted reproductive technology (ART)	female		Uniformly processed in this study
	GSM3780216	bloodspot_ART	blood	bloodspot	blood	neonate with assisted reproductive technology (ART)	male		Uniformly processed in this study
	GSM3780217	bloodspot_ART	blood	bloodspot	blood	neonate with assisted reproductive technology (ART)	female		Uniformly processed in this study
	GSM3780218	bloodspot_ART	blood	bloodspot	blood	neonate with assisted reproductive technology (ART)	male		Uniformly processed in this study
	GSM3780219	bloodspot_ART	blood	bloodspot	blood	neonate with assisted reproductive technology (ART)	male		Uniformly processed in this study
	GSM3780220	bloodspot_ART	blood	bloodspot	blood	neonate with assisted reproductive technology (ART)	female		Uniformly processed in this study
	GSM3780221	bloodspot_ART	blood	bloodspot	blood	neonate with assisted reproductive technology (ART)	female		Uniformly processed in this study
	GSM3780222	bloodspot_ART	blood	bloodspot	blood	neonate with assisted reproductive technology (ART)	female		Uniformly processed in this study
	GSM3780223	bloodspot_ART	blood	bloodspot	blood	neonate with assisted reproductive technology (ART)	male		Uniformly processed in this study
	GSM3780224	bloodspot_ART	blood	bloodspot	blood	neonate with assisted reproductive technology (ART)	male		Uniformly processed in this study
	GSM3780225	bloodspot_ART	blood	bloodspot	blood	neonate with assisted reproductive technology (ART)	male		Uniformly processed in this study
	GSM3780226	bloodspot_ART	blood	bloodspot	blood	neonate with assisted reproductive technology (ART)	female		Uniformly processed in this study
	GSM3780227	bloodspot_ART	blood	bloodspot	blood	neonate with assisted reproductive technology (ART)	female		Uniformly processed in this study
	GSM3780228	bloodspot_ART	blood	bloodspot	blood	neonate with assisted reproductive technology (ART)	male		Uniformly processed in this study
	GSM3780229	bloodspot_ART	blood	bloodspot	blood	neonate with assisted reproductive technology (ART)	female		Uniformly processed in this study
	GSM3780230	bloodspot_ART	blood	bloodspot	blood	neonate with assisted reproductive technology (ART)	female		Uniformly processed in this study
	GSM3780231	bloodspot_ART	blood	bloodspot	blood	neonate with assisted reproductive technology (ART)	male		Uniformly processed in this study
	GSM3780232	bloodspot_ART	blood	bloodspot	blood	neonate with assisted reproductive technology (ART)	male		Uniformly processed in this study
	GSM3780233	bloodspot_ART	blood	bloodspot	blood	neonate with assisted reproductive technology (ART)	female		Uniformly processed in this study
	GSM3780234	bloodspot_ART	blood	bloodspot	blood	neonate with assisted reproductive technology (ART)	female		Uniformly processed in this study
	GSM3780235	bloodspot_ART	blood	bloodspot	blood	neonate with assisted reproductive technology (ART)	female		Uniformly processed in this study
	GSM3780236	bloodspot_ART	blood	bloodspot	blood	neonate with assisted reproductive technology (ART)	female		Uniformly processed in this study
	GSM3780237	bloodspot_ART	blood	bloodspot	blood	neonate with assisted reproductive technology (ART)	male		Uniformly processed in this study
	GSM3780238	bloodspot_ART	blood	bloodspot	blood	neonate with assisted reproductive technology (ART)	female		Uniformly processed in this study
	GSM3780239	bloodspot_ART	blood	bloodspot	blood	neonate with assisted reproductive technology (ART)	female		Uniformly processed in this study
	GSM3780240	bloodspot_ART	blood	bloodspot	blood	neonate with assisted reproductive technology (ART)	female		Uniformly processed in this study
	GSM3780241	bloodspot_ART	blood	bloodspot	blood	neonate with assisted reproductive technology (ART)	male		Uniformly processed in this study
	GSM3780242	bloodspot_ART	blood	bloodspot	blood	neonate with assisted reproductive technology (ART)	male		Uniformly processed in this study
	GSM3780243	bloodspot_ART	blood	bloodspot	blood	neonate with assisted reproductive technology (ART)	male		Uniformly processed in this study
	GSM3780244	bloodspot_ART	blood	bloodspot	blood	neonate with assisted reproductive technology (ART)	male		Uniformly processed in this study
	GSM3780245	bloodspot_ART	blood	bloodspot	blood	neonate with assisted reproductive technology (ART)	female		Uniformly processed in this study
	GSM3780246	bloodspot_ART	blood	bloodspot	blood	neonate with assisted reproductive technology (ART)	male		Uniformly processed in this study
	GSM3780247	bloodspot_ART	blood	bloodspot	blood	neonate with assisted reproductive technology (ART)	female		Uniformly processed in this study
	GSM3780248	bloodspot_ART	blood	bloodspot	blood	neonate with assisted reproductive technology (ART)	female		Uniformly processed in this study
	GSM3780249	bloodspot_ART	blood	bloodspot	blood	neonate with assisted reproductive technology (ART)	male		Uniformly processed in this study
	GSM3780250	bloodspot_ART	blood	bloodspot	blood	neonate with assisted reproductive technology (ART)	female		Uniformly processed in this study
	GSM3780251	bloodspot_ART	blood	bloodspot	blood	neonate with assisted reproductive technology (ART)	female		Uniformly processed in this study
	GSM3780252	bloodspot_ART	blood	bloodspot	blood	neonate with assisted reproductive technology (ART)	male		Uniformly processed in this study
	GSM3780253	bloodspot_ART	blood	bloodspot	blood	neonate with assisted reproductive technology (ART)	female		Uniformly processed in this study
	GSM3780254	bloodspot_ART	blood	bloodspot	blood	neonate with assisted reproductive technology (ART)	male		Uniformly processed in this study
	GSM3780255	bloodspot_normal	blood	bloodspot	blood	normal	female		Uniformly processed in this study
	GSM3780256	bloodspot_normal	blood	bloodspot	blood	normal	male		Uniformly processed in this study
	GSM3780257	bloodspot_normal	blood	bloodspot	blood	normal	female		Uniformly processed in this study
	GSM3780258	bloodspot_normal	blood	bloodspot	blood	normal	female		Uniformly processed in this study
	GSM3780259	bloodspot_normal	blood	bloodspot	blood	normal	male		Uniformly processed in this study
	GSM3780260	bloodspot_normal	blood	bloodspot	blood	normal	female		Uniformly processed in this study
	GSM3780261	bloodspot_normal	blood	bloodspot	blood	normal	female		Uniformly processed in this study
	GSM3780262	bloodspot_normal	blood	bloodspot	blood	normal	female		Uniformly processed in this study
	GSM3780263	bloodspot_normal	blood	bloodspot	blood	normal	female		Uniformly processed in this study
	GSM3780264	bloodspot_normal	blood	bloodspot	blood	normal	female		Uniformly processed in this study
	GSM3780265	bloodspot_normal	blood	bloodspot	blood	normal	female		Uniformly processed in this study
	GSM3780266	bloodspot_normal	blood	bloodspot	blood	normal	female		Uniformly processed in this study
	GSM3780267	bloodspot_normal	blood	bloodspot	blood	normal	female		Uniformly processed in this study
	GSM3780268	bloodspot_normal	blood	bloodspot	blood	normal	male		Uniformly processed in this study
	GSM3780269	bloodspot_normal	blood	bloodspot	blood	normal	female		Uniformly processed in this study
	GSM3780270	bloodspot_normal	blood	bloodspot	blood	normal	female		Uniformly processed in this study
	GSM3780271	bloodspot_normal	blood	bloodspot	blood	normal	male		Uniformly processed in this study
	GSM3780272	bloodspot_normal	blood	bloodspot	blood	normal	male		Uniformly processed in this study
	GSM3780273	bloodspot_normal	blood	bloodspot	blood	normal	female		Uniformly processed in this study
	GSM3780274	bloodspot_normal	blood	bloodspot	blood	normal	female		Uniformly processed in this study
	GSM3780275	bloodspot_normal	blood	bloodspot	blood	normal	female		Uniformly processed in this study
	GSM3780276	bloodspot_normal	blood	bloodspot	blood	normal	female		Uniformly processed in this study
	GSM3780277	bloodspot_normal	blood	bloodspot	blood	normal	male		Uniformly processed in this study
	GSM3780278	bloodspot_normal	blood	bloodspot	blood	normal	female		Uniformly processed in this study
	GSM3780279	bloodspot_normal	blood	bloodspot	blood	normal	female		Uniformly processed in this study
	GSM3780280	bloodspot_normal	blood	bloodspot	blood	normal	female		Uniformly processed in this study
	GSM3780281	bloodspot_normal	blood	bloodspot	blood	normal	male		Uniformly processed in this study
	GSM3780282	bloodspot_normal	blood	bloodspot	blood	normal	male		Uniformly processed in this study
	GSM3780283	bloodspot_normal	blood	bloodspot	blood	normal	male		Uniformly processed in this study
	GSM3780284	bloodspot_normal	blood	bloodspot	blood	normal	female		Uniformly processed in this study
	GSM3780285	bloodspot_normal	blood	bloodspot	blood	normal	male		Uniformly processed in this study
	GSM3780286	bloodspot_normal	blood	bloodspot	blood	normal	male		Uniformly processed in this study
	GSM3780287	bloodspot_normal	blood	bloodspot	blood	normal	male		Uniformly processed in this study
	GSM3780288	bloodspot_normal	blood	bloodspot	blood	normal	female		Uniformly processed in this study
	GSM3780289	bloodspot_normal	blood	bloodspot	blood	normal	female		Uniformly processed in this study
	GSM3780290	bloodspot_normal	blood	bloodspot	blood	normal	female		Uniformly processed in this study
	GSM3780291	bloodspot_normal	blood	bloodspot	blood	normal	female		Uniformly processed in this study
	GSM3780292	bloodspot_normal	blood	bloodspot	blood	normal	female		Uniformly processed in this study
	GSM3780293	bloodspot_normal	blood	bloodspot	blood	normal	male		Uniformly processed in this study
	GSM3780294	bloodspot_normal	blood	bloodspot	blood	normal	female		Uniformly processed in this study
	GSM3780295	bloodspot_normal	blood	bloodspot	blood	normal	male		Uniformly processed in this study
	GSM3780296	bloodspot_normal	blood	bloodspot	blood	normal	female		Uniformly processed in this study
	GSM3780297	bloodspot_normal	blood	bloodspot	blood	normal	female		Uniformly processed in this study
	GSM3780298	bloodspot_normal	blood	bloodspot	blood	normal	male		Uniformly processed in this study
	GSM3780299	bloodspot_normal	blood	bloodspot	blood	normal	female		Uniformly processed in this study
	GSM3780300	bloodspot_normal	blood	bloodspot	blood	normal	male		Uniformly processed in this study
	GSM3780301	bloodspot_normal	blood	bloodspot	blood	normal	female		Uniformly processed in this study
	GSM3780302	bloodspot_normal	blood	bloodspot	blood	normal	female		Uniformly processed in this study
	GSM3780303	bloodspot_normal	blood	bloodspot	blood	normal	female		Uniformly processed in this study
	GSM3780304	bloodspot_normal	blood	bloodspot	blood	normal	male		Uniformly processed in this study
	GSM3780305	bloodspot_normal	blood	bloodspot	blood	normal	female		Uniformly processed in this study
	GSM3780306	bloodspot_normal	blood	bloodspot	blood	normal	female		Uniformly processed in this study
	GSM3780307	bloodspot_normal	blood	bloodspot	blood	normal	female		Uniformly processed in this study
	GSM3780308	bloodspot_normal	blood	bloodspot	blood	normal	male		Uniformly processed in this study
	GSM3780309	bloodspot_normal	blood	bloodspot	blood	normal	female		Uniformly processed in this study
	GSM3780310	bloodspot_normal	blood	bloodspot	blood	normal	male		Uniformly processed in this study
	GSM3780311	bloodspot_normal	blood	bloodspot	blood	normal	male		Uniformly processed in this study
	GSM3780312	bloodspot_normal	blood	bloodspot	blood	normal	female		Uniformly processed in this study
	GSM4082292	PB_Bcell_CrA	B cells	B cells	blood	crystal arthritis	female	77	Uniformly processed in this study
	GSM4082320	PB_Bcell_CrA	B cells	B cells	blood	crystal arthritis	male	65	Uniformly processed in this study
	GSM4082329	PB_Bcell_CrA	B cells	B cells	blood	crystal arthritis	male	55	Uniformly processed in this study
	GSM4082343	PB_Bcell_CrA	B cells	B cells	blood	crystal arthritis	male	66	Uniformly processed in this study
	GSM4082344	PB_Bcell_CrA	B cells	B cells	blood	crystal arthritis	male	60	Uniformly processed in this study
	GSM4082346	PB_Bcell_CrA	B cells	B cells	blood	crystal arthritis	male	92	Uniformly processed in this study
	GSM4082359	PB_Bcell_CrA	B cells	B cells	blood	crystal arthritis	male	69	Uniformly processed in this study
	GSM4082365	PB_Bcell_CrA	B cells	B cells	blood	crystal arthritis	female	68	Uniformly processed in this study
	GSM4082271	PB_Bcell_EnA	B cells	B cells	blood	enteropathic arthritis	female	52	Uniformly processed in this study
	GSM4082351	PB_Bcell_EnA	B cells	B cells	blood	enteropathic arthritis	female	49	Uniformly processed in this study
	GSM4082360	PB_Bcell_EnA	B cells	B cells	blood	enteropathic arthritis	female	70	Uniformly processed in this study
	GSM2452106	PB_Bcell_normal	B cells	B cells	blood	normal	female		Uniformly processed in this study
	GSM2452107	PB_Bcell_normal	B cells	B cells	blood	normal	female		Uniformly processed in this study
	GSM2452108	PB_Bcell_normal	B cells	B cells	blood	normal	male		Uniformly processed in this study
	GSM2452109	PB_Bcell_normal	B cells	B cells	blood	normal	female		Uniformly processed in this study
	GSM2452110	PB_Bcell_normal	B cells	B cells	blood	normal	female		Uniformly processed in this study
	GSM2452111	PB_Bcell_normal	B cells	B cells	blood	normal	female		Uniformly processed in this study
	GSM2452112	PB_Bcell_normal	B cells	B cells	blood	normal	female		Uniformly processed in this study
	GSM2452113	PB_Bcell_normal	B cells	B cells	blood	normal	male		Uniformly processed in this study
	GSM2998024	PB_Bcell_normal	B cells	B cells	blood	normal	male	49	Uniformly processed in this study
	GSM2998029	PB_Bcell_normal	B cells	B cells	blood	normal	male	27	Uniformly processed in this study
	GSM2998087	PB_Bcell_normal	B cells	B cells	blood	normal	female	30	Uniformly processed in this study
	GSM2998100	PB_Bcell_normal	B cells	B cells	blood	normal	male	59	Uniformly processed in this study
	GSM2998122	PB_Bcell_normal	B cells	B cells	blood	normal	male	31	Uniformly processed in this study
	GSM2998134	PB_Bcell_normal	B cells	B cells	blood	normal	male	47	Uniformly processed in this study
	GSM3319361	PB_Bcell_normal	B cells	B cells	blood	normal	female		Uniformly processed in this study
	GSM3319362	PB_Bcell_normal	B cells	B cells	blood	normal	female		Uniformly processed in this study
	GSM3319363	PB_Bcell_normal	B cells	B cells	blood	normal	female		Uniformly processed in this study
	GSM3319384	PB_Bcell_normal	B cells	B cells	blood	normal	female		Uniformly processed in this study
	GSM3319404	PB_Bcell_normal	B cells	B cells	blood	normal	female		Uniformly processed in this study
	GSM3319422	PB_Bcell_normal	B cells	B cells	blood	normal	female		Uniformly processed in this study
	GSM3319453	PB_Bcell_normal	B cells	B cells	blood	normal	female		Uniformly processed in this study
	GSM3319461	PB_Bcell_normal	B cells	B cells	blood	normal	female		Uniformly processed in this study
	GSM3319462	PB_Bcell_normal	B cells	B cells	blood	normal	female		Uniformly processed in this study
	GSM3319467	PB_Bcell_normal	B cells	B cells	blood	normal	female		Uniformly processed in this study
	GSM3319469	PB_Bcell_normal	B cells	B cells	blood	normal	female		Uniformly processed in this study
	GSM3319478	PB_Bcell_normal	B cells	B cells	blood	normal	female		Uniformly processed in this study
	GSM3319501	PB_Bcell_normal	B cells	B cells	blood	normal	female		Uniformly processed in this study
	GSM4082322	PB_Bcell_normal	B cells	B cells	blood	normal	female	44	Uniformly processed in this study
	GSM4082342	PB_Bcell_normal	B cells	B cells	blood	normal	female	50	Uniformly processed in this study
	GSM4082347	PB_Bcell_normal	B cells	B cells	blood	normal	female	45	Uniformly processed in this study
	GSM4082353	PB_Bcell_normal	B cells	B cells	blood	normal	female	57	Uniformly processed in this study
	GSM4082366	PB_Bcell_normal	B cells	B cells	blood	normal	female	32	Uniformly processed in this study
	GSM4082266	PB_Bcell_OS	B cells	B cells	blood	osteoarthritis	female	52	Uniformly processed in this study
	GSM4082275	PB_Bcell_OS	B cells	B cells	blood	osteoarthritis	male	56	Uniformly processed in this study
	GSM4082300	PB_Bcell_OS	B cells	B cells	blood	osteoarthritis	male	57	Uniformly processed in this study
	GSM4082316	PB_Bcell_OS	B cells	B cells	blood	osteoarthritis	female	38	Uniformly processed in this study
	GSM4082321	PB_Bcell_OS	B cells	B cells	blood	osteoarthritis	female	57	Uniformly processed in this study
	GSM4082338	PB_Bcell_OS	B cells	B cells	blood	osteoarthritis	female	53	Uniformly processed in this study
	GSM4082272	PB_Bcell_otherAthritis	B cells	B cells	blood	other inflammatory arthritis	female	67	Uniformly processed in this study
	GSM4082280	PB_Bcell_otherAthritis	B cells	B cells	blood	other inflammatory arthritis	female	26	Uniformly processed in this study
	GSM4082285	PB_Bcell_otherAthritis	B cells	B cells	blood	other inflammatory arthritis	female	50	Uniformly processed in this study
	GSM4082357	PB_Bcell_otherAthritis	B cells	B cells	blood	other inflammatory arthritis	female	58	Uniformly processed in this study
	GSM4082362	PB_Bcell_otherAthritis	B cells	B cells	blood	other inflammatory arthritis	female	56	Uniformly processed in this study
	GSM4082372	PB_Bcell_otherAthritis	B cells	B cells	blood	other inflammatory arthritis	male	29	Uniformly processed in this study
	GSM4082363	PB_Bcell_OtherLupus	B cells	B cells	blood	lupus	female	59	Uniformly processed in this study
	GSM4082276	PB_Bcell_PsA	B cells	B cells	blood	psoriatic arthritis	female	74	Uniformly processed in this study
	GSM4082282	PB_Bcell_PsA	B cells	B cells	blood	psoriatic arthritis	female	43	Uniformly processed in this study
	GSM4082297	PB_Bcell_PsA	B cells	B cells	blood	psoriatic arthritis	female	45	Uniformly processed in this study
	GSM4082299	PB_Bcell_PsA	B cells	B cells	blood	psoriatic arthritis	male	65	Uniformly processed in this study
	GSM4082301	PB_Bcell_PsA	B cells	B cells	blood	psoriatic arthritis	female	62	Uniformly processed in this study
	GSM4082314	PB_Bcell_PsA	B cells	B cells	blood	psoriatic arthritis	male	70	Uniformly processed in this study
	GSM4082323	PB_Bcell_PsA	B cells	B cells	blood	psoriatic arthritis	female	46	Uniformly processed in this study
	GSM4082326	PB_Bcell_PsA	B cells	B cells	blood	psoriatic arthritis	female	52	Uniformly processed in this study
	GSM4082328	PB_Bcell_PsA	B cells	B cells	blood	psoriatic arthritis	female	43	Uniformly processed in this study
	GSM4082337	PB_Bcell_PsA	B cells	B cells	blood	psoriatic arthritis	male	61	Uniformly processed in this study
	GSM4082339	PB_Bcell_PsA	B cells	B cells	blood	psoriatic arthritis	female	56	Uniformly processed in this study
	GSM4082341	PB_Bcell_PsA	B cells	B cells	blood	psoriatic arthritis	male	51	Uniformly processed in this study
	GSM4082348	PB_Bcell_PsA	B cells	B cells	blood	psoriatic arthritis	female	47	Uniformly processed in this study
	GSM4082361	PB_Bcell_PsA	B cells	B cells	blood	psoriatic arthritis	female	51	Uniformly processed in this study
	GSM4082267	PB_Bcell_RA	B cells	B cells	blood	rheumatoid arthritis	female	50	Uniformly processed in this study
	GSM4082269	PB_Bcell_RA	B cells	B cells	blood	rheumatoid arthritis	female	27	Uniformly processed in this study
	GSM4082273	PB_Bcell_RA	B cells	B cells	blood	rheumatoid arthritis	male	49	Uniformly processed in this study
	GSM4082278	PB_Bcell_RA	B cells	B cells	blood	rheumatoid arthritis	female	27	Uniformly processed in this study
	GSM4082281	PB_Bcell_RA	B cells	B cells	blood	rheumatoid arthritis	male	71	Uniformly processed in this study
	GSM4082286	PB_Bcell_RA	B cells	B cells	blood	rheumatoid arthritis	female	39	Uniformly processed in this study
	GSM4082288	PB_Bcell_RA	B cells	B cells	blood	rheumatoid arthritis	male	61	Uniformly processed in this study
	GSM4082289	PB_Bcell_RA	B cells	B cells	blood	rheumatoid arthritis	female	48	Uniformly processed in this study
	GSM4082290	PB_Bcell_RA	B cells	B cells	blood	rheumatoid arthritis	female	69	Uniformly processed in this study
	GSM4082291	PB_Bcell_RA	B cells	B cells	blood	rheumatoid arthritis	female	73	Uniformly processed in this study
	GSM4082293	PB_Bcell_RA	B cells	B cells	blood	rheumatoid arthritis	male	74	Uniformly processed in this study
	GSM4082294	PB_Bcell_RA	B cells	B cells	blood	rheumatoid arthritis	female	51	Uniformly processed in this study
	GSM4082295	PB_Bcell_RA	B cells	B cells	blood	rheumatoid arthritis	male	43	Uniformly processed in this study
	GSM4082296	PB_Bcell_RA	B cells	B cells	blood	rheumatoid arthritis	female	53	Uniformly processed in this study
	GSM4082298	PB_Bcell_RA	B cells	B cells	blood	rheumatoid arthritis	male	57	Uniformly processed in this study
	GSM4082304	PB_Bcell_RA	B cells	B cells	blood	rheumatoid arthritis	female	69	Uniformly processed in this study
	GSM4082305	PB_Bcell_RA	B cells	B cells	blood	rheumatoid arthritis	female	54	Uniformly processed in this study
	GSM4082306	PB_Bcell_RA	B cells	B cells	blood	rheumatoid arthritis	female	62	Uniformly processed in this study
	GSM4082308	PB_Bcell_RA	B cells	B cells	blood	rheumatoid arthritis	female	60	Uniformly processed in this study
	GSM4082309	PB_Bcell_RA	B cells	B cells	blood	rheumatoid arthritis	female	73	Uniformly processed in this study
	GSM4082310	PB_Bcell_RA	B cells	B cells	blood	rheumatoid arthritis	female	53	Uniformly processed in this study
	GSM4082311	PB_Bcell_RA	B cells	B cells	blood	rheumatoid arthritis	female	74	Uniformly processed in this study
	GSM4082312	PB_Bcell_RA	B cells	B cells	blood	rheumatoid arthritis	male	51	Uniformly processed in this study
	GSM4082313	PB_Bcell_RA	B cells	B cells	blood	rheumatoid arthritis	female	69	Uniformly processed in this study
	GSM4082315	PB_Bcell_RA	B cells	B cells	blood	rheumatoid arthritis	female	50	Uniformly processed in this study
	GSM4082319	PB_Bcell_RA	B cells	B cells	blood	rheumatoid arthritis	female	68	Uniformly processed in this study
	GSM4082324	PB_Bcell_RA	B cells	B cells	blood	rheumatoid arthritis	female	50	Uniformly processed in this study
	GSM4082327	PB_Bcell_RA	B cells	B cells	blood	rheumatoid arthritis	female	63	Uniformly processed in this study
	GSM4082331	PB_Bcell_RA	B cells	B cells	blood	rheumatoid arthritis	male	61	Uniformly processed in this study
	GSM4082332	PB_Bcell_RA	B cells	B cells	blood	rheumatoid arthritis	female	46	Uniformly processed in this study
	GSM4082334	PB_Bcell_RA	B cells	B cells	blood	rheumatoid arthritis	male	59	Uniformly processed in this study
	GSM4082335	PB_Bcell_RA	B cells	B cells	blood	rheumatoid arthritis	male	57	Uniformly processed in this study
	GSM4082340	PB_Bcell_RA	B cells	B cells	blood	rheumatoid arthritis	male	55	Uniformly processed in this study
	GSM4082345	PB_Bcell_RA	B cells	B cells	blood	rheumatoid arthritis	female	58	Uniformly processed in this study
	GSM4082349	PB_Bcell_RA	B cells	B cells	blood	rheumatoid arthritis	female	57	Uniformly processed in this study
	GSM4082350	PB_Bcell_RA	B cells	B cells	blood	rheumatoid arthritis	female	70	Uniformly processed in this study
	GSM4082352	PB_Bcell_RA	B cells	B cells	blood	rheumatoid arthritis	female	57	Uniformly processed in this study
	GSM4082354	PB_Bcell_RA	B cells	B cells	blood	rheumatoid arthritis	female	50	Uniformly processed in this study
	GSM4082356	PB_Bcell_RA	B cells	B cells	blood	rheumatoid arthritis	female	56	Uniformly processed in this study
	GSM4082364	PB_Bcell_RA	B cells	B cells	blood	rheumatoid arthritis	female	40	Uniformly processed in this study
	GSM4082367	PB_Bcell_RA	B cells	B cells	blood	rheumatoid arthritis	female	82	Uniformly processed in this study
	GSM4082368	PB_Bcell_RA	B cells	B cells	blood	rheumatoid arthritis	male	62	Uniformly processed in this study
	GSM4082370	PB_Bcell_RA	B cells	B cells	blood	rheumatoid arthritis	female	61	Uniformly processed in this study
	GSM4082379	PB_Bcell_RA	B cells	B cells	blood	rheumatoid arthritis	female	51	Uniformly processed in this study
	GSM4082383	PB_Bcell_RA	B cells	B cells	blood	rheumatoid arthritis	female	68	Uniformly processed in this study
	GSM4082384	PB_Bcell_RA	B cells	B cells	blood	rheumatoid arthritis	female	43	Uniformly processed in this study
	GSM4082270	PB_Bcell_ReA	B cells	B cells	blood	reactive arthritis	male	22	Uniformly processed in this study
	GSM4082274	PB_Bcell_ReA	B cells	B cells	blood	reactive arthritis	female	63	Uniformly processed in this study
	GSM4082277	PB_Bcell_ReA	B cells	B cells	blood	reactive arthritis	male	79	Uniformly processed in this study
	GSM4082279	PB_Bcell_ReA	B cells	B cells	blood	reactive arthritis	female	41	Uniformly processed in this study
	GSM4082283	PB_Bcell_ReA	B cells	B cells	blood	reactive arthritis	female	54	Uniformly processed in this study
	GSM4082287	PB_Bcell_ReA	B cells	B cells	blood	reactive arthritis	female	79	Uniformly processed in this study
	GSM4082302	PB_Bcell_ReA	B cells	B cells	blood	reactive arthritis	female	38	Uniformly processed in this study
	GSM4082307	PB_Bcell_ReA	B cells	B cells	blood	reactive arthritis	female	20	Uniformly processed in this study
	GSM4082325	PB_Bcell_ReA	B cells	B cells	blood	reactive arthritis	female	66	Uniformly processed in this study
	GSM4082330	PB_Bcell_ReA	B cells	B cells	blood	reactive arthritis	female	54	Uniformly processed in this study
	GSM4082333	PB_Bcell_ReA	B cells	B cells	blood	reactive arthritis	female	63	Uniformly processed in this study
	GSM4082355	PB_Bcell_ReA	B cells	B cells	blood	reactive arthritis	female	46	Uniformly processed in this study
	GSM4082358	PB_Bcell_ReA	B cells	B cells	blood	reactive arthritis	female	35	Uniformly processed in this study
	GSM4082371	PB_Bcell_ReA	B cells	B cells	blood	reactive arthritis	male	72	Uniformly processed in this study
	GSM4082373	PB_Bcell_ReA	B cells	B cells	blood	reactive arthritis	male	56	Uniformly processed in this study
	GSM4082374	PB_Bcell_ReA	B cells	B cells	blood	reactive arthritis	female	55	Uniformly processed in this study
	GSM4082376	PB_Bcell_ReA	B cells	B cells	blood	reactive arthritis	female	54	Uniformly processed in this study
	GSM4082378	PB_Bcell_ReA	B cells	B cells	blood	reactive arthritis	female	22	Uniformly processed in this study
	GSM3319359	PB_Bcell_SLE	B cells	B cells	blood	systemic lupus erythematosus (SLE)	female		Uniformly processed in this study
	GSM3319369	PB_Bcell_SLE	B cells	B cells	blood	systemic lupus erythematosus (SLE)	female		Uniformly processed in this study
	GSM3319379	PB_Bcell_SLE	B cells	B cells	blood	systemic lupus erythematosus (SLE)	female		Uniformly processed in this study
	GSM3319385	PB_Bcell_SLE	B cells	B cells	blood	systemic lupus erythematosus (SLE)	male		Uniformly processed in this study
	GSM3319394	PB_Bcell_SLE	B cells	B cells	blood	systemic lupus erythematosus (SLE)	female		Uniformly processed in this study
	GSM3319398	PB_Bcell_SLE	B cells	B cells	blood	systemic lupus erythematosus (SLE)	female		Uniformly processed in this study
	GSM3319401	PB_Bcell_SLE	B cells	B cells	blood	systemic lupus erythematosus (SLE)	female		Uniformly processed in this study
	GSM3319427	PB_Bcell_SLE	B cells	B cells	blood	systemic lupus erythematosus (SLE)	female		Uniformly processed in this study
	GSM3319429	PB_Bcell_SLE	B cells	B cells	blood	systemic lupus erythematosus (SLE)	female		Uniformly processed in this study
	GSM3319433	PB_Bcell_SLE	B cells	B cells	blood	systemic lupus erythematosus (SLE)	female		Uniformly processed in this study
	GSM3319454	PB_Bcell_SLE	B cells	B cells	blood	systemic lupus erythematosus (SLE)	female		Uniformly processed in this study
	GSM3319456	PB_Bcell_SLE	B cells	B cells	blood	systemic lupus erythematosus (SLE)	female		Uniformly processed in this study
	GSM3319458	PB_Bcell_SLE	B cells	B cells	blood	systemic lupus erythematosus (SLE)	female		Uniformly processed in this study
	GSM3319474	PB_Bcell_SLE	B cells	B cells	blood	systemic lupus erythematosus (SLE)	female		Uniformly processed in this study
	GSM3319475	PB_Bcell_SLE	B cells	B cells	blood	systemic lupus erythematosus (SLE)	male		Uniformly processed in this study
	GSM3319493	PB_Bcell_SLE	B cells	B cells	blood	systemic lupus erythematosus (SLE)	female		Uniformly processed in this study
	GSM4082268	PB_Bcell_UA	B cells	B cells	blood	undifferentiated inflammatory arthritis	male	82	Uniformly processed in this study
	GSM4082303	PB_Bcell_UA	B cells	B cells	blood	undifferentiated inflammatory arthritis	female	50	Uniformly processed in this study
	GSM4082317	PB_Bcell_UA	B cells	B cells	blood	undifferentiated inflammatory arthritis	male	45	Uniformly processed in this study
	GSM4082336	PB_Bcell_UA	B cells	B cells	blood	undifferentiated inflammatory arthritis	female	56	Uniformly processed in this study
	GSM4082375	PB_Bcell_UA	B cells	B cells	blood	undifferentiated inflammatory arthritis	female	81	Uniformly processed in this study
	GSM4082377	PB_Bcell_UA	B cells	B cells	blood	undifferentiated inflammatory arthritis	male	61	Uniformly processed in this study
	GSM4082380	PB_Bcell_UA	B cells	B cells	blood	undifferentiated inflammatory arthritis	female	53	Uniformly processed in this study
	GSM4082381	PB_Bcell_UA	B cells	B cells	blood	undifferentiated inflammatory arthritis	female	32	Uniformly processed in this study
	GSM4082382	PB_Bcell_UA	B cells	B cells	blood	undifferentiated inflammatory arthritis	female	52	Uniformly processed in this study
	GSM2773223	PB_Bcell_unknown	B cells	B cells	blood	unknown			Uniformly processed in this study
	GSM2773228	PB_Bcell_unknown	B cells	B cells	blood	unknown			Uniformly processed in this study
	GSM2773233	PB_Bcell_unknown	B cells	B cells	blood	unknown			Uniformly processed in this study
	GSM2773238	PB_Bcell_unknown	B cells	B cells	blood	unknown			Uniformly processed in this study
	GSM2773243	PB_Bcell_unknown	B cells	B cells	blood	unknown			Uniformly processed in this study
	GSM2773248	PB_Bcell_unknown	B cells	B cells	blood	unknown			Uniformly processed in this study
	GSM2773253	PB_Bcell_unknown	B cells	B cells	blood	unknown			Uniformly processed in this study
	GSM2773258	PB_Bcell_unknown	B cells	B cells	blood	unknown			Uniformly processed in this study
	GSM2773263	PB_Bcell_unknown	B cells	B cells	blood	unknown			Uniformly processed in this study
	GSM2773268	PB_Bcell_unknown	B cells	B cells	blood	unknown			Uniformly processed in this study
	GSM2773273	PB_Bcell_unknown	B cells	B cells	blood	unknown			Uniformly processed in this study
	GSM2773278	PB_Bcell_unknown	B cells	B cells	blood	unknown			Uniformly processed in this study
	GSM2773283	PB_Bcell_unknown	B cells	B cells	blood	unknown			Uniformly processed in this study
	GSM2773288	PB_Bcell_unknown	B cells	B cells	blood	unknown			Uniformly processed in this study
	GSM2773293	PB_Bcell_unknown	B cells	B cells	blood	unknown			Uniformly processed in this study
	GSM2773298	PB_Bcell_unknown	B cells	B cells	blood	unknown			Uniformly processed in this study
	GSM2773303	PB_Bcell_unknown	B cells	B cells	blood	unknown			Uniformly processed in this study
	GSM2773308	PB_Bcell_unknown	B cells	B cells	blood	unknown			Uniformly processed in this study
	GSM2773313	PB_Bcell_unknown	B cells	B cells	blood	unknown			Uniformly processed in this study
	GSM2773318	PB_Bcell_unknown	B cells	B cells	blood	unknown			Uniformly processed in this study
	GSM2773323	PB_Bcell_unknown	B cells	B cells	blood	unknown			Uniformly processed in this study
	GSM2773328	PB_Bcell_unknown	B cells	B cells	blood	unknown			Uniformly processed in this study
	GSM2773333	PB_Bcell_unknown	B cells	B cells	blood	unknown			Uniformly processed in this study
	GSM2773338	PB_Bcell_unknown	B cells	B cells	blood	unknown			Uniformly processed in this study
	GSM2773343	PB_Bcell_unknown	B cells	B cells	blood	unknown			Uniformly processed in this study
	GSM2773348	PB_Bcell_unknown	B cells	B cells	blood	unknown			Uniformly processed in this study
	GSM2773353	PB_Bcell_unknown	B cells	B cells	blood	unknown			Uniformly processed in this study
	GSM2773358	PB_Bcell_unknown	B cells	B cells	blood	unknown			Uniformly processed in this study
	GSM2773363	PB_Bcell_unknown	B cells	B cells	blood	unknown			Uniformly processed in this study
	GSM4082284	PB_Bcell_USpA	B cells	B cells	blood	undifferentiated spondylo-arthropathy	female	56	Uniformly processed in this study
	GSM4082318	PB_Bcell_USpA	B cells	B cells	blood	undifferentiated spondylo-arthropathy	female	53	Uniformly processed in this study
	GSM4082369	PB_Bcell_USpA	B cells	B cells	blood	undifferentiated spondylo-arthropathy	male	82	Uniformly processed in this study
	GSM3895259	PB_blood_AE	blood	blood	blood	autoimmune encephalitis	female		Uniformly processed in this study
	GSM3895260	PB_blood_AE	blood	blood	blood	autoimmune encephalitis	female		Uniformly processed in this study
	GSM3895261	PB_blood_AE	blood	blood	blood	autoimmune encephalitis	male		Uniformly processed in this study
	GSM3895262	PB_blood_AE	blood	blood	blood	autoimmune encephalitis	male		Uniformly processed in this study
	GSM3895263	PB_blood_AE	blood	blood	blood	autoimmune encephalitis	male		Uniformly processed in this study
	GSM3780313	PB_blood_ART	blood	blood	blood	neonate with assisted reproductive technology (ART)	female		Uniformly processed in this study
	GSM3780314	PB_blood_ART	blood	blood	blood	neonate with assisted reproductive technology (ART)	male		Uniformly processed in this study
	GSM3780315	PB_blood_ART	blood	blood	blood	neonate with assisted reproductive technology (ART)	female		Uniformly processed in this study
	GSM3780316	PB_blood_ART	blood	blood	blood	neonate with assisted reproductive technology (ART)	female		Uniformly processed in this study
	GSM3780317	PB_blood_ART	blood	blood	blood	neonate with assisted reproductive technology (ART)	female		Uniformly processed in this study
	GSM3780318	PB_blood_ART	blood	blood	blood	neonate with assisted reproductive technology (ART)	female		Uniformly processed in this study
	GSM3780319	PB_blood_ART	blood	blood	blood	neonate with assisted reproductive technology (ART)	female		Uniformly processed in this study
	GSM3780320	PB_blood_ART	blood	blood	blood	neonate with assisted reproductive technology (ART)	male		Uniformly processed in this study
	GSM3780321	PB_blood_ART	blood	blood	blood	neonate with assisted reproductive technology (ART)	female		Uniformly processed in this study
	GSM3780322	PB_blood_ART	blood	blood	blood	neonate with assisted reproductive technology (ART)	male		Uniformly processed in this study
	GSM3780323	PB_blood_ART	blood	blood	blood	neonate with assisted reproductive technology (ART)	female		Uniformly processed in this study
	GSM3780324	PB_blood_ART	blood	blood	blood	neonate with assisted reproductive technology (ART)	female		Uniformly processed in this study
	GSM3780325	PB_blood_ART	blood	blood	blood	neonate with assisted reproductive technology (ART)	female		Uniformly processed in this study
	GSM3780326	PB_blood_ART	blood	blood	blood	neonate with assisted reproductive technology (ART)	female		Uniformly processed in this study
	GSM3780327	PB_blood_ART	blood	blood	blood	neonate with assisted reproductive technology (ART)	female		Uniformly processed in this study
	GSM3780328	PB_blood_ART	blood	blood	blood	neonate with assisted reproductive technology (ART)	female		Uniformly processed in this study
	GSM3780329	PB_blood_ART	blood	blood	blood	neonate with assisted reproductive technology (ART)	female		Uniformly processed in this study
	GSM3780330	PB_blood_ART	blood	blood	blood	neonate with assisted reproductive technology (ART)	male		Uniformly processed in this study
	GSM3780331	PB_blood_ART	blood	blood	blood	neonate with assisted reproductive technology (ART)	male		Uniformly processed in this study
	GSM3780332	PB_blood_ART	blood	blood	blood	neonate with assisted reproductive technology (ART)	male		Uniformly processed in this study
	GSM3780333	PB_blood_ART	blood	blood	blood	neonate with assisted reproductive technology (ART)	female		Uniformly processed in this study
	GSM3780334	PB_blood_ART	blood	blood	blood	neonate with assisted reproductive technology (ART)	female		Uniformly processed in this study
	GSM3780335	PB_blood_ART	blood	blood	blood	neonate with assisted reproductive technology (ART)	male		Uniformly processed in this study
	GSM3780336	PB_blood_ART	blood	blood	blood	neonate with assisted reproductive technology (ART)	female		Uniformly processed in this study
	GSM3780337	PB_blood_ART	blood	blood	blood	neonate with assisted reproductive technology (ART)	female		Uniformly processed in this study
	GSM3780338	PB_blood_ART	blood	blood	blood	neonate with assisted reproductive technology (ART)	female		Uniformly processed in this study
	GSM3780339	PB_blood_ART	blood	blood	blood	neonate with assisted reproductive technology (ART)	female		Uniformly processed in this study
	GSM3780340	PB_blood_ART	blood	blood	blood	neonate with assisted reproductive technology (ART)	female		Uniformly processed in this study
	GSM3780341	PB_blood_ART	blood	blood	blood	neonate with assisted reproductive technology (ART)	male		Uniformly processed in this study
	GSM3780342	PB_blood_ART	blood	blood	blood	neonate with assisted reproductive technology (ART)	female		Uniformly processed in this study
	GSM3780343	PB_blood_ART	blood	blood	blood	neonate with assisted reproductive technology (ART)	female		Uniformly processed in this study
	GSM3780344	PB_blood_ART	blood	blood	blood	neonate with assisted reproductive technology (ART)	male		Uniformly processed in this study
	GSM3780345	PB_blood_ART	blood	blood	blood	neonate with assisted reproductive technology (ART)	female		Uniformly processed in this study
	GSM3780346	PB_blood_ART	blood	blood	blood	neonate with assisted reproductive technology (ART)	male		Uniformly processed in this study
	GSM3780347	PB_blood_ART	blood	blood	blood	neonate with assisted reproductive technology (ART)	male		Uniformly processed in this study
	GSM3780348	PB_blood_ART	blood	blood	blood	neonate with assisted reproductive technology (ART)	male		Uniformly processed in this study
	GSM3780349	PB_blood_ART	blood	blood	blood	neonate with assisted reproductive technology (ART)	female		Uniformly processed in this study
	GSM3780350	PB_blood_ART	blood	blood	blood	neonate with assisted reproductive technology (ART)	female		Uniformly processed in this study
	GSM3780351	PB_blood_ART	blood	blood	blood	neonate with assisted reproductive technology (ART)	female		Uniformly processed in this study
	GSM3780352	PB_blood_ART	blood	blood	blood	neonate with assisted reproductive technology (ART)	female		Uniformly processed in this study
	GSM3780353	PB_blood_ART	blood	blood	blood	neonate with assisted reproductive technology (ART)	male		Uniformly processed in this study
	GSM3780354	PB_blood_ART	blood	blood	blood	neonate with assisted reproductive technology (ART)	male		Uniformly processed in this study
	GSM3780355	PB_blood_ART	blood	blood	blood	neonate with assisted reproductive technology (ART)	female		Uniformly processed in this study
	GSM3780356	PB_blood_ART	blood	blood	blood	neonate with assisted reproductive technology (ART)	female		Uniformly processed in this study
	GSM3780357	PB_blood_ART	blood	blood	blood	neonate with assisted reproductive technology (ART)	male		Uniformly processed in this study
	GSM3780358	PB_blood_ART	blood	blood	blood	neonate with assisted reproductive technology (ART)	male		Uniformly processed in this study
	GSM3780359	PB_blood_ART	blood	blood	blood	neonate with assisted reproductive technology (ART)	female		Uniformly processed in this study
	GSM3780360	PB_blood_ART	blood	blood	blood	neonate with assisted reproductive technology (ART)	male		Uniformly processed in this study
	GSM3780361	PB_blood_ART	blood	blood	blood	neonate with assisted reproductive technology (ART)	female		Uniformly processed in this study
	GSM3780362	PB_blood_ART	blood	blood	blood	neonate with assisted reproductive technology (ART)	male		Uniformly processed in this study
	GSM3780363	PB_blood_ART	blood	blood	blood	neonate with assisted reproductive technology (ART)	female		Uniformly processed in this study
	GSM3780364	PB_blood_ART	blood	blood	blood	neonate with assisted reproductive technology (ART)	female		Uniformly processed in this study
	GSM3780365	PB_blood_ART	blood	blood	blood	neonate with assisted reproductive technology (ART)	male		Uniformly processed in this study
	GSM3780366	PB_blood_ART	blood	blood	blood	neonate with assisted reproductive technology (ART)	female		Uniformly processed in this study
	GSM3780367	PB_blood_ART	blood	blood	blood	neonate with assisted reproductive technology (ART)	female		Uniformly processed in this study
	GSM3780368	PB_blood_ART	blood	blood	blood	neonate with assisted reproductive technology (ART)	male		Uniformly processed in this study
	GSM3780369	PB_blood_ART	blood	blood	blood	neonate with assisted reproductive technology (ART)	male		Uniformly processed in this study
	GSM3780370	PB_blood_ART	blood	blood	blood	neonate with assisted reproductive technology (ART)	female		Uniformly processed in this study
	GSM3780371	PB_blood_ART	blood	blood	blood	neonate with assisted reproductive technology (ART)	male		Uniformly processed in this study
	GSM3780372	PB_blood_ART	blood	blood	blood	neonate with assisted reproductive technology (ART)	male		Uniformly processed in this study
	GSM3780373	PB_blood_ART	blood	blood	blood	neonate with assisted reproductive technology (ART)	male		Uniformly processed in this study
	GSM3780374	PB_blood_ART	blood	blood	blood	neonate with assisted reproductive technology (ART)	female		Uniformly processed in this study
	GSM3780375	PB_blood_ART	blood	blood	blood	neonate with assisted reproductive technology (ART)	female		Uniformly processed in this study
	GSM3780376	PB_blood_ART	blood	blood	blood	neonate with assisted reproductive technology (ART)	male		Uniformly processed in this study
	GSM3780377	PB_blood_ART	blood	blood	blood	neonate with assisted reproductive technology (ART)	female		Uniformly processed in this study
	GSM3780378	PB_blood_ART	blood	blood	blood	neonate with assisted reproductive technology (ART)	female		Uniformly processed in this study
	GSM3780379	PB_blood_ART	blood	blood	blood	neonate with assisted reproductive technology (ART)	female		Uniformly processed in this study
	GSM3780380	PB_blood_ART	blood	blood	blood	neonate with assisted reproductive technology (ART)	male		Uniformly processed in this study
	GSM3780381	PB_blood_ART	blood	blood	blood	neonate with assisted reproductive technology (ART)	female		Uniformly processed in this study
	GSM3780382	PB_blood_ART	blood	blood	blood	neonate with assisted reproductive technology (ART)	female		Uniformly processed in this study
	GSM3780383	PB_blood_ART	blood	blood	blood	neonate with assisted reproductive technology (ART)	male		Uniformly processed in this study
	GSM3780384	PB_blood_ART	blood	blood	blood	neonate with assisted reproductive technology (ART)	female		Uniformly processed in this study
	GSM3780385	PB_blood_ART	blood	blood	blood	neonate with assisted reproductive technology (ART)	male		Uniformly processed in this study
	GSM3780386	PB_blood_ART	blood	blood	blood	neonate with assisted reproductive technology (ART)	male		Uniformly processed in this study
	GSM3780387	PB_blood_ART	blood	blood	blood	neonate with assisted reproductive technology (ART)	female		Uniformly processed in this study
	GSM3780388	PB_blood_ART	blood	blood	blood	neonate with assisted reproductive technology (ART)	female		Uniformly processed in this study
	GSM3780389	PB_blood_ART	blood	blood	blood	neonate with assisted reproductive technology (ART)	female		Uniformly processed in this study
	GSM3780390	PB_blood_ART	blood	blood	blood	neonate with assisted reproductive technology (ART)	male		Uniformly processed in this study
	GSM3780391	PB_blood_ART	blood	blood	blood	neonate with assisted reproductive technology (ART)	male		Uniformly processed in this study
	GSM3780392	PB_blood_ART	blood	blood	blood	neonate with assisted reproductive technology (ART)	male		Uniformly processed in this study
	GSM3780393	PB_blood_ART	blood	blood	blood	neonate with assisted reproductive technology (ART)	male		Uniformly processed in this study
	GSM3780394	PB_blood_ART	blood	blood	blood	neonate with assisted reproductive technology (ART)	male		Uniformly processed in this study
	GSM3780395	PB_blood_ART	blood	blood	blood	neonate with assisted reproductive technology (ART)	female		Uniformly processed in this study
	GSM3780396	PB_blood_ART	blood	blood	blood	neonate with assisted reproductive technology (ART)	female		Uniformly processed in this study
	GSM3780397	PB_blood_ART	blood	blood	blood	neonate with assisted reproductive technology (ART)	female		Uniformly processed in this study
	GSM3780398	PB_blood_ART	blood	blood	blood	neonate with assisted reproductive technology (ART)	male		Uniformly processed in this study
	GSM3780399	PB_blood_ART	blood	blood	blood	neonate with assisted reproductive technology (ART)	male		Uniformly processed in this study
	GSM3780400	PB_blood_ART	blood	blood	blood	neonate with assisted reproductive technology (ART)	female		Uniformly processed in this study
	GSM3780401	PB_blood_ART	blood	blood	blood	neonate with assisted reproductive technology (ART)	female		Uniformly processed in this study
	GSM3780402	PB_blood_ART	blood	blood	blood	neonate with assisted reproductive technology (ART)	female		Uniformly processed in this study
	GSM3780403	PB_blood_ART	blood	blood	blood	neonate with assisted reproductive technology (ART)	female		Uniformly processed in this study
	GSM3780404	PB_blood_ART	blood	blood	blood	neonate with assisted reproductive technology (ART)	male		Uniformly processed in this study
	GSM3780405	PB_blood_ART	blood	blood	blood	neonate with assisted reproductive technology (ART)	male		Uniformly processed in this study
	GSM3780406	PB_blood_ART	blood	blood	blood	neonate with assisted reproductive technology (ART)	male		Uniformly processed in this study
	GSM3780407	PB_blood_ART	blood	blood	blood	neonate with assisted reproductive technology (ART)	male		Uniformly processed in this study
	GSM3780408	PB_blood_ART	blood	blood	blood	neonate with assisted reproductive technology (ART)	female		Uniformly processed in this study
	GSM3780409	PB_blood_ART	blood	blood	blood	neonate with assisted reproductive technology (ART)	male		Uniformly processed in this study
	GSM3780410	PB_blood_ART	blood	blood	blood	neonate with assisted reproductive technology (ART)	male		Uniformly processed in this study
	GSM3780411	PB_blood_ART	blood	blood	blood	neonate with assisted reproductive technology (ART)	male		Uniformly processed in this study
	GSM3780412	PB_blood_ART	blood	blood	blood	neonate with assisted reproductive technology (ART)	male		Uniformly processed in this study
	GSM3780413	PB_blood_ART	blood	blood	blood	neonate with assisted reproductive technology (ART)	male		Uniformly processed in this study
	GSM3780414	PB_blood_ART	blood	blood	blood	neonate with assisted reproductive technology (ART)	male		Uniformly processed in this study
	GSM3780415	PB_blood_ART	blood	blood	blood	neonate with assisted reproductive technology (ART)	male		Uniformly processed in this study
	GSM3780416	PB_blood_ART	blood	blood	blood	neonate with assisted reproductive technology (ART)	male		Uniformly processed in this study
	GSM3780417	PB_blood_ART	blood	blood	blood	neonate with assisted reproductive technology (ART)	female		Uniformly processed in this study
	GSM3780418	PB_blood_ART	blood	blood	blood	neonate with assisted reproductive technology (ART)	female		Uniformly processed in this study
	GSM3780419	PB_blood_ART	blood	blood	blood	neonate with assisted reproductive technology (ART)	female		Uniformly processed in this study
	GSM3780420	PB_blood_ART	blood	blood	blood	neonate with assisted reproductive technology (ART)	female		Uniformly processed in this study
	GSM3780421	PB_blood_ART	blood	blood	blood	neonate with assisted reproductive technology (ART)	female		Uniformly processed in this study
	GSM3780422	PB_blood_ART	blood	blood	blood	neonate with assisted reproductive technology (ART)	male		Uniformly processed in this study
	GSM3780423	PB_blood_ART	blood	blood	blood	neonate with assisted reproductive technology (ART)	male		Uniformly processed in this study
	GSM3780424	PB_blood_ART	blood	blood	blood	neonate with assisted reproductive technology (ART)	female		Uniformly processed in this study
	GSM3780425	PB_blood_ART	blood	blood	blood	neonate with assisted reproductive technology (ART)	male		Uniformly processed in this study
	GSM3780426	PB_blood_ART	blood	blood	blood	neonate with assisted reproductive technology (ART)	female		Uniformly processed in this study
	GSM3780427	PB_blood_ART	blood	blood	blood	neonate with assisted reproductive technology (ART)	male		Uniformly processed in this study
	GSM3780428	PB_blood_ART	blood	blood	blood	neonate with assisted reproductive technology (ART)	female		Uniformly processed in this study
	GSM3780429	PB_blood_ART	blood	blood	blood	neonate with assisted reproductive technology (ART)	male		Uniformly processed in this study
	GSM3780430	PB_blood_ART	blood	blood	blood	neonate with assisted reproductive technology (ART)	female		Uniformly processed in this study
	GSM3780431	PB_blood_ART	blood	blood	blood	neonate with assisted reproductive technology (ART)	male		Uniformly processed in this study
	GSM3780432	PB_blood_ART	blood	blood	blood	neonate with assisted reproductive technology (ART)	male		Uniformly processed in this study
	GSM3780433	PB_blood_ART	blood	blood	blood	neonate with assisted reproductive technology (ART)	female		Uniformly processed in this study
	GSM3780434	PB_blood_ART	blood	blood	blood	neonate with assisted reproductive technology (ART)	female		Uniformly processed in this study
	GSM3780435	PB_blood_ART	blood	blood	blood	neonate with assisted reproductive technology (ART)	female		Uniformly processed in this study
	GSM3780436	PB_blood_ART	blood	blood	blood	neonate with assisted reproductive technology (ART)	female		Uniformly processed in this study
	GSM3780437	PB_blood_ART	blood	blood	blood	neonate with assisted reproductive technology (ART)	male		Uniformly processed in this study
	GSM3780438	PB_blood_ART	blood	blood	blood	neonate with assisted reproductive technology (ART)	male		Uniformly processed in this study
	GSM3780439	PB_blood_ART	blood	blood	blood	neonate with assisted reproductive technology (ART)	male		Uniformly processed in this study
	GSM3780440	PB_blood_ART	blood	blood	blood	neonate with assisted reproductive technology (ART)	female		Uniformly processed in this study
	GSM3780441	PB_blood_ART	blood	blood	blood	neonate with assisted reproductive technology (ART)	female		Uniformly processed in this study
	GSM3780442	PB_blood_ART	blood	blood	blood	neonate with assisted reproductive technology (ART)	female		Uniformly processed in this study
	GSM3780443	PB_blood_ART	blood	blood	blood	neonate with assisted reproductive technology (ART)	male		Uniformly processed in this study
	GSM3780444	PB_blood_ART	blood	blood	blood	neonate with assisted reproductive technology (ART)	female		Uniformly processed in this study
	GSM3780445	PB_blood_ART	blood	blood	blood	neonate with assisted reproductive technology (ART)	male		Uniformly processed in this study
	GSM3780446	PB_blood_ART	blood	blood	blood	neonate with assisted reproductive technology (ART)	male		Uniformly processed in this study
	GSM3780447	PB_blood_ART	blood	blood	blood	neonate with assisted reproductive technology (ART)	female		Uniformly processed in this study
	GSM3780448	PB_blood_ART	blood	blood	blood	neonate with assisted reproductive technology (ART)	female		Uniformly processed in this study
	GSM3780449	PB_blood_ART	blood	blood	blood	neonate with assisted reproductive technology (ART)	female		Uniformly processed in this study
	GSM3780450	PB_blood_ART	blood	blood	blood	neonate with assisted reproductive technology (ART)	female		Uniformly processed in this study
	GSM3780451	PB_blood_ART	blood	blood	blood	neonate with assisted reproductive technology (ART)	male		Uniformly processed in this study
	GSM3780452	PB_blood_ART	blood	blood	blood	neonate with assisted reproductive technology (ART)	male		Uniformly processed in this study
	GSM3780453	PB_blood_ART	blood	blood	blood	neonate with assisted reproductive technology (ART)	female		Uniformly processed in this study
	GSM3780454	PB_blood_ART	blood	blood	blood	neonate with assisted reproductive technology (ART)	female		Uniformly processed in this study
	GSM3780455	PB_blood_ART	blood	blood	blood	neonate with assisted reproductive technology (ART)	female		Uniformly processed in this study
	GSM3780456	PB_blood_ART	blood	blood	blood	neonate with assisted reproductive technology (ART)	male		Uniformly processed in this study
	GSM3780457	PB_blood_ART	blood	blood	blood	neonate with assisted reproductive technology (ART)	male		Uniformly processed in this study
	GSM3780458	PB_blood_ART	blood	blood	blood	neonate with assisted reproductive technology (ART)	male		Uniformly processed in this study
	GSM3780459	PB_blood_ART	blood	blood	blood	neonate with assisted reproductive technology (ART)	male		Uniformly processed in this study
	GSM3780460	PB_blood_ART	blood	blood	blood	neonate with assisted reproductive technology (ART)	male		Uniformly processed in this study
	GSM3780461	PB_blood_ART	blood	blood	blood	neonate with assisted reproductive technology (ART)	female		Uniformly processed in this study
	GSM3780462	PB_blood_ART	blood	blood	blood	neonate with assisted reproductive technology (ART)	female		Uniformly processed in this study
	GSM3780463	PB_blood_ART	blood	blood	blood	neonate with assisted reproductive technology (ART)	female		Uniformly processed in this study
	GSM3780464	PB_blood_ART	blood	blood	blood	neonate with assisted reproductive technology (ART)	male		Uniformly processed in this study
	GSM3780465	PB_blood_ART	blood	blood	blood	neonate with assisted reproductive technology (ART)	female		Uniformly processed in this study
	GSM3780466	PB_blood_ART	blood	blood	blood	neonate with assisted reproductive technology (ART)	female		Uniformly processed in this study
	GSM3780467	PB_blood_ART	blood	blood	blood	neonate with assisted reproductive technology (ART)	female		Uniformly processed in this study
	GSM3780468	PB_blood_ART	blood	blood	blood	neonate with assisted reproductive technology (ART)	male		Uniformly processed in this study
	GSM3780469	PB_blood_ART	blood	blood	blood	neonate with assisted reproductive technology (ART)	female		Uniformly processed in this study
	GSM3780470	PB_blood_ART	blood	blood	blood	neonate with assisted reproductive technology (ART)	male		Uniformly processed in this study
	GSM3927211	PB_blood_BWS	blood	blood	blood	Beckwith-Wiedemann syndrome	male	20	Uniformly processed in this study
	GSM3074028	PB_blood_CD	blood	blood	blood	Crohn's disease	male	14.42	Pre-processed by data submitter
	GSM3074029	PB_blood_CD	blood	blood	blood	Crohn's disease	male	16.29	Pre-processed by data submitter
	GSM3074034	PB_blood_CD	blood	blood	blood	Crohn's disease	male	5.33	Pre-processed by data submitter
	GSM3074035	PB_blood_CD	blood	blood	blood	Crohn's disease	male	8.38	Pre-processed by data submitter
	GSM3074037	PB_blood_CD	blood	blood	blood	Crohn's disease	female	12.08	Pre-processed by data submitter
	GSM3074038	PB_blood_CD	blood	blood	blood	Crohn's disease	female	14.06	Pre-processed by data submitter
	GSM3074039	PB_blood_CD	blood	blood	blood	Crohn's disease	male	11.42	Pre-processed by data submitter
	GSM3074040	PB_blood_CD	blood	blood	blood	Crohn's disease	male	15.01	Pre-processed by data submitter
	GSM3074041	PB_blood_CD	blood	blood	blood	Crohn's disease	female	5.92	Pre-processed by data submitter
	GSM3074042	PB_blood_CD	blood	blood	blood	Crohn's disease	female	9.47	Pre-processed by data submitter
	GSM3074044	PB_blood_CD	blood	blood	blood	Crohn's disease	female	12.25	Pre-processed by data submitter
	GSM3074045	PB_blood_CD	blood	blood	blood	Crohn's disease	female	15.19	Pre-processed by data submitter
	GSM3074046	PB_blood_CD	blood	blood	blood	Crohn's disease	male	14.67	Pre-processed by data submitter
	GSM3074047	PB_blood_CD	blood	blood	blood	Crohn's disease	male	11.75	Pre-processed by data submitter
	GSM3074048	PB_blood_CD	blood	blood	blood	Crohn's disease	male	11.42	Pre-processed by data submitter
	GSM3074049	PB_blood_CD	blood	blood	blood	Crohn's disease	male	16	Pre-processed by data submitter
	GSM3074051	PB_blood_CD	blood	blood	blood	Crohn's disease	male	10.33	Pre-processed by data submitter
	GSM3074052	PB_blood_CD	blood	blood	blood	Crohn's disease	male	13.2	Pre-processed by data submitter
	GSM3074053	PB_blood_CD	blood	blood	blood	Crohn's disease	male	13.67	Pre-processed by data submitter
	GSM3074054	PB_blood_CD	blood	blood	blood	Crohn's disease	male	16.81	Pre-processed by data submitter
	GSM3074055	PB_blood_CD	blood	blood	blood	Crohn's disease	female	13.92	Pre-processed by data submitter
	GSM3074056	PB_blood_CD	blood	blood	blood	Crohn's disease	female	17.18	Pre-processed by data submitter
	GSM3074057	PB_blood_CD	blood	blood	blood	Crohn's disease	male	15.83	Pre-processed by data submitter
	GSM3074058	PB_blood_CD	blood	blood	blood	Crohn's disease	male	19.26	Pre-processed by data submitter
	GSM3074059	PB_blood_CD	blood	blood	blood	Crohn's disease	male	12.26	Pre-processed by data submitter
	GSM3074060	PB_blood_CD	blood	blood	blood	Crohn's disease	male	9.92	Pre-processed by data submitter
	GSM3074063	PB_blood_CD	blood	blood	blood	Crohn's disease	male	16.93	Pre-processed by data submitter
	GSM3074064	PB_blood_CD	blood	blood	blood	Crohn's disease	male	15.92	Pre-processed by data submitter
	GSM3074065	PB_blood_CD	blood	blood	blood	Crohn's disease	male	12.58	Pre-processed by data submitter
	GSM3074066	PB_blood_CD	blood	blood	blood	Crohn's disease	male	13.59	Pre-processed by data submitter
	GSM3074067	PB_blood_CD	blood	blood	blood	Crohn's disease	male	13.34	Pre-processed by data submitter
	GSM3074068	PB_blood_CD	blood	blood	blood	Crohn's disease	male	10	Pre-processed by data submitter
	GSM3074069	PB_blood_CD	blood	blood	blood	Crohn's disease	male	10.03	Pre-processed by data submitter
	GSM3074070	PB_blood_CD	blood	blood	blood	Crohn's disease	male	6.58	Pre-processed by data submitter
	GSM3074071	PB_blood_CD	blood	blood	blood	Crohn's disease	female	10.92	Pre-processed by data submitter
	GSM3074072	PB_blood_CD	blood	blood	blood	Crohn's disease	female	9	Pre-processed by data submitter
	GSM3074073	PB_blood_CD	blood	blood	blood	Crohn's disease	male	15.83	Pre-processed by data submitter
	GSM3074074	PB_blood_CD	blood	blood	blood	Crohn's disease	male	18.77	Pre-processed by data submitter
	GSM3074077	PB_blood_CD	blood	blood	blood	Crohn's disease	male	16.83	Pre-processed by data submitter
	GSM3074078	PB_blood_CD	blood	blood	blood	Crohn's disease	male	18.81	Pre-processed by data submitter
	GSM3074079	PB_blood_CD	blood	blood	blood	Crohn's disease	male	17.68	Pre-processed by data submitter
	GSM3074080	PB_blood_CD	blood	blood	blood	Crohn's disease	male	15.67	Pre-processed by data submitter
	GSM3074082	PB_blood_CD	blood	blood	blood	Crohn's disease	male	17.22	Pre-processed by data submitter
	GSM3074083	PB_blood_CD	blood	blood	blood	Crohn's disease	male	14.33	Pre-processed by data submitter
	GSM3074084	PB_blood_CD	blood	blood	blood	Crohn's disease	female	12.33	Pre-processed by data submitter
	GSM3074085	PB_blood_CD	blood	blood	blood	Crohn's disease	female	13.34	Pre-processed by data submitter
	GSM3074087	PB_blood_CD	blood	blood	blood	Crohn's disease	male	15.75	Pre-processed by data submitter
	GSM3074088	PB_blood_CD	blood	blood	blood	Crohn's disease	male	17.94	Pre-processed by data submitter
	GSM3074089	PB_blood_CD	blood	blood	blood	Crohn's disease	male	16	Pre-processed by data submitter
	GSM3074090	PB_blood_CD	blood	blood	blood	Crohn's disease	male	17.01	Pre-processed by data submitter
	GSM3074091	PB_blood_CD	blood	blood	blood	Crohn's disease	male	4.5	Pre-processed by data submitter
	GSM3074092	PB_blood_CD	blood	blood	blood	Crohn's disease	male	7.88	Pre-processed by data submitter
	GSM3074093	PB_blood_CD	blood	blood	blood	Crohn's disease	female	12.75	Pre-processed by data submitter
	GSM3074094	PB_blood_CD	blood	blood	blood	Crohn's disease	female	13.76	Pre-processed by data submitter
	GSM3074095	PB_blood_CD	blood	blood	blood	Crohn's disease	female	14	Pre-processed by data submitter
	GSM3074096	PB_blood_CD	blood	blood	blood	Crohn's disease	female	17.32	Pre-processed by data submitter
	GSM3074098	PB_blood_CD	blood	blood	blood	Crohn's disease	male	11.75	Pre-processed by data submitter
	GSM3074099	PB_blood_CD	blood	blood	blood	Crohn's disease	male	15.13	Pre-processed by data submitter
	GSM3074100	PB_blood_CD	blood	blood	blood	Crohn's disease	female	17.32	Pre-processed by data submitter
	GSM3074101	PB_blood_CD	blood	blood	blood	Crohn's disease	female	14.08	Pre-processed by data submitter
	GSM3074102	PB_blood_CD	blood	blood	blood	Crohn's disease	male	11.83	Pre-processed by data submitter
	GSM3074103	PB_blood_CD	blood	blood	blood	Crohn's disease	male	13.84	Pre-processed by data submitter
	GSM3074104	PB_blood_CD	blood	blood	blood	Crohn's disease	male	14.45	Pre-processed by data submitter
	GSM3074105	PB_blood_CD	blood	blood	blood	Crohn's disease	male	12.33	Pre-processed by data submitter
	GSM3074108	PB_blood_CD	blood	blood	blood	Crohn's disease	female	17.26	Pre-processed by data submitter
	GSM3074109	PB_blood_CD	blood	blood	blood	Crohn's disease	female	14.25	Pre-processed by data submitter
	GSM3074110	PB_blood_CD	blood	blood	blood	Crohn's disease	male	16.17	Pre-processed by data submitter
	GSM3074111	PB_blood_CD	blood	blood	blood	Crohn's disease	male	18.2	Pre-processed by data submitter
	GSM3074112	PB_blood_CD	blood	blood	blood	Crohn's disease	male	10.5	Pre-processed by data submitter
	GSM3074113	PB_blood_CD	blood	blood	blood	Crohn's disease	male	13.28	Pre-processed by data submitter
	GSM3074116	PB_blood_CD	blood	blood	blood	Crohn's disease	male	13.81	Pre-processed by data submitter
	GSM3074117	PB_blood_CD	blood	blood	blood	Crohn's disease	male	10.58	Pre-processed by data submitter
	GSM3074118	PB_blood_CD	blood	blood	blood	Crohn's disease	female	17.96	Pre-processed by data submitter
	GSM3074119	PB_blood_CD	blood	blood	blood	Crohn's disease	female	15	Pre-processed by data submitter
	GSM3074120	PB_blood_CD	blood	blood	blood	Crohn's disease	female	19.65	Pre-processed by data submitter
	GSM3074121	PB_blood_CD	blood	blood	blood	Crohn's disease	female	16.67	Pre-processed by data submitter
	GSM3074124	PB_blood_CD	blood	blood	blood	Crohn's disease	female	12.08	Pre-processed by data submitter
	GSM3074125	PB_blood_CD	blood	blood	blood	Crohn's disease	female	15	Pre-processed by data submitter
	GSM3074126	PB_blood_CD	blood	blood	blood	Crohn's disease	female	12.09	Pre-processed by data submitter
	GSM3074127	PB_blood_CD	blood	blood	blood	Crohn's disease	female	11.08	Pre-processed by data submitter
	GSM3074128	PB_blood_CD	blood	blood	blood	Crohn's disease	male	8.92	Pre-processed by data submitter
	GSM3074129	PB_blood_CD	blood	blood	blood	Crohn's disease	male	5.92	Pre-processed by data submitter
	GSM3074130	PB_blood_CD	blood	blood	blood	Crohn's disease	female	15.78	Pre-processed by data submitter
	GSM3074131	PB_blood_CD	blood	blood	blood	Crohn's disease	female	12.83	Pre-processed by data submitter
	GSM3074134	PB_blood_CD	blood	blood	blood	Crohn's disease	male	13.67	Pre-processed by data submitter
	GSM3074135	PB_blood_CD	blood	blood	blood	Crohn's disease	male	11.83	Pre-processed by data submitter
	GSM3074137	PB_blood_CD	blood	blood	blood	Crohn's disease	female	13.83	Pre-processed by data submitter
	GSM3074138	PB_blood_CD	blood	blood	blood	Crohn's disease	female	15.91	Pre-processed by data submitter
	GSM3074141	PB_blood_CD	blood	blood	blood	Crohn's disease	male	11.5	Pre-processed by data submitter
	GSM3074142	PB_blood_CD	blood	blood	blood	Crohn's disease	male	14.56	Pre-processed by data submitter
	GSM3074143	PB_blood_CD	blood	blood	blood	Crohn's disease	male	12.62	Pre-processed by data submitter
	GSM3074144	PB_blood_CD	blood	blood	blood	Crohn's disease	male	9.25	Pre-processed by data submitter
	GSM3074145	PB_blood_CD	blood	blood	blood	Crohn's disease	female	19.32	Pre-processed by data submitter
	GSM3074146	PB_blood_CD	blood	blood	blood	Crohn's disease	female	15.67	Pre-processed by data submitter
	GSM3074147	PB_blood_CD	blood	blood	blood	Crohn's disease	female	13	Pre-processed by data submitter
	GSM3074148	PB_blood_CD	blood	blood	blood	Crohn's disease	female	14.01	Pre-processed by data submitter
	GSM3074151	PB_blood_CD	blood	blood	blood	Crohn's disease	male	17.94	Pre-processed by data submitter
	GSM3074152	PB_blood_CD	blood	blood	blood	Crohn's disease	male	14.67	Pre-processed by data submitter
	GSM3074153	PB_blood_CD	blood	blood	blood	Crohn's disease	male	18.11	Pre-processed by data submitter
	GSM3074154	PB_blood_CD	blood	blood	blood	Crohn's disease	male	14.92	Pre-processed by data submitter
	GSM3074155	PB_blood_CD	blood	blood	blood	Crohn's disease	female	14.88	Pre-processed by data submitter
	GSM3074156	PB_blood_CD	blood	blood	blood	Crohn's disease	female	11.75	Pre-processed by data submitter
	GSM3074157	PB_blood_CD	blood	blood	blood	Crohn's disease	female	12.51	Pre-processed by data submitter
	GSM3074158	PB_blood_CD	blood	blood	blood	Crohn's disease	female	11.5	Pre-processed by data submitter
	GSM3074159	PB_blood_CD	blood	blood	blood	Crohn's disease	male	6.92	Pre-processed by data submitter
	GSM3074160	PB_blood_CD	blood	blood	blood	Crohn's disease	male	10.07	Pre-processed by data submitter
	GSM3074162	PB_blood_CD	blood	blood	blood	Crohn's disease	female	11.75	Pre-processed by data submitter
	GSM3074163	PB_blood_CD	blood	blood	blood	Crohn's disease	female	13.65	Pre-processed by data submitter
	GSM3074164	PB_blood_CD	blood	blood	blood	Crohn's disease	male	9.84	Pre-processed by data submitter
	GSM3074165	PB_blood_CD	blood	blood	blood	Crohn's disease	male	6.83	Pre-processed by data submitter
	GSM3074166	PB_blood_CD	blood	blood	blood	Crohn's disease	male	16.76	Pre-processed by data submitter
	GSM3074167	PB_blood_CD	blood	blood	blood	Crohn's disease	male	13.75	Pre-processed by data submitter
	GSM3074170	PB_blood_CD	blood	blood	blood	Crohn's disease	male	17.48	Pre-processed by data submitter
	GSM3074171	PB_blood_CD	blood	blood	blood	Crohn's disease	female	11.94	Pre-processed by data submitter
	GSM3074172	PB_blood_CD	blood	blood	blood	Crohn's disease	male	15.58	Pre-processed by data submitter
	GSM3074173	PB_blood_CD	blood	blood	blood	Crohn's disease	female	9.92	Pre-processed by data submitter
	GSM3074174	PB_blood_CD	blood	blood	blood	Crohn's disease	male	12.83	Pre-processed by data submitter
	GSM3074175	PB_blood_CD	blood	blood	blood	Crohn's disease	male	16.19	Pre-processed by data submitter
	GSM3074178	PB_blood_CD	blood	blood	blood	Crohn's disease	female	5.17	Pre-processed by data submitter
	GSM3074179	PB_blood_CD	blood	blood	blood	Crohn's disease	female	7.55	Pre-processed by data submitter
	GSM3074181	PB_blood_CD	blood	blood	blood	Crohn's disease	male	16.83	Pre-processed by data submitter
	GSM3074182	PB_blood_CD	blood	blood	blood	Crohn's disease	male	13.5	Pre-processed by data submitter
	GSM3074183	PB_blood_CD	blood	blood	blood	Crohn's disease	female	12.89	Pre-processed by data submitter
	GSM3074184	PB_blood_CD	blood	blood	blood	Crohn's disease	female	9.75	Pre-processed by data submitter
	GSM3074185	PB_blood_CD	blood	blood	blood	Crohn's disease	male	18.4	Pre-processed by data submitter
	GSM3074186	PB_blood_CD	blood	blood	blood	Crohn's disease	male	15.17	Pre-processed by data submitter
	GSM3074189	PB_blood_CD	blood	blood	blood	Crohn's disease	male	14.17	Pre-processed by data submitter
	GSM3074190	PB_blood_CD	blood	blood	blood	Crohn's disease	male	17.15	Pre-processed by data submitter
	GSM3074191	PB_blood_CD	blood	blood	blood	Crohn's disease	female	16.75	Pre-processed by data submitter
	GSM3074192	PB_blood_CD	blood	blood	blood	Crohn's disease	female	17.76	Pre-processed by data submitter
	GSM3074194	PB_blood_CD	blood	blood	blood	Crohn's disease	male	12.58	Pre-processed by data submitter
	GSM3074195	PB_blood_CD	blood	blood	blood	Crohn's disease	male	14.63	Pre-processed by data submitter
	GSM3074196	PB_blood_CD	blood	blood	blood	Crohn's disease	male	14.44	Pre-processed by data submitter
	GSM3074197	PB_blood_CD	blood	blood	blood	Crohn's disease	male	16.86	Pre-processed by data submitter
	GSM3074198	PB_blood_CD	blood	blood	blood	Crohn's disease	male	14.41	Pre-processed by data submitter
	GSM3074199	PB_blood_CD	blood	blood	blood	Crohn's disease	male	12.42	Pre-processed by data submitter
	GSM3074200	PB_blood_CD	blood	blood	blood	Crohn's disease	male	12	Pre-processed by data submitter
	GSM3074201	PB_blood_CD	blood	blood	blood	Crohn's disease	male	13.01	Pre-processed by data submitter
	GSM3074202	PB_blood_CD	blood	blood	blood	Crohn's disease	female	16.5	Pre-processed by data submitter
	GSM3074203	PB_blood_CD	blood	blood	blood	Crohn's disease	female	19.48	Pre-processed by data submitter
	GSM3074206	PB_blood_CD	blood	blood	blood	Crohn's disease	male	10.67	Pre-processed by data submitter
	GSM3074207	PB_blood_CD	blood	blood	blood	Crohn's disease	male	13.61	Pre-processed by data submitter
	GSM3074208	PB_blood_CD	blood	blood	blood	Crohn's disease	female	7.58	Pre-processed by data submitter
	GSM3074209	PB_blood_CD	blood	blood	blood	Crohn's disease	female	8.59	Pre-processed by data submitter
	GSM3074212	PB_blood_CD	blood	blood	blood	Crohn's disease	male	12.37	Pre-processed by data submitter
	GSM3074213	PB_blood_CD	blood	blood	blood	Crohn's disease	male	10	Pre-processed by data submitter
	GSM3074214	PB_blood_CD	blood	blood	blood	Crohn's disease	male	16.58	Pre-processed by data submitter
	GSM3074215	PB_blood_CD	blood	blood	blood	Crohn's disease	male	18.71	Pre-processed by data submitter
	GSM3074216	PB_blood_CD	blood	blood	blood	Crohn's disease	female	11.08	Pre-processed by data submitter
	GSM3074217	PB_blood_CD	blood	blood	blood	Crohn's disease	female	14.07	Pre-processed by data submitter
	GSM3074218	PB_blood_CD	blood	blood	blood	Crohn's disease	male	16	Pre-processed by data submitter
	GSM3074219	PB_blood_CD	blood	blood	blood	Crohn's disease	male	18.17	Pre-processed by data submitter
	GSM3074222	PB_blood_CD	blood	blood	blood	Crohn's disease	male	13.5	Pre-processed by data submitter
	GSM3074223	PB_blood_CD	blood	blood	blood	Crohn's disease	male	10.08	Pre-processed by data submitter
	GSM3074224	PB_blood_CD	blood	blood	blood	Crohn's disease	male	16.5	Pre-processed by data submitter
	GSM3074225	PB_blood_CD	blood	blood	blood	Crohn's disease	male	17.51	Pre-processed by data submitter
	GSM3074226	PB_blood_CD	blood	blood	blood	Crohn's disease	male	14.63	Pre-processed by data submitter
	GSM3074227	PB_blood_CD	blood	blood	blood	Crohn's disease	male	12.25	Pre-processed by data submitter
	GSM3074228	PB_blood_CD	blood	blood	blood	Crohn's disease	female	15.59	Pre-processed by data submitter
	GSM3074229	PB_blood_CD	blood	blood	blood	Crohn's disease	female	12.67	Pre-processed by data submitter
	GSM3074230	PB_blood_CD	blood	blood	blood	Crohn's disease	male	12.7	Pre-processed by data submitter
	GSM3074231	PB_blood_CD	blood	blood	blood	Crohn's disease	male	10.58	Pre-processed by data submitter
	GSM3074233	PB_blood_CD	blood	blood	blood	Crohn's disease	male	16.67	Pre-processed by data submitter
	GSM3074234	PB_blood_CD	blood	blood	blood	Crohn's disease	male	17.68	Pre-processed by data submitter
	GSM3074235	PB_blood_CD	blood	blood	blood	Crohn's disease	male	12.44	Pre-processed by data submitter
	GSM3074236	PB_blood_CD	blood	blood	blood	Crohn's disease	male	9.33	Pre-processed by data submitter
	GSM3074239	PB_blood_CD	blood	blood	blood	Crohn's disease	male	12.8	Pre-processed by data submitter
	GSM3074240	PB_blood_CD	blood	blood	blood	Crohn's disease	male	7.92	Pre-processed by data submitter
	GSM3074241	PB_blood_CD	blood	blood	blood	Crohn's disease	male	20.78	Pre-processed by data submitter
	GSM3074242	PB_blood_CD	blood	blood	blood	Crohn's disease	male	15.92	Pre-processed by data submitter
	GSM3074243	PB_blood_CD	blood	blood	blood	Crohn's disease	male	18.18	Pre-processed by data submitter
	GSM3074244	PB_blood_CD	blood	blood	blood	Crohn's disease	male	16	Pre-processed by data submitter
	GSM3074245	PB_blood_CD	blood	blood	blood	Crohn's disease	male	15.17	Pre-processed by data submitter
	GSM3074246	PB_blood_CD	blood	blood	blood	Crohn's disease	male	16.17	Pre-processed by data submitter
	GSM3074247	PB_blood_CD	blood	blood	blood	Crohn's disease	female	16.78	Pre-processed by data submitter
	GSM3074248	PB_blood_CD	blood	blood	blood	Crohn's disease	female	13.92	Pre-processed by data submitter
	GSM3074251	PB_blood_CD	blood	blood	blood	Crohn's disease	female	17.18	Pre-processed by data submitter
	GSM3074252	PB_blood_CD	blood	blood	blood	Crohn's disease	female	13.92	Pre-processed by data submitter
	GSM3074255	PB_blood_CD	blood	blood	blood	Crohn's disease	female	8.59	Pre-processed by data submitter
	GSM3074256	PB_blood_CD	blood	blood	blood	Crohn's disease	female	7.58	Pre-processed by data submitter
	GSM3074257	PB_blood_CD	blood	blood	blood	Crohn's disease	female	12.53	Pre-processed by data submitter
	GSM3074258	PB_blood_CD	blood	blood	blood	Crohn's disease	female	9.25	Pre-processed by data submitter
	GSM3074259	PB_blood_CD	blood	blood	blood	Crohn's disease	male	14.43	Pre-processed by data submitter
	GSM3074260	PB_blood_CD	blood	blood	blood	Crohn's disease	male	11.42	Pre-processed by data submitter
	GSM3074264	PB_blood_CD	blood	blood	blood	Crohn's disease	male	13.79	Pre-processed by data submitter
	GSM3074265	PB_blood_CD	blood	blood	blood	Crohn's disease	female	16.1	Pre-processed by data submitter
	GSM3074266	PB_blood_CD	blood	blood	blood	Crohn's disease	female	12.33	Pre-processed by data submitter
	GSM3074269	PB_blood_CD	blood	blood	blood	Crohn's disease	male	13.51	Pre-processed by data submitter
	GSM3074270	PB_blood_CD	blood	blood	blood	Crohn's disease	male	12.5	Pre-processed by data submitter
	GSM3074271	PB_blood_CD	blood	blood	blood	Crohn's disease	female	12.58	Pre-processed by data submitter
	GSM3074272	PB_blood_CD	blood	blood	blood	Crohn's disease	female	16.91	Pre-processed by data submitter
	GSM3074273	PB_blood_CD	blood	blood	blood	Crohn's disease	male	14.17	Pre-processed by data submitter
	GSM3074274	PB_blood_CD	blood	blood	blood	Crohn's disease	male	17.89	Pre-processed by data submitter
	GSM3074275	PB_blood_CD	blood	blood	blood	Crohn's disease	female	13.15	Pre-processed by data submitter
	GSM3074276	PB_blood_CD	blood	blood	blood	Crohn's disease	female	11.08	Pre-processed by data submitter
	GSM3074277	PB_blood_CD	blood	blood	blood	Crohn's disease	female	15.08	Pre-processed by data submitter
	GSM3074278	PB_blood_CD	blood	blood	blood	Crohn's disease	female	16.09	Pre-processed by data submitter
	GSM3074279	PB_blood_CD	blood	blood	blood	Crohn's disease	female	15.5	Pre-processed by data submitter
	GSM3074280	PB_blood_CD	blood	blood	blood	Crohn's disease	female	18.46	Pre-processed by data submitter
	GSM3074281	PB_blood_CD	blood	blood	blood	Crohn's disease	male	10.08	Pre-processed by data submitter
	GSM3074282	PB_blood_CD	blood	blood	blood	Crohn's disease	male	13.45	Pre-processed by data submitter
	GSM3074283	PB_blood_CD	blood	blood	blood	Crohn's disease	female	13	Pre-processed by data submitter
	GSM3074284	PB_blood_CD	blood	blood	blood	Crohn's disease	female	14.01	Pre-processed by data submitter
	GSM3074285	PB_blood_CD	blood	blood	blood	Crohn's disease	male	11.42	Pre-processed by data submitter
	GSM3074286	PB_blood_CD	blood	blood	blood	Crohn's disease	male	14.68	Pre-processed by data submitter
	GSM3074287	PB_blood_CD	blood	blood	blood	Crohn's disease	female	9.75	Pre-processed by data submitter
	GSM3074288	PB_blood_CD	blood	blood	blood	Crohn's disease	female	12.72	Pre-processed by data submitter
	GSM3074291	PB_blood_CD	blood	blood	blood	Crohn's disease	female	16	Pre-processed by data submitter
	GSM3074292	PB_blood_CD	blood	blood	blood	Crohn's disease	female	19.04	Pre-processed by data submitter
	GSM3074293	PB_blood_CD	blood	blood	blood	Crohn's disease	male	12.67	Pre-processed by data submitter
	GSM3074294	PB_blood_CD	blood	blood	blood	Crohn's disease	male	13.68	Pre-processed by data submitter
	GSM3074295	PB_blood_CD	blood	blood	blood	Crohn's disease	male	13.67	Pre-processed by data submitter
	GSM3074296	PB_blood_CD	blood	blood	blood	Crohn's disease	male	17.11	Pre-processed by data submitter
	GSM3074297	PB_blood_CD	blood	blood	blood	Crohn's disease	male	15.3	Pre-processed by data submitter
	GSM3074298	PB_blood_CD	blood	blood	blood	Crohn's disease	male	13.17	Pre-processed by data submitter
	GSM3074299	PB_blood_CD	blood	blood	blood	Crohn's disease	male	12.76	Pre-processed by data submitter
	GSM3074300	PB_blood_CD	blood	blood	blood	Crohn's disease	male	11.75	Pre-processed by data submitter
	GSM3074303	PB_blood_CD	blood	blood	blood	Crohn's disease	male	17.35	Pre-processed by data submitter
	GSM3074304	PB_blood_CD	blood	blood	blood	Crohn's disease	male	14.42	Pre-processed by data submitter
	GSM3074305	PB_blood_CD	blood	blood	blood	Crohn's disease	male	10.67	Pre-processed by data submitter
	GSM3074306	PB_blood_CD	blood	blood	blood	Crohn's disease	male	12.76	Pre-processed by data submitter
	GSM3074307	PB_blood_CD	blood	blood	blood	Crohn's disease	female	9.75	Pre-processed by data submitter
	GSM3074308	PB_blood_CD	blood	blood	blood	Crohn's disease	female	12.8	Pre-processed by data submitter
	GSM3074309	PB_blood_CD	blood	blood	blood	Crohn's disease	female	14.92	Pre-processed by data submitter
	GSM3074310	PB_blood_CD	blood	blood	blood	Crohn's disease	female	17.73	Pre-processed by data submitter
	GSM3074311	PB_blood_CD	blood	blood	blood	Crohn's disease	female	12.08	Pre-processed by data submitter
	GSM3074312	PB_blood_CD	blood	blood	blood	Crohn's disease	female	13.09	Pre-processed by data submitter
	GSM3074313	PB_blood_CD	blood	blood	blood	Crohn's disease	male	18.03	Pre-processed by data submitter
	GSM3074314	PB_blood_CD	blood	blood	blood	Crohn's disease	male	16.17	Pre-processed by data submitter
	GSM3074317	PB_blood_CD	blood	blood	blood	Crohn's disease	female	8.29	Pre-processed by data submitter
	GSM3074318	PB_blood_CD	blood	blood	blood	Crohn's disease	female	5.42	Pre-processed by data submitter
	GSM3074319	PB_blood_CD	blood	blood	blood	Crohn's disease	female	17.95	Pre-processed by data submitter
	GSM3074320	PB_blood_CD	blood	blood	blood	Crohn's disease	female	14.92	Pre-processed by data submitter
	GSM3074321	PB_blood_CD	blood	blood	blood	Crohn's disease	male	11.25	Pre-processed by data submitter
	GSM3074322	PB_blood_CD	blood	blood	blood	Crohn's disease	male	8.17	Pre-processed by data submitter
	GSM3074323	PB_blood_CD	blood	blood	blood	Crohn's disease	male	14.42	Pre-processed by data submitter
	GSM3074324	PB_blood_CD	blood	blood	blood	Crohn's disease	male	16.37	Pre-processed by data submitter
	GSM3074325	PB_blood_CD	blood	blood	blood	Crohn's disease	male	16.31	Pre-processed by data submitter
	GSM3074326	PB_blood_CD	blood	blood	blood	Crohn's disease	male	14.5	Pre-processed by data submitter
	GSM3074327	PB_blood_CD	blood	blood	blood	Crohn's disease	male	12.83	Pre-processed by data submitter
	GSM3074328	PB_blood_CD	blood	blood	blood	Crohn's disease	male	16.64	Pre-processed by data submitter
	GSM3074331	PB_blood_CD	blood	blood	blood	Crohn's disease	male	16.75	Pre-processed by data submitter
	GSM3074332	PB_blood_CD	blood	blood	blood	Crohn's disease	male	13.75	Pre-processed by data submitter
	GSM3074333	PB_blood_CD	blood	blood	blood	Crohn's disease	male	15.83	Pre-processed by data submitter
	GSM3074334	PB_blood_CD	blood	blood	blood	Crohn's disease	male	18.77	Pre-processed by data submitter
	GSM3074335	PB_blood_CD	blood	blood	blood	Crohn's disease	male	15.17	Pre-processed by data submitter
	GSM3074336	PB_blood_CD	blood	blood	blood	Crohn's disease	male	16.17	Pre-processed by data submitter
	GSM3074337	PB_blood_CD	blood	blood	blood	Crohn's disease	female	12.59	Pre-processed by data submitter
	GSM3074338	PB_blood_CD	blood	blood	blood	Crohn's disease	female	11.58	Pre-processed by data submitter
	GSM3074339	PB_blood_CD	blood	blood	blood	Crohn's disease	male	13.27	Pre-processed by data submitter
	GSM3074340	PB_blood_CD	blood	blood	blood	Crohn's disease	male	10.33	Pre-processed by data submitter
	GSM3074341	PB_blood_CD	blood	blood	blood	Crohn's disease	male	15.33	Pre-processed by data submitter
	GSM3074342	PB_blood_CD	blood	blood	blood	Crohn's disease	male	17.52	Pre-processed by data submitter
	GSM3074343	PB_blood_CD	blood	blood	blood	Crohn's disease	female	8.83	Pre-processed by data submitter
	GSM3074344	PB_blood_CD	blood	blood	blood	Crohn's disease	female	11.79	Pre-processed by data submitter
	GSM3074345	PB_blood_CD	blood	blood	blood	Crohn's disease	male	15.58	Pre-processed by data submitter
	GSM3074346	PB_blood_CD	blood	blood	blood	Crohn's disease	male	16.6	Pre-processed by data submitter
	GSM3074347	PB_blood_CD	blood	blood	blood	Crohn's disease	male	11.75	Pre-processed by data submitter
	GSM3074348	PB_blood_CD	blood	blood	blood	Crohn's disease	male	15.01	Pre-processed by data submitter
	GSM3074351	PB_blood_CD	blood	blood	blood	Crohn's disease	female	14.83	Pre-processed by data submitter
	GSM3074352	PB_blood_CD	blood	blood	blood	Crohn's disease	female	15.84	Pre-processed by data submitter
	GSM3074353	PB_blood_CD	blood	blood	blood	Crohn's disease	male	4.83	Pre-processed by data submitter
	GSM3074354	PB_blood_CD	blood	blood	blood	Crohn's disease	male	7.96	Pre-processed by data submitter
	GSM3074355	PB_blood_CD	blood	blood	blood	Crohn's disease	female	18.96	Pre-processed by data submitter
	GSM3074356	PB_blood_CD	blood	blood	blood	Crohn's disease	female	15.83	Pre-processed by data submitter
	GSM3074357	PB_blood_CD	blood	blood	blood	Crohn's disease	male	14.43	Pre-processed by data submitter
	GSM3074358	PB_blood_CD	blood	blood	blood	Crohn's disease	male	11.5	Pre-processed by data submitter
	GSM3074359	PB_blood_CD	blood	blood	blood	Crohn's disease	female	15.88	Pre-processed by data submitter
	GSM3074360	PB_blood_CD	blood	blood	blood	Crohn's disease	female	12.83	Pre-processed by data submitter
	GSM3074361	PB_blood_CD	blood	blood	blood	Crohn's disease	female	9.5	Pre-processed by data submitter
	GSM3074362	PB_blood_CD	blood	blood	blood	Crohn's disease	female	11.65	Pre-processed by data submitter
	GSM3074363	PB_blood_CD	blood	blood	blood	Crohn's disease	female	12.63	Pre-processed by data submitter
	GSM3074364	PB_blood_CD	blood	blood	blood	Crohn's disease	female	9.25	Pre-processed by data submitter
	GSM3074365	PB_blood_CD	blood	blood	blood	Crohn's disease	male	15.39	Pre-processed by data submitter
	GSM3074366	PB_blood_CD	blood	blood	blood	Crohn's disease	male	12.33	Pre-processed by data submitter
	GSM3074367	PB_blood_CD	blood	blood	blood	Crohn's disease	male	11.83	Pre-processed by data submitter
	GSM3074368	PB_blood_CD	blood	blood	blood	Crohn's disease	male	10.47	Pre-processed by data submitter
	GSM3074369	PB_blood_CD	blood	blood	blood	Crohn's disease	male	6.92	Pre-processed by data submitter
	GSM3074370	PB_blood_CD	blood	blood	blood	Crohn's disease	male	18.96	Pre-processed by data submitter
	GSM3074371	PB_blood_CD	blood	blood	blood	Crohn's disease	male	16.83	Pre-processed by data submitter
	GSM3074374	PB_blood_CD	blood	blood	blood	Crohn's disease	male	14.59	Pre-processed by data submitter
	GSM3074375	PB_blood_CD	blood	blood	blood	Crohn's disease	male	12.58	Pre-processed by data submitter
	GSM3074377	PB_blood_CD	blood	blood	blood	Crohn's disease	female	11.83	Pre-processed by data submitter
	GSM3074378	PB_blood_CD	blood	blood	blood	Crohn's disease	female	14.88	Pre-processed by data submitter
	GSM3074379	PB_blood_CD	blood	blood	blood	Crohn's disease	female	14.67	Pre-processed by data submitter
	GSM3074380	PB_blood_CD	blood	blood	blood	Crohn's disease	female	17.94	Pre-processed by data submitter
	GSM3074381	PB_blood_CD	blood	blood	blood	Crohn's disease	male	18.08	Pre-processed by data submitter
	GSM3074382	PB_blood_CD	blood	blood	blood	Crohn's disease	male	16	Pre-processed by data submitter
	GSM3074383	PB_blood_CD	blood	blood	blood	Crohn's disease	female	16.08	Pre-processed by data submitter
	GSM3074384	PB_blood_CD	blood	blood	blood	Crohn's disease	female	19.73	Pre-processed by data submitter
	GSM3074385	PB_blood_CD	blood	blood	blood	Crohn's disease	male	15	Pre-processed by data submitter
	GSM3074386	PB_blood_CD	blood	blood	blood	Crohn's disease	male	16.01	Pre-processed by data submitter
	GSM3074387	PB_blood_CD	blood	blood	blood	Crohn's disease	female	15.58	Pre-processed by data submitter
	GSM3074388	PB_blood_CD	blood	blood	blood	Crohn's disease	female	18.32	Pre-processed by data submitter
	GSM3074389	PB_blood_CD	blood	blood	blood	Crohn's disease	male	15.83	Pre-processed by data submitter
	GSM3074390	PB_blood_CD	blood	blood	blood	Crohn's disease	male	18.9	Pre-processed by data submitter
	GSM3074393	PB_blood_CD	blood	blood	blood	Crohn's disease	female	8.98	Pre-processed by data submitter
	GSM3074394	PB_blood_CD	blood	blood	blood	Crohn's disease	female	6	Pre-processed by data submitter
	GSM3074395	PB_blood_CD	blood	blood	blood	Crohn's disease	female	18.86	Pre-processed by data submitter
	GSM3074396	PB_blood_CD	blood	blood	blood	Crohn's disease	female	16.67	Pre-processed by data submitter
	GSM3074398	PB_blood_CD	blood	blood	blood	Crohn's disease	female	12.08	Pre-processed by data submitter
	GSM3074399	PB_blood_CD	blood	blood	blood	Crohn's disease	female	16.07	Pre-processed by data submitter
	GSM3074400	PB_blood_CD	blood	blood	blood	Crohn's disease	female	9.17	Pre-processed by data submitter
	GSM3074401	PB_blood_CD	blood	blood	blood	Crohn's disease	female	11.36	Pre-processed by data submitter
	GSM3074402	PB_blood_CD	blood	blood	blood	Crohn's disease	female	12.43	Pre-processed by data submitter
	GSM3074403	PB_blood_CD	blood	blood	blood	Crohn's disease	female	9.25	Pre-processed by data submitter
	GSM3074405	PB_blood_CD	blood	blood	blood	Crohn's disease	male	13.79	Pre-processed by data submitter
	GSM3074406	PB_blood_CD	blood	blood	blood	Crohn's disease	male	10.5	Pre-processed by data submitter
	GSM3074407	PB_blood_CD	blood	blood	blood	Crohn's disease	male	14.16	Pre-processed by data submitter
	GSM3074408	PB_blood_CD	blood	blood	blood	Crohn's disease	male	11.42	Pre-processed by data submitter
	GSM3074409	PB_blood_CD	blood	blood	blood	Crohn's disease	female	11.83	Pre-processed by data submitter
	GSM3074410	PB_blood_CD	blood	blood	blood	Crohn's disease	female	15	Pre-processed by data submitter
	GSM3074411	PB_blood_CD	blood	blood	blood	Crohn's disease	female	12.08	Pre-processed by data submitter
	GSM3074412	PB_blood_CD	blood	blood	blood	Crohn's disease	female	19.31	Pre-processed by data submitter
	GSM3074415	PB_blood_CD	blood	blood	blood	Crohn's disease	female	12.78	Pre-processed by data submitter
	GSM3074416	PB_blood_CD	blood	blood	blood	Crohn's disease	female	9.75	Pre-processed by data submitter
	GSM3074417	PB_blood_CD	blood	blood	blood	Crohn's disease	male	15.83	Pre-processed by data submitter
	GSM3074418	PB_blood_CD	blood	blood	blood	Crohn's disease	male	16.84	Pre-processed by data submitter
	GSM3074419	PB_blood_CD	blood	blood	blood	Crohn's disease	male	16.47	Pre-processed by data submitter
	GSM3074420	PB_blood_CD	blood	blood	blood	Crohn's disease	male	13.75	Pre-processed by data submitter
	GSM3074422	PB_blood_CD	blood	blood	blood	Crohn's disease	female	17.35	Pre-processed by data submitter
	GSM3074423	PB_blood_CD	blood	blood	blood	Crohn's disease	female	15.33	Pre-processed by data submitter
	GSM3074424	PB_blood_CD	blood	blood	blood	Crohn's disease	female	16.31	Pre-processed by data submitter
	GSM3074425	PB_blood_CD	blood	blood	blood	Crohn's disease	female	14.25	Pre-processed by data submitter
	GSM3074426	PB_blood_CD	blood	blood	blood	Crohn's disease	female	17.67	Pre-processed by data submitter
	GSM3074427	PB_blood_CD	blood	blood	blood	Crohn's disease	female	16.67	Pre-processed by data submitter
	GSM3074428	PB_blood_CD	blood	blood	blood	Crohn's disease	male	17.32	Pre-processed by data submitter
	GSM3074429	PB_blood_CD	blood	blood	blood	Crohn's disease	male	15.42	Pre-processed by data submitter
	GSM3267112	PB_blood_CSS	blood	blood	blood	Coffin-Siris syndrome			Uniformly processed in this study
	GSM3267113	PB_blood_CSS	blood	blood	blood	Coffin-Siris syndrome			Uniformly processed in this study
	GSM3267114	PB_blood_CSS	blood	blood	blood	Coffin-Siris syndrome			Uniformly processed in this study
	GSM3267115	PB_blood_CSS	blood	blood	blood	Coffin-Siris syndrome			Uniformly processed in this study
	GSM3267116	PB_blood_CSS	blood	blood	blood	Coffin-Siris syndrome			Uniformly processed in this study
	GSM3267117	PB_blood_CSS	blood	blood	blood	Coffin-Siris syndrome			Uniformly processed in this study
	GSM3267118	PB_blood_CSS	blood	blood	blood	Coffin-Siris syndrome			Uniformly processed in this study
	GSM3267126	PB_blood_CSS	blood	blood	blood	Coffin-Siris syndrome			Uniformly processed in this study
	GSM3267127	PB_blood_CSS	blood	blood	blood	Coffin-Siris syndrome			Uniformly processed in this study
	GSM3267128	PB_blood_CSS	blood	blood	blood	Coffin-Siris syndrome			Uniformly processed in this study
	GSM3267129	PB_blood_CSS	blood	blood	blood	Coffin-Siris syndrome			Uniformly processed in this study
	GSM3267130	PB_blood_CSS	blood	blood	blood	Coffin-Siris syndrome			Uniformly processed in this study
	GSM3267131	PB_blood_CSS	blood	blood	blood	Coffin-Siris syndrome			Uniformly processed in this study
	GSM3267132	PB_blood_CSS	blood	blood	blood	Coffin-Siris syndrome			Uniformly processed in this study
	GSM3024422	PB_blood_epilepsy	blood	blood	blood	epilepsy	female	50	Uniformly processed in this study
	GSM3024423	PB_blood_epilepsy	blood	blood	blood	epilepsy	female	46	Uniformly processed in this study
	GSM3024424	PB_blood_epilepsy	blood	blood	blood	epilepsy	female	31	Uniformly processed in this study
	GSM3024425	PB_blood_epilepsy	blood	blood	blood	epilepsy	female	51	Uniformly processed in this study
	GSM3024426	PB_blood_epilepsy	blood	blood	blood	epilepsy	female	28	Uniformly processed in this study
	GSM3024427	PB_blood_epilepsy	blood	blood	blood	epilepsy	male	61	Uniformly processed in this study
	GSM3024428	PB_blood_epilepsy	blood	blood	blood	epilepsy	male	43	Uniformly processed in this study
	GSM3024429	PB_blood_epilepsy	blood	blood	blood	epilepsy	male	39	Uniformly processed in this study
	GSM3024430	PB_blood_epilepsy	blood	blood	blood	epilepsy	male	7	Uniformly processed in this study
	GSM3024431	PB_blood_epilepsy	blood	blood	blood	epilepsy	male	17	Uniformly processed in this study
	GSM3024432	PB_blood_epilepsy	blood	blood	blood	epilepsy	female	14	Uniformly processed in this study
	GSM3024433	PB_blood_epilepsy	blood	blood	blood	epilepsy	male	31	Uniformly processed in this study
	GSM3024434	PB_blood_epilepsy	blood	blood	blood	epilepsy	male	36	Uniformly processed in this study
	GSM3024435	PB_blood_epilepsy	blood	blood	blood	epilepsy	male	30	Uniformly processed in this study
	GSM3024436	PB_blood_epilepsy	blood	blood	blood	epilepsy	male	24	Uniformly processed in this study
	GSM3024437	PB_blood_epilepsy	blood	blood	blood	epilepsy	male	34	Uniformly processed in this study
	GSM3024438	PB_blood_epilepsy	blood	blood	blood	epilepsy	female	49	Uniformly processed in this study
	GSM3024439	PB_blood_epilepsy	blood	blood	blood	epilepsy	male	5	Uniformly processed in this study
	GSM3024440	PB_blood_epilepsy	blood	blood	blood	epilepsy	male	38	Uniformly processed in this study
	GSM3024441	PB_blood_epilepsy	blood	blood	blood	epilepsy	male	11	Uniformly processed in this study
	GSM3024442	PB_blood_epilepsy	blood	blood	blood	epilepsy	male	5	Uniformly processed in this study
	GSM2860641	PB_blood_HIVpos	blood	blood	blood	HIV infection	male	59	Pre-processed by data submitter
	GSM2860642	PB_blood_HIVpos	blood	blood	blood	HIV infection	male	49	Pre-processed by data submitter
	GSM2860643	PB_blood_HIVpos	blood	blood	blood	HIV infection	male	59	Pre-processed by data submitter
	GSM2860644	PB_blood_HIVpos	blood	blood	blood	HIV infection	male	48	Pre-processed by data submitter
	GSM2860645	PB_blood_HIVpos	blood	blood	blood	HIV infection	male	55	Pre-processed by data submitter
	GSM2860646	PB_blood_HIVpos	blood	blood	blood	HIV infection	male	47	Pre-processed by data submitter
	GSM2860647	PB_blood_HIVpos	blood	blood	blood	HIV infection	male	44	Pre-processed by data submitter
	GSM2860648	PB_blood_HIVpos	blood	blood	blood	HIV infection	male	50	Pre-processed by data submitter
	GSM2860649	PB_blood_HIVpos	blood	blood	blood	HIV infection	male	72	Pre-processed by data submitter
	GSM2860650	PB_blood_HIVpos	blood	blood	blood	HIV infection	male	61	Pre-processed by data submitter
	GSM2860651	PB_blood_HIVpos	blood	blood	blood	HIV infection	male	46	Pre-processed by data submitter
	GSM2860652	PB_blood_HIVpos	blood	blood	blood	HIV infection	male	58	Pre-processed by data submitter
	GSM2860653	PB_blood_HIVpos	blood	blood	blood	HIV infection	male	42	Pre-processed by data submitter
	GSM2860654	PB_blood_HIVpos	blood	blood	blood	HIV infection	male	49	Pre-processed by data submitter
	GSM2860655	PB_blood_HIVpos	blood	blood	blood	HIV infection	male	53	Pre-processed by data submitter
	GSM2860656	PB_blood_HIVpos	blood	blood	blood	HIV infection	male	41	Pre-processed by data submitter
	GSM2860657	PB_blood_HIVpos	blood	blood	blood	HIV infection	male	44	Pre-processed by data submitter
	GSM2860658	PB_blood_HIVpos	blood	blood	blood	HIV infection	male	45	Pre-processed by data submitter
	GSM2860659	PB_blood_HIVpos	blood	blood	blood	HIV infection	male	48	Pre-processed by data submitter
	GSM2860660	PB_blood_HIVpos	blood	blood	blood	HIV infection	male	70	Pre-processed by data submitter
	GSM2860661	PB_blood_HIVpos	blood	blood	blood	HIV infection	male	30	Pre-processed by data submitter
	GSM2860662	PB_blood_HIVpos	blood	blood	blood	HIV infection	male	53	Pre-processed by data submitter
	GSM2860663	PB_blood_HIVpos	blood	blood	blood	HIV infection	male	47	Pre-processed by data submitter
	GSM2860664	PB_blood_HIVpos	blood	blood	blood	HIV infection	male	34	Pre-processed by data submitter
	GSM2860665	PB_blood_HIVpos	blood	blood	blood	HIV infection	male	54	Pre-processed by data submitter
	GSM2860666	PB_blood_HIVpos	blood	blood	blood	HIV infection	male	45	Pre-processed by data submitter
	GSM2860667	PB_blood_HIVpos	blood	blood	blood	HIV infection	male	41	Pre-processed by data submitter
	GSM2860668	PB_blood_HIVpos	blood	blood	blood	HIV infection	male	49	Pre-processed by data submitter
	GSM2860669	PB_blood_HIVpos	blood	blood	blood	HIV infection	male	48	Pre-processed by data submitter
	GSM2860670	PB_blood_HIVpos	blood	blood	blood	HIV infection	male	41	Pre-processed by data submitter
	GSM2860671	PB_blood_HIVpos	blood	blood	blood	HIV infection	male	46	Pre-processed by data submitter
	GSM2860672	PB_blood_HIVpos	blood	blood	blood	HIV infection	male	47	Pre-processed by data submitter
	GSM2860673	PB_blood_HIVpos	blood	blood	blood	HIV infection	male	53	Pre-processed by data submitter
	GSM2860674	PB_blood_HIVpos	blood	blood	blood	HIV infection	male	39	Pre-processed by data submitter
	GSM2860675	PB_blood_HIVpos	blood	blood	blood	HIV infection	male	51	Pre-processed by data submitter
	GSM2860676	PB_blood_HIVpos	blood	blood	blood	HIV infection	male	38	Pre-processed by data submitter
	GSM2860677	PB_blood_HIVpos	blood	blood	blood	HIV infection	male	27	Pre-processed by data submitter
	GSM2860678	PB_blood_HIVpos	blood	blood	blood	HIV infection	male	52	Pre-processed by data submitter
	GSM2860679	PB_blood_HIVpos	blood	blood	blood	HIV infection	male	51	Pre-processed by data submitter
	GSM2860680	PB_blood_HIVpos	blood	blood	blood	HIV infection	male	47	Pre-processed by data submitter
	GSM2860681	PB_blood_HIVpos	blood	blood	blood	HIV infection	male	31	Pre-processed by data submitter
	GSM2860682	PB_blood_HIVpos	blood	blood	blood	HIV infection	male	48	Pre-processed by data submitter
	GSM2860683	PB_blood_HIVpos	blood	blood	blood	HIV infection	male	33	Pre-processed by data submitter
	GSM2860684	PB_blood_HIVpos	blood	blood	blood	HIV infection	male	57	Pre-processed by data submitter
	GSM2860685	PB_blood_HIVpos	blood	blood	blood	HIV infection	male	48	Pre-processed by data submitter
	GSM2860686	PB_blood_HIVpos	blood	blood	blood	HIV infection	male	43	Pre-processed by data submitter
	GSM2860687	PB_blood_HIVpos	blood	blood	blood	HIV infection	male	53	Pre-processed by data submitter
	GSM2860688	PB_blood_HIVpos	blood	blood	blood	HIV infection	male	47	Pre-processed by data submitter
	GSM2860689	PB_blood_HIVpos	blood	blood	blood	HIV infection	male	35	Pre-processed by data submitter
	GSM2860690	PB_blood_HIVpos	blood	blood	blood	HIV infection	male	50	Pre-processed by data submitter
	GSM2860691	PB_blood_HIVpos	blood	blood	blood	HIV infection	male	36	Pre-processed by data submitter
	GSM2860692	PB_blood_HIVpos	blood	blood	blood	HIV infection	male	46	Pre-processed by data submitter
	GSM2860693	PB_blood_HIVpos	blood	blood	blood	HIV infection	male	42	Pre-processed by data submitter
	GSM2860694	PB_blood_HIVpos	blood	blood	blood	HIV infection	male	55	Pre-processed by data submitter
	GSM2860695	PB_blood_HIVpos	blood	blood	blood	HIV infection	male	41	Pre-processed by data submitter
	GSM2860696	PB_blood_HIVpos	blood	blood	blood	HIV infection	male	56	Pre-processed by data submitter
	GSM2860697	PB_blood_HIVpos	blood	blood	blood	HIV infection	male	48	Pre-processed by data submitter
	GSM2860698	PB_blood_HIVpos	blood	blood	blood	HIV infection	male	47	Pre-processed by data submitter
	GSM2860699	PB_blood_HIVpos	blood	blood	blood	HIV infection	male	46	Pre-processed by data submitter
	GSM2860700	PB_blood_HIVpos	blood	blood	blood	HIV infection	male	49	Pre-processed by data submitter
	GSM2860701	PB_blood_HIVpos	blood	blood	blood	HIV infection	male	35	Pre-processed by data submitter
	GSM2860702	PB_blood_HIVpos	blood	blood	blood	HIV infection	male	47	Pre-processed by data submitter
	GSM2860703	PB_blood_HIVpos	blood	blood	blood	HIV infection	male	40	Pre-processed by data submitter
	GSM2860704	PB_blood_HIVpos	blood	blood	blood	HIV infection	male	53	Pre-processed by data submitter
	GSM2860705	PB_blood_HIVpos	blood	blood	blood	HIV infection	male	51	Pre-processed by data submitter
	GSM2860706	PB_blood_HIVpos	blood	blood	blood	HIV infection	male	49	Pre-processed by data submitter
	GSM2860707	PB_blood_HIVpos	blood	blood	blood	HIV infection	male	50	Pre-processed by data submitter
	GSM2860708	PB_blood_HIVpos	blood	blood	blood	HIV infection	male	46	Pre-processed by data submitter
	GSM2860709	PB_blood_HIVpos	blood	blood	blood	HIV infection	male	46	Pre-processed by data submitter
	GSM2860710	PB_blood_HIVpos	blood	blood	blood	HIV infection	male	48	Pre-processed by data submitter
	GSM2860711	PB_blood_HIVpos	blood	blood	blood	HIV infection	male	43	Pre-processed by data submitter
	GSM2860712	PB_blood_HIVpos	blood	blood	blood	HIV infection	male	48	Pre-processed by data submitter
	GSM2860713	PB_blood_HIVpos	blood	blood	blood	HIV infection	male	47	Pre-processed by data submitter
	GSM2860714	PB_blood_HIVpos	blood	blood	blood	HIV infection	male	42	Pre-processed by data submitter
	GSM2860715	PB_blood_HIVpos	blood	blood	blood	HIV infection	male	49	Pre-processed by data submitter
	GSM2860716	PB_blood_HIVpos	blood	blood	blood	HIV infection	male	41	Pre-processed by data submitter
	GSM2860717	PB_blood_HIVpos	blood	blood	blood	HIV infection	male	47	Pre-processed by data submitter
	GSM2860718	PB_blood_HIVpos	blood	blood	blood	HIV infection	male	52	Pre-processed by data submitter
	GSM2860719	PB_blood_HIVpos	blood	blood	blood	HIV infection	male	42	Pre-processed by data submitter
	GSM2860720	PB_blood_HIVpos	blood	blood	blood	HIV infection	male	42	Pre-processed by data submitter
	GSM2860721	PB_blood_HIVpos	blood	blood	blood	HIV infection	male	65	Pre-processed by data submitter
	GSM2860722	PB_blood_HIVpos	blood	blood	blood	HIV infection	male	45	Pre-processed by data submitter
	GSM2860723	PB_blood_HIVpos	blood	blood	blood	HIV infection	male	47	Pre-processed by data submitter
	GSM2860724	PB_blood_HIVpos	blood	blood	blood	HIV infection	male	36	Pre-processed by data submitter
	GSM2860725	PB_blood_HIVpos	blood	blood	blood	HIV infection	male	52	Pre-processed by data submitter
	GSM2860726	PB_blood_HIVpos	blood	blood	blood	HIV infection	male	51	Pre-processed by data submitter
	GSM2860727	PB_blood_HIVpos	blood	blood	blood	HIV infection	male	53	Pre-processed by data submitter
	GSM2860728	PB_blood_HIVpos	blood	blood	blood	HIV infection	male	55	Pre-processed by data submitter
	GSM2860729	PB_blood_HIVpos	blood	blood	blood	HIV infection	male	55	Pre-processed by data submitter
	GSM2860730	PB_blood_HIVpos	blood	blood	blood	HIV infection	male	63	Pre-processed by data submitter
	GSM2860731	PB_blood_HIVpos	blood	blood	blood	HIV infection	male	50	Pre-processed by data submitter
	GSM2860732	PB_blood_HIVpos	blood	blood	blood	HIV infection	male	34	Pre-processed by data submitter
	GSM2860733	PB_blood_HIVpos	blood	blood	blood	HIV infection	male	49	Pre-processed by data submitter
	GSM2860734	PB_blood_HIVpos	blood	blood	blood	HIV infection	male	57	Pre-processed by data submitter
	GSM2860735	PB_blood_HIVpos	blood	blood	blood	HIV infection	male	45	Pre-processed by data submitter
	GSM2860736	PB_blood_HIVpos	blood	blood	blood	HIV infection	male	70	Pre-processed by data submitter
	GSM2860737	PB_blood_HIVpos	blood	blood	blood	HIV infection	male	45	Pre-processed by data submitter
	GSM2860738	PB_blood_HIVpos	blood	blood	blood	HIV infection	male	65	Pre-processed by data submitter
	GSM2860739	PB_blood_HIVpos	blood	blood	blood	HIV infection	male	41	Pre-processed by data submitter
	GSM2860740	PB_blood_HIVpos	blood	blood	blood	HIV infection	male	53	Pre-processed by data submitter
	GSM2860741	PB_blood_HIVpos	blood	blood	blood	HIV infection	male	68	Pre-processed by data submitter
	GSM2860742	PB_blood_HIVpos	blood	blood	blood	HIV infection	male	30	Pre-processed by data submitter
	GSM2860743	PB_blood_HIVpos	blood	blood	blood	HIV infection	male	50	Pre-processed by data submitter
	GSM2860744	PB_blood_HIVpos	blood	blood	blood	HIV infection	male	56	Pre-processed by data submitter
	GSM2860745	PB_blood_HIVpos	blood	blood	blood	HIV infection	male	40	Pre-processed by data submitter
	GSM2860746	PB_blood_HIVpos	blood	blood	blood	HIV infection	male	54	Pre-processed by data submitter
	GSM2860747	PB_blood_HIVpos	blood	blood	blood	HIV infection	male	42	Pre-processed by data submitter
	GSM2860748	PB_blood_HIVpos	blood	blood	blood	HIV infection	male	49	Pre-processed by data submitter
	GSM2860749	PB_blood_HIVpos	blood	blood	blood	HIV infection	male	49	Pre-processed by data submitter
	GSM2860750	PB_blood_HIVpos	blood	blood	blood	HIV infection	male	54	Pre-processed by data submitter
	GSM2860751	PB_blood_HIVpos	blood	blood	blood	HIV infection	male	50	Pre-processed by data submitter
	GSM2860752	PB_blood_HIVpos	blood	blood	blood	HIV infection	male	60	Pre-processed by data submitter
	GSM2860753	PB_blood_HIVpos	blood	blood	blood	HIV infection	male	49	Pre-processed by data submitter
	GSM2860754	PB_blood_HIVpos	blood	blood	blood	HIV infection	male	44	Pre-processed by data submitter
	GSM2860755	PB_blood_HIVpos	blood	blood	blood	HIV infection	male	42	Pre-processed by data submitter
	GSM2860756	PB_blood_HIVpos	blood	blood	blood	HIV infection	male	44	Pre-processed by data submitter
	GSM2860757	PB_blood_HIVpos	blood	blood	blood	HIV infection	male	54	Pre-processed by data submitter
	GSM2860758	PB_blood_HIVpos	blood	blood	blood	HIV infection	male	47	Pre-processed by data submitter
	GSM2860759	PB_blood_HIVpos	blood	blood	blood	HIV infection	male	47	Pre-processed by data submitter
	GSM2860760	PB_blood_HIVpos	blood	blood	blood	HIV infection	male	44	Pre-processed by data submitter
	GSM2860761	PB_blood_HIVpos	blood	blood	blood	HIV infection	male	38	Pre-processed by data submitter
	GSM2860762	PB_blood_HIVpos	blood	blood	blood	HIV infection	male	50	Pre-processed by data submitter
	GSM2860763	PB_blood_HIVpos	blood	blood	blood	HIV infection	male	52	Pre-processed by data submitter
	GSM2860764	PB_blood_HIVpos	blood	blood	blood	HIV infection	male	56	Pre-processed by data submitter
	GSM2860765	PB_blood_HIVpos	blood	blood	blood	HIV infection	male	45	Pre-processed by data submitter
	GSM2860766	PB_blood_HIVpos	blood	blood	blood	HIV infection	male	44	Pre-processed by data submitter
	GSM2860767	PB_blood_HIVpos	blood	blood	blood	HIV infection	male	32	Pre-processed by data submitter
	GSM2860768	PB_blood_HIVpos	blood	blood	blood	HIV infection	male	59	Pre-processed by data submitter
	GSM2860769	PB_blood_HIVpos	blood	blood	blood	HIV infection	male	38	Pre-processed by data submitter
	GSM2860770	PB_blood_HIVpos	blood	blood	blood	HIV infection	male	53	Pre-processed by data submitter
	GSM2860771	PB_blood_HIVpos	blood	blood	blood	HIV infection	male	42	Pre-processed by data submitter
	GSM2860772	PB_blood_HIVpos	blood	blood	blood	HIV infection	male	54	Pre-processed by data submitter
[truncated: 2,981 more rows]
