# Supplementary material for: ImmuMethy, a database of DNA methylation plasticity at a single cytosine resolution in human blood and immune cells
Source: Database (Oxford). 2022 Apr 1;2022:baac020. doi: 10.1093/database/baac020 (PMC9216548; doi:10.1093/database/baac020)
Supplement: baac020_Supp [file baac020_supp.zip › Table S3.xlsx]

## Sheet: Sheet1
	Table S3. Dramatic differentially methylated sites among normal peripheral B cells, CD4+ T cells, CD8+ T cells, monocytes and neutrophils
	Group labels: 1, PB_Bcell_normal; 2, PB_CD4T_normal; 3, PB_CD8T_normal; 4, PB_monocyte_normal; 5, PB_PMN_normal
	Group A	Group B	Site ID	P value (Wilcoxon rank sum test)	Adjusted p value (Bonferroni)	Adjusted p value (BH)	Mean in group A	Mean in group B
	1	4	cg00000029	6.32e-28	3.07e-22	2.63e-26	0.69112	0.47094
	1	4	cg00000236	1.95e-26	9.48e-21	3.87e-25	0.87592	0.65725
	1	4	cg00001269	2.08e-26	1.01e-20	4.08e-25	0.60703	0.85952
	1	4	cg00001793	4.72e-25	2.29e-19	6.94e-24	0.65356	0.39254
	1	4	cg00004105	1.78e-26	8.65e-21	3.58e-25	0.66459	0.45219
	1	4	cg00004996	7.83e-29	3.8e-23	9.58e-27	0.86549	0.59556
	1	4	cg00005437	5.17e-29	2.51e-23	9.58e-27	0.54957	0.86988
	1	4	cg00005619	6.27e-29	3.04e-23	9.58e-27	0.89398	0.4789
	1	4	cg00007800	9.19e-29	4.46e-23	9.58e-27	0.53925	0.83985
	1	4	cg00007987	6.89e-29	3.35e-23	9.58e-27	0.61916	0.93055
	1	4	cg00009088	3.06e-28	1.49e-22	1.66e-26	0.83644	0.16953
	1	4	cg00009196	6.47e-29	3.14e-23	9.58e-27	0.49683	0.08706
	1	4	cg00010078	4.35e-27	2.11e-21	1.08e-25	0.53692	0.30381
	1	4	cg00010853	2.46e-28	1.19e-22	1.45e-26	0.11186	0.48887
	1	4	cg00011861	8.35e-29	4.05e-23	9.58e-27	0.072508	0.31535
	1	4	cg00011924	3.38e-26	1.64e-20	6.26e-25	0.57808	0.31849
	1	4	cg00014377	7.39e-28	3.59e-22	2.95e-26	0.6714	0.38256
	1	4	cg00017489	1.86e-24	9.01e-19	2.48e-23	0.49342	0.28214
	1	4	cg00017931	7.86e-28	3.82e-22	3.08e-26	0.47251	0.1508
	1	4	cg00018184	5.17e-29	2.51e-23	9.58e-27	0.4353	0.75293
	1	4	cg00020405	3.09e-27	1.5e-21	8.31e-26	0.46081	0.23448
	1	4	cg00021275	2.65e-27	1.29e-21	7.44e-26	0.69676	0.33375
	1	4	cg00022866	3.94e-28	1.91e-22	1.93e-26	0.20748	0.50897
	1	4	cg00024471	1.04e-28	5.07e-23	9.73e-27	0.81203	0.53453
	1	4	cg00024516	1.88e-27	9.14e-22	5.88e-26	0.75913	0.47394
	1	4	cg00025496	2.23e-28	1.08e-22	1.37e-26	0.86264	0.65152
	1	4	cg00026033	2.65e-27	1.29e-21	7.44e-26	0.54377	0.17073
	1	4	cg00027232	2.53e-28	1.23e-22	1.47e-26	0.89843	0.50261
	1	4	cg00030432	1.61e-27	7.83e-22	5.23e-26	0.83088	0.59871
	1	4	cg00031162	2.41e-27	1.17e-21	7.05e-26	0.57614	0.83521
	1	4	cg00034755	9.67e-27	4.7e-21	2.11e-25	0.75008	0.50281
	1	4	cg00036408	4.91e-28	2.39e-22	2.22e-26	0.32585	0.12132
	1	4	cg00036723	4.43e-26	2.15e-20	7.99e-25	0.24844	0.47567
	1	4	cg00040837	1.22e-27	5.91e-22	4.24e-26	0.69189	0.31247
	1	4	cg00041047	8.09e-29	3.93e-23	9.58e-27	0.28451	0.83225
	1	4	cg00041989	2.49e-27	1.21e-21	7.21e-26	0.56807	0.15708
	1	4	cg00042325	5.17e-29	2.51e-23	9.58e-27	0.19127	0.8193
	1	4	cg00044505	9.19e-29	4.46e-23	9.58e-27	0.69181	0.12913
	1	4	cg00044665	2.34e-27	1.14e-21	6.89e-26	0.52668	0.16635
	1	4	cg00045902	1.26e-27	6.1e-22	4.34e-26	0.34078	0.12411
	1	4	cg00049729	8.62e-29	4.18e-23	9.58e-27	0.30621	0.56621
	1	4	cg00050618	3.19e-27	1.55e-21	8.5e-26	0.41493	0.84857
	1	4	cg00050692	9.48e-29	4.6e-23	9.61e-27	0.46815	0.13327
	1	4	cg00052684	6.07e-29	2.95e-23	9.58e-27	0.81944	0.25168
	1	4	cg00053916	6.26e-29	3.04e-23	9.58e-27	0.86295	0.52757
	1	4	cg00055073	1.79e-28	8.69e-23	1.21e-26	0.41872	0.15223
	1	4	cg00055726	7.35e-29	3.57e-23	9.58e-27	0.059425	0.29825
	1	4	cg00056754	5.88e-29	2.85e-23	9.58e-27	0.88681	0.5442
	1	4	cg00058291	7.12e-29	3.46e-23	9.58e-27	0.93214	0.38957
	1	4	cg00058449	5.17e-29	2.51e-23	9.58e-27	0.85781	0.26622
	1	4	cg00059089	1.39e-23	6.75e-18	1.65e-22	0.3916	0.65369
	1	4	cg00059225	8.09e-29	3.93e-23	9.58e-27	0.55968	0.30207
	1	4	cg00060484	6.9e-27	3.35e-21	1.59e-25	0.44707	0.21234
	1	4	cg00060800	2.57e-27	1.25e-21	7.33e-26	0.63748	0.14846
	1	4	cg00061520	6.49e-27	3.15e-21	1.51e-25	0.73301	0.45417
	1	4	cg00061695	3.84e-27	1.87e-21	9.83e-26	0.58039	0.3424
	1	4	cg00061792	7.39e-28	3.59e-22	2.95e-26	0.77591	0.43493
	1	4	cg00066663	2.54e-28	1.23e-22	1.47e-26	0.44761	0.1136
	1	4	cg00066854	8.35e-29	4.05e-23	9.58e-27	0.87789	0.18268
	1	4	cg00067720	2.57e-27	1.25e-21	7.33e-26	0.60078	0.10751
	1	4	cg00073460	5.98e-25	2.9e-19	8.64e-24	0.32474	0.57187
	1	4	cg00078299	6.47e-29	3.14e-23	9.58e-27	0.74518	0.19438
	1	4	cg00083188	5.34e-29	2.59e-23	9.58e-27	0.65905	0.12073
	1	4	cg00083596	7.19e-26	3.49e-20	1.24e-24	0.58943	0.86514
	1	4	cg00083790	1.3e-28	6.33e-23	1.04e-26	0.90169	0.61965
	1	4	cg00085493	6.49e-27	3.15e-21	1.51e-25	0.37108	0.10159
	1	4	cg00087511	1.26e-27	6.1e-22	4.34e-26	0.61547	0.84668
	1	4	cg00087601	8.35e-29	4.05e-23	9.58e-27	0.91482	0.57207
	1	4	cg00088251	2.38e-28	1.16e-22	1.42e-26	0.39177	0.6037
	1	4	cg00089453	5.57e-28	2.7e-22	2.42e-26	0.67908	0.45871
	1	4	cg00091302	7.8e-25	3.79e-19	1.11e-23	0.25945	0.47028
	1	4	cg00091349	1.63e-28	7.9e-23	1.15e-26	0.77474	0.1917
	1	4	cg00092400	5.69e-29	2.76e-23	9.58e-27	0.38702	0.076847
	1	4	cg00093099	1.34e-27	6.49e-22	4.54e-26	0.57557	0.26331
	1	4	cg00093643	1.31e-25	6.37e-20	2.13e-24	0.52059	0.29182
	1	4	cg00094734	2.71e-22	1.32e-16	2.78e-21	0.57899	0.79156
	1	4	cg00100420	1.22e-28	5.94e-23	1.02e-26	0.53635	0.12385
	1	4	cg00101629	2.08e-26	1.01e-20	4.08e-25	0.72053	0.24896
	1	4	cg00104562	5.51e-29	2.68e-23	9.58e-27	0.15006	0.76925
	1	4	cg00105306	2.31e-28	1.12e-22	1.39e-26	0.89196	0.55945
	1	4	cg00112314	2.34e-26	1.14e-20	4.54e-25	0.35893	0.56058
	1	4	cg00112952	3.49e-20	1.7e-14	2.94e-19	0.86663	0.53533
	1	4	cg00113020	6.68e-29	3.24e-23	9.58e-27	0.26552	0.8784
	1	4	cg00115458	1.63e-28	7.9e-23	1.15e-26	0.1747	0.44491
	1	4	cg00115639	7.12e-29	3.46e-23	9.58e-27	0.84243	0.48215
	1	4	cg00116699	3.94e-28	1.91e-22	1.93e-26	0.89655	0.61287
	1	4	cg00121045	2.77e-25	1.34e-19	4.23e-24	0.73884	0.50746
	1	4	cg00122406	3.29e-27	1.6e-21	8.71e-26	0.39125	0.09926
	1	4	cg00122779	2.82e-11	1.37e-05	1.04e-10	0.40927	0.61116
	1	4	cg00125455	8.62e-29	4.18e-23	9.58e-27	0.8978	0.44391
	1	4	cg00126173	3.2e-22	1.55e-16	3.27e-21	0.59967	0.82125
	1	4	cg00127408	5.17e-29	2.51e-23	9.58e-27	0.45739	0.76797
	1	4	cg00128100	8.62e-29	4.18e-23	9.58e-27	0.60829	0.86436
	1	4	cg00130693	8.62e-29	4.18e-23	9.58e-27	0.84078	0.45391
	1	4	cg00133476	6.12e-28	2.97e-22	2.58e-26	0.76902	0.54841
	1	4	cg00135888	1.18e-27	5.73e-22	4.14e-26	0.47266	0.15684
	1	4	cg00138407	1.79e-28	8.69e-23	1.21e-26	0.83468	0.47567
	1	4	cg00139681	5.4e-28	2.62e-22	2.37e-26	0.76475	0.34873
	1	4	cg00142402	2.73e-27	1.33e-21	7.6e-26	0.47309	0.22984
	1	4	cg00143364	5.74e-27	2.79e-21	1.36e-25	0.81748	0.61064
	1	4	cg00145915	6.68e-29	3.24e-23	9.58e-27	0.37677	0.85662
	1	4	cg00147332	5e-26	2.43e-20	8.91e-25	0.55528	0.30844
	1	4	cg00147638	4.21e-27	2.05e-21	1.06e-25	0.59722	0.88007
	1	4	cg00150882	2.62e-28	1.27e-22	1.5e-26	0.34815	0.11159
	1	4	cg00152117	1.82e-25	8.85e-20	2.88e-24	0.5824	0.82298
	1	4	cg00152340	5.62e-23	2.73e-17	6.21e-22	0.64839	0.86834
	1	4	cg00152942	3.72e-27	1.81e-21	9.6e-26	0.7941	0.55005
	1	4	cg00153306	2.54e-28	1.23e-22	1.47e-26	0.52719	0.14282
	1	4	cg00153919	1.88e-25	9.12e-20	2.96e-24	0.42596	0.14243
	1	4	cg00154119	6.47e-29	3.14e-23	9.58e-27	0.83817	0.46193
	1	4	cg00156995	7.83e-29	3.8e-23	9.58e-27	0.24765	0.58696
	1	4	cg00157012	1.53e-28	7.42e-23	1.12e-26	0.44297	0.10495
	1	4	cg00157359	6.27e-29	3.04e-23	9.58e-27	0.096242	0.50614
	1	4	cg00158530	5.93e-28	2.88e-22	2.53e-26	0.88603	0.54497
	1	4	cg00158770	1.58e-28	7.66e-23	1.13e-26	0.90468	0.61724
	1	4	cg00159243	5.17e-29	2.51e-23	9.58e-27	0.84112	0.36875
	1	4	cg00160478	3.37e-28	1.63e-22	1.75e-26	0.51843	0.76914
	1	4	cg00160981	4.91e-28	2.39e-22	2.22e-26	0.40363	0.15429
	1	4	cg00161247	5.51e-29	2.68e-23	9.58e-27	0.48209	0.72746
	1	4	cg00162673	1.01e-27	4.9e-22	3.69e-26	0.18039	0.51254
	1	4	cg00168694	7.12e-29	3.46e-23	9.58e-27	0.91603	0.12269
	1	4	cg00170438	6.68e-29	3.24e-23	9.58e-27	0.1639	0.55226
	1	4	cg00173776	3.78e-20	1.84e-14	3.17e-19	0.84685	0.52807
	1	4	cg00174718	3.39e-27	1.65e-21	8.92e-26	0.66295	0.2658
	1	4	cg00175838	5.07e-27	2.46e-21	1.23e-25	0.69224	0.47379
	1	4	cg00176309	7.35e-29	3.57e-23	9.58e-27	0.92041	0.63288
	1	4	cg00177203	6.47e-29	3.14e-23	9.58e-27	0.93182	0.52705
	1	4	cg00177388	3.09e-27	1.5e-21	8.31e-26	0.34294	0.10619
	1	4	cg00178728	9.48e-29	4.6e-23	9.61e-27	0.22711	0.80209
	1	4	cg00179026	6.68e-29	3.24e-23	9.58e-27	0.30376	0.87174
	1	4	cg00180447	1.22e-28	5.94e-23	1.02e-26	0.72405	0.48327
	1	4	cg00181432	2.91e-27	1.41e-21	7.94e-26	0.50561	0.26568
	1	4	cg00181439	2e-27	9.73e-22	6.16e-26	0.44614	0.1861
	1	4	cg00181849	6.26e-29	3.04e-23	9.58e-27	0.64432	0.9237
	1	4	cg00183239	1.26e-28	6.13e-23	1.02e-26	0.14645	0.81752
	1	4	cg00183468	7.12e-29	3.46e-23	9.58e-27	0.14456	0.77356
	1	4	cg00186909	6.68e-29	3.24e-23	9.58e-27	0.76343	0.219
	1	4	cg00187535	5.17e-29	2.51e-23	9.58e-27	0.39167	0.10342
	1	4	cg00187686	3.06e-28	1.49e-22	1.66e-26	0.55507	0.11936
	1	4	cg00188748	2.65e-26	1.29e-20	5.05e-25	0.32908	0.12844
	1	4	cg00191957	2.18e-24	1.06e-18	2.88e-23	0.58432	0.34508
	1	4	cg00192882	3.93e-26	1.91e-20	7.17e-25	0.75844	0.474
	1	4	cg00201133	1.09e-26	5.31e-21	2.35e-25	0.3512	0.12305
	1	4	cg00201196	8.35e-29	4.05e-23	9.58e-27	0.90341	0.50968
	1	4	cg00201760	2.27e-27	1.1e-21	6.74e-26	0.53316	0.12029
	1	4	cg00203037	3.82e-28	1.85e-22	1.89e-26	0.90695	0.61464
	1	4	cg00203568	1.27e-14	6.15e-09	6.48e-14	0.4408	0.22136
	1	4	cg00204512	7.62e-28	3.7e-22	3.02e-26	0.48603	0.15065
	1	4	cg00206490	1.27e-26	6.19e-21	2.68e-25	0.49068	0.28121
	1	4	cg00206507	5.69e-29	2.76e-23	9.58e-27	0.84801	0.31308
	1	4	cg00207226	6.68e-29	3.24e-23	9.58e-27	0.89751	0.33024
	1	4	cg00207280	6.9e-27	3.35e-21	1.59e-25	0.32794	0.11818
	1	4	cg00208012	4.61e-28	2.24e-22	2.13e-26	0.85023	0.22061
	1	4	cg00209037	1.77e-27	8.59e-22	5.61e-26	0.76042	0.42153
	1	4	cg00210856	5.69e-29	2.76e-23	9.58e-27	0.72628	0.15222
	1	4	cg00211115	9.79e-28	4.75e-22	3.61e-26	0.81022	0.60074
	1	4	cg00211174	1.53e-28	7.42e-23	1.12e-26	0.86216	0.38443
	1	4	cg00217953	1.22e-27	5.91e-22	4.24e-26	0.81197	0.58912
	1	4	cg00218914	2.65e-27	1.29e-21	7.44e-26	0.48513	0.14692
	1	4	cg00219816	1.26e-28	6.13e-23	1.02e-26	0.83291	0.46026
	1	4	cg00220335	6.89e-29	3.35e-23	9.58e-27	0.49817	0.76465
	1	4	cg00221718	2.13e-27	1.04e-21	6.45e-26	0.54259	0.11126
	1	4	cg00225902	6.68e-29	3.24e-23	9.58e-27	0.17264	0.79914
	1	4	cg00226923	5.17e-29	2.51e-23	9.58e-27	0.13871	0.87168
	1	4	cg00227093	1.3e-27	6.29e-22	4.44e-26	0.63158	0.40296
	1	4	cg00227665	5.17e-29	2.51e-23	9.58e-27	0.11893	0.85473
	1	4	cg00228735	6.69e-27	3.25e-21	1.55e-25	0.41571	0.12857
	1	4	cg00228984	1.09e-26	5.31e-21	2.35e-25	0.52989	0.3239
	1	4	cg00232092	2.34e-27	1.14e-21	6.89e-26	0.77996	0.4187
	1	4	cg00234046	7.12e-29	3.46e-23	9.58e-27	0.89134	0.6197
	1	4	cg00235484	6.07e-29	2.95e-23	9.58e-27	0.87661	0.18454
	1	4	cg00236576	2.03e-28	9.86e-23	1.29e-26	0.12659	0.36547
	1	4	cg00242341	3.37e-28	1.63e-22	1.75e-26	0.77733	0.29167
	1	4	cg00244001	5.17e-29	2.51e-23	9.58e-27	0.43778	0.099948
	1	4	cg00246547	2.84e-23	1.38e-17	3.25e-22	0.54009	0.75854
	1	4	cg00249205	8.09e-29	3.93e-23	9.58e-27	0.87258	0.61137
	1	4	cg00249383	7.57e-27	3.67e-21	1.71e-25	0.47531	0.26191
	1	4	cg00249503	2.23e-28	1.08e-22	1.37e-26	0.87965	0.66923
	1	4	cg00252230	5.69e-29	2.76e-23	9.58e-27	0.8543	0.56952
	1	4	cg00252529	4.92e-27	2.39e-21	1.2e-25	0.36185	0.65534
	1	4	cg00253228	1.66e-27	8.07e-22	5.36e-26	0.57891	0.26183
	1	4	cg00253398	2.62e-28	1.27e-22	1.5e-26	0.64538	0.88116
	1	4	cg00253735	1.49e-24	7.23e-19	2.02e-23	0.42607	0.21791
	1	4	cg00255919	1.13e-13	5.47e-08	5.27e-13	0.41747	0.21029
	1	4	cg00257775	3.59e-26	1.74e-20	6.61e-25	0.47519	0.20607
	1	4	cg00258316	1.18e-28	5.75e-23	1.01e-26	0.72945	0.43591
	1	4	cg00259404	7.59e-29	3.68e-23	9.58e-27	0.91067	0.12094
	1	4	cg00259742	8.11e-28	3.94e-22	3.15e-26	0.72799	0.51036
	1	4	cg00261690	6.27e-29	3.04e-23	9.58e-27	0.92097	0.29526
	1	4	cg00268476	1.66e-27	8.07e-22	5.36e-26	0.6815	0.26961
	1	4	cg00268744	1.73e-28	8.42e-23	1.19e-26	0.86276	0.62943
	1	4	cg00270625	7.14e-25	3.47e-19	1.02e-23	0.8469	0.60203
	1	4	cg00270654	4.2e-28	2.04e-22	2e-26	0.59469	0.85991
	1	4	cg00275126	2.41e-27	1.17e-21	7.05e-26	0.64112	0.85151
	1	4	cg00275741	2.2e-27	1.07e-21	6.59e-26	0.45804	0.24072
	1	4	cg00275828	1.23e-25	6e-20	2.02e-24	0.68352	0.42593
	1	4	cg00277804	5.4e-28	2.62e-22	2.37e-26	0.9125	0.70623
	1	4	cg00278366	5.17e-29	2.51e-23	9.58e-27	0.5892	0.15755
	1	4	cg00278392	1.22e-28	5.94e-23	1.02e-26	0.83709	0.15226
	1	4	cg00280235	9.19e-29	4.46e-23	9.58e-27	0.59866	0.22776
	1	4	cg00287012	9.19e-29	4.46e-23	9.58e-27	0.85421	0.51699
	1	4	cg00288598	5.88e-29	2.85e-23	9.58e-27	0.91397	0.18256
	1	4	cg00290023	5.17e-29	2.51e-23	9.58e-27	0.46418	0.081727
	1	4	cg00291213	6.47e-29	3.14e-23	9.58e-27	0.82759	0.14567
	1	4	cg00294109	6.89e-29	3.35e-23	9.58e-27	0.37891	0.058762
	1	4	cg00294538	1.2e-24	5.81e-19	1.64e-23	0.53235	0.73573
	1	4	cg00295780	1.88e-27	9.14e-22	5.88e-26	0.65759	0.25448
	1	4	cg00299286	2.45e-17	1.19e-11	1.6e-16	0.18404	0.41702
	1	4	cg00300303	1.11e-28	5.4e-23	9.89e-27	0.846	0.46427
	1	4	cg00302979	3.59e-28	1.74e-22	1.82e-26	0.90508	0.69102
	1	4	cg00303210	2.03e-28	9.86e-23	1.29e-26	0.77491	0.38932
	1	4	cg00309945	3.06e-28	1.49e-22	1.66e-26	0.8267	0.57043
	1	4	cg00310412	7.62e-28	3.7e-22	3.02e-26	0.3523	0.58
	1	4	cg00311035	1.03e-26	4.99e-21	2.23e-25	0.46211	0.25739
	1	4	cg00314892	5.34e-29	2.59e-23	9.58e-27	0.47438	0.78592
	1	4	cg00315395	1.11e-27	5.39e-22	3.96e-26	0.49846	0.82777
	1	4	cg00316800	1.61e-27	7.83e-22	5.23e-26	0.73374	0.42191
	1	4	cg00317010	5.88e-29	2.85e-23	9.58e-27	0.87638	0.65246
	1	4	cg00319692	6.89e-29	3.35e-23	9.58e-27	0.87569	0.64631
	1	4	cg00319774	8.9e-29	4.32e-23	9.58e-27	0.064532	0.28749
	1	4	cg00320765	7.57e-27	3.67e-21	1.71e-25	0.61285	0.85052
	1	4	cg00323915	2.54e-23	1.23e-17	2.92e-22	0.78725	0.53288
	1	4	cg00324097	9.97e-27	4.84e-21	2.17e-25	0.13972	0.36309
	1	4	cg00326300	2.73e-27	1.33e-21	7.6e-26	0.21726	0.7924
	1	4	cg00328219	1.39e-28	6.74e-23	1.07e-26	0.40335	0.7612
	1	4	cg00328720	9.48e-29	4.6e-23	9.61e-27	0.91251	0.46463
	1	4	cg00329157	4.33e-28	2.1e-22	2.04e-26	0.90039	0.66216
	1	4	cg00329411	2.7e-28	1.31e-22	1.53e-26	0.76938	0.4173
	1	4	cg00332146	5.88e-29	2.85e-23	9.58e-27	0.63579	0.11064
	1	4	cg00333528	2.41e-27	1.17e-21	7.05e-26	0.46041	0.15106
	1	4	cg00334274	6.9e-27	3.35e-21	1.59e-25	0.49084	0.80394
	1	4	cg00340958	3.59e-28	1.74e-22	1.82e-26	0.8915	0.58639
	1	4	cg00343906	8.9e-29	4.32e-23	9.58e-27	0.90277	0.21813
	1	4	cg00344308	5.07e-28	2.46e-22	2.26e-26	0.69957	0.24337
	1	4	cg00344422	5.39e-27	2.62e-21	1.29e-25	0.39463	0.18464
	1	4	cg00344445	3.48e-28	1.69e-22	1.79e-26	0.91848	0.68025
	1	4	cg00346898	8.11e-28	3.94e-22	3.15e-26	0.69042	0.40189
	1	4	cg00347863	2.57e-27	1.25e-21	7.33e-26	0.19905	0.62892
	1	4	cg00352106	5.75e-28	2.79e-22	2.47e-26	0.7954	0.59539
	1	4	cg00354542	2.65e-27	1.29e-21	7.44e-26	0.4266	0.096659
	1	4	cg00355656	1.35e-25	6.56e-20	2.19e-24	0.84223	0.6379
	1	4	cg00355804	9.48e-29	4.6e-23	9.61e-27	0.7987	0.41958
	1	4	cg00357551	1.4e-26	6.78e-21	2.89e-25	0.55014	0.25274
	1	4	cg00357988	1.3e-28	6.33e-23	1.04e-26	0.86338	0.44962
	1	4	cg00359365	5.34e-29	2.59e-23	9.58e-27	0.76341	0.13258
	1	4	cg00360761	5.69e-29	2.76e-23	9.58e-27	0.38242	0.10449
	1	4	cg00362381	2.2e-27	1.07e-21	6.59e-26	0.32786	0.76799
	1	4	cg00364287	6.32e-28	3.07e-22	2.63e-26	0.29916	0.060303
	1	4	cg00366252	1.31e-26	6.38e-21	2.75e-25	0.49482	0.26483
	1	4	cg00372886	9.2e-28	4.46e-22	3.45e-26	0.84801	0.37143
	1	4	cg00373763	6.26e-29	3.04e-23	9.58e-27	0.92302	0.61788
	1	4	cg00374672	1.67e-25	8.09e-20	2.65e-24	0.36938	0.14225
	1	4	cg00375819	8.35e-29	4.05e-23	9.58e-27	0.29965	0.065808
	1	4	cg00377497	6.68e-29	3.24e-23	9.58e-27	0.8774	0.29958
	1	4	cg00379720	1.04e-27	5.06e-22	3.78e-26	0.33596	0.10375
	1	4	cg00382138	1.73e-28	8.42e-23	1.19e-26	0.67049	0.30459
	1	4	cg00382999	1.18e-28	5.75e-23	1.01e-26	0.78351	0.16483
	1	4	cg00387090	7.35e-29	3.57e-23	9.58e-27	0.52416	0.23367
	1	4	cg00388871	6.47e-29	3.14e-23	9.58e-27	0.79047	0.29699
	1	4	cg00390191	8.35e-29	4.05e-23	9.58e-27	0.53364	0.23524
	1	4	cg00390484	3.1e-23	1.5e-17	3.53e-22	0.55119	0.7553
	1	4	cg00390511	2.38e-28	1.16e-22	1.42e-26	0.79536	0.36676
	1	4	cg00395063	1.39e-28	6.74e-23	1.07e-26	0.56635	0.31274
	1	4	cg00395296	7.59e-29	3.68e-23	9.58e-27	0.91091	0.65895
	1	4	cg00396427	1.15e-28	5.57e-23	9.97e-27	0.66947	0.90544
	1	4	cg00401972	8.37e-28	4.06e-22	3.22e-26	0.71693	0.23031
	1	4	cg00404053	9.42e-26	4.58e-20	1.58e-24	0.3856	0.17298
	1	4	cg00405190	9.48e-29	4.6e-23	9.61e-27	0.8935	0.41343
	1	4	cg00407944	1.03e-26	4.99e-21	2.23e-25	0.33911	0.13826
	1	4	cg00409309	9.48e-29	4.6e-23	9.61e-27	0.27293	0.76334
	1	4	cg00409658	1.47e-27	7.13e-22	4.87e-26	0.64198	0.15525
	1	4	cg00411595	2.57e-27	1.25e-21	7.33e-26	0.45525	0.1595
	1	4	cg00412094	1.15e-28	5.57e-23	9.97e-27	0.40567	0.76974
	1	4	cg00412772	2.14e-26	1.04e-20	4.19e-25	0.61753	0.39631
	1	4	cg00415993	1.78e-26	8.65e-21	3.58e-25	0.51893	0.21313
	1	4	cg00416710	7.83e-29	3.8e-23	9.58e-27	0.72484	0.31396
	1	4	cg00420884	6.68e-29	3.24e-23	9.58e-27	0.86866	0.64877
	1	4	cg00421624	2.7e-28	1.31e-22	1.53e-26	0.51888	0.14001
	1	4	cg00421693	7.58e-25	3.68e-19	1.08e-23	0.53355	0.79739
	1	4	cg00423487	6.27e-29	3.04e-23	9.58e-27	0.35164	0.63384
	1	4	cg00423969	2.65e-27	1.29e-21	7.44e-26	0.46102	0.16008
	1	4	cg00424286	5.98e-25	2.9e-19	8.64e-24	0.52932	0.79908
	1	4	cg00426377	1.04e-28	5.07e-23	9.73e-27	0.64022	0.30388
	1	4	cg00427260	4.09e-27	1.98e-21	1.03e-25	0.63576	0.89707
	1	4	cg00430036	2.9e-26	1.41e-20	5.47e-25	0.53825	0.23649
	1	4	cg00433709	5.17e-29	2.51e-23	9.58e-27	0.25743	0.79262
	1	4	cg00434119	1.89e-26	9.2e-21	3.77e-25	0.78214	0.56746
	1	4	cg00435173	2.49e-27	1.21e-21	7.21e-26	0.66558	0.28492
	1	4	cg00438026	1.43e-28	6.96e-23	1.08e-26	0.57346	0.7921
	1	4	cg00439981	1.94e-27	9.43e-22	6.02e-26	0.92528	0.65187
	1	4	cg00442646	6.47e-29	3.14e-23	9.58e-27	0.3499	0.64385
	1	4	cg00443307	1.31e-25	6.36e-20	2.13e-24	0.59332	0.33415
	1	4	cg00443981	3.48e-28	1.69e-22	1.79e-26	0.92687	0.61767
	1	4	cg00444740	2.65e-27	1.29e-21	7.44e-26	0.65353	0.11541
	1	4	cg00446046	8.09e-29	3.93e-23	9.58e-27	0.85387	0.1897
	1	4	cg00446123	9.49e-28	4.61e-22	3.53e-26	0.079662	0.66508
	1	4	cg00447110	1.58e-28	7.65e-23	1.13e-26	0.35503	0.093902
	1	4	cg00448191	6.47e-29	3.14e-23	9.58e-27	0.25562	0.54477
	1	4	cg00448868	7.12e-29	3.46e-23	9.58e-27	0.87631	0.32802
	1	4	cg00449189	5.17e-29	2.51e-23	9.58e-27	0.34899	0.13575
	1	4	cg00449812	7.11e-27	3.45e-21	1.63e-25	0.39732	0.18392
	1	4	cg00450651	6.07e-29	2.95e-23	9.58e-27	0.64331	0.11534
	1	4	cg00453717	7.12e-29	3.46e-23	9.58e-27	0.89968	0.16995
	1	4	cg00454592	7.59e-29	3.68e-23	9.58e-27	0.86641	0.29148
	1	4	cg00458681	2.65e-26	1.29e-20	5.05e-25	0.68865	0.38475
	1	4	cg00460983	1.14e-27	5.56e-22	4.05e-26	0.77856	0.22339
	1	4	cg00462488	6.68e-29	3.24e-23	9.58e-27	0.79997	0.59196
	1	4	cg00463732	1.18e-28	5.75e-23	1.01e-26	0.85012	0.38907
	1	4	cg00464814	6.89e-29	3.35e-23	9.58e-27	0.5052	0.18296
	1	4	cg00464927	5.17e-29	2.51e-23	9.58e-27	0.17063	0.89215
	1	4	cg00466268	3e-27	1.46e-21	8.12e-26	0.36045	0.11349
	1	4	cg00466334	5.75e-28	2.79e-22	2.47e-26	0.30303	0.071774
	1	4	cg00470817	5.69e-29	2.76e-23	9.58e-27	0.61233	0.9032
	1	4	cg00471059	7.83e-29	3.8e-23	9.58e-27	0.77432	0.55809
	1	4	cg00471368	6.68e-29	3.24e-23	9.58e-27	0.37679	0.86015
	1	4	cg00471371	7.83e-29	3.8e-23	9.58e-27	0.91269	0.37332
	1	4	cg00472277	5.51e-29	2.68e-23	9.58e-27	0.58245	0.13048
	1	4	cg00472758	1.85e-28	8.97e-23	1.23e-26	0.86336	0.65768
	1	4	cg00473501	2.88e-28	1.4e-22	1.59e-26	0.8065	0.37495
	1	4	cg00473633	4.21e-27	2.05e-21	1.06e-25	0.80435	0.27115
	1	4	cg00475182	2.57e-27	1.25e-21	7.33e-26	0.58027	0.35105
	1	4	cg00475235	1.43e-28	6.96e-23	1.08e-26	0.74548	0.31801
	1	4	cg00476430	1.73e-28	8.42e-23	1.19e-26	0.51099	0.86182
	1	4	cg00476608	3.06e-28	1.49e-22	1.66e-26	0.90404	0.59406
	1	4	cg00476653	2.9e-26	1.41e-20	5.47e-25	0.21682	0.49803
	1	4	cg00476955	3.82e-28	1.85e-22	1.89e-26	0.463	0.16784
	1	4	cg00479463	3.58e-24	1.74e-18	4.6e-23	0.41994	0.72538
	1	4	cg00480856	2.54e-20	1.23e-14	2.16e-19	0.72289	0.5216
	1	4	cg00483030	2.91e-27	1.41e-21	7.94e-26	0.43288	0.12351
	1	4	cg00483217	7.59e-29	3.68e-23	9.58e-27	0.84679	0.29598
	1	4	cg00484122	3.59e-28	1.74e-22	1.82e-26	0.73303	0.52583
	1	4	cg00484711	2.77e-25	1.34e-19	4.23e-24	0.50332	0.80813
	1	4	cg00486143	1.43e-28	6.96e-23	1.08e-26	0.52001	0.17205
	1	4	cg00488091	7.86e-28	3.82e-22	3.08e-26	0.78305	0.15359
	1	4	cg00488514	9.59e-25	4.66e-19	1.34e-23	0.67063	0.30446
	1	4	cg00489394	3.61e-27	1.75e-21	9.36e-26	0.33197	0.12487
	1	4	cg00490406	3.09e-27	1.5e-21	8.31e-26	0.55404	0.13814
	1	4	cg00493389	9.79e-29	4.75e-23	9.63e-27	0.56706	0.83449
	1	4	cg00493422	4.72e-25	2.29e-19	6.94e-24	0.49775	0.26805
	1	4	cg00494183	5.17e-29	2.51e-23	9.58e-27	0.8371	0.57225
	1	4	cg00495443	3.37e-28	1.63e-22	1.75e-26	0.91118	0.61315
	1	4	cg00495693	1.85e-28	8.97e-23	1.23e-26	0.10182	0.31495
	1	4	cg00498401	2.01e-26	9.78e-21	3.98e-25	0.72663	0.50165
	1	4	cg00499700	1.09e-26	5.31e-21	2.35e-25	0.38956	0.17956
	1	4	cg00500176	3e-27	1.46e-21	8.12e-26	0.68273	0.40317
	1	4	cg00500359	7.83e-29	3.8e-23	9.58e-27	0.92594	0.22802
	1	4	cg00501622	8.37e-28	4.06e-22	3.22e-26	0.73543	0.53287
	1	4	cg00501876	1.08e-27	5.22e-22	3.86e-26	0.45718	0.6597
	1	4	cg00501919	2.57e-27	1.25e-21	7.33e-26	0.44839	0.77303
	1	4	cg00502254	6.89e-29	3.35e-23	9.58e-27	0.90456	0.55443
	1	4	cg00502509	7.83e-29	3.8e-23	9.58e-27	0.93972	0.63344
	1	4	cg00502597	5.17e-29	2.51e-23	9.58e-27	0.58935	0.22004
	1	4	cg00502926	7.35e-29	3.57e-23	9.58e-27	0.8155	0.12914
	1	4	cg00504285	1.73e-28	8.42e-23	1.19e-26	0.31449	0.53315
	1	4	cg00504410	1.08e-28	5.23e-23	9.8e-27	0.86611	0.58658
	1	4	cg00504599	8.09e-29	3.93e-23	9.58e-27	0.76932	0.40114
	1	4	cg00504782	2.57e-27	1.25e-21	7.33e-26	0.53382	0.33119
	1	4	cg00505318	7.83e-29	3.8e-23	9.58e-27	0.26497	0.72594
	1	4	cg00506299	7.83e-29	3.8e-23	9.58e-27	0.91642	0.4406
	1	4	cg00509007	7.35e-29	3.57e-23	9.58e-27	0.91349	0.67667
	1	4	cg00509451	2.27e-27	1.1e-21	6.74e-26	0.88858	0.67856
	1	4	cg00509610	7.83e-29	3.8e-23	9.58e-27	0.80508	0.22284
	1	4	cg00509772	5.69e-29	2.76e-23	9.58e-27	0.11815	0.59355
	1	4	cg00510149	5.51e-29	2.68e-23	9.58e-27	0.91252	0.48825
	1	4	cg00510437	1.01e-27	4.9e-22	3.69e-26	0.36163	0.064524
	1	4	cg00510598	2.57e-27	1.25e-21	7.33e-26	0.55958	0.33889
	1	4	cg00511027	5.17e-29	2.51e-23	9.58e-27	0.28166	0.87728
	1	4	cg00511167	5.65e-26	2.74e-20	9.94e-25	0.48548	0.23422
	1	4	cg00513288	3.16e-28	1.54e-22	1.69e-26	0.3454	0.61162
	1	4	cg00514486	6.27e-29	3.04e-23	9.58e-27	0.8477	0.46553
	1	4	cg00514723	1.61e-27	7.83e-22	5.23e-26	0.63898	0.16594
	1	4	cg00516092	5.34e-29	2.59e-23	9.58e-27	0.6533	0.14472
	1	4	cg00517080	5.51e-29	2.68e-23	9.58e-27	0.076676	0.84656
	1	4	cg00517261	3.06e-28	1.49e-22	1.66e-26	0.5238	0.26818
	1	4	cg00519063	1.58e-28	7.66e-23	1.13e-26	0.85132	0.6003
	1	4	cg00520380	5.69e-29	2.76e-23	9.58e-27	0.78974	0.51223
	1	4	cg00521239	6.68e-29	3.24e-23	9.58e-27	0.10023	0.37072
	1	4	cg00522276	5.51e-29	2.68e-23	9.58e-27	0.2986	0.072503
	1	4	cg00524374	5.51e-29	2.68e-23	9.58e-27	0.57517	0.11959
	1	4	cg00524561	5e-26	2.43e-20	8.91e-25	0.54817	0.21772
	1	4	cg00524900	7.59e-29	3.68e-23	9.58e-27	0.71723	0.12851
	1	4	cg00525383	9.42e-18	4.57e-12	6.39e-17	0.48375	0.25264
	1	4	cg00528492	1.83e-27	8.86e-22	5.75e-26	0.46976	0.80148
	1	4	cg00528616	3.84e-27	1.87e-21	9.83e-26	0.41325	0.14415
	1	4	cg00530720	7.12e-29	3.46e-23	9.58e-27	0.47056	0.14444
	1	4	cg00530805	9.19e-29	4.46e-23	9.58e-27	0.65575	0.29955
	1	4	cg00530870	3.19e-27	1.55e-21	8.5e-26	0.64638	0.35748
	1	4	cg00531137	1.39e-28	6.74e-23	1.07e-26	0.062346	0.49641
	1	4	cg00532474	5.07e-27	2.46e-21	1.23e-25	0.6074	0.31535
	1	4	cg00532802	1.34e-27	6.49e-22	4.54e-26	0.43061	0.18528
	1	4	cg00533183	2.61e-25	1.27e-19	4.01e-24	0.52685	0.7796
	1	4	cg00533827	9.19e-29	4.46e-23	9.58e-27	0.9045	0.69805
	1	4	cg00533990	7.8e-27	3.79e-21	1.76e-25	0.51927	0.2285
	1	4	cg00534022	2.65e-27	1.29e-21	7.44e-26	0.60502	0.15285
	1	4	cg00534163	8.62e-29	4.18e-23	9.58e-27	0.91531	0.67157
	1	4	cg00534858	8.35e-29	4.05e-23	9.58e-27	0.13973	0.5996
	1	4	cg00536939	2e-27	9.73e-22	6.16e-26	0.5126	0.10813
	1	4	cg00537820	8.09e-29	3.93e-23	9.58e-27	0.40094	0.12895
	1	4	cg00539174	8.04e-27	3.91e-21	1.81e-25	0.29032	0.55255
	1	4	cg00540464	3.16e-28	1.54e-22	1.69e-26	0.5727	0.89631
	1	4	cg00541638	1.17e-22	5.68e-17	1.25e-21	0.31223	0.54135
	1	4	cg00541718	1.97e-28	9.56e-23	1.27e-26	0.81626	0.48419
	1	4	cg00543073	1.11e-27	5.38e-22	3.96e-26	0.2172	0.43115
	1	4	cg00546248	5.17e-29	2.51e-23	9.58e-27	0.36473	0.78181
	1	4	cg00546897	3.37e-28	1.64e-22	1.75e-26	0.79365	0.21044
	1	4	cg00547480	1.79e-28	8.69e-23	1.21e-26	0.76512	0.41157
	1	4	cg00550955	5.69e-29	2.76e-23	9.58e-27	0.53892	0.82787
	1	4	cg00551910	2.65e-27	1.29e-21	7.44e-26	0.78326	0.56963
	1	4	cg00552235	3.09e-27	1.5e-21	8.31e-26	0.30287	0.096227
	1	4	cg00554969	8.29e-16	4.02e-10	4.74e-15	0.43755	0.18441
	1	4	cg00554993	5.34e-29	2.59e-23	9.58e-27	0.83125	0.09986
	1	4	cg00556100	6.07e-29	2.95e-23	9.58e-27	0.8548	0.44427
	1	4	cg00558702	1.03e-25	5.01e-20	1.71e-24	0.41175	0.20485
	1	4	cg00559635	2.12e-25	1.03e-19	3.31e-24	0.65458	0.86014
	1	4	cg00559992	2.38e-25	1.16e-19	3.69e-24	0.68109	0.88622
	1	4	cg00560747	1.11e-28	5.4e-23	9.89e-27	0.23774	0.58718
	1	4	cg00563824	6.97e-24	3.38e-18	8.61e-23	0.38325	0.15442
	1	4	cg00564061	6.97e-26	3.39e-20	1.2e-24	0.8453	0.64457
	1	4	cg00565090	5.51e-29	2.68e-23	9.58e-27	0.73493	0.47407
	1	4	cg00568164	5.51e-29	2.68e-23	9.58e-27	0.52603	0.86936
	1	4	cg00570088	3.72e-27	1.81e-21	9.6e-26	0.62435	0.88024
	1	4	cg00571483	8.09e-29	3.93e-23	9.58e-27	0.52359	0.1587
	1	4	cg00572089	7.8e-27	3.79e-21	1.76e-25	0.45782	0.23522
	1	4	cg00572323	5.51e-29	2.68e-23	9.58e-27	0.61611	0.86047
	1	4	cg00572387	1.65e-28	8.03e-23	1.17e-26	0.75373	0.34565
	1	4	cg00578614	5.69e-29	2.76e-23	9.58e-27	0.83814	0.14467
	1	4	cg00582583	7.83e-29	3.8e-23	9.58e-27	0.5874	0.90545
	1	4	cg00582663	3.48e-28	1.69e-22	1.79e-26	0.68575	0.16312
	1	4	cg00582971	2.07e-27	1e-21	6.3e-26	0.26691	0.058761
	1	4	cg00583068	1.31e-25	6.37e-20	2.13e-24	0.60222	0.38685
	1	4	cg00589581	5.4e-28	2.62e-22	2.37e-26	0.28351	0.58099
	1	4	cg00590039	9.31e-25	4.52e-19	1.3e-23	0.38781	0.17929
	1	4	cg00591949	1.3e-27	6.29e-22	4.44e-26	0.55435	0.82286
	1	4	cg00593607	3.82e-28	1.85e-22	1.89e-26	0.78286	0.14634
	1	4	cg00599219	2.53e-28	1.23e-22	1.47e-26	0.72003	0.23149
	1	4	cg00601124	2.46e-25	1.19e-19	3.8e-24	0.63559	0.89142
	1	4	cg00601368	1.43e-25	6.96e-20	2.31e-24	0.51255	0.79934
	1	4	cg00602811	2e-27	9.73e-22	6.16e-26	0.58912	0.2015
	1	4	cg00604736	6.32e-28	3.07e-22	2.63e-26	0.67505	0.88449
	1	4	cg00605777	1.83e-27	8.86e-22	5.75e-26	0.64958	0.36746
	1	4	cg00606739	3.29e-27	1.6e-21	8.71e-26	0.4306	0.21492
	1	4	cg00607627	6.07e-29	2.95e-23	9.58e-27	0.43866	0.15738
	1	4	cg00607630	5.17e-29	2.51e-23	9.58e-27	0.4239	0.87188
	1	4	cg00607755	8.9e-29	4.32e-23	9.58e-27	0.67283	0.39592
	1	4	cg00609227	5.34e-29	2.59e-23	9.58e-27	0.29235	0.63769
	1	4	cg00609333	8.62e-29	4.18e-23	9.58e-27	0.91655	0.67871
	1	4	cg00613284	1.11e-28	5.4e-23	9.89e-27	0.29721	0.70867
	1	4	cg00617975	5.17e-29	2.51e-23	9.58e-27	0.62735	0.87626
	1	4	cg00619207	7.12e-29	3.46e-23	9.58e-27	0.791	0.14442
	1	4	cg00622552	1.83e-27	8.86e-22	5.75e-26	0.48961	0.27756
	1	4	cg00622799	1.94e-27	9.43e-22	6.02e-26	0.33974	0.11015
	1	4	cg00624477	5.17e-29	2.51e-23	9.58e-27	0.39401	0.73817
	1	4	cg00625351	5.32e-25	2.58e-19	7.74e-24	0.65712	0.85745
	1	4	cg00630761	2.65e-27	1.29e-21	7.44e-26	0.90701	0.6763
	1	4	cg00631221	1.35e-28	6.53e-23	1.05e-26	0.2869	0.077819
	1	4	cg00636427	1.08e-27	5.22e-22	3.86e-26	0.53699	0.08115
	1	4	cg00636527	2.73e-27	1.33e-21	7.6e-26	0.35956	0.71953
	1	4	cg00637104	4.91e-28	2.39e-22	2.22e-26	0.87153	0.58804
	1	4	cg00637144	6.26e-29	3.04e-23	9.58e-27	0.83607	0.57278
	1	4	cg00637477	1.06e-26	5.15e-21	2.29e-25	0.39842	0.12994
	1	4	cg00638210	7.83e-29	3.8e-23	9.58e-27	0.83909	0.5036
	1	4	cg00639635	8.64e-28	4.19e-22	3.3e-26	0.81619	0.35898
	1	4	cg00645579	8.3e-27	4.03e-21	1.85e-25	0.46157	0.15148
	1	4	cg00646216	1.18e-27	5.73e-22	4.14e-26	0.85045	0.35167
	1	4	cg00648005	3.84e-27	1.86e-21	9.83e-26	0.72792	0.50113
	1	4	cg00648883	3.38e-26	1.64e-20	6.26e-25	0.42099	0.11148
	1	4	cg00649632	1.3e-28	6.33e-23	1.04e-26	0.52108	0.82295
	1	4	cg00653312	6.68e-29	3.24e-23	9.58e-27	0.56415	0.88439
	1	4	cg00657780	6.27e-29	3.04e-23	9.58e-27	0.90058	0.37358
	1	4	cg00658411	3.41e-25	1.65e-19	5.13e-24	0.79131	0.46158
	1	4	cg00659129	9.15e-26	4.44e-20	1.54e-24	0.63937	0.84638
	1	4	cg00660167	6.12e-28	2.97e-22	2.58e-26	0.93655	0.62578
	1	4	cg00661523	8.62e-29	4.18e-23	9.58e-27	0.48793	0.20512
	1	4	cg00663986	5.17e-29	2.51e-23	9.58e-27	0.51142	0.82595
	1	4	cg00664416	5.69e-29	2.76e-23	9.58e-27	0.5117	0.13989
	1	4	cg00668519	1.53e-26	7.43e-21	3.13e-25	0.70093	0.44007
	1	4	cg00674004	8.91e-28	4.33e-22	3.37e-26	0.69041	0.4173
	1	4	cg00682103	2.31e-28	1.12e-22	1.39e-26	0.94993	0.74136
	1	4	cg00682125	1.35e-28	6.53e-23	1.05e-26	0.42319	0.85124
	1	4	cg00682263	1.79e-28	8.69e-23	1.21e-26	0.71766	0.20235
	1	4	cg00685229	2.53e-25	1.23e-19	3.9e-24	0.65942	0.43382
	1	4	cg00686823	5.23e-28	2.54e-22	2.31e-26	0.78179	0.10517
	1	4	cg00686915	1.04e-27	5.06e-22	3.78e-26	0.35886	0.12496
	1	4	cg00686926	2.27e-26	1.1e-20	4.42e-25	0.75851	0.55046
	1	4	cg00688962	1.43e-28	6.96e-23	1.08e-26	0.33511	0.087763
	1	4	cg00690082	1.72e-27	8.33e-22	5.49e-26	0.41615	0.17394
	1	4	cg00691123	1.73e-28	8.42e-23	1.19e-26	0.92266	0.47934
	1	4	cg00691729	1.31e-26	6.38e-21	2.75e-25	0.60119	0.32681
	1	4	cg00691874	8.64e-28	4.19e-22	3.3e-26	0.60202	0.32535
	1	4	cg00692088	4.17e-26	2.03e-20	7.57e-25	0.39534	0.13806
	1	4	cg00693004	5.17e-29	2.51e-23	9.58e-27	0.80107	0.30386
	1	4	cg00697658	2.31e-28	1.12e-22	1.39e-26	0.24276	0.75521
	1	4	cg00698575	6.27e-29	3.04e-23	9.58e-27	0.78017	0.53832
	1	4	cg00699986	2.27e-27	1.1e-21	6.74e-26	0.70203	0.45266
	1	4	cg00701064	2.13e-27	1.04e-21	6.45e-26	0.55754	0.1566
	1	4	cg00701514	4.58e-25	2.23e-19	6.75e-24	0.68239	0.91339
	1	4	cg00701951	7.59e-29	3.68e-23	9.58e-27	0.89448	0.23297
	1	4	cg00703513	5.17e-29	2.51e-23	9.58e-27	0.50557	0.24815
	1	4	cg00704369	7.35e-22	3.57e-16	7.23e-21	0.51157	0.75069
	1	4	cg00704780	1.35e-28	6.53e-23	1.05e-26	0.91682	0.70071
	1	4	cg00704970	2.13e-27	1.04e-21	6.45e-26	0.63812	0.28651
	1	4	cg00706994	7.83e-29	3.8e-23	9.58e-27	0.17802	0.71712
	1	4	cg00708789	4.21e-27	2.05e-21	1.06e-25	0.43399	0.12321
	1	4	cg00709979	1.97e-28	9.56e-23	1.27e-26	0.30472	0.81255
	1	4	cg00710862	5e-26	2.43e-20	8.91e-25	0.71701	0.32688
	1	4	cg00711072	3e-27	1.46e-21	8.12e-26	0.44459	0.15001
	1	4	cg00714564	6.52e-28	3.16e-22	2.7e-26	0.44633	0.65837
	1	4	cg00714874	5.51e-29	2.68e-23	9.58e-27	0.31722	0.75281
	1	4	cg00718513	1.18e-28	5.75e-23	1.01e-26	0.27511	0.79614
	1	4	cg00719224	1.34e-27	6.49e-22	4.54e-26	0.75116	0.39538
	1	4	cg00719237	5.75e-28	2.79e-22	2.47e-26	0.6114	0.87443
	1	4	cg00719439	1.97e-28	9.56e-23	1.27e-26	0.39604	0.12243
	1	4	cg00719668	2.13e-27	1.04e-21	6.45e-26	0.52706	0.19465
	1	4	cg00719771	2.07e-27	1e-21	6.3e-26	0.65186	0.18762
	1	4	cg00720159	1.43e-28	6.96e-23	1.08e-26	0.81557	0.20165
	1	4	cg00729699	6.72e-28	3.26e-22	2.76e-26	0.58777	0.38034
	1	4	cg00730373	1.3e-28	6.33e-23	1.04e-26	0.22831	0.6217
	1	4	cg00730820	8.37e-28	4.06e-22	3.22e-26	0.72799	0.51083
	1	4	cg00733115	1.95e-26	9.48e-21	3.87e-25	0.51609	0.75951
	1	4	cg00733978	1.51e-27	7.35e-22	4.99e-26	0.81459	0.19318
	1	4	cg00735667	1.16e-26	5.64e-21	2.47e-25	0.30534	0.067377
	1	4	cg00736299	6.26e-29	3.04e-23	9.58e-27	0.83851	0.35596
	1	4	cg00736958	2.57e-27	1.25e-21	7.33e-26	0.53791	0.24231
	1	4	cg00738869	3.16e-28	1.54e-22	1.69e-26	0.28859	0.079903
	1	4	cg00739471	6.47e-29	3.14e-23	9.58e-27	0.37844	0.85198
	1	4	cg00741695	9.73e-20	4.72e-14	7.86e-19	0.52815	0.73388
	1	4	cg00741986	4.61e-28	2.24e-22	2.13e-26	0.39459	0.69983
	1	4	cg00744431	3.09e-27	1.5e-21	8.31e-26	0.4384	0.1891
	1	4	cg00747372	3.12e-25	1.51e-19	4.73e-24	0.66105	0.89025
	1	4	cg00747922	4.48e-27	2.18e-21	1.11e-25	0.29494	0.072391
	1	4	cg00748072	7.35e-29	3.57e-23	9.58e-27	0.91791	0.56325
	1	4	cg00748432	2.16e-28	1.05e-22	1.34e-26	0.71264	0.30761
	1	4	cg00749672	3.02e-25	1.47e-19	4.6e-24	0.69286	0.4827
	1	4	cg00750430	2e-24	9.7e-19	2.66e-23	0.54778	0.32212
	1	4	cg00753399	9.41e-22	4.57e-16	9.17e-21	0.57105	0.794
	1	4	cg00753676	8.77e-28	4.26e-22	3.35e-26	0.84277	0.5592
	1	4	cg00753924	1.85e-28	8.97e-23	1.23e-26	0.4884	0.22618
	1	4	cg00754604	2.91e-27	1.41e-21	7.94e-26	0.8422	0.60455
	1	4	cg00759807	6.77e-24	3.29e-18	8.38e-23	0.49464	0.80063
	1	4	cg00760729	1.34e-27	6.49e-22	4.54e-26	0.69067	0.13532
	1	4	cg00760872	2.91e-27	1.41e-21	7.94e-26	0.354	0.10648
	1	4	cg00760938	5.17e-29	2.51e-23	9.58e-27	0.11192	0.87734
	1	4	cg00762029	5.51e-29	2.68e-23	9.58e-27	0.20167	0.90571
	1	4	cg00764612	3.5e-27	1.7e-21	9.14e-26	0.39241	0.15821
	1	4	cg00765686	1.39e-25	6.76e-20	2.25e-24	0.39771	0.18087
	1	4	cg00765705	7.8e-25	3.79e-19	1.11e-23	0.3425	0.10605
	1	4	cg00767069	4.05e-26	1.97e-20	7.36e-25	0.34933	0.13544
	1	4	cg00770316	9.97e-27	4.84e-21	2.17e-25	0.42527	0.6733
	1	4	cg00770471	7.83e-29	3.8e-23	9.58e-27	0.27495	0.8201
	1	4	cg00771722	2.62e-28	1.27e-22	1.5e-26	0.71664	0.49368
	1	4	cg00772257	5.51e-29	2.68e-23	9.58e-27	0.80402	0.44613
	1	4	cg00774102	5.69e-29	2.76e-23	9.58e-27	0.83607	0.28583
	1	4	cg00775818	2.7e-28	1.31e-22	1.53e-26	0.85949	0.46088
	1	4	cg00775915	2.9e-26	1.41e-20	5.47e-25	0.29263	0.87796
	1	4	cg00777445	3.26e-28	1.58e-22	1.72e-26	0.91153	0.69798
	1	4	cg00778190	5.51e-29	2.68e-23	9.58e-27	0.36539	0.069642
	1	4	cg00779858	4.31e-20	2.09e-14	3.6e-19	0.6933	0.40124
	1	4	cg00780426	6.47e-29	3.14e-23	9.58e-27	0.83426	0.38161
	1	4	cg00780971	2.81e-26	1.37e-20	5.33e-25	0.30498	0.1016
	1	4	cg00782355	3.16e-28	1.54e-22	1.69e-26	0.31695	0.097761
	1	4	cg00782708	1.72e-27	8.33e-22	5.49e-26	0.76137	0.49553
	1	4	cg00783877	3.96e-27	1.92e-21	1.01e-25	0.88113	0.6386
	1	4	cg00785482	8.9e-29	4.32e-23	9.58e-27	0.90545	0.44094
	1	4	cg00787180	2.03e-28	9.86e-23	1.29e-26	0.2578	0.68739
	1	4	cg00787726	5.98e-25	2.9e-19	8.64e-24	0.57053	0.33519
	1	4	cg00789960	7.38e-24	3.58e-18	9.09e-23	0.84269	0.58048
	1	4	cg00790071	3.68e-24	1.79e-18	4.72e-23	0.68367	0.4391
	1	4	cg00790307	6.49e-27	3.15e-21	1.51e-25	0.72671	0.51488
	1	4	cg00791190	1.67e-25	8.09e-20	2.65e-24	0.52606	0.79278
	1	4	cg00791854	1.51e-27	7.35e-22	4.99e-26	0.53406	0.14605
	1	4	cg00792968	6.29e-27	3.05e-21	1.47e-25	0.50809	0.83473
	1	4	cg00796963	9.1e-27	4.42e-21	2.01e-25	0.75009	0.5343
	1	4	cg00799387	5.07e-28	2.46e-22	2.26e-26	0.80424	0.55078
	1	4	cg00799984	4.33e-28	2.1e-22	2.04e-26	0.88814	0.67616
	1	4	cg00802237	4.61e-28	2.24e-22	2.13e-26	0.86025	0.55423
	1	4	cg00802478	8.9e-29	4.32e-23	9.58e-27	0.49729	0.14604
	1	4	cg00804078	1.12e-18	5.45e-13	8.25e-18	0.50737	0.29702
	1	4	cg00804354	2.65e-27	1.29e-21	7.44e-26	0.35815	0.09928
	1	4	cg00804510	2.49e-27	1.21e-21	7.21e-26	0.69441	0.89557
	1	4	cg00805193	6.07e-29	2.95e-23	9.58e-27	0.78725	0.27358
	1	4	cg00806239	1.27e-26	6.18e-21	2.68e-25	0.49497	0.73497
	1	4	cg00808175	5.17e-29	2.51e-23	9.58e-27	0.44103	0.86879
	1	4	cg00808648	1.89e-26	9.2e-21	3.77e-25	0.34109	0.12802
	1	4	cg00809164	2.91e-27	1.41e-21	7.94e-26	0.36117	0.11585
	1	4	cg00809399	2.41e-27	1.17e-21	7.05e-26	0.63115	0.2226
	1	4	cg00810483	4.08e-24	1.98e-18	5.2e-23	0.55333	0.33055
	1	4	cg00810971	2.23e-28	1.08e-22	1.37e-26	0.81009	0.39738
	1	4	cg00812557	2.49e-27	1.21e-21	7.21e-26	0.57183	0.12066
	1	4	cg00812761	1.04e-28	5.07e-23	9.73e-27	0.67908	0.45272
	1	4	cg00812770	5.17e-29	2.51e-23	9.58e-27	0.4275	0.74094
	1	4	cg00813162	6.07e-29	2.95e-23	9.58e-27	0.84689	0.30796
	1	4	cg00813509	1.48e-26	7.21e-21	3.05e-25	0.32714	0.56179
	1	4	cg00816240	7.16e-28	3.48e-22	2.88e-26	0.78805	0.37378
	1	4	cg00818106	2.42e-26	1.17e-20	4.66e-25	0.34386	0.12941
	1	4	cg00819142	1.63e-28	7.9e-23	1.15e-26	0.89878	0.67757
	1	4	cg00822241	2.57e-27	1.25e-21	7.33e-26	0.3696	0.10827
	1	4	cg00822998	1.27e-26	6.18e-21	2.68e-25	0.46467	0.1949
	1	4	cg00825252	5.34e-29	2.59e-23	9.58e-27	0.595	0.11786
	1	4	cg00827581	5.17e-29	2.51e-23	9.58e-27	0.53909	0.89177
	1	4	cg00828556	1.39e-28	6.74e-23	1.07e-26	0.9002	0.1165
	1	4	cg00830755	2.12e-25	1.03e-19	3.31e-24	0.46829	0.8375
	1	4	cg00832329	1.22e-28	5.94e-23	1.02e-26	0.88081	0.14588
	1	4	cg00834988	1.2e-28	5.84e-23	1.02e-26	0.73784	0.35237
	1	4	cg00835825	6.68e-29	3.24e-23	9.58e-27	0.94494	0.42138
	1	4	cg00836007	3.51e-25	1.7e-19	5.28e-24	0.76674	0.56597
	1	4	cg00839584	1.77e-27	8.59e-22	5.61e-26	0.65861	0.23999
	1	4	cg00840332	8.11e-28	3.94e-22	3.15e-26	0.39642	0.14966
	1	4	cg00840990	2.53e-25	1.23e-19	3.9e-24	0.75439	0.49955
	1	4	cg00841141	1.72e-27	8.33e-22	5.49e-26	0.85637	0.62172
	1	4	cg00842595	1.27e-25	6.18e-20	2.07e-24	0.63442	0.38811
	1	4	cg00842918	5.88e-29	2.85e-23	9.58e-27	0.88131	0.21441
	1	4	cg00847857	6.52e-28	3.16e-22	2.7e-26	0.82744	0.52858
	1	4	cg00852675	5.82e-26	2.83e-20	1.02e-24	0.52402	0.8386
	1	4	cg00852924	4.47e-28	2.17e-22	2.09e-26	0.81882	0.28723
	1	4	cg00854273	1.73e-28	8.42e-23	1.19e-26	0.46925	0.12627
	1	4	cg00854925	1.73e-28	8.42e-23	1.19e-26	0.84821	0.57196
	1	4	cg00855901	4.21e-27	2.05e-21	1.06e-25	0.39303	0.12804
	1	4	cg00856850	3.61e-27	1.75e-21	9.36e-26	0.59515	0.84548
	1	4	cg00858400	6.94e-28	3.37e-22	2.82e-26	0.89631	0.47864
	1	4	cg00859441	6.27e-29	3.04e-23	9.58e-27	0.90535	0.21425
	1	4	cg00860359	5.34e-29	2.59e-23	9.58e-27	0.42965	0.83485
	1	4	cg00862290	3.51e-25	1.7e-19	5.28e-24	0.28503	0.68176
	1	4	cg00863309	1.3e-28	6.33e-23	1.04e-26	0.46809	0.8665
	1	4	cg00863893	5.61e-20	2.72e-14	4.63e-19	0.61398	0.41116
	1	4	cg00864012	5.07e-24	2.46e-18	6.37e-23	0.59706	0.33587
	1	4	cg00865849	2.49e-27	1.21e-21	7.21e-26	0.34532	0.094412
	1	4	cg00867018	1.98e-26	9.63e-21	3.93e-25	0.67356	0.43973
	1	4	cg00867406	5.17e-29	2.51e-23	9.58e-27	0.27519	0.92795
	1	4	cg00869668	6.69e-27	3.25e-21	1.55e-25	0.41674	0.13548
	1	4	cg00872354	6.26e-29	3.04e-23	9.58e-27	0.086914	0.54394
	1	4	cg00872580	8.62e-29	4.18e-23	9.58e-27	0.54538	0.81629
	1	4	cg00873351	8.82e-27	4.28e-21	1.95e-25	0.49579	0.2938
	1	4	cg00874032	2.57e-26	1.25e-20	4.92e-25	0.80755	0.60265
	1	4	cg00874051	5.34e-29	2.59e-23	9.58e-27	0.8868	0.16395
	1	4	cg00876141	7.8e-27	3.79e-21	1.76e-25	0.46376	0.23203
	1	4	cg00883212	6.89e-29	3.35e-23	9.58e-27	0.90007	0.41269
	1	4	cg00883689	5.34e-29	2.59e-23	9.58e-27	0.86857	0.29806
	1	4	cg00889627	4.21e-27	2.05e-21	1.06e-25	0.71715	0.92943
	1	4	cg00891541	3.09e-27	1.5e-21	8.31e-26	0.69304	0.40866
	1	4	cg00893424	3.26e-28	1.58e-22	1.72e-26	0.36446	0.79268
	1	4	cg00899659	2.13e-27	1.04e-21	6.45e-26	0.66935	0.19392
	1	4	cg00900735	1.18e-28	5.75e-23	1.01e-26	0.50542	0.90473
	1	4	cg00901982	2.57e-27	1.25e-21	7.33e-26	0.67316	0.10966
	1	4	cg00902153	5.17e-29	2.51e-23	9.58e-27	0.71497	0.090759
	1	4	cg00904258	4.76e-28	2.31e-22	2.17e-26	0.74762	0.19143
	1	4	cg00905101	6.27e-29	3.04e-23	9.58e-27	0.79533	0.19375
	1	4	cg00907842	3.16e-28	1.54e-22	1.69e-26	0.8822	0.13951
	1	4	cg00909232	1.94e-28	9.41e-23	1.27e-26	0.45191	0.099902
	1	4	cg00910203	3.82e-28	1.85e-22	1.89e-26	0.60664	0.83373
	1	4	cg00912580	5.34e-29	2.59e-23	9.58e-27	0.089506	0.73478
	1	4	cg00913954	2.1e-28	1.02e-22	1.32e-26	0.88097	0.18547
	1	4	cg00920254	1.58e-28	7.66e-23	1.13e-26	0.80328	0.43357
	1	4	cg00920892	5.69e-29	2.76e-23	9.58e-27	0.10164	0.76348
	1	4	cg00921219	2.36e-23	1.15e-17	2.73e-22	0.58607	0.83082
	1	4	cg00923634	1.68e-26	8.14e-21	3.39e-25	0.7349	0.47736
	1	4	cg00925492	3.89e-22	1.89e-16	3.93e-21	0.60618	0.33515
	1	4	cg00926657	6.26e-29	3.04e-23	9.58e-27	0.82999	0.46119
	1	4	cg00929635	1.95e-26	9.48e-21	3.87e-25	0.50643	0.21625
	1	4	cg00931491	2.79e-28	1.35e-22	1.57e-26	0.6571	0.44409
	1	4	cg00931843	4.14e-24	2.01e-18	5.26e-23	0.50102	0.27494
	1	4	cg00932063	8.36e-26	4.06e-20	1.42e-24	0.33387	0.59793
	1	4	cg00932104	3.72e-27	1.81e-21	9.6e-26	0.58984	0.31507
	1	4	cg00933835	6.72e-28	3.26e-22	2.76e-26	0.56157	0.7913
	1	4	cg00934232	1.2e-26	5.82e-21	2.54e-25	0.58692	0.87586
	1	4	cg00936309	5.17e-29	2.51e-23	9.58e-27	0.38632	0.74213
	1	4	cg00936348	3.93e-26	1.91e-20	7.17e-25	0.57452	0.32213
	1	4	cg00937012	1.13e-26	5.47e-21	2.41e-25	0.50034	0.75419
	1	4	cg00940577	6.52e-28	3.16e-22	2.7e-26	0.48695	0.24582
	1	4	cg00942219	7.86e-28	3.82e-22	3.08e-26	0.31159	0.072399
	1	4	cg00943851	3.48e-28	1.69e-22	1.79e-26	0.36303	0.11677
	1	4	cg00946921	1.43e-25	6.96e-20	2.31e-24	0.53534	0.81525
	1	4	cg00948664	2.34e-27	1.14e-21	6.89e-26	0.51122	0.29894
	1	4	cg00950381	1.72e-25	8.33e-20	2.73e-24	0.35833	0.63214
	1	4	cg00951869	2.57e-27	1.25e-21	7.33e-26	0.56263	0.12281
	1	4	cg00952054	1.11e-28	5.4e-23	9.89e-27	0.91048	0.60587
	1	4	cg00956142	9.38e-27	4.55e-21	2.06e-25	0.48693	0.21585
	1	4	cg00956244	1.94e-27	9.43e-22	6.02e-26	0.66728	0.87964
	1	4	cg00957580	6.68e-29	3.24e-23	9.58e-27	0.80744	0.46914
	1	4	cg00957665	5.17e-29	2.51e-23	9.58e-27	0.29128	0.086406
	1	4	cg00957688	2.41e-27	1.17e-21	7.05e-26	0.28206	0.07751
	1	4	cg00958944	2.49e-27	1.21e-21	7.21e-26	0.6735	0.88795
	1	4	cg00961792	2.01e-26	9.78e-21	3.98e-25	0.6252	0.37371
	1	4	cg00962793	7.12e-29	3.46e-23	9.58e-27	0.45293	0.77131
	1	4	cg00965110	1.18e-27	5.73e-22	4.14e-26	0.55071	0.27961
	1	4	cg00965578	1.18e-27	5.73e-22	4.14e-26	0.55244	0.11745
	1	4	cg00966920	1.04e-28	5.07e-23	9.73e-27	0.97146	0.7676
	1	4	cg00967073	7.86e-28	3.82e-22	3.08e-26	0.6305	0.089606
	1	4	cg00970057	3.72e-25	1.81e-19	5.57e-24	0.46064	0.71311
	1	4	cg00970435	9.79e-29	4.75e-23	9.63e-27	0.7484	0.28808
	1	4	cg00970757	1.41e-24	6.82e-19	1.91e-23	0.52927	0.78707
	1	4	cg00972313	5.82e-26	2.83e-20	1.02e-24	0.39545	0.72306
	1	4	cg00974864	7.12e-29	3.46e-23	9.58e-27	0.85736	0.19804
	1	4	cg00975624	8.09e-29	3.93e-23	9.58e-27	0.87433	0.13963
	1	4	cg00975876	1.48e-28	7.19e-23	1.1e-26	0.79102	0.49266
	1	4	cg00980058	2.73e-27	1.33e-21	7.6e-26	0.34255	0.088735
	1	4	cg00980622	3.16e-28	1.54e-22	1.69e-26	0.91077	0.6327
	1	4	cg00980784	6.89e-29	3.35e-23	9.58e-27	0.3599	0.1539
	1	4	cg00981945	1.85e-28	8.97e-23	1.23e-26	0.89275	0.67951
	1	4	cg00983520	7.57e-27	3.67e-21	1.71e-25	0.45309	0.20633
	1	4	cg00986133	1.3e-27	6.29e-22	4.44e-26	0.76424	0.30277
	1	4	cg00986580	3.02e-25	1.47e-19	4.6e-24	0.72286	0.50572
	1	4	cg00987918	3.01e-23	1.46e-17	3.44e-22	0.55314	0.76211
	1	4	cg00990740	1.77e-27	8.59e-22	5.61e-26	0.42468	0.16945
	1	4	cg00992048	3e-27	1.46e-21	8.12e-26	0.78403	0.37811
	1	4	cg00992687	8.9e-29	4.32e-23	9.58e-27	0.87864	0.6784
	1	4	cg00995368	7.35e-29	3.57e-23	9.58e-27	0.14114	0.8158
	1	4	cg00995854	1.11e-28	5.4e-23	9.89e-27	0.7793	0.14124
	1	4	cg00997251	5.17e-29	2.51e-23	9.58e-27	0.8209	0.207
	1	4	cg00997264	4.35e-23	2.11e-17	4.88e-22	0.79097	0.5253
	1	4	cg01000422	5.17e-29	2.51e-23	9.58e-27	0.87598	0.60725
	1	4	cg01001791	6.12e-28	2.97e-22	2.58e-26	0.77893	0.5623
	1	4	cg01002242	5.56e-27	2.7e-21	1.33e-25	0.66125	0.88022
	1	4	cg01003245	8.3e-27	4.03e-21	1.85e-25	0.45945	0.21384
	1	4	cg01003666	2.11e-22	1.02e-16	2.19e-21	0.4726	0.7142
	1	4	cg01003961	1.56e-27	7.59e-22	5.11e-26	0.2944	0.078101
	1	4	cg01004762	1.04e-28	5.07e-23	9.73e-27	0.74477	0.47759
	1	4	cg01005180	4.2e-28	2.04e-22	2e-26	0.80279	0.55207
	1	4	cg01007589	1.67e-21	8.13e-16	1.59e-20	0.59783	0.8364
	1	4	cg01008256	2.39e-21	1.16e-15	2.23e-20	0.4052	0.20441
	1	4	cg01008405	5.17e-29	2.51e-23	9.58e-27	0.46051	0.71787
	1	4	cg01008602	6.68e-29	3.24e-23	9.58e-27	0.8022	0.29522
	1	4	cg01008919	1.36e-24	6.63e-19	1.86e-23	0.53136	0.3217
	1	4	cg01010211	2.38e-28	1.16e-22	1.42e-26	0.583	0.19754
	1	4	cg01011769	6.89e-29	3.35e-23	9.58e-27	0.53069	0.19531
	1	4	cg01012242	2.13e-27	1.04e-21	6.45e-26	0.65782	0.1578
	1	4	cg01012295	3.19e-27	1.55e-21	8.5e-26	0.53389	0.85059
	1	4	cg01012936	3.21e-19	1.56e-13	2.47e-18	0.53206	0.75496
	1	4	cg01013955	2.18e-25	1.06e-19	3.4e-24	0.50323	0.78046
	1	4	cg01014262	2e-27	9.73e-22	6.16e-26	0.52073	0.11356
	1	4	cg01015663	5.88e-29	2.85e-23	9.58e-27	0.77639	0.22106
	1	4	cg01015899	4.07e-28	1.98e-22	1.96e-26	0.5394	0.20453
	1	4	cg01016119	6.97e-24	3.38e-18	8.61e-23	0.3207	0.58008
	1	4	cg01021484	5.78e-23	2.81e-17	6.38e-22	0.52988	0.75436
	1	4	cg01022219	1.08e-28	5.23e-23	9.8e-27	0.80055	0.17833
	1	4	cg01022916	4.33e-28	2.1e-22	2.04e-26	0.79713	0.49957
	1	4	cg01023672	5.88e-29	2.85e-23	9.58e-27	0.88459	0.16969
	1	4	cg01024458	5.51e-29	2.68e-23	9.58e-27	0.14109	0.89572
	1	4	cg01024962	2.69e-25	1.3e-19	4.12e-24	0.73182	0.329
	1	4	cg01025883	2.41e-27	1.17e-21	7.05e-26	0.8509	0.61469
	1	4	cg01027405	7.11e-27	3.45e-21	1.63e-25	0.50988	0.81286
	1	4	cg01034993	8.35e-29	4.05e-23	9.58e-27	0.36069	0.085292
	1	4	cg01035804	3.38e-26	1.64e-20	6.26e-25	0.85578	0.62107
	1	4	cg01039876	7.59e-29	3.68e-23	9.58e-27	0.77987	0.24483
	1	4	cg01040259	7.83e-29	3.8e-23	9.58e-27	0.88026	0.59803
	1	4	cg01041239	3.16e-28	1.54e-22	1.69e-26	0.75565	0.16689
	1	4	cg01044025	7.59e-29	3.68e-23	9.58e-27	0.75434	0.4268
	1	4	cg01046511	5.4e-28	2.62e-22	2.37e-26	0.91317	0.69835
	1	4	cg01046905	2.49e-27	1.21e-21	7.21e-26	0.63192	0.8767
	1	4	cg01047748	1.61e-27	7.83e-22	5.23e-26	0.52943	0.26736
	1	4	cg01048810	1.3e-27	6.29e-22	4.44e-26	0.65583	0.40617
	1	4	cg01049678	5.17e-29	2.51e-23	9.58e-27	0.56118	0.067374
	1	4	cg01050273	2.61e-25	1.27e-19	4.01e-24	0.4656	0.69623
	1	4	cg01052864	2.88e-28	1.4e-22	1.59e-26	0.44298	0.72112
	1	4	cg01053714	1.79e-28	8.69e-23	1.21e-26	0.32795	0.77488
	1	4	cg01054354	8.61e-26	4.18e-20	1.46e-24	0.63106	0.42549
	1	4	cg01054402	5.69e-29	2.76e-23	9.58e-27	0.77368	0.33444
	1	4	cg01054652	7.41e-26	3.6e-20	1.27e-24	0.78897	0.5128
	1	4	cg01056135	7.12e-29	3.46e-23	9.58e-27	0.73026	0.24112
	1	4	cg01057552	8.09e-29	3.93e-23	9.58e-27	0.86225	0.50054
	1	4	cg01057573	1.04e-28	5.07e-23	9.73e-27	0.88094	0.45558
	1	4	cg01058360	7.35e-29	3.57e-23	9.58e-27	0.89656	0.26529
	1	4	cg01059398	5.69e-29	2.76e-23	9.58e-27	0.85625	0.34536
	1	4	cg01060444	5.34e-29	2.59e-23	9.58e-27	0.19075	0.73948
	1	4	cg01061553	2.99e-26	1.45e-20	5.62e-25	0.85947	0.57467
	1	4	cg01063280	2.88e-28	1.4e-22	1.59e-26	0.83742	0.48934
	1	4	cg01064979	2.13e-27	1.04e-21	6.45e-26	0.56827	0.27566
	1	4	cg01068906	2.88e-28	1.4e-22	1.59e-26	0.84993	0.59475
	1	4	cg01073332	6.89e-29	3.35e-23	9.58e-27	0.381	0.12913
	1	4	cg01076495	1.61e-27	7.83e-22	5.23e-26	0.59891	0.18081
	1	4	cg01077185	5.51e-29	2.68e-23	9.58e-27	0.41616	0.202
	1	4	cg01077501	5.17e-29	2.51e-23	9.58e-27	0.39215	0.86022
	1	4	cg01078772	1.56e-27	7.59e-22	5.11e-26	0.56669	0.86865
	1	4	cg01081737	9.48e-29	4.6e-23	9.61e-27	0.91194	0.47115
	1	4	cg01082299	5.24e-21	2.54e-15	4.75e-20	0.49623	0.6964
	1	4	cg01087254	7.35e-29	3.57e-23	9.58e-27	0.89683	0.12136
	1	4	cg01088579	7.12e-29	3.46e-23	9.58e-27	0.83118	0.59105
	1	4	cg01088863	1.94e-27	9.43e-22	6.02e-26	0.72821	0.40031
	1	4	cg01092213	2.91e-27	1.41e-21	7.94e-26	0.47661	0.14216
	1	4	cg01093028	1.22e-28	5.94e-23	1.02e-26	0.35918	0.85927
	1	4	cg01094114	7.35e-29	3.57e-23	9.58e-27	0.20919	0.83833
	1	4	cg01097384	3.21e-25	1.56e-19	4.86e-24	0.36851	0.15237
	1	4	cg01097408	2.49e-27	1.21e-21	7.21e-26	0.47211	0.17298
	1	4	cg01098955	4.91e-28	2.39e-22	2.22e-26	0.42414	0.80827
	1	4	cg01100951	6.07e-29	2.95e-23	9.58e-27	0.90525	0.66303
	1	4	cg01104250	6.1e-27	2.96e-21	1.43e-25	0.55927	0.33006
	1	4	cg01104549	2e-27	9.73e-22	6.16e-26	0.70022	0.91461
	1	4	cg01106572	2.91e-27	1.41e-21	7.94e-26	0.7168	0.50338
	1	4	cg01108243	2.57e-27	1.25e-21	7.33e-26	0.51708	0.30998
	1	4	cg01110616	4.2e-28	2.04e-22	2e-26	0.81797	0.29315
	1	4	cg01110765	5.75e-28	2.79e-22	2.47e-26	0.69569	0.26326
	1	4	cg01110839	1.97e-28	9.56e-23	1.27e-26	0.8688	0.46049
	1	4	cg01112020	4.33e-28	2.1e-22	2.04e-26	0.54873	0.19179
	1	4	cg01114124	1.79e-28	8.69e-23	1.21e-26	0.91281	0.52421
	1	4	cg01117339	7.12e-29	3.46e-23	9.58e-27	0.77268	0.11598
	1	4	cg01117384	5.69e-29	2.76e-23	9.58e-27	0.085255	0.72841
	1	4	cg01119452	1.04e-27	5.06e-22	3.78e-26	0.75603	0.12036
	1	4	cg01127059	4.07e-28	1.98e-22	1.96e-26	0.38623	0.69304
	1	4	cg01132064	5.17e-29	2.51e-23	9.58e-27	0.32789	0.088656
	1	4	cg01132150	8.9e-29	4.32e-23	9.58e-27	0.90562	0.70002
	1	4	cg01135648	2.88e-28	1.4e-22	1.59e-26	0.90697	0.62195
	1	4	cg01137047	3e-27	1.46e-21	8.12e-26	0.52644	0.28193
	1	4	cg01138448	5.1e-21	2.48e-15	4.63e-20	0.55762	0.75952
	1	4	cg01140247	1.48e-26	7.21e-21	3.05e-25	0.58843	0.85897
	1	4	cg01141721	3e-27	1.46e-21	8.12e-26	0.70713	0.24637
	1	4	cg01142635	7.86e-28	3.82e-22	3.08e-26	0.38735	0.16762
	1	4	cg01142676	1.83e-27	8.86e-22	5.75e-26	0.68725	0.093847
	1	4	cg01143068	5.74e-27	2.78e-21	1.36e-25	0.49984	0.24936
	1	4	cg01143547	1.79e-28	8.69e-23	1.21e-26	0.32304	0.68291
	1	4	cg01150683	1.39e-28	6.74e-23	1.07e-26	0.33641	0.12098
	1	4	cg01150799	2.1e-28	1.02e-22	1.32e-26	0.24677	0.53004
	1	4	cg01150943	1.27e-26	6.19e-21	2.68e-25	0.85785	0.6117
	1	4	cg01153817	1.03e-26	4.99e-21	2.23e-25	0.79517	0.58577
	1	4	cg01154283	2.27e-27	1.1e-21	6.74e-26	0.7154	0.33557
	1	4	cg01155092	3.39e-27	1.65e-21	8.92e-26	0.68035	0.33137
	1	4	cg01156249	5.17e-29	2.51e-23	9.58e-27	0.85185	0.074475
	1	4	cg01157559	5.16e-23	2.51e-17	5.73e-22	0.77566	0.57064
	1	4	cg01157650	5.69e-29	2.76e-23	9.58e-27	0.3891	0.87139
	1	4	cg01157951	2.23e-28	1.08e-22	1.37e-26	0.19225	0.65981
	1	4	cg01160079	5.17e-29	2.51e-23	9.58e-27	0.31659	0.91139
	1	4	cg01161042	6.12e-28	2.97e-22	2.58e-26	0.55222	0.87327
	1	4	cg01163369	8.9e-29	4.32e-23	9.58e-27	0.87851	0.59506
	1	4	cg01167556	4.07e-28	1.98e-22	1.96e-26	0.083411	0.39842
	1	4	cg01168584	2.41e-27	1.17e-21	7.05e-26	0.61638	0.22659
	1	4	cg01170124	3e-27	1.46e-21	8.12e-26	0.35665	0.86221
	1	4	cg01174743	1.94e-16	9.41e-11	1.17e-15	0.44046	0.23095
	1	4	cg01176433	1.16e-26	5.64e-21	2.47e-25	0.60312	0.27844
	1	4	cg01177100	8.35e-29	4.05e-23	9.58e-27	0.81141	0.34861
	1	4	cg01178099	2.49e-27	1.21e-21	7.21e-26	0.64663	0.16793
	1	4	cg01178680	3.37e-28	1.64e-22	1.75e-26	0.37425	0.10767
	1	4	cg01182455	1.31e-24	6.34e-19	1.79e-23	0.81803	0.59383
	1	4	cg01182697	4.21e-27	2.05e-21	1.06e-25	0.42123	0.17795
	1	4	cg01183122	6.07e-29	2.95e-23	9.58e-27	0.87569	0.49241
	1	4	cg01183510	1.04e-27	5.06e-22	3.78e-26	0.7014	0.17451
	1	4	cg01186980	2.57e-27	1.25e-21	7.33e-26	0.74233	0.53722
	1	4	cg01189072	5.42e-22	2.63e-16	5.4e-21	0.58404	0.83357
	1	4	cg01191058	2.77e-25	1.34e-19	4.23e-24	0.63022	0.85562
	1	4	cg01193293	1.07e-23	5.21e-18	1.29e-22	0.77475	0.53778
	1	4	cg01194336	5.37e-24	2.61e-18	6.73e-23	0.58756	0.34886
	1	4	cg01198434	5.17e-29	2.51e-23	9.58e-27	0.28125	0.078739
	1	4	cg01199327	8.62e-29	4.18e-23	9.58e-27	0.33268	0.8759
	1	4	cg01204844	2.27e-27	1.1e-21	6.74e-26	0.63827	0.39858
	1	4	cg01204911	1.77e-27	8.59e-22	5.61e-26	0.7362	0.17839
	1	4	cg01207684	1.68e-28	8.16e-23	1.18e-26	0.86948	0.5856
	1	4	cg01208873	7.59e-29	3.68e-23	9.58e-27	0.82043	0.53328
	1	4	cg01211396	2.1e-28	1.02e-22	1.32e-26	0.89188	0.29398
	1	4	cg01212284	9.79e-29	4.75e-23	9.63e-27	0.92255	0.53504
	1	4	cg01212326	7.83e-29	3.8e-23	9.58e-27	0.059487	0.37834
	1	4	cg01213231	5.93e-28	2.88e-22	2.53e-26	0.79054	0.50823
	1	4	cg01213455	3.82e-28	1.85e-22	1.89e-26	0.61884	0.85987
	1	4	cg01218206	1.08e-28	5.23e-23	9.8e-27	0.10493	0.65916
	1	4	cg01219426	1.89e-26	9.2e-21	3.77e-25	0.22775	0.54517
	1	4	cg01219924	3.08e-26	1.5e-20	5.78e-25	0.74366	0.37788
	1	4	cg01220923	6.69e-27	3.25e-21	1.55e-25	0.75807	0.55109
	1	4	cg01222180	1.6e-16	7.78e-11	9.76e-16	0.56211	0.33197
	1	4	cg01225779	1.04e-28	5.07e-23	9.73e-27	0.82726	0.32194
	1	4	cg01228941	2.18e-25	1.06e-19	3.4e-24	0.78338	0.55544
	1	4	cg01229567	8.09e-29	3.93e-23	9.58e-27	0.61655	0.15829
	1	4	cg01229658	5.69e-29	2.76e-23	9.58e-27	0.82791	0.34306
	1	4	cg01229787	6.12e-28	2.97e-22	2.58e-26	0.32316	0.63031
	1	4	cg01231381	1.18e-28	5.75e-23	1.01e-26	0.81705	0.16334
	1	4	cg01235820	2.31e-25	1.12e-19	3.59e-24	0.67036	0.44961
	1	4	cg01239922	1.97e-28	9.56e-23	1.27e-26	0.45917	0.74718
	1	4	cg01241390	1.18e-27	5.73e-22	4.14e-26	0.82141	0.59295
	1	4	cg01243072	2.23e-28	1.08e-22	1.37e-26	0.80929	0.48756
	1	4	cg01243312	1.04e-28	5.07e-23	9.73e-27	0.83091	0.48703
	1	4	cg01244006	2.54e-28	1.23e-22	1.47e-26	0.49208	0.13565
	1	4	cg01248878	6.97e-26	3.39e-20	1.2e-24	0.31358	0.11195
	1	4	cg01252023	1.13e-25	5.48e-20	1.86e-24	0.76568	0.5345
	1	4	cg01253753	8.09e-29	3.93e-23	9.58e-27	0.82069	0.25733
	1	4	cg01256139	1.63e-28	7.9e-23	1.15e-26	0.71133	0.19183
	1	4	cg01257194	6.89e-29	3.35e-23	9.58e-27	0.78453	0.41241
	1	4	cg01257799	1.66e-27	8.07e-22	5.36e-26	0.33117	0.075715
	1	4	cg01259220	5.34e-29	2.59e-23	9.58e-27	0.36857	0.87308
	1	4	cg01261013	6.26e-29	3.04e-23	9.58e-27	0.90252	0.21331
	1	4	cg01264106	3.48e-28	1.69e-22	1.79e-26	0.30629	0.097509
	1	4	cg01265860	2e-27	9.73e-22	6.16e-26	0.49949	0.17668
	1	4	cg01267797	6.32e-28	3.07e-22	2.63e-26	0.65021	0.19124
	1	4	cg01267908	6.72e-28	3.26e-22	2.76e-26	0.45964	0.77714
	1	4	cg01268901	5.88e-29	2.85e-23	9.58e-27	0.83322	0.13964
	1	4	cg01271812	1.06e-26	5.15e-21	2.29e-25	0.41034	0.15703
	1	4	cg01278291	1.2e-26	5.82e-21	2.54e-25	0.10377	0.35102
	1	4	cg01279933	7.12e-29	3.46e-23	9.58e-27	0.15971	0.63362
	1	4	cg01280180	6.29e-27	3.05e-21	1.47e-25	0.79612	0.46252
	1	4	cg01281601	3.37e-28	1.64e-22	1.75e-26	0.9136	0.70928
	1	4	cg01281718	6.47e-29	3.14e-23	9.58e-27	0.91986	0.46866
	1	4	cg01283625	6.35e-25	3.08e-19	9.13e-24	0.81847	0.59144
	1	4	cg01285652	1.69e-27	8.2e-22	5.44e-26	0.60588	0.85043
	1	4	cg01285926	1.23e-25	6e-20	2.02e-24	0.63252	0.34091
	1	4	cg01287975	1.08e-27	5.22e-22	3.86e-26	0.37892	0.17861
	1	4	cg01288337	6.94e-28	3.37e-22	2.82e-26	0.50516	0.19379
	1	4	cg01288724	2.31e-28	1.12e-22	1.39e-26	0.69779	0.19932
	1	4	cg01290904	7.35e-29	3.57e-23	9.58e-27	0.80893	0.41528
	1	4	cg01291381	4.21e-27	2.05e-21	1.06e-25	0.36947	0.13257
	1	4	cg01292810	1.91e-28	9.26e-23	1.25e-26	0.69685	0.15861
	1	4	cg01293277	4.26e-24	2.07e-18	5.41e-23	0.85438	0.63364
	1	4	cg01294808	1.3e-28	6.33e-23	1.04e-26	0.45708	0.13549
	1	4	cg01295249	1.43e-28	6.96e-23	1.08e-26	0.27214	0.73254
	1	4	cg01295399	1.01e-28	4.91e-23	9.67e-27	0.549	0.29597
	1	4	cg01296347	5.88e-29	2.85e-23	9.58e-27	0.38095	0.87186
	1	4	cg01298987	2.57e-27	1.25e-21	7.33e-26	0.72981	0.36213
	1	4	cg01299332	5.17e-29	2.51e-23	9.58e-27	0.093543	0.84515
	1	4	cg01300096	4.14e-24	2.01e-18	5.26e-23	0.52953	0.7537
	1	4	cg01301660	3.5e-27	1.7e-21	9.14e-26	0.76898	0.56496
	1	4	cg01303372	5.69e-29	2.76e-23	9.58e-27	0.51924	0.16368
	1	4	cg01305421	2.27e-26	1.1e-20	4.42e-25	0.36429	0.1432
	1	4	cg01305745	7.86e-28	3.82e-22	3.08e-26	0.88916	0.64506
	1	4	cg01309726	5.74e-27	2.79e-21	1.36e-25	0.85568	0.5747
	1	4	cg01313363	3e-27	1.46e-21	8.12e-26	0.41418	0.17058
	1	4	cg01316152	2.31e-28	1.12e-22	1.39e-26	0.36651	0.67582
	1	4	cg01316378	4.92e-27	2.39e-21	1.2e-25	0.73505	0.43671
	1	4	cg01316476	1.16e-26	5.64e-21	2.47e-25	0.63228	0.42548
	1	4	cg01317029	1.47e-27	7.13e-22	4.87e-26	0.85586	0.64246
	1	4	cg01322214	1.94e-24	9.42e-19	2.58e-23	0.56501	0.35965
	1	4	cg01323104	7.35e-29	3.57e-23	9.58e-27	0.18967	0.75659
	1	4	cg01323964	5.23e-28	2.54e-22	2.31e-26	0.88667	0.49083
	1	4	cg01328473	7.39e-28	3.59e-22	2.95e-26	0.73053	0.47799
	1	4	cg01329057	5.92e-27	2.87e-21	1.4e-25	0.56398	0.35627
	1	4	cg01329756	3.16e-28	1.54e-22	1.69e-26	0.80998	0.31439
	1	4	cg01331275	5.17e-29	2.51e-23	9.58e-27	0.26427	0.79377
	1	4	cg01332683	2.65e-27	1.29e-21	7.44e-26	0.71923	0.20521
	1	4	cg01332882	7.59e-29	3.68e-23	9.58e-27	0.8887	0.48663
	1	4	cg01336098	7.59e-29	3.68e-23	9.58e-27	0.8869	0.61735
	1	4	cg01336858	6.68e-29	3.24e-23	9.58e-27	0.13142	0.52075
	1	4	cg01345354	3.48e-26	1.69e-20	6.43e-25	0.4335	0.86848
	1	4	cg01346501	6.94e-28	3.37e-22	2.82e-26	0.50827	0.13343
	1	4	cg01351315	3.95e-25	1.92e-19	5.88e-24	0.3577	0.14562
	1	4	cg01351337	9.59e-25	4.66e-19	1.34e-23	0.36066	0.14487
	1	4	cg01352472	6.85e-23	3.33e-17	7.5e-22	0.53673	0.33076
	1	4	cg01352906	6.26e-29	3.04e-23	9.58e-27	0.20744	0.63071
	1	4	cg01357222	3.82e-28	1.85e-22	1.89e-26	0.80411	0.15723
	1	4	cg01357892	5.88e-29	2.85e-23	9.58e-27	0.56475	0.075865
	1	4	cg01358541	1.83e-27	8.86e-22	5.75e-26	0.15929	0.36284
	1	4	cg01360115	3.61e-27	1.75e-21	9.36e-26	0.70644	0.47216
	1	4	cg01360627	1.88e-25	9.11e-20	2.96e-24	0.50857	0.82697
	1	4	cg01361499	7.92e-18	3.85e-12	5.41e-17	0.47971	0.2602
	1	4	cg01362515	5.75e-28	2.79e-22	2.47e-26	0.88914	0.66643
	1	4	cg01363734	9.05e-19	4.39e-13	6.7e-18	0.60057	0.34116
	1	4	cg01363736	9.19e-28	4.46e-22	3.45e-26	0.68078	0.89733
	1	4	cg01366670	1.42e-27	6.91e-22	4.76e-26	0.64651	0.37905
	1	4	cg01366985	2.91e-27	1.41e-21	7.94e-26	0.43108	0.11867
	1	4	cg01367992	3.09e-27	1.5e-21	8.31e-26	0.45738	0.86821
	1	4	cg01368219	5.4e-28	2.62e-22	2.37e-26	0.75365	0.48857
	1	4	cg01368900	5.17e-29	2.51e-23	9.58e-27	0.10649	0.77771
	1	4	cg01371631	6.89e-29	3.35e-23	9.58e-27	0.86546	0.5098
	1	4	cg01373166	3.72e-27	1.81e-21	9.6e-26	0.40662	0.68346
	1	4	cg01373248	5.88e-29	2.85e-23	9.58e-27	0.072348	0.40151
	1	4	cg01373819	4.43e-26	2.15e-20	7.99e-25	0.31975	0.56616
	1	4	cg01374870	2.57e-27	1.25e-21	7.33e-26	0.64438	0.12365
	1	4	cg01376079	8.3e-27	4.03e-21	1.85e-25	0.43968	0.089711
	1	4	cg01377358	2.33e-23	1.13e-17	2.69e-22	0.52208	0.76128
	1	4	cg01378112	2.97e-28	1.44e-22	1.63e-26	0.87503	0.54165
	1	4	cg01380884	1.48e-28	7.18e-23	1.1e-26	0.86929	0.65113
	1	4	cg01381934	2e-27	9.73e-22	6.16e-26	0.60062	0.12653
	1	4	cg01382864	1.04e-28	5.07e-23	9.73e-27	0.41433	0.13297
	1	4	cg01389428	3.02e-25	1.47e-19	4.6e-24	0.72364	0.4899
	1	4	cg01389506	6.32e-28	3.07e-22	2.63e-26	0.63882	0.85769
	1	4	cg01390564	1.89e-26	9.2e-21	3.77e-25	0.68961	0.46749
	1	4	cg01391548	1.91e-28	9.26e-23	1.25e-26	0.68177	0.41815
	1	4	cg01393945	1.53e-28	7.42e-23	1.12e-26	0.89448	0.39018
	1	4	cg01394461	3.26e-28	1.58e-22	1.72e-26	0.85263	0.58804
	1	4	cg01394781	1.08e-27	5.22e-22	3.86e-26	0.81415	0.31152
	1	4	cg01395261	2.54e-28	1.23e-22	1.47e-26	0.90066	0.65819
	1	4	cg01401641	6.89e-29	3.35e-23	9.58e-27	0.79036	0.56409
	1	4	cg01403010	2.41e-27	1.17e-21	7.05e-26	0.58211	0.15554
	1	4	cg01404464	8.64e-28	4.19e-22	3.3e-26	0.59734	0.83973
	1	4	cg01404750	5.34e-29	2.59e-23	9.58e-27	0.29703	0.86045
	1	4	cg01406317	6.47e-29	3.14e-23	9.58e-27	0.88707	0.13596
	1	4	cg01408486	3.96e-27	1.92e-21	1.01e-25	0.46581	0.12482
	1	4	cg01408508	1.03e-26	4.99e-21	2.23e-25	0.50336	0.26088
	1	4	cg01408871	5.69e-29	2.76e-23	9.58e-27	0.48375	0.70081
	1	4	cg01412469	2.1e-28	1.02e-22	1.32e-26	0.53385	0.29046
	1	4	cg01412654	1.01e-28	4.91e-23	9.67e-27	0.88051	0.54212
	1	4	cg01413054	3e-27	1.46e-21	8.12e-26	0.50203	0.1454
	1	4	cg01414407	3.5e-27	1.7e-21	9.14e-26	0.33743	0.082201
	1	4	cg01416563	2.88e-28	1.4e-22	1.59e-26	0.85074	0.60887
	1	4	cg01417714	4.35e-27	2.11e-21	1.08e-25	0.72782	0.40423
	1	4	cg01418188	8.64e-28	4.19e-22	3.3e-26	0.56424	0.19029
	1	4	cg01418351	8.11e-28	3.94e-22	3.15e-26	0.91736	0.7097
	1	4	cg01418951	5.17e-29	2.51e-23	9.58e-27	0.10413	0.69667
	1	4	cg01421309	1.26e-27	6.1e-22	4.34e-26	0.52372	0.27432
	1	4	cg01422009	6.72e-28	3.26e-22	2.76e-26	0.85162	0.56516
	1	4	cg01424562	3.28e-24	1.59e-18	4.24e-23	0.56041	0.83321
	1	4	cg01425762	5.17e-29	2.51e-23	9.58e-27	0.4517	0.087128
	1	4	cg01426808	6.94e-25	3.37e-19	9.91e-24	0.51495	0.19539
	1	4	cg01426818	2.31e-28	1.12e-22	1.39e-26	0.52793	0.29238
	1	4	cg01426968	5.17e-29	2.51e-23	9.58e-27	0.85778	0.50706
	1	4	cg01427313	2.91e-27	1.41e-21	7.94e-26	0.6036	0.8467
	1	4	cg01427815	1.27e-14	6.15e-09	6.48e-14	0.532	0.30411
	1	4	cg01429558	9.48e-29	4.6e-23	9.61e-27	0.89252	0.60663
	1	4	cg01429933	4.07e-28	1.98e-22	1.96e-26	0.53998	0.2543
	1	4	cg01431057	7.12e-29	3.46e-23	9.58e-27	0.82944	0.25202
	1	4	cg01431340	7.76e-22	3.77e-16	7.62e-21	0.45983	0.24801
	1	4	cg01432055	1.31e-22	6.36e-17	1.39e-21	0.80749	0.59743
	1	4	cg01432609	6.32e-28	3.07e-22	2.63e-26	0.54791	0.13235
	1	4	cg01434694	7.39e-28	3.59e-22	2.95e-26	0.71906	0.47873
	1	4	cg01435643	1.78e-24	8.62e-19	2.38e-23	0.6136	0.38931
	1	4	cg01437204	6.68e-29	3.24e-23	9.58e-27	0.48847	0.11419
	1	4	cg01439754	5.64e-25	2.74e-19	8.18e-24	0.60948	0.34522
	1	4	cg01440934	5.69e-29	2.76e-23	9.58e-27	0.89193	0.19814
	1	4	cg01441127	8.35e-29	4.05e-23	9.58e-27	0.85642	0.34443
	1	4	cg01441777	9.42e-26	4.57e-20	1.58e-24	0.55802	0.32733
	1	4	cg01442620	2.91e-27	1.41e-21	7.94e-26	0.32726	0.08686
	1	4	cg01443467	5.07e-28	2.46e-22	2.26e-26	0.80551	0.60251
	1	4	cg01445100	5.17e-29	2.51e-23	9.58e-27	0.14053	0.75141
	1	4	cg01445659	1.14e-27	5.56e-22	4.05e-26	0.76279	0.5512
	1	4	cg01445838	6.26e-29	3.04e-23	9.58e-27	0.89155	0.48795
	1	4	cg01446894	1.01e-28	4.91e-23	9.67e-27	0.64392	0.40509
	1	4	cg01446971	6.52e-28	3.16e-22	2.7e-26	0.43392	0.77281
	1	4	cg01448863	5.69e-29	2.76e-23	9.58e-27	0.86541	0.22121
	1	4	cg01450522	6.89e-29	3.35e-23	9.58e-27	0.88698	0.5483
	1	4	cg01450566	4.26e-28	2.07e-22	2.03e-26	0.6911	0.26763
	1	4	cg01453814	7.59e-29	3.68e-23	9.58e-27	0.32851	0.83403
	1	4	cg01454395	9.19e-29	4.46e-23	9.58e-27	0.8434	0.54771
	1	4	cg01454951	2.65e-27	1.29e-21	7.44e-26	0.35919	0.10165
	1	4	cg01458510	1.53e-26	7.43e-21	3.13e-25	0.51664	0.79884
	1	4	cg01459052	2.13e-27	1.04e-21	6.45e-26	0.41983	0.14908
	1	4	cg01461211	5.34e-29	2.59e-23	9.58e-27	0.23899	0.73147
	1	4	cg01462353	3.29e-27	1.6e-21	8.71e-26	0.53762	0.14174
	1	4	cg01462537	6.29e-27	3.05e-21	1.47e-25	0.56088	0.86258
	1	4	cg01463110	2.16e-09	0.00105	6.54e-09	0.32441	0.63778
	1	4	cg01465769	1.18e-27	5.73e-22	4.14e-26	0.5993	0.1659
	1	4	cg01466491	1.22e-28	5.94e-23	1.02e-26	0.3165	0.77362
	1	4	cg01467503	7.59e-29	3.68e-23	9.58e-27	0.77959	0.41941
	1	4	cg01468567	7.59e-29	3.68e-23	9.58e-27	0.1051	0.63507
	1	4	cg01469847	2.2e-27	1.07e-21	6.59e-26	0.4132	0.17635
	1	4	cg01470340	4.76e-28	2.31e-22	2.17e-26	0.87341	0.6227
	1	4	cg01471232	1.3e-28	6.33e-23	1.04e-26	0.38867	0.13589
	1	4	cg01474011	2.73e-27	1.33e-21	7.6e-26	0.75418	0.39634
	1	4	cg01476222	8.61e-26	4.18e-20	1.46e-24	0.75977	0.25968
	1	4	cg01476969	6.72e-28	3.26e-22	2.76e-26	0.5082	0.1495
	1	4	cg01477971	8.87e-26	4.31e-20	1.5e-24	0.67205	0.3505
	1	4	cg01479187	1.18e-27	5.73e-22	4.14e-26	0.71275	0.15065
	1	4	cg01479396	6.68e-29	3.24e-23	9.58e-27	0.87425	0.11525
	1	4	cg01481544	4.09e-27	1.98e-21	1.03e-25	0.74901	0.45924
	1	4	cg01481646	5.17e-29	2.51e-23	9.58e-27	0.71033	0.3197
	1	4	cg01483139	1.11e-28	5.4e-23	9.89e-27	0.35129	0.12697
	1	4	cg01487803	3.48e-28	1.69e-22	1.79e-26	0.789	0.46195
	1	4	cg01488679	9.79e-29	4.75e-23	9.63e-27	0.86845	0.66529
	1	4	cg01489441	2.13e-27	1.04e-21	6.45e-26	0.20233	0.41943
	1	4	cg01492538	7.19e-26	3.49e-20	1.24e-24	0.38373	0.13348
	1	4	cg01493678	7.83e-29	3.8e-23	9.58e-27	0.10778	0.70843
	1	4	cg01495332	5.51e-29	2.68e-23	9.58e-27	0.30558	0.81744
	1	4	cg01496136	1.03e-25	5.01e-20	1.71e-24	0.41757	0.1432
	1	4	cg01498829	5.16e-26	2.5e-20	9.16e-25	0.82701	0.42777
	1	4	cg01498832	3.16e-28	1.54e-22	1.69e-26	0.9049	0.63268
	1	4	cg01500402	5.34e-29	2.59e-23	9.58e-27	0.48785	0.114
	1	4	cg01502208	4.71e-26	2.29e-20	8.44e-25	0.67338	0.90186
	1	4	cg01502320	5.34e-29	2.59e-23	9.58e-27	0.21812	0.82858
	1	4	cg01502428	1.3e-27	6.29e-22	4.44e-26	0.83593	0.63287
	1	4	cg01502811	6.68e-29	3.24e-23	9.58e-27	0.3666	0.81546
	1	4	cg01505556	5.17e-29	2.51e-23	9.58e-27	0.37441	0.75488
	1	4	cg01506917	6.94e-28	3.37e-22	2.82e-26	0.63842	0.40565
	1	4	cg01508380	2.36e-22	1.14e-16	2.44e-21	0.52795	0.29345
	1	4	cg01509853	9.48e-29	4.6e-23	9.61e-27	0.92847	0.71507
	1	4	cg01511480	8.09e-29	3.93e-23	9.58e-27	0.86098	0.52474
	1	4	cg01512089	1.56e-27	7.59e-22	5.11e-26	0.60737	0.32236
	1	4	cg01512840	3e-27	1.46e-21	8.12e-26	0.31747	0.092299
	1	4	cg01517968	1.04e-27	5.06e-22	3.78e-26	0.30455	0.066916
	1	4	cg01519464	8.11e-26	3.94e-20	1.38e-24	0.53297	0.8018
	1	4	cg01521397	1.08e-28	5.23e-23	9.8e-27	0.81802	0.18451
	1	4	cg01522592	9.49e-28	4.61e-22	3.53e-26	0.53618	0.80478
	1	4	cg01523881	5.23e-27	2.54e-21	1.26e-25	0.38664	0.16324
	1	4	cg01524618	8.37e-28	4.06e-22	3.22e-26	0.38423	0.11258
	1	4	cg01526089	1.84e-26	8.92e-21	3.67e-25	0.35217	0.14711
	1	4	cg01526217	6.52e-28	3.16e-22	2.7e-26	0.75853	0.17126
	1	4	cg01526553	5.17e-29	2.51e-23	9.58e-27	0.72225	0.28314
	1	4	cg01527562	2.41e-27	1.17e-21	7.05e-26	0.61284	0.13729
	1	4	cg01530032	1.58e-28	7.66e-23	1.13e-26	0.66232	0.25094
	1	4	cg01530082	4.92e-27	2.39e-21	1.2e-25	0.57602	0.86362
	1	4	cg01534284	2.57e-27	1.25e-21	7.33e-26	0.57776	0.34388
	1	4	cg01534390	1.31e-22	6.36e-17	1.39e-21	0.61343	0.81788
	1	4	cg01535726	5.16e-26	2.5e-20	9.16e-25	0.39258	0.19246
	1	4	cg01537995	1.3e-27	6.29e-22	4.44e-26	0.28809	0.087458
	1	4	cg01538344	6.5e-18	3.16e-12	4.47e-17	0.54766	0.32679
	1	4	cg01538575	7.35e-29	3.57e-23	9.58e-27	0.58157	0.84219
	1	4	cg01538731	1.02e-24	4.94e-19	1.41e-23	0.40625	0.65835
	1	4	cg01538969	8.9e-29	4.32e-23	9.58e-27	0.85235	0.35111
	1	4	cg01542019	1.24e-23	6.02e-18	1.48e-22	0.33791	0.55037
	1	4	cg01542693	3.18e-26	1.54e-20	5.93e-25	0.16441	0.41731
	1	4	cg01543184	1.03e-26	4.99e-21	2.23e-25	0.52796	0.15145
	1	4	cg01544270	5.75e-28	2.79e-22	2.47e-26	0.67612	0.15296
	1	4	cg01545109	6.69e-27	3.25e-21	1.55e-25	0.36855	0.11191
	1	4	cg01545493	1.3e-28	6.33e-23	1.04e-26	0.81736	0.50654
	1	4	cg01548965	3.59e-26	1.74e-20	6.61e-25	0.31701	0.52576
	1	4	cg01550445	9.48e-29	4.6e-23	9.61e-27	0.84719	0.45816
	1	4	cg01551441	9.19e-29	4.46e-23	9.58e-27	0.40864	0.86367
	1	4	cg01554474	4.62e-27	2.24e-21	1.14e-25	0.51045	0.29762
	1	4	cg01554529	1.79e-28	8.69e-23	1.21e-26	0.86114	0.27703
	1	4	cg01556552	9.2e-28	4.46e-22	3.45e-26	0.90042	0.65068
	1	4	cg01556706	1.11e-28	5.4e-23	9.89e-27	0.84249	0.41859
	1	4	cg01558916	1.66e-27	8.07e-22	5.36e-26	0.84585	0.43752
	1	4	cg01561304	1.11e-28	5.4e-23	9.89e-27	0.80061	0.12766
	1	4	cg01561719	7.35e-29	3.57e-23	9.58e-27	0.84351	0.15476
	1	4	cg01561864	6.52e-28	3.16e-22	2.7e-26	0.82569	0.5241
	1	4	cg01561869	1.38e-27	6.7e-22	4.65e-26	0.66333	0.40829
	1	4	cg01564818	2.65e-27	1.29e-21	7.44e-26	0.35347	0.10343
	1	4	cg01565160	5.88e-29	2.85e-23	9.58e-27	0.88583	0.57422
	1	4	cg01565508	2.34e-27	1.14e-21	6.89e-26	0.70218	0.27821
	1	4	cg01566692	1.94e-27	9.43e-22	6.02e-26	0.73472	0.44907
	1	4	cg01567509	8.28e-24	4.02e-18	1.01e-22	0.36892	0.12904
	1	4	cg01572652	3.09e-27	1.5e-21	8.31e-26	0.46797	0.23076
	1	4	cg01573306	1.57e-25	7.62e-20	2.51e-24	0.28062	0.53844
	1	4	cg01573562	5.51e-29	2.68e-23	9.58e-27	0.34467	0.11897
	1	4	cg01574390	5.69e-29	2.76e-23	9.58e-27	0.82727	0.22742
	1	4	cg01580228	7.12e-29	3.46e-23	9.58e-27	0.8644	0.25689
	1	4	cg01581098	1.3e-28	6.33e-23	1.04e-26	0.91209	0.69336
	1	4	cg01582066	1.83e-22	8.9e-17	1.92e-21	0.45474	0.20568
	1	4	cg01584932	1.79e-28	8.69e-23	1.21e-26	0.8255	0.19897
	1	4	cg01585096	6.89e-29	3.35e-23	9.58e-27	0.67984	0.4243
	1	4	cg01586609	8.9e-29	4.32e-23	9.58e-27	0.83768	0.16621
	1	4	cg01588250	2.27e-27	1.1e-21	6.74e-26	0.62015	0.83935
	1	4	cg01588592	3.26e-28	1.58e-22	1.72e-26	0.82941	0.35403
	1	4	cg01589580	2.45e-24	1.19e-18	3.22e-23	0.48611	0.24351
	1	4	cg01590338	4.78e-24	2.32e-18	6.03e-23	0.61745	0.41296
	1	4	cg01591037	7.59e-29	3.68e-23	9.58e-27	0.88173	0.27989
	1	4	cg01591579	5.51e-29	2.68e-23	9.58e-27	0.23778	0.88422
	1	4	cg01593345	3.19e-27	1.55e-21	8.5e-26	0.31703	0.11135
	1	4	cg01596292	6.68e-29	3.24e-23	9.58e-27	0.86306	0.42424
	1	4	cg01598007	7.62e-28	3.7e-22	3.02e-26	0.73129	0.51823
	1	4	cg01598009	2.24e-24	1.09e-18	2.96e-23	0.63747	0.42716
	1	4	cg01598421	5.17e-29	2.51e-23	9.58e-27	0.31028	0.91873
	1	4	cg01603073	8.09e-29	3.93e-23	9.58e-27	0.43414	0.75516
	1	4	cg01603912	1.06e-26	5.15e-21	2.29e-25	0.47127	0.26325
	1	4	cg01604601	8.9e-29	4.32e-23	9.58e-27	0.27794	0.045908
	1	4	cg01606027	6.89e-29	3.35e-23	9.58e-27	0.77825	0.11087
	1	4	cg01607321	1.3e-27	6.29e-22	4.44e-26	0.7667	0.41197
	1	4	cg01607369	1.04e-27	5.06e-22	3.78e-26	0.55634	0.29099
	1	4	cg01610123	6.27e-29	3.04e-23	9.58e-27	0.80648	0.10257
	1	4	cg01611626	8.64e-28	4.19e-22	3.3e-26	0.45778	0.14021
	1	4	cg01611777	3.39e-27	1.65e-21	8.92e-26	0.54525	0.30491
	1	4	cg01612140	6.68e-29	3.24e-23	9.58e-27	0.70873	0.22234
	1	4	cg01612883	8.09e-29	3.93e-23	9.58e-27	0.83727	0.20968
	1	4	cg01613294	2.23e-28	1.08e-22	1.37e-26	0.31348	0.81248
	1	4	cg01617317	7.83e-29	3.8e-23	9.58e-27	0.87053	0.14663
	1	4	cg01618151	8.9e-29	4.32e-23	9.58e-27	0.87126	0.20694
	1	4	cg01618660	9.19e-29	4.46e-23	9.58e-27	0.90905	0.44744
	1	4	cg01618851	6.47e-29	3.14e-23	9.58e-27	0.7073	0.3572
	1	4	cg01620379	1.35e-28	6.53e-23	1.05e-26	0.84355	0.41424
	1	4	cg01621943	3.06e-28	1.49e-22	1.66e-26	0.73003	0.43545
	1	4	cg01622606	7.8e-27	3.79e-21	1.76e-25	0.75517	0.26314
	1	4	cg01623771	5.17e-29	2.51e-23	9.58e-27	0.2115	0.7721
	1	4	cg01624414	2.05e-25	9.97e-20	3.22e-24	0.35137	0.13836
	1	4	cg01626885	6.07e-29	2.95e-23	9.58e-27	0.73692	0.12665
	1	4	cg01627252	8.62e-29	4.18e-23	9.58e-27	0.91157	0.41393
	1	4	cg01627405	1.35e-28	6.53e-23	1.05e-26	0.81175	0.34072
	1	4	cg01632562	4.77e-27	2.31e-21	1.17e-25	0.60131	0.82393
	1	4	cg01635405	6.68e-29	3.24e-23	9.58e-27	0.34023	0.078686
	1	4	cg01636591	1.11e-28	5.4e-23	9.89e-27	0.81215	0.38135
	1	4	cg01640660	3.06e-28	1.49e-22	1.66e-26	0.70873	0.44876
	1	4	cg01644640	6.68e-29	3.24e-23	9.58e-27	0.11488	0.7636
	1	4	cg01646461	6.27e-29	3.04e-23	9.58e-27	0.20784	0.69441
	1	4	cg01649611	6.26e-29	3.04e-23	9.58e-27	0.56697	0.079327
	1	4	cg01652514	5.34e-29	2.59e-23	9.58e-27	0.67477	0.37798
	1	4	cg01655008	9.48e-29	4.6e-23	9.61e-27	0.90791	0.50957
	1	4	cg01657995	1.18e-28	5.75e-23	1.01e-26	0.36407	0.07891
	1	4	cg01661567	2.13e-27	1.04e-21	6.45e-26	0.75238	0.50224
	1	4	cg01662869	2.16e-28	1.05e-22	1.34e-26	0.84184	0.23372
	1	4	cg01663563	2.85e-25	1.38e-19	4.35e-24	0.62984	0.85061
	1	4	cg01663970	5.88e-29	2.85e-23	9.58e-27	0.92648	0.6171
	1	4	cg01666796	5.69e-29	2.76e-23	9.58e-27	0.36378	0.87398
	1	4	cg01668099	4.21e-27	2.05e-21	1.06e-25	0.68946	0.27941
	1	4	cg01669161	7.35e-29	3.57e-23	9.58e-27	0.13942	0.52817
	1	4	cg01670430	4.21e-27	2.05e-21	1.06e-25	0.55985	0.33818
	1	4	cg01672042	9.48e-29	4.6e-23	9.61e-27	0.93218	0.65354
	1	4	cg01674405	5.34e-29	2.59e-23	9.58e-27	0.46068	0.73492
	1	4	cg01676996	2.61e-25	1.27e-19	4.01e-24	0.53983	0.76518
	1	4	cg01681367	2.88e-28	1.4e-22	1.59e-26	0.29957	0.040266
	1	4	cg01686739	2.57e-27	1.25e-21	7.33e-26	0.56237	0.12887
	1	4	cg01686975	6.12e-28	2.97e-22	2.58e-26	0.64848	0.10946
	1	4	cg01687878	6.89e-29	3.35e-23	9.58e-27	0.1761	0.60586
	1	4	cg01688936	1.85e-28	8.97e-23	1.23e-26	0.79418	0.22101
	1	4	cg01689405	4.09e-27	1.98e-21	1.03e-25	0.81602	0.58778
	1	4	cg01692110	7.16e-28	3.48e-22	2.88e-26	0.58919	0.84286
	1	4	cg01695994	9.48e-29	4.6e-23	9.61e-27	0.8437	0.63696
	1	4	cg01697902	7.83e-29	3.8e-23	9.58e-27	0.89885	0.16147
	1	4	cg01698392	1.35e-28	6.53e-23	1.05e-26	0.7128	0.28675
	1	4	cg01700462	8.36e-26	4.06e-20	1.42e-24	0.36351	0.11028
	1	4	cg01701649	7.39e-28	3.59e-22	2.95e-26	0.61924	0.12078
	1	4	cg01702009	5.69e-29	2.76e-23	9.58e-27	0.27625	0.81132
	1	4	cg01702055	1.04e-27	5.06e-22	3.78e-26	0.48498	0.090168
	1	4	cg01703971	5.17e-29	2.51e-23	9.58e-27	0.50648	0.88525
	1	4	cg01704534	1.9e-20	9.21e-15	1.63e-19	0.63221	0.41242
	1	4	cg01704698	5.69e-29	2.76e-23	9.58e-27	0.51321	0.098578
	1	4	cg01706991	4.91e-28	2.39e-22	2.22e-26	0.40714	0.802
	1	4	cg01707330	5.81e-25	2.82e-19	8.41e-24	0.62444	0.84519
	1	4	cg01709312	9.48e-29	4.6e-23	9.61e-27	0.34386	0.76796
	1	4	cg01711160	9.2e-28	4.46e-22	3.45e-26	0.29469	0.075467
	1	4	cg01713348	3.26e-28	1.58e-22	1.72e-26	0.61243	0.82863
	1	4	cg01715025	2.31e-25	1.12e-19	3.59e-24	0.85731	0.59312
	1	4	cg01715248	2.23e-28	1.08e-22	1.37e-26	0.85961	0.38975
	1	4	cg01715572	5.17e-29	2.51e-23	9.58e-27	0.13399	0.73611
	1	4	cg01715745	2.16e-28	1.05e-22	1.34e-26	0.62114	0.3555
	1	4	cg01717524	5.64e-25	2.74e-19	8.18e-24	0.50056	0.75292
	1	4	cg01719223	5.17e-29	2.51e-23	9.58e-27	0.24448	0.70536
	1	4	cg01719995	1.73e-28	8.42e-23	1.19e-26	0.63857	0.19117
	1	4	cg01720520	4.92e-27	2.39e-21	1.2e-25	0.54626	0.79002
	1	4	cg01721313	5.98e-25	2.9e-19	8.64e-24	0.79553	0.58602
	1	4	cg01721555	1.3e-27	6.29e-22	4.44e-26	0.54091	0.85311
	1	4	cg01723892	2.97e-28	1.44e-22	1.63e-26	0.79303	0.16203
	1	4	cg01725383	2.61e-23	1.27e-17	3e-22	0.40016	0.17131
	1	4	cg01725872	7.62e-28	3.7e-22	3.02e-26	0.80591	0.56239
	1	4	cg01726273	3.26e-28	1.58e-22	1.72e-26	0.081898	0.54177
	1	4	cg01727625	1.14e-27	5.56e-22	4.05e-26	0.71024	0.4391
	1	4	cg01727923	9.67e-27	4.7e-21	2.11e-25	0.52368	0.80124
	1	4	cg01729066	3.94e-28	1.91e-22	1.93e-26	0.63436	0.41018
	1	4	cg01735277	3.29e-27	1.6e-21	8.71e-26	0.2337	0.6578
	1	4	cg01738638	1.01e-28	4.91e-23	9.67e-27	0.84338	0.60529
	1	4	cg01739831	5.07e-24	2.46e-18	6.37e-23	0.76682	0.54886
	1	4	cg01740135	8.7e-14	4.22e-08	4.12e-13	0.84811	0.60178
	1	4	cg01741836	9.59e-25	4.66e-19	1.34e-23	0.62394	0.38307
	1	4	cg01741999	8.09e-29	3.93e-23	9.58e-27	0.14137	0.64072
	1	4	cg01742370	1.04e-28	5.07e-23	9.73e-27	0.88192	0.52766
	1	4	cg01744412	9.04e-25	4.39e-19	1.27e-23	0.60583	0.8196
	1	4	cg01746550	1.29e-24	6.25e-19	1.76e-23	0.52788	0.7808
	1	4	cg01748892	7.34e-27	3.56e-21	1.67e-25	0.4964	0.27634
	1	4	cg01751245	5.48e-26	2.66e-20	9.67e-25	0.74931	0.47738
	1	4	cg01751802	1.51e-27	7.36e-22	4.99e-26	0.80245	0.5894
	1	4	cg01752594	7.83e-29	3.8e-23	9.58e-27	0.82918	0.31629
	1	4	cg01753263	9.67e-27	4.7e-21	2.11e-25	0.59295	0.38135
	1	4	cg01753788	8.09e-29	3.93e-23	9.58e-27	0.56766	0.31734
	1	4	cg01753950	2.79e-22	1.35e-16	2.86e-21	0.81634	0.59966
	1	4	cg01758512	1.18e-28	5.75e-23	1.01e-26	0.30619	0.070863
	1	4	cg01758575	5.17e-29	2.51e-23	9.58e-27	0.13429	0.81835
	1	4	cg01762315	2.9e-26	1.41e-20	5.47e-25	0.90545	0.3865
	1	4	cg01763719	6.27e-29	3.04e-23	9.58e-27	0.87582	0.16446
	1	4	cg01763916	4.61e-28	2.24e-22	2.13e-26	0.79558	0.3163
	1	4	cg01766396	9.19e-29	4.46e-23	9.58e-27	0.85468	0.25726
	1	4	cg01767544	3.72e-25	1.81e-19	5.57e-24	0.59597	0.85462
	1	4	cg01769341	8.55e-27	4.15e-21	1.9e-25	0.61173	0.36598
	1	4	cg01772439	7.59e-29	3.68e-23	9.58e-27	0.83862	0.52268
	1	4	cg01772743	1.89e-26	9.2e-21	3.77e-25	0.4464	0.77752
	1	4	cg01775379	7.36e-25	3.57e-19	1.05e-23	0.76811	0.45945
	1	4	cg01776229	1.24e-18	6.03e-13	9.09e-18	0.50344	0.2561
	1	4	cg01782486	4.47e-28	2.17e-22	2.09e-26	0.52787	0.75782
	1	4	cg01785706	1.18e-28	5.75e-23	1.01e-26	0.22573	0.7892
	1	4	cg01787084	3.09e-27	1.5e-21	8.31e-26	0.37216	0.092741
	1	4	cg01787285	2.46e-25	1.19e-19	3.8e-24	0.43446	0.20275
	1	4	cg01787559	5.17e-29	2.51e-23	9.58e-27	0.23211	0.64763
	1	4	cg01788444	8.11e-26	3.94e-20	1.38e-24	0.54183	0.28766
	1	4	cg01789743	7.67e-19	3.72e-13	5.72e-18	0.58375	0.7931
	1	4	cg01791634	1.35e-28	6.53e-23	1.05e-26	0.12317	0.61461
	1	4	cg01792117	2.88e-28	1.4e-22	1.59e-26	0.91156	0.70531
	1	4	cg01793445	2.03e-28	9.86e-23	1.29e-26	0.60151	0.87189
	1	4	cg01796438	3.7e-28	1.8e-22	1.86e-26	0.87192	0.55889
	1	4	cg01797169	5.92e-27	2.87e-21	1.4e-25	0.57346	0.25556
	1	4	cg01797257	2.46e-28	1.19e-22	1.45e-26	0.34122	0.13589
	1	4	cg01797381	1.48e-28	7.19e-23	1.1e-26	0.80909	0.25527
	1	4	cg01798157	1.79e-28	8.69e-23	1.21e-26	0.092091	0.38475
	1	4	cg01799015	1.01e-27	4.9e-22	3.69e-26	0.87539	0.65461
	1	4	cg01799671	5.34e-29	2.59e-23	9.58e-27	0.43634	0.091349
	1	4	cg01800148	1.38e-27	6.7e-22	4.65e-26	0.57547	0.85415
	1	4	cg01801603	5.69e-29	2.76e-23	9.58e-27	0.074891	0.50325
	1	4	cg01803679	1.3e-27	6.29e-22	4.44e-26	0.74199	0.47695
	1	4	cg01804134	2.49e-27	1.21e-21	7.21e-26	0.5859	0.14107
	1	4	cg01809214	3.7e-28	1.8e-22	1.86e-26	0.62001	0.39363
	1	4	cg01810575	5.17e-29	2.51e-23	9.58e-27	0.17691	0.72289
	1	4	cg01810713	1.66e-27	8.07e-22	5.36e-26	0.59659	0.83148
	1	4	cg01810863	1.78e-26	8.65e-21	3.58e-25	0.60585	0.36494
	1	4	cg01811815	2.1e-28	1.02e-22	1.32e-26	0.66991	0.18548
	1	4	cg01815690	2.65e-27	1.29e-21	7.44e-26	0.46776	0.80298
	1	4	cg01815801	1.18e-28	5.75e-23	1.01e-26	0.86075	0.49743
	1	4	cg01816936	6.69e-27	3.25e-21	1.55e-25	0.38938	0.11841
	1	4	cg01818776	1.66e-27	8.07e-22	5.36e-26	0.32603	0.12007
	1	4	cg01821022	7.12e-29	3.46e-23	9.58e-27	0.83665	0.1669
	1	4	cg01822050	1.15e-28	5.57e-23	9.97e-27	0.88152	0.47037
	1	4	cg01822585	8.09e-29	3.93e-23	9.58e-27	0.85057	0.63911
	1	4	cg01823541	5.17e-29	2.51e-23	9.58e-27	0.31593	0.094011
	1	4	cg01823925	5.88e-29	2.85e-23	9.58e-27	0.30994	0.84517
	1	4	cg01823958	8.35e-29	4.05e-23	9.58e-27	0.81341	0.28805
	1	4	cg01824466	2.53e-28	1.23e-22	1.47e-26	0.12444	0.50027
	1	4	cg01827012	2.4e-23	1.16e-17	2.77e-22	0.63842	0.29759
	1	4	cg01827633	1.08e-27	5.22e-22	3.86e-26	0.7681	0.1094
	1	4	cg01829241	5.07e-28	2.46e-22	2.26e-26	0.4293	0.1482
	1	4	cg01829632	1.38e-27	6.7e-22	4.65e-26	0.83549	0.5831
	1	4	cg01830154	2.82e-27	1.37e-21	7.76e-26	0.49948	0.1471
	1	4	cg01830294	1.68e-28	8.16e-23	1.18e-26	0.3617	0.12924
	1	4	cg01831454	3.26e-28	1.58e-22	1.72e-26	0.55912	0.16971
	1	4	cg01831771	3.84e-25	1.86e-19	5.73e-24	0.70055	0.90686
	1	4	cg01832662	9.85e-24	4.78e-18	1.19e-22	0.35432	0.14533
	1	4	cg01832712	5.17e-29	2.51e-23	9.58e-27	0.50871	0.074352
	1	4	cg01833890	6.07e-29	2.95e-23	9.58e-27	0.70208	0.33101
	1	4	cg01835725	1.11e-27	5.39e-22	3.96e-26	0.59223	0.37731
	1	4	cg01836137	2.2e-27	1.07e-21	6.59e-26	0.72639	0.43976
	1	4	cg01838941	6.07e-29	2.95e-23	9.58e-27	0.29095	0.57085
	1	4	cg01840419	1.47e-27	7.13e-22	4.87e-26	0.44415	0.089485
	1	4	cg01841306	7.57e-27	3.67e-21	1.71e-25	0.45861	0.21458
	1	4	cg01843272	5.16e-26	2.5e-20	9.16e-25	0.44858	0.71244
	1	4	cg01843506	1.11e-28	5.4e-23	9.89e-27	0.39803	0.12082
	1	4	cg01843768	5.69e-29	2.76e-23	9.58e-27	0.54938	0.84721
	1	4	cg01843999	1.48e-25	7.18e-20	2.38e-24	0.50543	0.76446
	1	4	cg01849093	9.19e-29	4.46e-23	9.58e-27	0.28589	0.83863
	1	4	cg01851450	1.08e-28	5.23e-23	9.8e-27	0.28473	0.065344
	1	4	cg01854491	7.67e-23	3.72e-17	8.35e-22	0.45875	0.6735
	1	4	cg01858712	6.52e-28	3.16e-22	2.7e-26	0.70279	0.10839
	1	4	cg01859228	2.2e-27	1.07e-21	6.59e-26	0.69379	0.45168
	1	4	cg01860774	8.55e-27	4.15e-21	1.9e-25	0.50144	0.85369
	1	4	cg01861537	1.26e-28	6.13e-23	1.02e-26	0.81845	0.17662
	1	4	cg01862311	2.31e-28	1.12e-22	1.39e-26	0.7278	0.36518
	1	4	cg01867395	3.39e-27	1.65e-21	8.92e-26	0.36432	0.1617
	1	4	cg01867764	3.26e-28	1.58e-22	1.72e-26	0.084436	0.46693
	1	4	cg01868869	5.88e-29	2.85e-23	9.58e-27	0.21926	0.8845
	1	4	cg01869288	5.17e-29	2.51e-23	9.58e-27	0.10348	0.87214
	1	4	cg01869896	1.63e-28	7.9e-23	1.15e-26	0.86822	0.18026
	1	4	cg01870113	1.42e-27	6.91e-22	4.76e-26	0.76878	0.46286
	1	4	cg01870865	2.65e-27	1.29e-21	7.44e-26	0.51455	0.10215
	1	4	cg01872024	6.52e-28	3.16e-22	2.7e-26	0.47104	0.26339
	1	4	cg01877450	2.16e-28	1.05e-22	1.34e-26	0.84895	0.18275
	1	4	cg01878807	1.2e-26	5.82e-21	2.54e-25	0.6175	0.28659
	1	4	cg01879591	2.27e-27	1.1e-21	6.74e-26	0.57397	0.13078
	1	4	cg01880463	5.74e-27	2.79e-21	1.36e-25	0.31295	0.090455
	1	4	cg01881062	1.94e-27	9.43e-22	6.02e-26	0.60325	0.34419
	1	4	cg01882113	6.47e-29	3.14e-23	9.58e-27	0.55579	0.82084
	1	4	cg01883155	1.09e-26	5.31e-21	2.35e-25	0.35842	0.15169
	1	4	cg01884715	6.29e-27	3.05e-21	1.47e-25	0.60714	0.87677
	1	4	cg01888389	6.72e-28	3.26e-22	2.76e-26	0.82946	0.6217
	1	4	cg01888395	5.34e-29	2.59e-23	9.58e-27	0.88953	0.46818
	1	4	cg01888869	5.17e-29	2.51e-23	9.58e-27	0.28806	0.062845
	1	4	cg01889025	9.49e-28	4.61e-22	3.53e-26	0.868	0.62317
	1	4	cg01890417	1.24e-26	6e-21	2.61e-25	0.57579	0.8512
	1	4	cg01890836	1.26e-28	6.13e-23	1.02e-26	0.77741	0.23052
	1	4	cg01891260	6.89e-29	3.35e-23	9.58e-27	0.21869	0.81947
	1	4	cg01891818	2.2e-27	1.07e-21	6.59e-26	0.56444	0.33619
	1	4	cg01893068	1.11e-24	5.39e-19	1.53e-23	0.70102	0.46833
	1	4	cg01894038	1.11e-28	5.4e-23	9.89e-27	0.6729	0.37239
	1	4	cg01894985	1.53e-28	7.42e-23	1.12e-26	0.15899	0.71853
	1	4	cg01898661	1.15e-28	5.57e-23	9.97e-27	0.25909	0.052393
	1	4	cg01898698	3.16e-28	1.54e-22	1.69e-26	0.38147	0.16183
	1	4	cg01898867	4.09e-27	1.98e-21	1.03e-25	0.62302	0.36451
	1	4	cg01900006	2.18e-25	1.06e-19	3.4e-24	0.40033	0.65937
	1	4	cg01901381	2.81e-26	1.37e-20	5.33e-25	0.80933	0.6004
	1	4	cg01902758	2.41e-27	1.17e-21	7.05e-26	0.65707	0.18808
	1	4	cg01902845	6.68e-29	3.24e-23	9.58e-27	0.74732	0.23115
	1	4	cg01903702	1.16e-26	5.64e-21	2.47e-25	0.49067	0.14801
	1	4	cg01904812	3.26e-28	1.58e-22	1.72e-26	0.6747	0.3805
	1	4	cg01905489	9.79e-29	4.75e-23	9.63e-27	0.14643	0.46788
	1	4	cg01905773	5.34e-29	2.59e-23	9.58e-27	0.77572	0.2237
	1	4	cg01906637	7.83e-29	3.8e-23	9.58e-27	0.85913	0.63846
	1	4	cg01906801	1.22e-28	5.94e-23	1.02e-26	0.8661	0.646
	1	4	cg01908954	1.97e-28	9.56e-23	1.27e-26	0.39854	0.11913
	1	4	cg01909245	5.69e-29	2.76e-23	9.58e-27	0.47485	0.877
	1	4	cg01910727	1.26e-28	6.13e-23	1.02e-26	0.83487	0.47997
	1	4	cg01911077	2.7e-28	1.31e-22	1.53e-26	0.077976	0.4329
	1	4	cg01915609	5.17e-29	2.51e-23	9.58e-27	0.32831	0.080476
	1	4	cg01916632	2.34e-27	1.14e-21	6.89e-26	0.71481	0.43712
	1	4	cg01916724	1.3e-27	6.29e-22	4.44e-26	0.39795	0.19439
	1	4	cg01917340	1.11e-23	5.37e-18	1.33e-22	0.45298	0.65661
	1	4	cg01917721	2.42e-22	1.18e-16	2.51e-21	0.78938	0.53523
	1	4	cg01919963	2.97e-28	1.44e-22	1.63e-26	0.71642	0.45395
	1	4	cg01919999	5.34e-29	2.59e-23	9.58e-27	0.65983	0.22569
	1	4	cg01922891	1.11e-28	5.4e-23	9.89e-27	0.86182	0.59297
	1	4	cg01924292	1.04e-28	5.07e-23	9.73e-27	0.88161	0.41809
	1	4	cg01925738	5.07e-27	2.46e-21	1.23e-25	0.66021	0.3898
	1	4	cg01928820	6.68e-29	3.24e-23	9.58e-27	0.10631	0.47251
	1	4	cg01930719	8.55e-27	4.15e-21	1.9e-25	0.47881	0.26615
	1	4	cg01932247	3.31e-25	1.61e-19	4.99e-24	0.71359	0.49104
	1	4	cg01932823	4.61e-28	2.24e-22	2.13e-26	0.84062	0.54987
	1	4	cg01935086	5.17e-29	2.51e-23	9.58e-27	0.20392	0.80602
	1	4	cg01937809	1.25e-24	6.07e-19	1.71e-23	0.41605	0.66138
	1	4	cg01938023	2.34e-27	1.14e-21	6.89e-26	0.72831	0.30219
	1	4	cg01941278	1.11e-28	5.4e-23	9.89e-27	0.87899	0.55676
	1	4	cg01942558	1.01e-28	4.91e-23	9.67e-27	0.85796	0.20844
	1	4	cg01943692	1.11e-23	5.37e-18	1.33e-22	0.67098	0.46413
	1	4	cg01943694	2.38e-25	1.16e-19	3.69e-24	0.85843	0.61577
	1	4	cg01944288	4.61e-28	2.24e-22	2.13e-26	0.6737	0.2341
	1	4	cg01945624	2.46e-25	1.19e-19	3.8e-24	0.37919	0.62638
	1	4	cg01947583	6.89e-29	3.35e-23	9.58e-27	0.84033	0.6094
	1	4	cg01948978	3.39e-27	1.65e-21	8.92e-26	0.83224	0.57124
	1	4	cg01949002	7.86e-28	3.82e-22	3.08e-26	0.8369	0.6101
	1	4	cg01950058	6.07e-29	2.95e-23	9.58e-27	0.32041	0.86555
	1	4	cg01950479	6.07e-29	2.95e-23	9.58e-27	0.74169	0.37953
	1	4	cg01950511	5.88e-29	2.85e-23	9.58e-27	0.78341	0.25532
	1	4	cg01951963	9.18e-29	4.46e-23	9.58e-27	0.075478	0.48195
	1	4	cg01952226	1.35e-26	6.58e-21	2.82e-25	0.42297	0.21902
	1	4	cg01952989	3.7e-28	1.8e-22	1.86e-26	0.94041	0.64757
	1	4	cg01959287	1.73e-28	8.42e-23	1.19e-26	0.57809	0.87123
	1	4	cg01963224	6.94e-28	3.37e-22	2.82e-26	0.29244	0.071455
	1	4	cg01964337	2.31e-28	1.12e-22	1.39e-26	0.91665	0.70305
	1	4	cg01965380	8.55e-27	4.15e-21	1.9e-25	0.43206	0.75795
	1	4	cg01965939	2.65e-27	1.29e-21	7.44e-26	0.37965	0.17282
	1	4	cg01966277	1.11e-28	5.4e-23	9.89e-27	0.71549	0.28077
	1	4	cg01966334	3.96e-27	1.92e-21	1.01e-25	0.23046	0.59322
	1	4	cg01966665	9.19e-29	4.46e-23	9.58e-27	0.85984	0.53956
	1	4	cg01966791	1.42e-20	6.87e-15	1.23e-19	0.46168	0.20775
	1	4	cg01968525	7.62e-28	3.7e-22	3.02e-26	0.43304	0.085722
	1	4	cg01970383	1.3e-27	6.29e-22	4.44e-26	0.58028	0.86116
	1	4	cg01970716	1.04e-27	5.06e-22	3.78e-26	0.73539	0.52979
	1	4	cg01972631	1.03e-20	4.98e-15	9.06e-20	0.80394	0.58026
	1	4	cg01973456	6.89e-29	3.35e-23	9.58e-27	0.82503	0.10142
	1	4	cg01973676	1.66e-27	8.07e-22	5.36e-26	0.38834	0.082129
	1	4	cg01974091	1.14e-23	5.52e-18	1.37e-22	0.3988	0.64959
	1	4	cg01975786	5.17e-29	2.51e-23	9.58e-27	0.4139	0.84463
	1	4	cg01976921	2.97e-28	1.44e-22	1.63e-26	0.76029	0.44751
	1	4	cg01980222	6.47e-29	3.14e-23	9.58e-27	0.7807	0.14135
	1	4	cg01982833	2.45e-24	1.19e-18	3.22e-23	0.39975	0.16053
	1	4	cg01984511	8.35e-29	4.05e-23	9.58e-27	0.48987	0.78532
	1	4	cg01987202	2.27e-27	1.1e-21	6.74e-26	0.43525	0.11964
	1	4	cg01988129	5.51e-29	2.68e-23	9.58e-27	0.32936	0.080227
	1	4	cg01988602	1.61e-27	7.83e-22	5.23e-26	0.40375	0.73064
	1	4	cg01990910	2.91e-27	1.41e-21	7.94e-26	0.61954	0.12843
	1	4	cg01991967	6.68e-29	3.24e-23	9.58e-27	0.9134	0.70142
	1	4	cg01992935	3.35e-14	1.62e-08	1.65e-13	0.51457	0.27961
	1	4	cg01994190	5.34e-29	2.59e-23	9.58e-27	0.54238	0.11657
	1	4	cg01994750	6.29e-23	3.06e-17	6.92e-22	0.73761	0.454
	1	4	cg01997813	1.43e-28	6.96e-23	1.08e-26	0.92405	0.70445
	1	4	cg01997884	1.39e-28	6.74e-23	1.07e-26	0.26599	0.77417
	1	4	cg01999566	2.13e-27	1.04e-21	6.45e-26	0.55437	0.11379
	1	4	cg02004401	6.86e-21	3.33e-15	6.15e-20	0.81123	0.40916
	1	4	cg02007288	1.04e-17	5.05e-12	7.02e-17	0.56232	0.29834
	1	4	cg02009651	4.48e-27	2.18e-21	1.11e-25	0.48417	0.13575
	1	4	cg02010481	2.97e-28	1.44e-22	1.63e-26	0.49772	0.1261
	1	4	cg02012974	1.01e-28	4.91e-23	9.67e-27	0.90522	0.12739
	1	4	cg02014217	5.17e-29	2.51e-23	9.58e-27	0.14037	0.65434
	1	4	cg02018291	5.51e-29	2.68e-23	9.58e-27	0.90039	0.35138
	1	4	cg02019444	6.47e-29	3.14e-23	9.58e-27	0.82852	0.1555
	1	4	cg02022181	7.12e-29	3.46e-23	9.58e-27	0.31132	0.64904
	1	4	cg02023728	6.16e-25	2.99e-19	8.88e-24	0.78989	0.49318
	1	4	cg02023973	6.32e-28	3.07e-22	2.63e-26	0.76475	0.21302
	1	4	cg02027263	8.9e-29	4.32e-23	9.58e-27	0.37156	0.87779
	1	4	cg02029843	1.48e-26	7.21e-21	3.05e-25	0.66343	0.90429
	1	4	cg02030275	6.72e-28	3.26e-22	2.76e-26	0.5956	0.34246
	1	4	cg02032125	6.47e-29	3.14e-23	9.58e-27	0.82832	0.3
	1	4	cg02032872	8.35e-23	4.05e-17	9.05e-22	0.80379	0.50227
	1	4	cg02033582	5.88e-29	2.85e-23	9.58e-27	0.77655	0.16965
	1	4	cg02034689	1.83e-27	8.86e-22	5.75e-26	0.35499	0.096768
	1	4	cg02035018	4e-22	1.94e-16	4.04e-21	0.50861	0.72124
	1	4	cg02035751	1.13e-25	5.48e-20	1.86e-24	0.53657	0.82326
	1	4	cg02039171	1.83e-27	8.86e-22	5.75e-26	0.80693	0.49935
	1	4	cg02041484	5.4e-28	2.62e-22	2.37e-26	0.78711	0.13915
	1	4	cg02042156	8.9e-29	4.32e-23	9.58e-27	0.51788	0.85578
	1	4	cg02042712	5.34e-29	2.59e-23	9.58e-27	0.75019	0.14557
	1	4	cg02043329	6.68e-29	3.24e-23	9.58e-27	0.90503	0.51374
	1	4	cg02046475	1.04e-27	5.06e-22	3.78e-26	0.12933	0.50976
	1	4	cg02046532	5.88e-29	2.85e-23	9.58e-27	0.45767	0.89695
	1	4	cg02048220	2.07e-27	1e-21	6.3e-26	0.81562	0.60386
	1	4	cg02048922	6.94e-17	3.37e-11	4.36e-16	0.34984	0.55311
	1	4	cg02049210	2.91e-27	1.41e-21	7.94e-26	0.30095	0.070074
	1	4	cg02049955	1.11e-27	5.39e-22	3.96e-26	0.80491	0.21334
	1	4	cg02050917	2.23e-28	1.08e-22	1.37e-26	0.93937	0.68736
	1	4	cg02051688	5.51e-29	2.68e-23	9.58e-27	0.22953	0.86677
	1	4	cg02051771	2.82e-27	1.37e-21	7.76e-26	0.48094	0.266
	1	4	cg02052217	6.47e-29	3.14e-23	9.58e-27	0.89017	0.54249
	1	4	cg02052726	2e-27	9.73e-22	6.16e-26	0.41645	0.17908
	1	4	cg02052762	6.07e-29	2.95e-23	9.58e-27	0.90957	0.28073
	1	4	cg02053339	2.23e-28	1.08e-22	1.37e-26	0.58803	0.84014
	1	4	cg02053451	5.51e-29	2.68e-23	9.58e-27	0.288	0.87168
	1	4	cg02054697	1.57e-25	7.62e-20	2.51e-24	0.68792	0.89179
	1	4	cg02057211	4.33e-28	2.1e-22	2.04e-26	0.8594	0.65261
	1	4	cg02057747	4.61e-28	2.24e-22	2.13e-26	0.66972	0.27296
	1	4	cg02057796	5.17e-29	2.51e-23	9.58e-27	0.41765	0.8449
	1	4	cg02058628	7.12e-29	3.46e-23	9.58e-27	0.84335	0.26267
	1	4	cg02058870	1.64e-22	7.95e-17	1.72e-21	0.65536	0.4445
	1	4	cg02059176	3.94e-28	1.91e-22	1.93e-26	0.60549	0.15063
	1	4	cg02059317	5.17e-29	2.51e-23	9.58e-27	0.33342	0.055139
	1	4	cg02059519	4.61e-28	2.24e-22	2.13e-26	0.87827	0.67019
	1	4	cg02059927	1.79e-28	8.69e-23	1.21e-26	0.66636	0.24417
	1	4	cg02061173	1.79e-28	8.69e-23	1.21e-26	0.30209	0.095325
	1	4	cg02061660	1.17e-19	5.67e-14	9.36e-19	0.52983	0.76063
	1	4	cg02061820	8.09e-29	3.93e-23	9.58e-27	0.73249	0.16657
	1	4	cg02061967	1.01e-27	4.9e-22	3.69e-26	0.52111	0.85579
	1	4	cg02064106	5.57e-28	2.7e-22	2.42e-26	0.31927	0.091408
	1	4	cg02065051	3.61e-27	1.75e-21	9.36e-26	0.56789	0.19708
	1	4	cg02067584	7.39e-28	3.59e-22	2.95e-26	0.78589	0.14249
	1	4	cg02068351	7.59e-29	3.68e-23	9.58e-27	0.47633	0.87367
	1	4	cg02068356	2.31e-28	1.12e-22	1.39e-26	0.77562	0.52438
	1	4	cg02068981	3.19e-27	1.55e-21	8.5e-26	0.63286	0.37601
	1	4	cg02069592	3.37e-23	1.64e-17	3.83e-22	0.86537	0.66023
	1	4	cg02069619	3.19e-27	1.55e-21	8.5e-26	0.39257	0.18225
	1	4	cg02072875	2.41e-27	1.17e-21	7.05e-26	0.59135	0.86271
	1	4	cg02073887	1.01e-28	4.91e-23	9.67e-27	0.61345	0.35966
	1	4	cg02074274	5.88e-29	2.85e-23	9.58e-27	0.87844	0.57685
	1	4	cg02074956	2.46e-28	1.19e-22	1.45e-26	0.82498	0.48688
	1	4	cg02075820	1.51e-27	7.36e-22	4.99e-26	0.43368	0.16254
	1	4	cg02078518	1.3e-28	6.33e-23	1.04e-26	0.53904	0.80046
	1	4	cg02078525	2.27e-27	1.1e-21	6.74e-26	0.45866	0.17376
	1	4	cg02078710	7.14e-25	3.47e-19	1.02e-23	0.54066	0.77036
	1	4	cg02079700	2.57e-26	1.25e-20	4.92e-25	0.58864	0.82801
	1	4	cg02082273	6.27e-29	3.04e-23	9.58e-27	0.30859	0.58325
	1	4	cg02082462	3.7e-28	1.8e-22	1.86e-26	0.48186	0.15516
	1	4	cg02083676	1.91e-28	9.26e-23	1.25e-26	0.86921	0.52913
	1	4	cg02084118	6.68e-29	3.24e-23	9.58e-27	0.90362	0.37661
	1	4	cg02084553	3.67e-23	1.78e-17	4.15e-22	0.52932	0.80292
	1	4	cg02085660	1.14e-27	5.56e-22	4.05e-26	0.63953	0.85858
	1	4	cg02086195	6.68e-29	3.24e-23	9.58e-27	0.72753	0.19472
	1	4	cg02086839	7.62e-28	3.7e-22	3.02e-26	0.85711	0.60459
	1	4	cg02087075	5.51e-29	2.68e-23	9.58e-27	0.21968	0.82817
	1	4	cg02088785	2.14e-21	1.04e-15	2.01e-20	0.43016	0.66804
	1	4	cg02088996	6.47e-29	3.14e-23	9.58e-27	0.67852	0.10641
	1	4	cg02091185	2.2e-23	1.07e-17	2.55e-22	0.82979	0.57314
	1	4	cg02091808	8.11e-28	3.94e-22	3.15e-26	0.64512	0.86334
	1	4	cg02092514	5.51e-29	2.68e-23	9.58e-27	0.30256	0.88958
	1	4	cg02093833	5.31e-27	2.58e-21	1.28e-25	0.43456	0.73642
	1	4	cg02095334	7.12e-29	3.46e-23	9.58e-27	0.14067	0.81127
	1	4	cg02097152	1.15e-28	5.57e-23	9.97e-27	0.8986	0.46741
	1	4	cg02097429	1.67e-25	8.09e-20	2.65e-24	0.29879	0.50594
	1	4	cg02098075	1.01e-28	4.91e-23	9.67e-27	0.82286	0.29971
	1	4	cg02098313	5.16e-26	2.5e-20	9.16e-25	0.32788	0.64971
	1	4	cg02099877	3.94e-28	1.91e-22	1.93e-26	0.85999	0.59388
	1	4	cg02102075	1.15e-28	5.57e-23	9.97e-27	0.83721	0.41168
	1	4	cg02104952	1.63e-26	7.9e-21	3.3e-25	0.82254	0.61733
	1	4	cg02105152	2e-27	9.73e-22	6.16e-26	0.45962	0.24456
	1	4	cg02105211	1.43e-28	6.96e-23	1.08e-26	0.83269	0.32265
	1	4	cg02106534	5.34e-29	2.59e-23	9.58e-27	0.66465	0.28108
	1	4	cg02108620	2.49e-27	1.21e-21	7.21e-26	0.62673	0.192
	1	4	cg02108623	3.94e-28	1.91e-22	1.93e-26	0.48611	0.10908
	1	4	cg02111865	1.14e-27	5.56e-22	4.05e-26	0.73289	0.24045
	1	4	cg02115302	7.35e-29	3.57e-23	9.58e-27	0.37877	0.83655
	1	4	cg02122920	5.17e-29	2.51e-23	9.58e-27	0.27597	0.88024
	1	4	cg02123534	5.69e-29	2.76e-23	9.58e-27	0.64256	0.2023
	1	4	cg02127689	1.97e-28	9.56e-23	1.27e-26	0.5375	0.81882
	1	4	cg02127888	7.11e-27	3.45e-21	1.63e-25	0.4573	0.18336
	1	4	cg02127980	2.57e-27	1.25e-21	7.33e-26	0.5679	0.20824
	1	4	cg02131853	5.53e-24	2.68e-18	6.92e-23	0.41406	0.6895
	1	4	cg02135077	7.35e-29	3.57e-23	9.58e-27	0.27567	0.060157
	1	4	cg02135245	2.38e-28	1.16e-22	1.42e-26	0.89693	0.4285
	1	4	cg02137956	1.04e-28	5.07e-23	9.73e-27	0.88683	0.38612
	1	4	cg02138358	1.04e-27	5.06e-22	3.78e-26	0.82137	0.20613
	1	4	cg02138953	7.12e-29	3.46e-23	9.58e-27	0.88354	0.64196
	1	4	cg02142483	6.29e-23	3.06e-17	6.92e-22	0.5283	0.30478
	1	4	cg02143404	2.79e-28	1.35e-22	1.57e-26	0.74583	0.30425
	1	4	cg02145310	8.9e-29	4.32e-23	9.58e-27	0.17743	0.51628
	1	4	cg02147126	4.33e-28	2.1e-22	2.04e-26	0.77782	0.1655
	1	4	cg02153855	9.19e-29	4.46e-23	9.58e-27	0.69931	0.16233
	1	4	cg02156723	5.51e-29	2.68e-23	9.58e-27	0.081808	0.80084
	1	4	cg02160684	6.89e-29	3.35e-23	9.58e-27	0.8936	0.22029
	1	4	cg02162605	5.51e-29	2.68e-23	9.58e-27	0.5182	0.82819
	1	4	cg02163885	5.57e-28	2.7e-22	2.42e-26	0.41266	0.10593
	1	4	cg02164615	1.63e-26	7.9e-21	3.3e-25	0.52012	0.26981
	1	4	cg02165355	8.62e-29	4.18e-23	9.58e-27	0.32242	0.11601
	1	4	cg02167757	1.11e-28	5.4e-23	9.89e-27	0.88473	0.67209
	1	4	cg02167837	1.48e-28	7.19e-23	1.1e-26	0.19622	0.74364
	1	4	cg02169713	5.5e-19	2.67e-13	4.15e-18	0.63604	0.43078
	1	4	cg02172058	5.07e-28	2.46e-22	2.26e-26	0.79419	0.42354
	1	4	cg02173067	1.08e-20	5.26e-15	9.53e-20	0.7246	0.52063
	1	4	cg02175033	2.88e-28	1.4e-22	1.59e-26	0.8036	0.42243
	1	4	cg02175321	1.79e-28	8.69e-23	1.21e-26	0.8868	0.50646
	1	4	cg02178957	6.26e-29	3.04e-23	9.58e-27	0.81247	0.28291
	1	4	cg02181036	1.77e-27	8.59e-22	5.61e-26	0.63551	0.26754
	1	4	cg02181506	5.34e-29	2.59e-23	9.58e-27	0.46273	0.1218
	1	4	cg02183297	5.34e-29	2.59e-23	9.58e-27	0.86739	0.50097
	1	4	cg02183564	1.11e-28	5.4e-23	9.89e-27	0.88158	0.54318
	1	4	cg02185182	4.2e-28	2.04e-22	2e-26	0.87	0.57513
	1	4	cg02185190	7.19e-26	3.49e-20	1.24e-24	0.66523	0.29505
	1	4	cg02187259	7.35e-29	3.57e-23	9.58e-27	0.86601	0.35133
	1	4	cg02188818	2.62e-28	1.27e-22	1.5e-26	0.14939	0.52378
	1	4	cg02188939	7.57e-27	3.67e-21	1.71e-25	0.54371	0.77734
	1	4	cg02190353	8.62e-29	4.18e-23	9.58e-27	0.86794	0.1578
	1	4	cg02191909	4.07e-28	1.98e-22	1.96e-26	0.5535	0.7825
	1	4	cg02192117	1.35e-28	6.53e-23	1.05e-26	0.33707	0.085377
	1	4	cg02192281	2.1e-28	1.02e-22	1.32e-26	0.87402	0.55614
	1	4	cg02192746	3.48e-28	1.69e-22	1.79e-26	0.76679	0.13519
	1	4	cg02193283	6.49e-27	3.15e-21	1.51e-25	0.1733	0.40833
	1	4	cg02193580	1.76e-16	8.56e-11	1.07e-15	0.5451	0.33275
	1	4	cg02193956	7.86e-28	3.82e-22	3.08e-26	0.69597	0.16408
	1	4	cg02194129	2.2e-27	1.07e-21	6.59e-26	0.71945	0.46409
	1	4	cg02196256	6.27e-29	3.04e-23	9.58e-27	0.8035	0.28079
	1	4	cg02198144	1.65e-24	8.01e-19	2.22e-23	0.67926	0.87943
	1	4	cg02206980	1.62e-25	7.85e-20	2.58e-24	0.5303	0.2375
	1	4	cg02208504	5.57e-28	2.7e-22	2.42e-26	0.567	0.78809
	1	4	cg02211519	7.12e-29	3.46e-23	9.58e-27	0.13846	0.70645
	1	4	cg02211741	3.84e-27	1.87e-21	9.83e-26	0.32952	0.12094
	1	4	cg02212339	5.17e-29	2.51e-23	9.58e-27	0.13735	0.90452
	1	4	cg02212389	2.7e-28	1.31e-22	1.53e-26	0.84297	0.62573
	1	4	cg02212846	1.44e-26	6.99e-21	2.97e-25	0.6116	0.83919
	1	4	cg02213045	4.21e-27	2.05e-21	1.06e-25	0.58925	0.87955
	1	4	cg02214623	5.48e-26	2.66e-20	9.67e-25	0.64001	0.40836
	1	4	cg02215171	3.09e-27	1.5e-21	8.31e-26	0.55329	0.30969
	1	4	cg02215641	2.97e-28	1.44e-22	1.63e-26	0.34604	0.13748
	1	4	cg02217713	5.51e-29	2.68e-23	9.58e-27	0.83211	0.32345
	1	4	cg02218324	3e-27	1.46e-21	8.12e-26	0.54152	0.33494
	1	4	cg02219601	2.27e-27	1.1e-21	6.74e-26	0.44609	0.10405
	1	4	cg02220008	4.2e-28	2.04e-22	2e-26	0.78033	0.45848
	1	4	cg02222982	2.57e-27	1.25e-21	7.33e-26	0.75643	0.50285
	1	4	cg02223351	2.49e-27	1.21e-21	7.21e-26	0.55683	0.1366
	1	4	cg02224021	1.35e-28	6.53e-23	1.05e-26	0.57695	0.17643
	1	4	cg02226192	2.88e-28	1.4e-22	1.59e-26	0.87306	0.45186
	1	4	cg02226672	2.54e-28	1.23e-22	1.47e-26	0.88897	0.55162
	1	4	cg02227879	6.89e-29	3.35e-23	9.58e-27	0.84254	0.18255
	1	4	cg02231062	6.07e-29	2.95e-23	9.58e-27	0.18883	0.80605
	1	4	cg02231590	5.34e-29	2.59e-23	9.58e-27	0.087714	0.78973
	1	4	cg02235659	5e-26	2.43e-20	8.91e-25	0.60188	0.37887
	1	4	cg02235918	8.9e-29	4.32e-23	9.58e-27	0.89222	0.52
	1	4	cg02235941	1.45e-24	7.03e-19	1.96e-23	0.25515	0.4666
	1	4	cg02238715	5.69e-29	2.76e-23	9.58e-27	0.904	0.5627
	1	4	cg02239640	1.84e-19	8.94e-14	1.45e-18	0.5164	0.23142
	1	4	cg02240252	3.37e-28	1.64e-22	1.75e-26	0.79849	0.41338
	1	4	cg02240622	3.16e-28	1.53e-22	1.69e-26	0.84747	0.21242
	1	4	cg02241759	2.91e-27	1.41e-21	7.94e-26	0.49422	0.11354
	1	4	cg02243157	2.79e-28	1.35e-22	1.57e-26	0.82614	0.4505
	1	4	cg02244028	6.47e-29	3.14e-23	9.58e-27	0.91825	0.2743
	1	4	cg02244175	2.49e-27	1.21e-21	7.21e-26	0.51451	0.28231
	1	4	cg02244263	1.18e-28	5.75e-23	1.01e-26	0.90656	0.57515
	1	4	cg02245998	3.84e-27	1.87e-21	9.83e-26	0.57606	0.81849
	1	4	cg02246426	1.3e-27	6.29e-22	4.44e-26	0.35282	0.13682
	1	4	cg02251754	1.27e-17	6.15e-12	8.49e-17	0.54697	0.75201
	1	4	cg02251850	9.49e-28	4.61e-22	3.53e-26	0.26316	0.849
	1	4	cg02253142	1.22e-27	5.91e-22	4.24e-26	0.70694	0.13544
	1	4	cg02253236	1.34e-27	6.49e-22	4.54e-26	0.61272	0.851
	1	4	cg02253535	1.83e-27	8.86e-22	5.75e-26	0.44103	0.11332
	1	4	cg02255098	9.34e-28	4.53e-22	3.5e-26	0.69539	0.48571
	1	4	cg02255950	3.7e-28	1.8e-22	1.86e-26	0.58784	0.88049
	1	4	cg02256455	6.72e-28	3.26e-22	2.76e-26	0.3313	0.6615
	1	4	cg02257517	3.26e-28	1.58e-22	1.72e-26	0.81508	0.61429
	1	4	cg02257708	1.34e-27	6.49e-22	4.54e-26	0.60214	0.85502
	1	4	cg02259914	2.2e-27	1.07e-21	6.59e-26	0.38705	0.10988
	1	4	cg02261899	2.06e-18	9.99e-13	1.48e-17	0.42033	0.20327
	1	4	cg02262553	1.3e-28	6.33e-23	1.04e-26	0.84871	0.11891
	1	4	cg02263932	1.27e-26	6.19e-21	2.68e-25	0.40807	0.15466
	1	4	cg02265721	1.04e-28	5.07e-23	9.73e-27	0.82579	0.43455
	1	4	cg02266086	5.92e-27	2.87e-21	1.4e-25	0.67606	0.40146
	1	4	cg02266731	3.94e-28	1.91e-22	1.93e-26	0.69524	0.12151
	1	4	cg02268192	1.08e-28	5.23e-23	9.8e-27	0.69018	0.13517
	1	4	cg02268561	3.06e-28	1.49e-22	1.66e-26	0.38618	0.1097
	1	4	cg02272576	2.73e-27	1.33e-21	7.6e-26	0.90305	0.65987
	1	4	cg02272667	7.59e-29	3.68e-23	9.58e-27	0.39365	0.18311
	1	4	cg02276807	8.97e-18	4.35e-12	6.09e-17	0.59512	0.38539
	1	4	cg02276944	5.39e-27	2.62e-21	1.29e-25	0.66959	0.43722
	1	4	cg02277850	3.51e-25	1.7e-19	5.28e-24	0.58791	0.32832
	1	4	cg02280859	6.39e-24	3.1e-18	7.93e-23	0.37133	0.57513
	1	4	cg02286380	6.9e-27	3.35e-21	1.59e-25	0.95092	0.70842
	1	4	cg02286506	5.17e-29	2.51e-23	9.58e-27	0.34402	0.090103
	1	4	cg02287325	4.35e-27	2.11e-21	1.08e-25	0.61719	0.85791
	1	4	cg02287710	7.35e-29	3.57e-23	9.58e-27	0.54209	0.22621
	1	4	cg02288859	2.65e-27	1.29e-21	7.44e-26	0.42221	0.15315
	1	4	cg02289754	1.48e-25	7.18e-20	2.38e-24	0.90978	0.7051
	1	4	cg02289903	1.08e-24	5.24e-19	1.49e-23	0.34262	0.12192
	1	4	cg02291010	1.04e-28	5.06e-23	9.73e-27	0.92121	0.62394
	1	4	cg02291556	4.07e-28	1.98e-22	1.96e-26	0.42424	0.12447
	1	4	cg02292809	1.79e-28	8.69e-23	1.21e-26	0.78456	0.26654
	1	4	cg02294870	5.17e-29	2.51e-23	9.58e-27	0.3533	0.86915
	1	4	cg02296171	1.08e-27	5.22e-22	3.86e-26	0.76394	0.46986
	1	4	cg02296627	6.94e-28	3.37e-22	2.82e-26	0.79404	0.59284
	1	4	cg02297967	2.38e-28	1.16e-22	1.42e-26	0.58149	0.21103
	1	4	cg02301079	2.41e-27	1.17e-21	7.05e-26	0.38789	0.12997
	1	4	cg02302858	5.88e-29	2.85e-23	9.58e-27	0.8885	0.41776
	1	4	cg02304370	5.69e-29	2.76e-23	9.58e-27	0.88396	0.40943
	1	4	cg02305765	9.19e-29	4.46e-23	9.58e-27	0.33054	0.077583
	1	4	cg02307823	1.15e-28	5.57e-23	9.97e-27	0.84862	0.27115
	1	4	cg02308232	7.35e-29	3.57e-23	9.58e-27	0.87357	0.31762
	1	4	cg02308798	1.4e-26	6.78e-21	2.89e-25	0.68292	0.43472
	1	4	cg02309230	5.34e-29	2.59e-23	9.58e-27	0.17429	0.78302
	1	4	cg02309841	2.34e-27	1.14e-21	6.89e-26	0.86184	0.62657
	1	4	cg02315187	9.19e-29	4.46e-23	9.58e-27	0.74148	0.34581
	1	4	cg02315513	2.82e-27	1.37e-21	7.76e-26	0.31809	0.78398
	1	4	cg02315870	7.58e-25	3.68e-19	1.08e-23	0.55387	0.80468
	1	4	cg02316506	2.73e-27	1.33e-21	7.6e-26	0.63619	0.33624
	1	4	cg02317313	7.12e-29	3.46e-23	9.58e-27	0.84676	0.56373
	1	4	cg02318784	6.68e-29	3.24e-23	9.58e-27	0.50106	0.22488
	1	4	cg02319829	6.07e-29	2.95e-23	9.58e-27	0.18247	0.86699
	1	4	cg02319972	1.35e-28	6.53e-23	1.05e-26	0.14761	0.66635
	1	4	cg02319986	4.47e-28	2.17e-22	2.09e-26	0.89613	0.5207
	1	4	cg02320474	2.27e-27	1.1e-21	6.74e-26	0.57962	0.28322
	1	4	cg02322400	4.07e-28	1.98e-22	1.96e-26	0.5979	0.25139
	1	4	cg02327530	3.29e-27	1.6e-21	8.71e-26	0.42973	0.15462
	1	4	cg02328326	3.37e-28	1.64e-22	1.75e-26	0.79061	0.40155
	1	4	cg02329670	8.09e-29	3.93e-23	9.58e-27	0.7555	0.44086
	1	4	cg02331198	1.68e-26	8.14e-21	3.39e-25	0.42542	0.13202
	1	4	cg02331272	1.22e-27	5.91e-22	4.24e-26	0.76182	0.46314
	1	4	cg02331303	2.65e-27	1.29e-21	7.44e-26	0.53441	0.1377
	1	4	cg02332073	1.18e-28	5.75e-23	1.01e-26	0.70528	0.12322
	1	4	cg02332117	1.42e-27	6.91e-22	4.76e-26	0.60016	0.34549
	1	4	cg02334333	6.27e-29	3.04e-23	9.58e-27	0.73366	0.26912
	1	4	cg02338840	9.97e-27	4.84e-21	2.17e-25	0.73693	0.50855
	1	4	cg02341503	8.82e-27	4.28e-21	1.95e-25	0.64563	0.41333
	1	4	cg02342791	2.49e-27	1.21e-21	7.21e-26	0.51618	0.20301
	1	4	cg02343604	2.16e-28	1.05e-22	1.34e-26	0.33204	0.71191
	1	4	cg02343628	5.51e-29	2.68e-23	9.58e-27	0.81237	0.25562
	1	4	cg02343823	1.58e-26	7.66e-21	3.21e-25	0.54739	0.25084
	1	4	cg02345886	1.51e-27	7.36e-22	4.99e-26	0.7972	0.40265
	1	4	cg02346737	1.68e-26	8.14e-21	3.39e-25	0.86056	0.61524
	1	4	cg02346997	1.39e-28	6.74e-23	1.07e-26	0.64155	0.32416
	1	4	cg02347002	1.38e-27	6.7e-22	4.65e-26	0.66766	0.20594
	1	4	cg02348119	7.35e-29	3.57e-23	9.58e-27	0.83236	0.42878
	1	4	cg02348449	5.69e-29	2.76e-23	9.58e-27	0.88994	0.35737
	1	4	cg02348462	7.83e-29	3.8e-23	9.58e-27	0.84077	0.5488
	1	4	cg02351277	1.18e-28	5.75e-23	1.01e-26	0.37899	0.099767
	1	4	cg02352281	1.53e-28	7.42e-23	1.12e-26	0.50112	0.081518
	1	4	cg02353916	2.97e-28	1.44e-22	1.63e-26	0.78082	0.22549
	1	4	cg02354658	1.97e-28	9.56e-23	1.27e-26	0.51864	0.20028
	1	4	cg02355304	6.26e-29	3.04e-23	9.58e-27	0.88615	0.64366
	1	4	cg02359160	5.51e-29	2.68e-23	9.58e-27	0.77461	0.42752
	1	4	cg02362292	2.65e-27	1.29e-21	7.44e-26	0.56721	0.78622
	1	4	cg02363526	2.65e-26	1.29e-20	5.05e-25	0.65717	0.43092
	1	4	cg02365539	3.9e-27	1.89e-21	9.98e-26	0.73024	0.40663
	1	4	cg02368508	1.08e-27	5.22e-22	3.86e-26	0.07864	0.39853
	1	4	cg02368706	1.11e-27	5.39e-22	3.96e-26	0.45923	0.84532
	1	4	cg02368812	3.59e-28	1.74e-22	1.82e-26	0.93134	0.67169
	1	4	cg02371935	1.01e-28	4.91e-23	9.67e-27	0.84408	0.33947
	1	4	cg02375208	4.48e-27	2.18e-21	1.11e-25	0.44371	0.16221
	1	4	cg02376282	3.06e-28	1.49e-22	1.66e-26	0.28316	0.79672
	1	4	cg02378847	2.38e-28	1.16e-22	1.42e-26	0.29657	0.05241
	1	4	cg02379856	1.94e-24	9.42e-19	2.58e-23	0.56691	0.77747
	1	4	cg02381279	8.36e-26	4.06e-20	1.42e-24	0.37929	0.13814
	1	4	cg02381853	1.06e-26	5.15e-21	2.29e-25	0.22793	0.52242
	1	4	cg02382532	1.01e-28	4.91e-23	9.67e-27	0.80212	0.42826
	1	4	cg02385728	2.82e-27	1.37e-21	7.76e-26	0.62696	0.87609
	1	4	cg02385820	9.19e-29	4.46e-23	9.58e-27	0.47935	0.77746
	1	4	cg02389317	3.4e-20	1.65e-14	2.86e-19	0.65774	0.42891
	1	4	cg02390624	1.35e-26	6.58e-21	2.82e-25	0.74204	0.49618
	1	4	cg02392124	1.35e-28	6.53e-23	1.05e-26	0.77458	0.26593
	1	4	cg02392882	2.03e-28	9.86e-23	1.29e-26	0.64963	0.16273
	1	4	cg02393092	5.51e-29	2.68e-23	9.58e-27	0.31365	0.87916
	1	4	cg02393097	1.99e-25	9.68e-20	3.13e-24	0.65085	0.85125
	1	4	cg02399831	7.12e-29	3.46e-23	9.58e-27	0.86573	0.30035
	1	4	cg02402436	8.09e-29	3.93e-23	9.58e-27	0.063513	0.64719
	1	4	cg02402565	7.16e-28	3.48e-22	2.88e-26	0.55169	0.78072
	1	4	cg02405193	2.73e-27	1.33e-21	7.6e-26	0.55152	0.11675
	1	4	cg02407048	1.39e-25	6.76e-20	2.25e-24	0.18758	0.47148
	1	4	cg02411995	4.76e-28	2.31e-22	2.17e-26	0.82438	0.55942
	1	4	cg02412123	6.72e-28	3.26e-22	2.76e-26	0.54492	0.18109
	1	4	cg02413938	4.2e-28	2.04e-22	2e-26	0.75002	0.48209
	1	4	cg02415661	1.65e-23	8.02e-18	1.95e-22	0.3478	0.60618
	1	4	cg02416333	5.34e-29	2.59e-23	9.58e-27	0.12964	0.73035
	1	4	cg02416781	4.77e-27	2.31e-21	1.17e-25	0.72096	0.51921
	1	4	cg02417857	2.35e-19	1.14e-13	1.84e-18	0.72606	0.51007
	1	4	cg02419321	1.38e-27	6.7e-22	4.65e-26	0.3845	0.09689
	1	4	cg02420027	5.69e-29	2.76e-23	9.58e-27	0.89249	0.40569
	1	4	cg02420480	9.49e-28	4.61e-22	3.53e-26	0.77825	0.2036
	1	4	cg02422011	2.38e-28	1.16e-22	1.42e-26	0.61267	0.81375
	1	4	cg02423534	5.34e-29	2.59e-23	9.58e-27	0.78399	0.40118
	1	4	cg02423817	1.96e-23	9.52e-18	2.29e-22	0.47867	0.74896
	1	4	cg02424715	3.21e-25	1.56e-19	4.86e-24	0.23778	0.46383
	1	4	cg02426324	1.23e-25	6e-20	2.02e-24	0.827	0.62496
	1	4	cg02431562	2.02e-25	9.82e-20	3.18e-24	0.56541	0.81097
	1	4	cg02431972	8.11e-28	3.94e-22	3.15e-26	0.79024	0.41949
	1	4	cg02435083	6.27e-29	3.04e-23	9.58e-27	0.89403	0.23826
	1	4	cg02435538	1.39e-28	6.74e-23	1.07e-26	0.88235	0.45052
	1	4	cg02438164	6.9e-27	3.35e-21	1.59e-25	0.58447	0.35387
	1	4	cg02445907	5.17e-29	2.51e-23	9.58e-27	0.19278	0.77904
	1	4	cg02445958	1.35e-28	6.53e-23	1.05e-26	0.8955	0.60713
	1	4	cg02449461	3.39e-27	1.65e-21	8.92e-26	0.38865	0.17444
	1	4	cg02449762	4.62e-27	2.24e-21	1.14e-25	0.41021	0.64488
	1	4	cg02452552	6.07e-29	2.95e-23	9.58e-27	0.14577	0.77294
	1	4	cg02453013	1.79e-28	8.69e-23	1.21e-26	0.81161	0.44669
	1	4	cg02455383	2.65e-27	1.29e-21	7.44e-26	0.5218	0.14403
	1	4	cg02458141	6.07e-29	2.95e-23	9.58e-27	0.64206	0.12745
	1	4	cg02458885	1.18e-25	5.73e-20	1.94e-24	0.52232	0.19607
	1	4	cg02459543	4.3e-26	2.09e-20	7.77e-25	0.55763	0.81583
	1	4	cg02461269	5.75e-28	2.79e-22	2.47e-26	0.46354	0.23536
	1	4	cg02462661	3.5e-27	1.7e-21	9.14e-26	0.6275	0.304
	1	4	cg02463844	9.19e-29	4.46e-23	9.58e-27	0.80002	0.32048
	1	4	cg02464551	7.62e-28	3.7e-22	3.02e-26	0.61769	0.31333
	1	4	cg02465282	1.68e-24	8.13e-19	2.25e-23	0.59244	0.80792
	1	4	cg02465761	1.53e-28	7.42e-23	1.12e-26	0.60006	0.19053
	1	4	cg02468320	5.34e-29	2.59e-23	9.58e-27	0.25008	0.047688
	1	4	cg02470008	3.61e-27	1.75e-21	9.36e-26	0.39311	0.10453
	1	4	cg02471183	5.17e-29	2.51e-23	9.58e-27	0.43843	0.81621
	1	4	cg02474116	1.31e-26	6.38e-21	2.75e-25	0.64021	0.87976
	1	4	cg02481000	1.79e-28	8.69e-23	1.21e-26	0.87217	0.24413
	1	4	cg02481950	3.16e-28	1.54e-22	1.69e-26	0.84115	0.36693
	1	4	cg02483029	8.09e-29	3.93e-23	9.58e-27	0.74861	0.25194
	1	4	cg02483101	7.12e-29	3.46e-23	9.58e-27	0.17988	0.81627
	1	4	cg02484343	5.51e-29	2.68e-23	9.58e-27	0.50634	0.9281
	1	4	cg02487823	5.4e-28	2.62e-22	2.37e-26	0.52994	0.83618
	1	4	cg02488934	7.35e-29	3.57e-23	9.58e-27	0.61305	0.14323
	1	4	cg02489157	8.05e-24	3.91e-18	9.87e-23	0.28186	0.57148
	1	4	cg02490034	2.53e-28	1.23e-22	1.47e-26	0.65767	0.27685
	1	4	cg02492279	2.9e-26	1.41e-20	5.47e-25	0.62126	0.071074
	1	4	cg02492946	2.57e-27	1.25e-21	7.33e-26	0.63551	0.38975
	1	4	cg02493211	7.11e-27	3.45e-21	1.63e-25	0.54367	0.30518
	1	4	cg02493986	4.2e-28	2.04e-22	2e-26	0.77604	0.56245
	1	4	cg02494703	1.22e-28	5.94e-23	1.02e-26	0.23145	0.61533
	1	4	cg02497428	1.01e-28	4.91e-23	9.67e-27	0.90024	0.48937
	1	4	cg02498072	2.97e-28	1.44e-22	1.63e-26	0.59358	0.81343
	1	4	cg02499139	9.1e-27	4.42e-21	2.01e-25	0.3452	0.12863
	1	4	cg02501779	1.08e-28	5.23e-23	9.8e-27	0.47813	0.23449
	1	4	cg02503376	9.67e-27	4.7e-21	2.11e-25	0.68459	0.46823
	1	4	cg02505099	5.51e-29	2.68e-23	9.58e-27	0.12888	0.81867
	1	4	cg02505177	7.83e-29	3.8e-23	9.58e-27	0.075068	0.77508
	1	4	cg02506008	8.05e-27	3.91e-21	1.81e-25	0.39666	0.16395
	1	4	cg02506984	6.27e-29	3.04e-23	9.58e-27	0.91172	0.4455
	1	4	cg02508743	7.86e-28	3.82e-22	3.08e-26	0.12778	0.40816
	1	4	cg02513364	5.69e-29	2.76e-23	9.58e-27	0.55552	0.86165
	1	4	cg02513379	3.84e-27	1.87e-21	9.83e-26	0.10612	0.39914
	1	4	cg02519751	6.94e-28	3.37e-22	2.82e-26	0.36061	0.15972
	1	4	cg02520281	6.57e-26	3.19e-20	1.14e-24	0.6778	0.45519
	1	4	cg02521457	1.22e-28	5.94e-23	1.02e-26	0.55524	0.83425
	1	4	cg02522485	1.68e-26	8.14e-21	3.39e-25	0.62383	0.86119
	1	4	cg02524754	5.4e-28	2.62e-22	2.37e-26	0.69142	0.27051
	1	4	cg02524983	3.62e-25	1.76e-19	5.42e-24	0.64585	0.87741
	1	4	cg02525435	5.17e-29	2.51e-23	9.58e-27	0.23603	0.71383
	1	4	cg02525637	5.34e-29	2.59e-23	9.58e-27	0.1685	0.86811
	1	4	cg02527527	2.49e-27	1.21e-21	7.21e-26	0.50345	0.16432
	1	4	cg02528768	5.75e-28	2.79e-22	2.47e-26	0.71415	0.40497
	1	4	cg02538169	7.12e-29	3.46e-23	9.58e-27	0.61441	0.87364
	1	4	cg02538681	1.15e-28	5.57e-23	9.97e-27	0.89562	0.33557
	1	4	cg02539402	5.17e-29	2.51e-23	9.58e-27	0.29011	0.78102
	1	4	cg02539754	3.48e-28	1.69e-22	1.79e-26	0.8661	0.65316
	1	4	cg02541444	4.91e-28	2.39e-22	2.22e-26	0.77601	0.38848
	1	4	cg02543363	3.7e-28	1.8e-22	1.86e-26	0.68589	0.44392
	1	4	cg02543462	6.27e-29	3.04e-23	9.58e-27	0.61763	0.095401
	1	4	cg02543850	1.77e-27	8.59e-22	5.61e-26	0.78664	0.42939
	1	4	cg02543993	8.11e-28	3.94e-22	3.15e-26	0.86909	0.62559
	1	4	cg02547394	1.88e-27	9.14e-22	5.88e-26	0.33237	0.12339
	1	4	cg02549595	1.22e-27	5.91e-22	4.24e-26	0.8157	0.27575
	1	4	cg02549628	7.8e-27	3.79e-21	1.76e-25	0.33228	0.13085
	1	4	cg02551743	1.22e-27	5.91e-22	4.24e-26	0.28562	0.080717
	1	4	cg02551745	1.56e-27	7.59e-22	5.11e-26	0.73739	0.11615
	1	4	cg02555923	7.16e-28	3.48e-22	2.88e-26	0.5346	0.14379
	1	4	cg02556345	1.09e-26	5.31e-21	2.35e-25	0.21549	0.52475
	1	4	cg02556649	5.81e-25	2.82e-19	8.41e-24	0.65663	0.89949
	1	4	cg02564061	8.9e-29	4.32e-23	9.58e-27	0.70391	0.39142
	1	4	cg02564523	1.97e-28	9.56e-23	1.27e-26	0.19873	0.44811
	1	4	cg02566391	1.09e-26	5.31e-21	2.35e-25	0.37121	0.75914
	1	4	cg02566775	1.88e-27	9.14e-22	5.88e-26	0.75652	0.31814
	1	4	cg02569115	4.07e-28	1.97e-22	1.96e-26	0.68644	0.37903
	1	4	cg02569509	5.88e-29	2.85e-23	9.58e-27	0.72333	0.38788
	1	4	cg02570061	6.89e-29	3.35e-23	9.58e-27	0.30527	0.072865
	1	4	cg02570354	5.51e-29	2.68e-23	9.58e-27	0.90065	0.12381
	1	4	cg02571054	2.46e-28	1.19e-22	1.45e-26	0.92103	0.69248
	1	4	cg02571055	2.12e-25	1.03e-19	3.31e-24	0.55446	0.84224
	1	4	cg02573176	1.39e-28	6.74e-23	1.07e-26	0.62709	0.23
	1	4	cg02573357	3.09e-27	1.5e-21	8.31e-26	0.48679	0.12129
	1	4	cg02574101	6.68e-29	3.24e-23	9.58e-27	0.56324	0.87232
	1	4	cg02575483	1.73e-28	8.42e-23	1.19e-26	0.80431	0.12103
	1	4	cg02576395	2.91e-27	1.41e-21	7.94e-26	0.71215	0.50418
	1	4	cg02577963	7.59e-29	3.68e-23	9.58e-27	0.92232	0.62728
	1	4	cg02579377	1.97e-28	9.56e-23	1.27e-26	0.77293	0.12347
	1	4	cg02579959	7.35e-29	3.57e-23	9.58e-27	0.85958	0.20644
	1	4	cg02580045	4.2e-28	2.04e-22	2e-26	0.53385	0.8549
	1	4	cg02580626	2.77e-25	1.34e-19	4.23e-24	0.60191	0.82537
	1	4	cg02582213	5.34e-29	2.59e-23	9.58e-27	0.21916	0.88266
	1	4	cg02584267	6.66e-23	3.23e-17	7.3e-22	0.35875	0.14497
	1	4	cg02584498	8.35e-29	4.05e-23	9.58e-27	0.84974	0.29245
	1	4	cg02585724	6.89e-29	3.35e-23	9.58e-27	0.15086	0.79028
	1	4	cg02589949	1.01e-28	4.91e-23	9.67e-27	0.81942	0.52725
	1	4	cg02592586	2.62e-28	1.27e-22	1.5e-26	0.5183	0.29071
	1	4	cg02593766	2e-27	9.73e-22	6.16e-26	0.84911	0.64745
	1	4	cg02593884	3.82e-28	1.85e-22	1.89e-26	0.87751	0.60014
	1	4	cg02596819	5.51e-29	2.68e-23	9.58e-27	0.070776	0.58361
	1	4	cg02601140	1.3e-27	6.29e-22	4.44e-26	0.62295	0.35761
	1	4	cg02601475	9.79e-28	4.75e-22	3.61e-26	0.68933	0.29427
	1	4	cg02604836	7.6e-24	3.69e-18	9.34e-23	0.59213	0.31815
	1	4	cg02605292	8.09e-29	3.93e-23	9.58e-27	0.25125	0.77087
	1	4	cg02606840	5.17e-29	2.51e-23	9.58e-27	0.79468	0.24254
	1	4	cg02607972	1.04e-28	5.07e-23	9.73e-27	0.84519	0.16017
	1	4	cg02609337	3.82e-28	1.85e-22	1.89e-26	0.28864	0.085004
	1	4	cg02611122	2.02e-14	9.8e-09	1.01e-13	0.39584	0.1945
	1	4	cg02613295	6.89e-29	3.35e-23	9.58e-27	0.61921	0.84794
	1	4	cg02618071	4.62e-27	2.24e-21	1.14e-25	0.56258	0.34719
	1	4	cg02619001	3.37e-28	1.64e-22	1.75e-26	0.67657	0.32517
	1	4	cg02619205	1.66e-27	8.07e-22	5.36e-26	0.39526	0.19261
	1	4	cg02627227	5.57e-28	2.7e-22	2.42e-26	0.79285	0.3738
	1	4	cg02628360	5.34e-29	2.59e-23	9.58e-27	0.34361	0.12908
	1	4	cg02630207	6.89e-29	3.35e-23	9.58e-27	0.25512	0.83679
	1	4	cg02633398	5.75e-28	2.79e-22	2.47e-26	0.82811	0.55293
	1	4	cg02635449	1.22e-28	5.94e-23	1.02e-26	0.31992	0.66731
	1	4	cg02637031	5.75e-28	2.79e-22	2.47e-26	0.68444	0.31197
	1	4	cg02639108	1.97e-28	9.56e-23	1.27e-26	0.89118	0.57923
	1	4	cg02640604	7.63e-26	3.71e-20	1.3e-24	0.46673	0.22809
	1	4	cg02641539	1.15e-28	5.57e-23	9.97e-27	0.4504	0.10078
	1	4	cg02641801	2.91e-27	1.41e-21	7.94e-26	0.55145	0.28625
	1	4	cg02641941	8.9e-24	4.32e-18	1.09e-22	0.48328	0.77081
	1	4	cg02642949	6.27e-29	3.04e-23	9.58e-27	0.50246	0.89202
	1	4	cg02647874	8.09e-29	3.93e-23	9.58e-27	0.84333	0.45195
	1	4	cg02647929	3.84e-27	1.87e-21	9.83e-26	0.421	0.14589
	1	4	cg02648589	5.88e-29	2.85e-23	9.58e-27	0.91129	0.38127
	1	4	cg02650080	6.47e-29	3.14e-23	9.58e-27	0.57044	0.85712
	1	4	cg02650512	9.73e-21	4.72e-15	8.6e-20	0.61986	0.83654
	1	4	cg02651190	1.56e-27	7.59e-22	5.11e-26	0.11037	0.35899
	1	4	cg02652361	1.42e-27	6.91e-22	4.76e-26	0.72422	0.45178
	1	4	cg02656560	5.75e-28	2.79e-22	2.47e-26	0.49388	0.12807
	1	4	cg02656891	2.34e-27	1.14e-21	6.89e-26	0.27906	0.072095
	1	4	cg02657401	8.35e-29	4.05e-23	9.58e-27	0.35104	0.12271
	1	4	cg02659217	5.34e-29	2.59e-23	9.58e-27	0.3508	0.71224
	1	4	cg02659854	6.07e-29	2.95e-23	9.58e-27	0.89522	0.15563
	1	4	cg02661034	7.39e-28	3.59e-22	2.95e-26	0.81582	0.5802
	1	4	cg02661110	3.62e-13	1.76e-07	1.61e-12	0.5993	0.39831
	1	4	cg02661372	3.95e-25	1.92e-19	5.88e-24	0.437	0.22513
	1	4	cg02662417	1.56e-16	7.6e-11	9.54e-16	0.86538	0.60909
	1	4	cg02662596	6.66e-23	3.23e-17	7.3e-22	0.45753	0.68256
	1	4	cg02662828	5.93e-28	2.88e-22	2.53e-26	0.4664	0.22643
	1	4	cg02663352	1.2e-25	5.82e-20	1.96e-24	0.64067	0.86695
	1	4	cg02664109	9.48e-29	4.6e-23	9.61e-27	0.79971	0.32993
	1	4	cg02664479	5.57e-28	2.7e-22	2.42e-26	0.63873	0.89122
	1	4	cg02665297	6.26e-29	3.04e-23	9.58e-27	0.1572	0.83696
	1	4	cg02667577	1.84e-26	8.92e-21	3.67e-25	0.56772	0.79127
	1	4	cg02668248	1.15e-28	5.57e-23	9.97e-27	0.071235	0.65932
	1	4	cg02668773	1.91e-28	9.26e-23	1.25e-26	0.66001	0.30586
	1	4	cg02670686	2.57e-27	1.25e-21	7.33e-26	0.39295	0.088058
	1	4	cg02673107	2.16e-28	1.05e-22	1.34e-26	0.10325	0.38325
	1	4	cg02677635	3.37e-28	1.64e-22	1.75e-26	0.81016	0.20726
	1	4	cg02679745	2.65e-27	1.29e-21	7.44e-26	0.45941	0.1238
	1	4	cg02680487	1.38e-27	6.7e-22	4.65e-26	0.1684	0.41478
	1	4	cg02681173	7.62e-28	3.7e-22	3.02e-26	0.30036	0.094663
	1	4	cg02683408	5.4e-28	2.62e-22	2.37e-26	0.63527	0.88799
	1	4	cg02687026	2e-24	9.69e-19	2.66e-23	0.66422	0.46197
	1	4	cg02688118	6.26e-29	3.04e-23	9.58e-27	0.89917	0.19874
	1	4	cg02689514	1.18e-27	5.73e-22	4.14e-26	0.53367	0.76394
	1	4	cg02691035	6.18e-26	3e-20	1.08e-24	0.69762	0.41775
	1	4	cg02695062	6.07e-29	2.95e-23	9.58e-27	0.5263	0.8396
	1	4	cg02695349	3.94e-28	1.91e-22	1.93e-26	0.77478	0.48189
	1	4	cg02695567	1.43e-28	6.96e-23	1.08e-26	0.32849	0.77744
	1	4	cg02696067	6.68e-29	3.24e-23	9.58e-27	0.1659	0.84195
	1	4	cg02697427	8.35e-29	4.05e-23	9.58e-27	0.95461	0.63911
	1	4	cg02703248	7.35e-29	3.57e-23	9.58e-27	0.13055	0.85052
	1	4	cg02705958	1.61e-27	7.83e-22	5.23e-26	0.49851	0.15165
	1	4	cg02707162	4.78e-24	2.32e-18	6.03e-23	0.44789	0.22761
	1	4	cg02707176	1.53e-20	7.44e-15	1.33e-19	0.51632	0.31498
	1	4	cg02707307	5.75e-28	2.79e-22	2.47e-26	0.71863	0.51716
	1	4	cg02708705	5.69e-29	2.76e-23	9.58e-27	0.38635	0.13106
	1	4	cg02708956	1.3e-28	6.33e-23	1.04e-26	0.90508	0.44281
	1	4	cg02710015	3.93e-26	1.91e-20	7.17e-25	0.72034	0.45284
	1	4	cg02711886	1.53e-28	7.42e-23	1.12e-26	0.49737	0.16512
	1	4	cg02713162	1.11e-28	5.4e-23	9.89e-27	0.86996	0.45421
	1	4	cg02713832	1.31e-25	6.37e-20	2.13e-24	0.48535	0.70638
	1	4	cg02715879	1.38e-20	6.69e-15	1.2e-19	0.30565	0.57598
	1	4	cg02717339	5.56e-27	2.7e-21	1.33e-25	0.71005	0.50182
	1	4	cg02719954	1.01e-28	4.91e-23	9.67e-27	0.87068	0.50508
	1	4	cg02722637	4.33e-28	2.1e-22	2.04e-26	0.81169	0.5249
	1	4	cg02722808	1.06e-26	5.15e-21	2.29e-25	0.85972	0.64908
	1	4	cg02723774	6.27e-29	3.04e-23	9.58e-27	0.41088	0.87201
	1	4	cg02734358	5.17e-29	2.51e-23	9.58e-27	0.77601	0.099472
	1	4	cg02734505	4.91e-28	2.39e-22	2.22e-26	0.57524	0.26074
	1	4	cg02736746	1.51e-27	7.36e-22	4.99e-26	0.81384	0.43592
	1	4	cg02737268	6.94e-28	3.37e-22	2.82e-26	0.11839	0.71576
	1	4	cg02740308	1.91e-28	9.26e-23	1.25e-26	0.85637	0.6404
	1	4	cg02742418	5.34e-29	2.59e-23	9.58e-27	0.21486	0.87997
	1	4	cg02743950	5.69e-29	2.76e-23	9.58e-27	0.43139	0.22724
	1	4	cg02746381	2.23e-28	1.08e-22	1.37e-26	0.35725	0.12584
	1	4	cg02747950	1.56e-27	7.59e-22	5.11e-26	0.47491	0.22229
	1	4	cg02749463	1.16e-26	5.64e-21	2.47e-25	0.49559	0.20585
	1	4	cg02749511	9.79e-28	4.75e-22	3.61e-26	0.75835	0.48052
	1	4	cg02752334	7.59e-29	3.68e-23	9.58e-27	0.64722	0.86403
	1	4	cg02756683	9.19e-29	4.46e-23	9.58e-27	0.79251	0.14237
	1	4	cg02759635	2.18e-25	1.06e-19	3.4e-24	0.58015	0.80153
	1	4	cg02768785	2.73e-27	1.33e-21	7.6e-26	0.36072	0.10066
	1	4	cg02769705	7.16e-28	3.48e-22	2.88e-26	0.79502	0.19097
	1	4	cg02770745	6.89e-29	3.35e-23	9.58e-27	0.88363	0.21394
	1	4	cg02770857	4.61e-28	2.24e-22	2.13e-26	0.4814	0.11056
	1	4	cg02772509	9.19e-29	4.46e-23	9.58e-27	0.38972	0.083238
	1	4	cg02776283	2.27e-27	1.1e-21	6.74e-26	0.41738	0.10369
	1	4	cg02779535	7.34e-27	3.56e-21	1.67e-25	0.557	0.33159
	1	4	cg02779592	6.47e-29	3.14e-23	9.58e-27	0.51675	0.12132
	1	4	cg02779913	5.34e-29	2.59e-23	9.58e-27	0.76188	0.064209
	1	4	cg02780988	1.27e-26	6.19e-21	2.68e-25	0.78774	0.23586
	1	4	cg02787675	3.19e-27	1.55e-21	8.5e-26	0.53084	0.80498
	1	4	cg02787737	1.24e-26	6e-21	2.61e-25	0.62959	0.39713
	1	4	cg02787852	2.34e-27	1.14e-21	6.89e-26	0.31249	0.78496
	1	4	cg02788021	2.65e-27	1.29e-21	7.44e-26	0.53848	0.12784
	1	4	cg02789362	6.47e-29	3.14e-23	9.58e-27	0.55108	0.28449
	1	4	cg02792602	5.88e-29	2.85e-23	9.58e-27	0.3826	0.16845
	1	4	cg02792780	1.72e-27	8.33e-22	5.49e-26	0.46403	0.12745
	1	4	cg02792829	2.75e-24	1.34e-18	3.59e-23	0.52275	0.30006
	1	4	cg02793948	2.2e-27	1.07e-21	6.59e-26	0.40806	0.17868
	1	4	cg02795981	1.23e-25	5.99e-20	2.02e-24	0.55441	0.81268
	1	4	cg02796279	6.07e-29	2.95e-23	9.58e-27	0.91249	0.13874
	1	4	cg02797539	1.04e-23	5.07e-18	1.26e-22	0.50053	0.25469
	1	4	cg02799411	1.38e-27	6.7e-22	4.65e-26	0.67057	0.10718
	1	4	cg02802072	1.01e-27	4.9e-22	3.69e-26	0.58074	0.22222
	1	4	cg02806156	7.59e-29	3.68e-23	9.58e-27	0.90681	0.19756
	1	4	cg02806733	2.82e-27	1.37e-21	7.76e-26	0.37154	0.13956
	1	4	cg02807192	7.39e-28	3.59e-22	2.95e-26	0.1368	0.49234
	1	4	cg02808240	1.79e-28	8.69e-23	1.21e-26	0.86401	0.43382
	1	4	cg02812482	1.88e-27	9.14e-22	5.88e-26	0.41087	0.14288
	1	4	cg02812809	4.33e-28	2.1e-22	2.04e-26	0.85141	0.50137
	1	4	cg02813542	7.83e-29	3.8e-23	9.58e-27	0.75396	0.21248
	1	4	cg02814118	7.34e-27	3.56e-21	1.67e-25	0.37403	0.091684
	1	4	cg02814805	8.04e-27	3.91e-21	1.81e-25	0.45898	0.23536
	1	4	cg02816367	2.38e-28	1.16e-22	1.42e-26	0.51503	0.24835
	1	4	cg02816525	8.09e-29	3.93e-23	9.58e-27	0.88343	0.35921
	1	4	cg02817932	8.55e-27	4.15e-21	1.9e-25	0.47057	0.81321
	1	4	cg02818189	7.39e-28	3.59e-22	2.95e-26	0.83054	0.52937
	1	4	cg02824029	7.83e-29	3.8e-23	9.58e-27	0.79407	0.38976
	1	4	cg02827175	2.23e-28	1.08e-22	1.37e-26	0.9041	0.55228
	1	4	cg02829654	6.12e-28	2.97e-22	2.58e-26	0.75443	0.40362
	1	4	cg02830023	5.57e-28	2.7e-22	2.42e-26	0.79766	0.34574
	1	4	cg02830749	1.53e-28	7.42e-23	1.12e-26	0.755	0.15527
	1	4	cg02832697	2.23e-28	1.08e-22	1.37e-26	0.098076	0.46835
	1	4	cg02834449	5.17e-29	2.51e-23	9.58e-27	0.21963	0.71288
	1	4	cg02835462	3.37e-28	1.63e-22	1.75e-26	0.20278	0.70359
	1	4	cg02835756	1.13e-25	5.48e-20	1.86e-24	0.54531	0.80349
	1	4	cg02835823	7.12e-29	3.46e-23	9.58e-27	0.10253	0.6512
	1	4	cg02841912	3.81e-26	1.85e-20	6.98e-25	0.68283	0.37437
	1	4	cg02842382	1.51e-27	7.35e-22	4.99e-26	0.52202	0.20457
	1	4	cg02843500	8.09e-29	3.93e-23	9.58e-27	0.34241	0.12679
	1	4	cg02844852	3.38e-22	1.64e-16	3.44e-21	0.54138	0.27858
	1	4	cg02844899	9.79e-29	4.75e-23	9.63e-27	0.70149	0.30266
	1	4	cg02845204	2.38e-28	1.16e-22	1.42e-26	0.63764	0.25767
	1	4	cg02847588	2.1e-28	1.02e-22	1.32e-26	0.72986	0.19017
	1	4	cg02849401	6.07e-29	2.95e-23	9.58e-27	0.83633	0.60173
	1	4	cg02849507	1.72e-27	8.33e-22	5.49e-26	0.55673	0.13215
	1	4	cg02849693	7.12e-29	3.46e-23	9.58e-27	0.54169	0.21799
	1	4	cg02849894	3.47e-23	1.68e-17	3.93e-22	0.57061	0.77116
	1	4	cg02849956	2.41e-27	1.17e-21	7.05e-26	0.41415	0.08934
	1	4	cg02850815	2.16e-28	1.05e-22	1.34e-26	0.90858	0.53478
	1	4	cg02852407	2.73e-27	1.33e-21	7.6e-26	0.45561	0.14165
	1	4	cg02853355	6.47e-29	3.14e-23	9.58e-27	0.9091	0.22261
	1	4	cg02853948	4.65e-24	2.26e-18	5.87e-23	0.59951	0.29735
	1	4	cg02854313	5.65e-26	2.74e-20	9.94e-25	0.82744	0.52445
	1	4	cg02855045	2.49e-27	1.21e-21	7.21e-26	0.67457	0.27436
	1	4	cg02855778	8.09e-29	3.93e-23	9.58e-27	0.12258	0.58734
	1	4	cg02856190	8.37e-28	4.06e-22	3.22e-26	0.81395	0.14816
	1	4	cg02856420	1.91e-28	9.26e-23	1.25e-26	0.42021	0.13065
	1	4	cg02856842	5.4e-28	2.62e-22	2.37e-26	0.82057	0.5826
	1	4	cg02858132	1.43e-28	6.96e-23	1.08e-26	0.73308	0.40119
	1	4	cg02861504	1.48e-28	7.18e-23	1.1e-26	0.86969	0.17631
	1	4	cg02862467	1.43e-28	6.96e-23	1.08e-26	0.89188	0.14287
[truncated: 189,270 more rows]
