# Supplementary material for: ImmuMethy, a database of DNA methylation plasticity at a single cytosine resolution in human blood and immune cells
Source: Database (Oxford). 2022 Apr 1;2022:baac020. doi: 10.1093/database/baac020 (PMC9216548; doi:10.1093/database/baac020)
Supplement: baac020_Supp [file baac020_supp.zip › Table S4.xlsx]

## Sheet: MTS
	Sheet 1. Methylation tendency sites identified in normal human B cells (PB_Bcell_normal, label 1), CD4+ T cells (PB_CD4T_normal, label 2) and CD8+ T cells (PB_CD8T_normal, label 3).
	Study dataset ID	Site
	1	cg00000108
	1	cg00000236
	1	cg00000658
	1	cg00000721
	1	cg00000884
	1	cg00000948
	1	cg00000957
	1	cg00001099
	1	cg00001249
	1	cg00001364
	1	cg00001446
	1	cg00001687
	1	cg00001791
	1	cg00001930
	1	cg00002426
	1	cg00002449
	1	cg00002531
	1	cg00002591
	1	cg00002593
	1	cg00002646
	1	cg00002769
	1	cg00002808
	1	cg00002809
	1	cg00003014
	1	cg00003181
	1	cg00003187
	1	cg00003513
	1	cg00003529
	1	cg00003625
	1	cg00003722
	1	cg00003965
	1	cg00003969
	1	cg00004067
	1	cg00004089
	1	cg00004192
	1	cg00004209
	1	cg00004219
	1	cg00004429
	1	cg00004533
	1	cg00004562
	1	cg00004608
	1	cg00004700
	1	cg00004771
	1	cg00004775
	1	cg00004806
	1	cg00004883
	1	cg00004979
	1	cg00004996
	1	cg00005072
	1	cg00005083
	1	cg00005164
	1	cg00005390
	1	cg00005541
	1	cg00005622
	1	cg00005740
	1	cg00005861
	1	cg00006459
	1	cg00006626
	1	cg00007036
	1	cg00007064
	1	cg00007221
	1	cg00007239
	1	cg00007324
	1	cg00007326
	1	cg00007426
	1	cg00007466
	1	cg00007540
	1	cg00007675
	1	cg00008345
	1	cg00008493
	1	cg00008544
	1	cg00008564
	1	cg00008621
	1	cg00008665
	1	cg00008695
	1	cg00008737
	1	cg00008810
	1	cg00008819
	1	cg00009001
	1	cg00009293
	1	cg00009349
	1	cg00009421
	1	cg00009750
	1	cg00009796
	1	cg00009834
	1	cg00009871
	1	cg00009944
	1	cg00010108
	1	cg00010242
	1	cg00010789
	1	cg00010890
	1	cg00011350
	1	cg00011459
	1	cg00011460
	1	cg00011564
	1	cg00011605
	1	cg00011616
	1	cg00011717
	1	cg00011754
	1	cg00012194
	1	cg00012317
	1	cg00012343
	1	cg00012395
	1	cg00012529
	1	cg00012698
	1	cg00012920
	1	cg00012960
	1	cg00013006
	1	cg00013015
	1	cg00013196
	1	cg00013301
	1	cg00013369
	1	cg00013374
	1	cg00013569
	1	cg00013660
	1	cg00013733
	1	cg00013804
	1	cg00013809
	1	cg00013899
	1	cg00013993
	1	cg00014104
	1	cg00014152
	1	cg00014203
	1	cg00014301
	1	cg00014445
	1	cg00014484
	1	cg00014665
	1	cg00014667
	1	cg00014733
	1	cg00014748
	1	cg00014786
	1	cg00014837
	1	cg00014900
	1	cg00015286
	1	cg00015340
	1	cg00015343
	1	cg00015373
	1	cg00015572
	1	cg00015603
	1	cg00015639
	1	cg00015699
	1	cg00015930
	1	cg00016127
	1	cg00016238
	1	cg00016324
	1	cg00016360
	1	cg00016406
	1	cg00016439
	1	cg00016481
	1	cg00016593
	1	cg00016618
	1	cg00016718
	1	cg00016783
	1	cg00016802
	1	cg00016892
	1	cg00016996
	1	cg00017121
	1	cg00017203
	1	cg00017271
	1	cg00017362
	1	cg00017363
	1	cg00017429
	1	cg00017475
	1	cg00017601
	1	cg00017826
	1	cg00018010
	1	cg00018044
	1	cg00018103
	1	cg00018198
	1	cg00018204
	1	cg00018539
	1	cg00018696
	1	cg00018739
	1	cg00018828
	1	cg00018850
	1	cg00018866
	1	cg00018896
	1	cg00019076
	1	cg00019082
	1	cg00019308
	1	cg00019458
	1	cg00019511
	1	cg00019576
	1	cg00019678
	1	cg00019841
	1	cg00019877
	1	cg00020175
	1	cg00020340
	1	cg00020348
	1	cg00020390
	1	cg00020419
	1	cg00020533
	1	cg00020794
	1	cg00020799
	1	cg00021030
	1	cg00021123
	1	cg00021152
	1	cg00021476
	1	cg00021513
	1	cg00021550
	1	cg00021762
	1	cg00021786
	1	cg00021933
	1	cg00021978
	1	cg00022076
	1	cg00022145
	1	cg00022259
	1	cg00022594
	1	cg00023024
	1	cg00023321
	1	cg00023351
	1	cg00023411
	1	cg00023415
	1	cg00023673
	1	cg00023702
	1	cg00023726
	1	cg00023750
	1	cg00023808
	1	cg00024046
	1	cg00024170
	1	cg00024192
	1	cg00024198
	1	cg00024247
	1	cg00024443
	1	cg00024471
	1	cg00024516
	1	cg00025155
	1	cg00025185
	1	cg00025331
	1	cg00025347
	1	cg00025405
	1	cg00025439
	1	cg00025496
	1	cg00025626
	1	cg00025643
	1	cg00025663
	1	cg00025715
	1	cg00025795
	1	cg00025823
	1	cg00025972
	1	cg00026075
	1	cg00026119
	1	cg00026327
	1	cg00026362
	1	cg00026412
	1	cg00026455
	1	cg00026457
	1	cg00026458
	1	cg00026546
	1	cg00026553
	1	cg00026776
	1	cg00026857
	1	cg00026919
	1	cg00026938
	1	cg00027114
	1	cg00027466
	1	cg00027586
	1	cg00027669
	1	cg00027729
	1	cg00027990
	1	cg00027995
	1	cg00028056
	1	cg00028135
	1	cg00028318
	1	cg00028336
	1	cg00028338
	1	cg00028431
	1	cg00028515
	1	cg00028598
	1	cg00028677
	1	cg00028757
	1	cg00028844
	1	cg00028993
	1	cg00029282
	1	cg00029583
	1	cg00029619
	1	cg00029640
	1	cg00029678
	1	cg00029825
	1	cg00029922
	1	cg00029928
	1	cg00029973
	1	cg00029979
	1	cg00030125
	1	cg00030420
	1	cg00030466
	1	cg00030501
	1	cg00030627
	1	cg00030807
	1	cg00031063
	1	cg00031105
	1	cg00031187
	1	cg00031235
	1	cg00031277
	1	cg00031402
	1	cg00031491
	1	cg00031556
	1	cg00031708
	1	cg00031779
	1	cg00032192
	1	cg00032308
	1	cg00032490
	1	cg00032610
	1	cg00032643
	1	cg00032664
	1	cg00032701
	1	cg00032879
	1	cg00032959
	1	cg00033155
	1	cg00033165
	1	cg00033304
	1	cg00033371
	1	cg00033551
	1	cg00033773
	1	cg00033806
	1	cg00033834
	1	cg00033877
	1	cg00033915
	1	cg00034003
	1	cg00034101
	1	cg00034407
	1	cg00034559
	1	cg00034574
	1	cg00034604
	1	cg00034611
	1	cg00034650
	1	cg00034731
	1	cg00035074
	1	cg00035197
	1	cg00035268
	1	cg00035452
	1	cg00035630
	1	cg00035673
	1	cg00035889
	1	cg00035923
	1	cg00035937
	1	cg00035980
	1	cg00036137
	1	cg00036258
	1	cg00036263
	1	cg00036324
	1	cg00036570
	1	cg00036585
	1	cg00036588
	1	cg00036732
	1	cg00036871
	1	cg00037056
	1	cg00037117
	1	cg00037223
	1	cg00037314
	1	cg00037406
	1	cg00037763
	1	cg00037930
	1	cg00037940
	1	cg00037952
	1	cg00038131
	1	cg00038167
	1	cg00038233
	1	cg00038239
	1	cg00038298
	1	cg00038446
	1	cg00038584
	1	cg00038665
	1	cg00038877
	1	cg00039016
	1	cg00039070
	1	cg00039129
	1	cg00039147
	1	cg00039326
	1	cg00039478
	1	cg00039480
	1	cg00039864
	1	cg00040016
	1	cg00040027
	1	cg00040047
	1	cg00040067
	1	cg00040103
	1	cg00040268
	1	cg00040322
	1	cg00040411
	1	cg00040426
	1	cg00040427
	1	cg00040530
	1	cg00040566
	1	cg00040590
	1	cg00040708
	1	cg00040749
	1	cg00040862
	1	cg00040923
	1	cg00041368
	1	cg00041564
	1	cg00041641
	1	cg00041865
	1	cg00041873
	1	cg00041898
	1	cg00042059
	1	cg00042081
	1	cg00042254
	1	cg00042478
	1	cg00042657
	1	cg00042683
	1	cg00043043
	1	cg00043076
	1	cg00043080
	1	cg00043284
	1	cg00043324
	1	cg00043364
	1	cg00043444
	1	cg00043790
	1	cg00043800
	1	cg00043949
	1	cg00044299
	1	cg00044318
	1	cg00044501
	1	cg00044729
	1	cg00044950
	1	cg00045515
	1	cg00045690
	1	cg00045748
	1	cg00045753
	1	cg00045762
	1	cg00045787
	1	cg00045900
	1	cg00046021
	1	cg00046105
	1	cg00046336
	1	cg00046623
	1	cg00046802
	1	cg00046991
	1	cg00047052
	1	cg00047147
	1	cg00047287
	1	cg00047338
	1	cg00047532
	1	cg00047683
	1	cg00047753
	1	cg00047815
	1	cg00048381
	1	cg00048697
	1	cg00048705
	1	cg00049102
	1	cg00049400
	1	cg00049475
	1	cg00049616
	1	cg00049691
	1	cg00049709
	1	cg00049868
	1	cg00049892
	1	cg00049894
	1	cg00050224
	1	cg00050250
	1	cg00050271
	1	cg00050289
	1	cg00050294
	1	cg00050375
	1	cg00050482
	1	cg00050654
	1	cg00050792
	1	cg00050938
	1	cg00051307
	1	cg00051510
	1	cg00051590
	1	cg00051623
	1	cg00051662
	1	cg00051704
	1	cg00051818
	1	cg00051952
	1	cg00052046
	1	cg00052433
	1	cg00052588
	1	cg00052853
	1	cg00052903
	1	cg00052964
	1	cg00053063
	1	cg00053086
	1	cg00053135
	1	cg00053261
	1	cg00053361
	1	cg00053536
	1	cg00053728
	1	cg00053755
	1	cg00053769
	1	cg00053851
	1	cg00053870
	1	cg00053916
	1	cg00053927
	1	cg00054173
	1	cg00054197
	1	cg00054248
	1	cg00054301
	1	cg00054352
	1	cg00054409
	1	cg00054496
	1	cg00054741
	1	cg00054890
	1	cg00055292
	1	cg00055434
	1	cg00055462
	1	cg00055510
	1	cg00055764
	1	cg00055771
	1	cg00055881
	1	cg00055981
	1	cg00056257
	1	cg00056268
	1	cg00056754
	1	cg00057092
	1	cg00057114
	1	cg00057208
	1	cg00057231
	1	cg00057324
	1	cg00057476
	1	cg00057791
	1	cg00057900
	1	cg00058291
	1	cg00058296
	1	cg00058413
	1	cg00058644
	1	cg00058799
	1	cg00058857
	1	cg00058923
	1	cg00059161
	1	cg00059165
	1	cg00059240
	1	cg00059309
	1	cg00059643
	1	cg00059662
	1	cg00059707
	1	cg00059854
	1	cg00060061
	1	cg00060641
	1	cg00060649
	1	cg00060715
	1	cg00060956
	1	cg00061031
	1	cg00061039
	1	cg00061185
	1	cg00061306
	1	cg00061413
	1	cg00061678
	1	cg00061805
	1	cg00061811
	1	cg00061860
	1	cg00062776
	1	cg00062873
	1	cg00063040
	1	cg00063144
	1	cg00063246
	1	cg00063291
	1	cg00063357
	1	cg00063456
	1	cg00063503
	1	cg00063535
	1	cg00063748
	1	cg00063979
	1	cg00063982
	1	cg00064020
	1	cg00064080
	1	cg00064336
	1	cg00064531
	1	cg00064589
	1	cg00065088
	1	cg00065226
	1	cg00065302
	1	cg00065368
	1	cg00065385
	1	cg00065569
	1	cg00065998
	1	cg00066153
	1	cg00066270
	1	cg00066351
	1	cg00066360
	1	cg00066508
	1	cg00066554
	1	cg00066627
	1	cg00066668
	1	cg00066722
	1	cg00066748
	1	cg00066805
	1	cg00066817
	1	cg00066828
	1	cg00066919
	1	cg00066925
	1	cg00067032
	1	cg00067058
	1	cg00067196
	1	cg00067518
	1	cg00067528
	1	cg00067538
	1	cg00067588
	1	cg00067600
	1	cg00067742
	1	cg00067768
	1	cg00068102
	1	cg00068153
	1	cg00068316
	1	cg00068377
	1	cg00068412
	1	cg00068750
	1	cg00068779
	1	cg00068909
	1	cg00069014
	1	cg00069059
	1	cg00069417
	1	cg00069432
	1	cg00069815
	1	cg00069967
	1	cg00069969
	1	cg00070181
	1	cg00070235
	1	cg00070370
	1	cg00070460
	1	cg00070908
	1	cg00070912
	1	cg00071026
	1	cg00071161
	1	cg00071210
	1	cg00071241
	1	cg00071274
	1	cg00071381
	1	cg00071391
	1	cg00071408
	1	cg00071575
	1	cg00071618
	1	cg00071658
	1	cg00071727
	1	cg00071869
	1	cg00071887
	1	cg00071984
	1	cg00072407
	1	cg00072675
	1	cg00072799
	1	cg00072957
	1	cg00073244
	1	cg00073384
	1	cg00073549
	1	cg00073713
	1	cg00073794
	1	cg00074415
	1	cg00074471
	1	cg00074746
	1	cg00074851
	1	cg00075123
	1	cg00075608
	1	cg00075615
	1	cg00075620
	1	cg00075698
	1	cg00075844
	1	cg00075967
	1	cg00076313
	1	cg00076487
	1	cg00076936
	1	cg00077281
	1	cg00077312
	1	cg00077426
	1	cg00077450
	1	cg00077457
	1	cg00077477
	1	cg00077567
	1	cg00077838
	1	cg00077877
	1	cg00077898
	1	cg00077904
	1	cg00078259
	1	cg00078270
	1	cg00078746
	1	cg00078759
	1	cg00078857
	1	cg00078911
	1	cg00079056
	1	cg00079169
	1	cg00079224
	1	cg00079302
	1	cg00079375
	1	cg00079388
	1	cg00079477
	1	cg00079485
	1	cg00079764
	1	cg00079785
	1	cg00080060
	1	cg00080068
	1	cg00080148
	1	cg00080418
	1	cg00080423
	1	cg00080682
	1	cg00080706
	1	cg00081019
	1	cg00081084
	1	cg00081105
	1	cg00081141
	1	cg00081324
	1	cg00081347
	1	cg00081602
	1	cg00081799
	1	cg00081827
	1	cg00081835
	1	cg00081852
	1	cg00082178
	1	cg00082285
	1	cg00082384
	1	cg00082411
	1	cg00082540
	1	cg00082787
	1	cg00082833
	1	cg00082897
	1	cg00083042
	1	cg00083072
	1	cg00083193
	1	cg00083223
	1	cg00083265
	1	cg00083359
	1	cg00083399
	1	cg00083401
	1	cg00083535
	1	cg00083616
	1	cg00083652
	1	cg00083685
	1	cg00083790
	1	cg00083801
	1	cg00083937
	1	cg00083993
	1	cg00084019
	1	cg00084184
	1	cg00084347
	1	cg00084398
	1	cg00084435
	1	cg00084577
	1	cg00084604
	1	cg00084798
	1	cg00084958
	1	cg00085061
	1	cg00085199
	1	cg00085256
	1	cg00085281
	1	cg00085430
	1	cg00085747
	1	cg00085790
	1	cg00085889
	1	cg00086113
	1	cg00086171
	1	cg00086283
	1	cg00086334
	1	cg00086488
	1	cg00086730
	1	cg00087023
	1	cg00087153
	1	cg00087182
	1	cg00087244
	1	cg00087274
	1	cg00087420
	1	cg00087482
	1	cg00087546
	1	cg00087568
	1	cg00087601
	1	cg00087645
	1	cg00087735
	1	cg00087898
	1	cg00087963
	1	cg00087971
	1	cg00088080
	1	cg00088148
	1	cg00088410
	1	cg00088464
	1	cg00088504
	1	cg00088507
	1	cg00088691
	1	cg00088797
	1	cg00088880
	1	cg00088916
	1	cg00088972
	1	cg00089100
	1	cg00089154
	1	cg00089214
	1	cg00089314
	1	cg00089430
	1	cg00089451
	1	cg00089512
	1	cg00089695
	1	cg00089814
	1	cg00089864
	1	cg00089966
	1	cg00090091
	1	cg00090103
	1	cg00090135
	1	cg00090197
	1	cg00090265
	1	cg00090282
	1	cg00090338
	1	cg00090612
	1	cg00090674
	1	cg00090764
	1	cg00090787
	1	cg00090813
	1	cg00091004
	1	cg00091146
	1	cg00091178
	1	cg00091552
	1	cg00091589
	1	cg00091633
	1	cg00091742
	1	cg00092383
	1	cg00092551
	1	cg00092565
	1	cg00092644
	1	cg00092682
	1	cg00092711
	1	cg00092821
	1	cg00093080
	1	cg00093087
	1	cg00093177
	1	cg00093354
	1	cg00093436
	1	cg00093522
	1	cg00093688
	1	cg00093695
	1	cg00093794
	1	cg00093971
	1	cg00094006
	1	cg00094044
	1	cg00094158
	1	cg00094244
	1	cg00094255
	1	cg00094269
	1	cg00094319
	1	cg00094333
	1	cg00094412
	1	cg00094487
	1	cg00094585
	1	cg00094735
	1	cg00094751
	1	cg00094817
	1	cg00094943
	1	cg00095099
	1	cg00095105
	1	cg00095214
	1	cg00095276
	1	cg00095333
	1	cg00095396
	1	cg00095431
	1	cg00095526
	1	cg00095629
	1	cg00095772
	1	cg00095870
	1	cg00095918
	1	cg00096039
	1	cg00096065
	1	cg00096418
	1	cg00096419
	1	cg00096603
	1	cg00096742
	1	cg00096747
	1	cg00096806
	1	cg00096979
	1	cg00097020
	1	cg00097088
	1	cg00097432
	1	cg00097450
	1	cg00097550
	1	cg00097619
	1	cg00097639
	1	cg00097800
	1	cg00097968
	1	cg00098070
	1	cg00098175
	1	cg00098286
	1	cg00098297
	1	cg00098951
	1	cg00098985
	1	cg00099017
	1	cg00099306
	1	cg00099383
	1	cg00099427
	1	cg00099519
	1	cg00099602
	1	cg00099985
	1	cg00100440
	1	cg00100538
	1	cg00100564
	1	cg00100680
	1	cg00100703
	1	cg00100762
	1	cg00101227
	1	cg00101287
	1	cg00101350
	1	cg00101555
	1	cg00101602
	1	cg00101940
	1	cg00102183
	1	cg00102266
	1	cg00102439
	1	cg00102512
	1	cg00102615
	1	cg00102726
	1	cg00102731
	1	cg00103045
	1	cg00103209
	1	cg00103329
	1	cg00103401
	1	cg00103448
	1	cg00103568
	1	cg00103806
	1	cg00103855
	1	cg00103908
	1	cg00103961
	1	cg00104072
	1	cg00104707
	1	cg00105041
	1	cg00105102
	1	cg00105229
	1	cg00105306
	1	cg00105368
	1	cg00105400
	1	cg00105475
	1	cg00105753
	1	cg00105852
	1	cg00106093
	1	cg00106196
	1	cg00106254
	1	cg00106432
	1	cg00106591
	1	cg00106609
	1	cg00106739
	1	cg00106767
	1	cg00106808
	1	cg00106920
	1	cg00106923
	1	cg00106925
	1	cg00107106
	1	cg00107285
	1	cg00107490
	1	cg00107577
	1	cg00107579
	1	cg00107631
	1	cg00107667
	1	cg00107890
	1	cg00107914
	1	cg00107916
	1	cg00108038
	1	cg00108108
	1	cg00108617
	1	cg00108694
	1	cg00108715
	1	cg00108716
	1	cg00108894
	1	cg00108938
	1	cg00108992
	1	cg00109012
	1	cg00109062
	1	cg00109069
	1	cg00109131
	1	cg00109148
	1	cg00109164
	1	cg00109293
	1	cg00109451
	1	cg00109551
	1	cg00109923
	1	cg00110041
	1	cg00110171
	1	cg00110277
	1	cg00110609
	1	cg00110687
	1	cg00110695
	1	cg00110724
	1	cg00110790
	1	cg00110832
	1	cg00110846
	1	cg00110917
	1	cg00111102
	1	cg00111333
	1	cg00111335
	1	cg00111463
	1	cg00111503
	1	cg00111532
	1	cg00111613
	1	cg00111665
	1	cg00111677
	1	cg00111723
	1	cg00111778
	1	cg00111823
	1	cg00111977
	1	cg00111978
	1	cg00112048
	1	cg00112187
	1	cg00112309
	1	cg00112367
	1	cg00112558
	1	cg00112798
	1	cg00112929
	1	cg00113117
	1	cg00113194
	1	cg00113315
	1	cg00113321
	1	cg00113712
	1	cg00114012
	1	cg00114159
	1	cg00114312
	1	cg00114346
	1	cg00114503
	1	cg00114569
	1	cg00114618
	1	cg00114694
	1	cg00114710
	1	cg00115149
	1	cg00115297
	1	cg00115549
	1	cg00115567
	1	cg00115639
	1	cg00115747
	1	cg00115864
	1	cg00116305
	1	cg00116418
	1	cg00116558
	1	cg00116658
	1	cg00116766
	1	cg00117005
	1	cg00117237
	1	cg00117311
	1	cg00117335
	1	cg00117896
	1	cg00117914
	1	cg00118158
	1	cg00118199
	1	cg00118363
	1	cg00118507
	1	cg00118542
	1	cg00118712
	1	cg00118783
	1	cg00118966
	1	cg00119053
	1	cg00119127
	1	cg00119186
	1	cg00119241
	1	cg00119314
	1	cg00119364
	1	cg00119387
	1	cg00119755
	1	cg00120147
	1	cg00120157
	1	cg00120172
	1	cg00120254
	1	cg00120286
	1	cg00120332
	1	cg00120464
	1	cg00120473
	1	cg00120505
	1	cg00120810
	1	cg00120825
	1	cg00121339
	1	cg00121374
	1	cg00121465
	1	cg00121551
	1	cg00121884
	1	cg00122628
	1	cg00122659
	1	cg00122679
	1	cg00122683
	1	cg00122765
	1	cg00122851
	1	cg00122944
	1	cg00123001
	1	cg00123017
	1	cg00123072
	1	cg00123090
	1	cg00123317
	1	cg00123324
	1	cg00123333
	1	cg00123906
	1	cg00124045
	1	cg00124213
	1	cg00124708
	1	cg00124836
	1	cg00125002
	1	cg00125005
	1	cg00125048
	1	cg00125349
	1	cg00125455
	1	cg00125601
	1	cg00125858
	1	cg00126636
	1	cg00126887
	1	cg00126889
	1	cg00126946
	1	cg00127198
	1	cg00127353
	1	cg00127781
	1	cg00128057
	1	cg00128386
	1	cg00128425
	1	cg00128430
	1	cg00128571
	1	cg00128812
	1	cg00128951
	1	cg00129232
	1	cg00129549
	1	cg00129981
	1	cg00130181
	1	cg00130393
	1	cg00130528
	1	cg00130693
	1	cg00130799
	1	cg00130817
	1	cg00130819
	1	cg00130866
	1	cg00131244
	1	cg00131261
	1	cg00131407
	1	cg00131423
	1	cg00131557
	1	cg00131691
	1	cg00131705
	1	cg00131758
	1	cg00131871
	1	cg00131893
	1	cg00132008
	1	cg00132135
	1	cg00132149
	1	cg00132208
	1	cg00132509
	1	cg00132716
	1	cg00132782
	1	cg00132888
	1	cg00133167
	1	cg00133204
	1	cg00133223
	1	cg00133234
	1	cg00133629
	1	cg00133857
	1	cg00133970
	1	cg00134190
	1	cg00134340
	1	cg00134563
	1	cg00134695
	1	cg00134728
	1	cg00134787
	1	cg00134934
	1	cg00135038
	1	cg00135121
	1	cg00135371
	1	cg00135399
	1	cg00135416
	1	cg00135433
	1	cg00135874
	1	cg00136077
	1	cg00136173
	1	cg00136279
	1	cg00136787
	1	cg00136822
	1	cg00136968
	1	cg00137385
	1	cg00137611
	1	cg00137629
	1	cg00137696
	1	cg00137745
	1	cg00137750
	1	cg00137839
	1	cg00137846
	1	cg00137918
	1	cg00137944
	1	cg00138325
	1	cg00138407
	1	cg00138710
	1	cg00138766
	1	cg00138777
	1	cg00139056
	1	cg00139092
	1	cg00139242
	1	cg00139389
	1	cg00139455
	1	cg00139947
	1	cg00140112
	1	cg00140335
	1	cg00140361
	1	cg00140494
	1	cg00140786
	1	cg00141153
	1	cg00141260
	1	cg00141295
	1	cg00142036
	1	cg00142155
	1	cg00142239
	1	cg00142834
	1	cg00142933
	1	cg00143321
	1	cg00143362
	1	cg00143364
	1	cg00143606
	1	cg00143729
	1	cg00143809
	1	cg00144022
	1	cg00144180
	1	cg00144414
	1	cg00144425
	1	cg00144673
	1	cg00144725
	1	cg00144817
	1	cg00144832
	1	cg00145141
	1	cg00145352
	1	cg00145404
	1	cg00145419
	1	cg00145438
	1	cg00145672
	1	cg00145683
	1	cg00145838
	1	cg00145875
	1	cg00145904
	1	cg00145911
	1	cg00145961
	1	cg00145969
	1	cg00146085
	1	cg00146233
	1	cg00146249
	1	cg00146565
	1	cg00146612
	1	cg00146655
	1	cg00146669
	1	cg00146755
	1	cg00146805
	1	cg00147095
	1	cg00147216
	1	cg00147248
	1	cg00147286
	1	cg00147307
	1	cg00147849
	1	cg00147850
	1	cg00147863
	1	cg00148223
	1	cg00148286
	1	cg00148325
	1	cg00148355
	1	cg00148501
	1	cg00148522
	1	cg00148862
	1	cg00148867
	1	cg00148892
	1	cg00148926
	1	cg00149492
	1	cg00149537
	1	cg00149684
	1	cg00149708
	1	cg00149734
	1	cg00149805
	1	cg00150012
	1	cg00150025
	1	cg00150128
	1	cg00150231
	1	cg00150245
	1	cg00150418
	1	cg00150520
	1	cg00150560
	1	cg00150785
	1	cg00150848
	1	cg00150874
	1	cg00150989
	1	cg00151007
	1	cg00151048
	1	cg00151170
	1	cg00151191
	1	cg00151250
	1	cg00151491
	1	cg00151676
	1	cg00151732
	1	cg00151906
	1	cg00152047
	1	cg00152126
	1	cg00152411
	1	cg00152543
	1	cg00152611
	1	cg00152644
	1	cg00152646
	1	cg00152708
	1	cg00152878
	1	cg00152942
	1	cg00153368
	1	cg00153543
	1	cg00153707
	1	cg00154455
	1	cg00154557
	1	cg00154846
	1	cg00154950
	1	cg00154957
	1	cg00154986
	1	cg00155345
	1	cg00155447
	1	cg00155679
	1	cg00155732
	1	cg00155844
	1	cg00155846
	1	cg00156001
	1	cg00156057
	1	cg00156230
	1	cg00156395
	1	cg00156403
	1	cg00156506
	1	cg00156551
	1	cg00156569
	1	cg00156669
	1	cg00156684
	1	cg00156991
	1	cg00157016
	1	cg00157034
	1	cg00157109
	1	cg00157179
	1	cg00157228
	1	cg00157319
	1	cg00157562
	1	cg00157656
	1	cg00157864
	1	cg00158081
	1	cg00158401
	1	cg00158434
	1	cg00158442
	1	cg00158770
	1	cg00158934
	1	cg00159289
	1	cg00159379
	1	cg00159439
	1	cg00159503
	1	cg00159614
	1	cg00159682
	1	cg00159780
	1	cg00159799
	1	cg00159873
	1	cg00159908
	1	cg00159987
	1	cg00160002
	1	cg00160018
	1	cg00160027
	1	cg00160066
	1	cg00160262
	1	cg00160301
	1	cg00160302
	1	cg00160440
	1	cg00160522
	1	cg00160583
	1	cg00160777
	1	cg00160828
	1	cg00160976
	1	cg00161345
	1	cg00161459
	1	cg00161515
	1	cg00161683
	1	cg00161878
	1	cg00161955
	1	cg00162046
	1	cg00162104
	1	cg00162405
	1	cg00162421
	1	cg00162611
	1	cg00162806
	1	cg00162862
	1	cg00162943
	1	cg00163006
	1	cg00163018
	1	cg00163089
	1	cg00163217
	1	cg00163372
	1	cg00163462
	1	cg00163510
	1	cg00163576
	1	cg00163668
	1	cg00163674
	1	cg00163859
	1	cg00163861
	1	cg00164038
	1	cg00164121
	1	cg00164217
	1	cg00164301
	1	cg00164458
	1	cg00164462
	1	cg00164500
	1	cg00164546
	1	cg00164583
	1	cg00164641
	1	cg00164894
	1	cg00165067
	1	cg00165078
	1	cg00165121
	1	cg00165360
	1	cg00165619
	1	cg00166234
	1	cg00166275
	1	cg00166352
	1	cg00166687
	1	cg00166722
	1	cg00166836
	1	cg00167076
	1	cg00167259
	1	cg00167684
	1	cg00167763
	1	cg00167820
	1	cg00167836
	1	cg00168118
	1	cg00168191
	1	cg00168193
	1	cg00168240
	1	cg00169019
	1	cg00169111
	1	cg00169184
	1	cg00169677
	1	cg00169737
	1	cg00169776
	1	cg00169782
	1	cg00169930
	1	cg00170236
	1	cg00170242
	1	cg00170369
	1	cg00170421
	1	cg00170714
	1	cg00170799
	1	cg00170931
	1	cg00171154
	1	cg00171166
	1	cg00171214
	1	cg00171290
	1	cg00171459
	1	cg00171942
	1	cg00171947
	1	cg00172074
	1	cg00172085
	1	cg00172410
	1	cg00172631
	1	cg00172696
	1	cg00172794
	1	cg00172803
	1	cg00172872
	1	cg00173005
	1	cg00173063
	1	cg00173098
	1	cg00173170
	1	cg00173270
	1	cg00173538
	1	cg00173768
	1	cg00173776
	1	cg00173799
	1	cg00173804
	1	cg00174093
	1	cg00174201
	1	cg00174500
	1	cg00174743
	1	cg00174845
	1	cg00174967
	1	cg00174992
	1	cg00175066
	1	cg00175441
	1	cg00175579
	1	cg00175641
	1	cg00175702
	1	cg00175734
	1	cg00175735
	1	cg00175844
	1	cg00175895
	1	cg00175987
	1	cg00176111
	1	cg00176309
	1	cg00176672
	1	cg00176740
	1	cg00176835
	1	cg00176876
	1	cg00176879
	1	cg00176949
	1	cg00177127
	1	cg00177142
	1	cg00177203
	1	cg00177211
	1	cg00177237
	1	cg00177290
	1	cg00177431
	1	cg00177456
	1	cg00177468
	1	cg00177657
	1	cg00177787
	1	cg00177875
	1	cg00178030
	1	cg00178122
	1	cg00178506
	1	cg00178562
	1	cg00178635
	1	cg00178661
	1	cg00178877
	1	cg00179196
	1	cg00179532
	1	cg00179576
	1	cg00179598
	1	cg00179906
	1	cg00179921
	1	cg00180097
	1	cg00180225
	1	cg00180470
	1	cg00180666
	1	cg00180684
	1	cg00180806
	1	cg00181061
	1	cg00181327
	1	cg00181669
	1	cg00181889
	1	cg00182053
	1	cg00182202
	1	cg00182256
	1	cg00182273
	1	cg00182288
	1	cg00182416
	1	cg00182877
	1	cg00182893
	1	cg00182937
	1	cg00183067
	1	cg00183100
	1	cg00183173
	1	cg00183415
	1	cg00183546
	1	cg00183606
	1	cg00183639
	1	cg00183886
	1	cg00183888
	1	cg00184032
	1	cg00184279
	1	cg00184394
	1	cg00184461
	1	cg00184512
	1	cg00184524
	1	cg00185004
	1	cg00185032
	1	cg00185066
	1	cg00185103
	1	cg00185122
	1	cg00185413
	1	cg00185660
	1	cg00185867
	1	cg00185988
	1	cg00186462
	1	cg00186580
	1	cg00186815
	1	cg00186954
	1	cg00187327
	1	cg00187465
	1	cg00187503
	1	cg00187692
	1	cg00187768
	1	cg00187981
	1	cg00188032
	1	cg00188315
	1	cg00188321
	1	cg00188704
	1	cg00188971
	1	cg00189176
	1	cg00189533
	1	cg00189989
	1	cg00190034
	1	cg00190065
	1	cg00190162
	1	cg00190206
	1	cg00190412
	1	cg00190508
	1	cg00190545
	1	cg00190642
	1	cg00190738
	1	cg00190795
	1	cg00190835
	1	cg00192026
	1	cg00192275
	1	cg00192468
	1	cg00192636
	1	cg00192750
	1	cg00192773
	1	cg00192819
	1	cg00192966
	1	cg00193613
	1	cg00193859
	1	cg00193902
	1	cg00194044
	1	cg00194519
	1	cg00194585
	1	cg00194780
	1	cg00195144
	1	cg00195237
	1	cg00195561
	1	cg00195828
	1	cg00196150
	1	cg00196151
	1	cg00196474
	1	cg00196660
	1	cg00196715
	1	cg00197028
	1	cg00197173
	1	cg00197373
	1	cg00197993
	1	cg00198141
	1	cg00198729
	1	cg00198759
	1	cg00198994
	1	cg00199000
	1	cg00199047
	1	cg00199065
	1	cg00199399
	1	cg00199428
	1	cg00199519
	1	cg00200408
	1	cg00200469
	1	cg00200645
	1	cg00200658
	1	cg00201025
	1	cg00201192
	1	cg00201196
	1	cg00201257
	1	cg00201275
	1	cg00201296
	1	cg00201568
	1	cg00201819
	1	cg00201870
	1	cg00202166
	1	cg00202190
	1	cg00202389
	1	cg00202479
	1	cg00202561
	1	cg00202568
	1	cg00202760
	1	cg00202819
	1	cg00203347
	1	cg00203804
	1	cg00204049
	1	cg00204249
	1	cg00204262
	1	cg00204355
	1	cg00204649
	1	cg00204976
	1	cg00205058
	1	cg00205332
	1	cg00205340
	1	cg00205436
	1	cg00205598
	1	cg00205756
	1	cg00205786
	1	cg00206058
	1	cg00206063
	1	cg00206271
	1	cg00206507
	1	cg00206542
	1	cg00206553
	1	cg00206645
	1	cg00206779
	1	cg00206853
	1	cg00207226
	1	cg00207279
	1	cg00207794
	1	cg00207855
	1	cg00207873
	1	cg00207890
	1	cg00207916
	1	cg00207939
	1	cg00208012
	1	cg00208024
	1	cg00208218
	1	cg00208274
	1	cg00208734
	1	cg00208830
	1	cg00209066
	1	cg00209206
	1	cg00209398
	1	cg00209484
	1	cg00209563
	1	cg00209623
	1	cg00209831
	1	cg00209893
	1	cg00209918
	1	cg00209923
	1	cg00210016
	1	cg00210042
	1	cg00210127
	1	cg00210133
	1	cg00210186
	1	cg00210189
	1	cg00210249
	1	cg00210538
	1	cg00210768
	1	cg00210839
	1	cg00210991
	1	cg00211086
	1	cg00211115
	1	cg00211436
	1	cg00211489
	1	cg00211625
	1	cg00211821
	1	cg00211855
	1	cg00211961
	1	cg00212114
	1	cg00212119
	1	cg00212470
	1	cg00212786
	1	cg00213044
	1	cg00213080
	1	cg00213119
	1	cg00213142
	1	cg00213189
	1	cg00213281
	1	cg00213331
	1	cg00213334
	1	cg00213606
	1	cg00213643
	1	cg00213668
	1	cg00213729
	1	cg00213745
	1	cg00214012
	1	cg00214044
	1	cg00214250
	1	cg00214688
	1	cg00215017
	1	cg00215019
	1	cg00215066
	1	cg00215133
	1	cg00215182
	1	cg00215224
	1	cg00215425
	1	cg00215521
	1	cg00215851
	1	cg00215896
	1	cg00216180
	1	cg00216570
	1	cg00216693
	1	cg00216804
	1	cg00216913
	1	cg00217055
	1	cg00217080
	1	cg00217171
	1	cg00217225
	1	cg00217442
	1	cg00217953
	1	cg00218134
	1	cg00218149
	1	cg00218203
	1	cg00218215
	1	cg00218404
	1	cg00218415
	1	cg00218707
	1	cg00218767
	1	cg00218770
	1	cg00218792
	1	cg00218945
	1	cg00219151
	1	cg00219210
	1	cg00219303
	1	cg00219321
	1	cg00219598
	1	cg00219763
	1	cg00219774
	1	cg00219792
	1	cg00219855
	1	cg00219921
	1	cg00220113
	1	cg00220413
	1	cg00220429
	1	cg00220736
	1	cg00220965
	1	cg00221658
	1	cg00221668
	1	cg00221736
	1	cg00221747
	1	cg00221830
	1	cg00221993
	1	cg00222053
	1	cg00222472
	1	cg00222625
	1	cg00222656
	1	cg00222684
	1	cg00223042
	1	cg00223135
	1	cg00223136
	1	cg00223552
	1	cg00223703
	1	cg00223715
	1	cg00223767
	1	cg00224028
	1	cg00224086
	1	cg00224174
	1	cg00224480
	1	cg00224523
	1	cg00224929
	1	cg00225067
	1	cg00225830
	1	cg00225917
	1	cg00226265
	1	cg00226340
	1	cg00226615
	1	cg00226822
	1	cg00226831
	1	cg00226849
	1	cg00226964
	1	cg00227110
	1	cg00227222
	1	cg00227355
	1	cg00227651
	1	cg00228118
	1	cg00228240
	1	cg00228281
	1	cg00228476
	1	cg00228620
	1	cg00228689
	1	cg00228708
	1	cg00228891
	1	cg00229508
	1	cg00229755
	1	cg00229809
	1	cg00230120
	1	cg00230205
	1	cg00230450
	1	cg00230509
	1	cg00230517
	1	cg00230586
	1	cg00230715
	1	cg00230766
	1	cg00230837
	1	cg00231085
	1	cg00231207
	1	cg00231239
	1	cg00231299
	1	cg00231361
	1	cg00231754
	1	cg00231810
	1	cg00231812
	1	cg00232059
	1	cg00232092
	1	cg00232160
	1	cg00232265
	1	cg00232387
	1	cg00232388
	1	cg00232445
	1	cg00232483
	1	cg00232500
	1	cg00232535
	1	cg00232675
	1	cg00232806
	1	cg00232827
	1	cg00232831
	1	cg00232832
	1	cg00232996
	1	cg00233335
	1	cg00233594
	1	cg00233779
	1	cg00233887
	1	cg00234017
	1	cg00234027
	1	cg00234046
	1	cg00234294
	1	cg00234321
	1	cg00234467
	1	cg00234613
	1	cg00234655
	1	cg00234975
	1	cg00234998
	1	cg00235126
	1	cg00235336
	1	cg00235442
	1	cg00235508
	1	cg00235657
	1	cg00235661
	1	cg00235786
	1	cg00235887
	1	cg00236052
	1	cg00236141
	1	cg00236150
	1	cg00236249
	1	cg00236305
	1	cg00236601
	1	cg00236766
	1	cg00237010
	1	cg00237026
	1	cg00237268
	1	cg00237520
	1	cg00237752
	1	cg00237876
	1	cg00238038
	1	cg00238182
	1	cg00238283
	1	cg00238295
	1	cg00238362
	1	cg00238427
	1	cg00238468
	1	cg00238510
	1	cg00238543
	1	cg00238570
	1	cg00238593
	1	cg00238662
	1	cg00238805
	1	cg00238815
	1	cg00238818
	1	cg00238848
	1	cg00238899
	1	cg00238958
	1	cg00239025
	1	cg00239071
	1	cg00239074
	1	cg00239117
	1	cg00239171
	1	cg00239272
	1	cg00239419
	1	cg00239420
	1	cg00239490
	1	cg00239491
	1	cg00239563
	1	cg00239660
	1	cg00239742
	1	cg00239899
	1	cg00239988
	1	cg00240007
	1	cg00240205
	1	cg00240378
	1	cg00240517
	1	cg00240719
	1	cg00240767
	1	cg00240860
	1	cg00240875
	1	cg00240880
	1	cg00241273
	1	cg00241274
	1	cg00241427
	1	cg00241482
	1	cg00241650
	1	cg00241664
	1	cg00241813
	1	cg00242020
	1	cg00242031
	1	cg00242039
	1	cg00242098
	1	cg00242325
	1	cg00242561
	1	cg00242786
	1	cg00242950
	1	cg00243120
	1	cg00243187
	1	cg00243281
	1	cg00243661
	1	cg00244111
	1	cg00244299
	1	cg00244317
	1	cg00244352
	1	cg00244391
	1	cg00244462
	1	cg00244517
	1	cg00244642
	1	cg00244747
	1	cg00244854
	1	cg00245000
	1	cg00245032
	1	cg00245075
	1	cg00245492
	1	cg00245613
	1	cg00245778
	1	cg00245854
	1	cg00245856
	1	cg00245878
	1	cg00245885
	1	cg00245896
	1	cg00246280
	1	cg00246402
	1	cg00246768
	1	cg00246840
	1	cg00246969
	1	cg00247334
	1	cg00247361
	1	cg00247535
	1	cg00247614
	1	cg00247629
	1	cg00247892
	1	cg00248242
	1	cg00248302
	1	cg00248439
	1	cg00248488
	1	cg00248521
	1	cg00248574
	1	cg00248713
	1	cg00248776
	1	cg00248805
	1	cg00248828
	1	cg00248856
	1	cg00248875
	1	cg00249032
	1	cg00249205
	1	cg00249503
	1	cg00249522
	1	cg00249584
	1	cg00249614
	1	cg00249974
	1	cg00250391
	1	cg00250409
	1	cg00250414
	1	cg00250454
	1	cg00250483
	1	cg00250525
	1	cg00250761
	1	cg00250805
	1	cg00251270
	1	cg00251594
	1	cg00251716
	1	cg00251767
	1	cg00251824
	1	cg00252057
	1	cg00252095
	1	cg00252149
	1	cg00252230
[truncated: 380,901+ more rows]

## Sheet: UTS
	Sheet 2. Unmethylation tendency sites identified in normal human B cells (PB_Bcell_normal, label 1), CD4+ T cells (PB_CD4T_normal, label 2) and CD8+ T cells (PB_CD8T_normal, label 3).
	Study dataset ID	Site
	1	cg00000622
	1	cg00000714
	1	cg00000734
	1	cg00000769
	1	cg00000905
	1	cg00001245
	1	cg00001582
	1	cg00001583
	1	cg00001594
	1	cg00001747
	1	cg00002028
	1	cg00002116
	1	cg00002236
	1	cg00002406
	1	cg00002464
	1	cg00002490
	1	cg00002660
	1	cg00002719
	1	cg00002810
	1	cg00002930
	1	cg00003091
	1	cg00003173
	1	cg00003202
	1	cg00003287
	1	cg00003298
	1	cg00003784
	1	cg00003994
	1	cg00004055
	1	cg00004072
	1	cg00004082
	1	cg00004207
	1	cg00004257
	1	cg00004667
	1	cg00004818
	1	cg00004939
	1	cg00005010
	1	cg00005040
	1	cg00005306
	1	cg00005543
	1	cg00006032
	1	cg00006122
	1	cg00006243
	1	cg00006414
	1	cg00006884
	1	cg00006948
	1	cg00007032
	1	cg00007226
	1	cg00007269
	1	cg00007300
	1	cg00007644
	1	cg00007898
	1	cg00007981
	1	cg00008004
	1	cg00008033
	1	cg00008188
	1	cg00008387
	1	cg00008488
	1	cg00008713
	1	cg00008823
	1	cg00008839
	1	cg00009167
	1	cg00009214
	1	cg00009292
	1	cg00009364
	1	cg00009407
	1	cg00009412
	1	cg00009916
	1	cg00009970
	1	cg00010046
	1	cg00010168
	1	cg00010266
	1	cg00010445
	1	cg00010659
	1	cg00010742
	1	cg00010947
	1	cg00010992
	1	cg00011122
	1	cg00011203
	1	cg00011225
	1	cg00011247
	1	cg00011284
	1	cg00011346
	1	cg00011482
	1	cg00011578
	1	cg00011740
	1	cg00011861
	1	cg00011994
	1	cg00012036
	1	cg00012126
	1	cg00012199
	1	cg00012203
	1	cg00012386
	1	cg00012397
	1	cg00012469
	1	cg00012522
	1	cg00012692
	1	cg00012701
	1	cg00012762
	1	cg00012792
	1	cg00012992
	1	cg00013409
	1	cg00013410
	1	cg00013441
	1	cg00013475
	1	cg00013540
	1	cg00014085
	1	cg00014112
	1	cg00014272
	1	cg00014285
	1	cg00014289
	1	cg00014752
	1	cg00014806
	1	cg00014986
	1	cg00014996
	1	cg00015024
	1	cg00015058
	1	cg00015530
	1	cg00016066
	1	cg00016156
	1	cg00016223
	1	cg00016498
	1	cg00016841
	1	cg00017002
	1	cg00017033
	1	cg00017062
	1	cg00017188
	1	cg00017221
	1	cg00017441
	1	cg00017461
	1	cg00018024
	1	cg00018128
	1	cg00018229
	1	cg00018524
	1	cg00018557
	1	cg00019085
	1	cg00019093
	1	cg00019137
	1	cg00019301
	1	cg00019377
	1	cg00019463
	1	cg00019778
	1	cg00019809
	1	cg00020052
	1	cg00020191
	1	cg00020297
	1	cg00020352
	1	cg00020622
	1	cg00020649
	1	cg00020720
	1	cg00021028
	1	cg00021108
	1	cg00021128
	1	cg00021166
	1	cg00021237
	1	cg00021256
	1	cg00021527
	1	cg00021532
	1	cg00021539
	1	cg00021540
	1	cg00021558
	1	cg00021576
	1	cg00021783
	1	cg00021944
	1	cg00021945
	1	cg00022138
	1	cg00022308
	1	cg00022492
	1	cg00022558
	1	cg00022606
	1	cg00022633
	1	cg00022642
	1	cg00022688
	1	cg00022858
	1	cg00022911
	1	cg00023001
	1	cg00023132
	1	cg00023154
	1	cg00023168
	1	cg00023185
	1	cg00023233
	1	cg00023288
	1	cg00023492
	1	cg00023695
	1	cg00024086
	1	cg00024280
	1	cg00024382
	1	cg00024396
	1	cg00024472
	1	cg00024722
	1	cg00024790
	1	cg00024812
	1	cg00024967
	1	cg00025044
	1	cg00025138
	1	cg00025436
	1	cg00025591
	1	cg00025647
	1	cg00025877
	1	cg00025981
	1	cg00026030
	1	cg00026104
	1	cg00026222
	1	cg00026230
	1	cg00026290
	1	cg00026374
	1	cg00026375
	1	cg00026731
	1	cg00026853
	1	cg00026974
	1	cg00027037
	1	cg00027083
	1	cg00027400
	1	cg00027499
	1	cg00027674
	1	cg00027745
	1	cg00028184
	1	cg00028308
	1	cg00028429
	1	cg00028455
	1	cg00028487
	1	cg00028636
	1	cg00028749
	1	cg00028829
	1	cg00028870
	1	cg00028881
	1	cg00028918
	1	cg00028935
	1	cg00029053
	1	cg00029161
	1	cg00029233
	1	cg00029353
	1	cg00029397
	1	cg00029822
	1	cg00029826
	1	cg00029831
	1	cg00030047
	1	cg00030176
	1	cg00030291
	1	cg00030296
	1	cg00030422
	1	cg00030423
	1	cg00030508
	1	cg00030795
	1	cg00030816
	1	cg00031165
	1	cg00031256
	1	cg00031303
	1	cg00031340
	1	cg00031443
	1	cg00031456
	1	cg00031476
	1	cg00031663
	1	cg00031759
	1	cg00031896
	1	cg00031967
	1	cg00032036
	1	cg00032227
	1	cg00032246
	1	cg00032419
	1	cg00032686
	1	cg00032789
	1	cg00032805
	1	cg00032852
	1	cg00032912
	1	cg00033127
	1	cg00033220
	1	cg00033457
	1	cg00033516
	1	cg00033533
	1	cg00033643
	1	cg00033668
	1	cg00034019
	1	cg00034039
	1	cg00034076
	1	cg00034130
	1	cg00034336
	1	cg00034376
	1	cg00034416
	1	cg00034433
	1	cg00034468
	1	cg00034555
	1	cg00034852
	1	cg00035000
	1	cg00035237
	1	cg00035249
	1	cg00035316
	1	cg00035326
	1	cg00035398
	1	cg00035453
	1	cg00035608
	1	cg00035623
	1	cg00035812
	1	cg00035945
	1	cg00035969
	1	cg00036011
	1	cg00036115
	1	cg00036299
	1	cg00036328
	1	cg00036386
	1	cg00036440
	1	cg00036664
	1	cg00036723
	1	cg00036976
	1	cg00037013
	1	cg00037058
	1	cg00037072
	1	cg00037153
	1	cg00037186
	1	cg00037388
	1	cg00037400
	1	cg00037441
	1	cg00037450
	1	cg00038436
	1	cg00038711
	1	cg00039044
	1	cg00039177
	1	cg00039385
	1	cg00039441
	1	cg00039505
	1	cg00039564
	1	cg00039627
	1	cg00039793
	1	cg00039794
	1	cg00039801
	1	cg00039960
	1	cg00040007
	1	cg00040008
	1	cg00040013
	1	cg00040312
	1	cg00040367
	1	cg00040380
	1	cg00040423
	1	cg00040446
	1	cg00040569
	1	cg00040646
	1	cg00040861
	1	cg00040873
	1	cg00040945
	1	cg00041084
	1	cg00041328
	1	cg00041401
	1	cg00041467
	1	cg00041575
	1	cg00041599
	1	cg00041759
	1	cg00041872
	1	cg00041901
	1	cg00042144
	1	cg00042186
	1	cg00042246
	1	cg00042335
	1	cg00042341
	1	cg00042356
	1	cg00042568
	1	cg00042837
	1	cg00042874
	1	cg00042882
	1	cg00043004
	1	cg00043095
	1	cg00043371
	1	cg00043379
	1	cg00043510
	1	cg00043788
	1	cg00043819
	1	cg00044050
	1	cg00044107
	1	cg00044170
	1	cg00044245
	1	cg00044289
	1	cg00044463
	1	cg00044995
	1	cg00045061
	1	cg00045190
	1	cg00045275
	1	cg00045303
	1	cg00045439
	1	cg00045607
	1	cg00046018
	1	cg00046041
	1	cg00046537
	1	cg00046560
	1	cg00046625
	1	cg00046744
	1	cg00046815
	1	cg00046913
	1	cg00047050
	1	cg00047469
	1	cg00047844
	1	cg00048178
	1	cg00048746
	1	cg00048832
	1	cg00048838
	1	cg00049033
	1	cg00049253
	1	cg00049286
	1	cg00049323
	1	cg00049330
	1	cg00049382
	1	cg00049411
	1	cg00049440
	1	cg00049502
	1	cg00049664
	1	cg00049718
	1	cg00049947
	1	cg00049973
	1	cg00050152
	1	cg00050247
	1	cg00050312
	1	cg00050555
	1	cg00050590
	1	cg00050984
	1	cg00051068
	1	cg00051179
	1	cg00051483
	1	cg00051546
	1	cg00051595
	1	cg00051782
	1	cg00051979
	1	cg00052290
	1	cg00052422
	1	cg00052550
	1	cg00052561
	1	cg00052578
	1	cg00052626
	1	cg00052772
	1	cg00052932
	1	cg00053010
	1	cg00053073
	1	cg00053292
	1	cg00053373
	1	cg00053507
	1	cg00053647
	1	cg00053661
	1	cg00054408
	1	cg00054511
	1	cg00054525
	1	cg00054692
	1	cg00054702
	1	cg00054706
	1	cg00054771
	1	cg00054791
	1	cg00055233
	1	cg00055359
	1	cg00055557
	1	cg00055617
	1	cg00055726
	1	cg00055848
	1	cg00056074
	1	cg00056202
	1	cg00056578
	1	cg00056624
	1	cg00056628
	1	cg00056676
	1	cg00056719
	1	cg00056767
	1	cg00056985
	1	cg00057317
	1	cg00057393
	1	cg00057434
	1	cg00057569
	1	cg00057661
	1	cg00057663
	1	cg00057676
	1	cg00057700
	1	cg00057966
	1	cg00058113
	1	cg00058299
	1	cg00058329
	1	cg00058708
	1	cg00058771
	1	cg00058786
	1	cg00058879
	1	cg00059024
	1	cg00059034
	1	cg00059053
	1	cg00059424
	1	cg00059740
	1	cg00059782
	1	cg00059911
	1	cg00060287
	1	cg00060304
	1	cg00060320
	1	cg00060403
	1	cg00060500
	1	cg00060606
	1	cg00060762
	1	cg00060882
	1	cg00060933
	1	cg00060975
	1	cg00061059
	1	cg00061086
	1	cg00061264
	1	cg00061629
	1	cg00061769
	1	cg00061989
	1	cg00062119
	1	cg00062282
	1	cg00062312
	1	cg00062356
	1	cg00062592
	1	cg00062736
	1	cg00063066
	1	cg00063077
	1	cg00063174
	1	cg00063471
	1	cg00063567
	1	cg00063649
	1	cg00063703
	1	cg00063744
	1	cg00063828
	1	cg00063945
	1	cg00064051
	1	cg00064235
	1	cg00064255
	1	cg00064261
	1	cg00064284
	1	cg00064347
	1	cg00064415
	1	cg00064840
	1	cg00064950
	1	cg00065071
	1	cg00065215
	1	cg00065408
	1	cg00065726
	1	cg00065905
	1	cg00065919
	1	cg00065921
	1	cg00065935
	1	cg00065957
	1	cg00066198
	1	cg00066449
	1	cg00066468
	1	cg00066499
	1	cg00066671
	1	cg00066729
	1	cg00066942
	1	cg00067102
	1	cg00067365
	1	cg00067414
	1	cg00067471
	1	cg00067574
	1	cg00067576
	1	cg00067606
	1	cg00067814
	1	cg00068038
	1	cg00068155
	1	cg00068160
	1	cg00068305
	1	cg00068408
	1	cg00068503
	1	cg00068621
	1	cg00068622
	1	cg00069017
	1	cg00069242
	1	cg00069261
	1	cg00069314
	1	cg00069860
	1	cg00070242
	1	cg00070318
	1	cg00070383
	1	cg00070680
	1	cg00070814
	1	cg00071360
	1	cg00071442
	1	cg00071565
	1	cg00071751
	1	cg00071998
	1	cg00072099
	1	cg00072216
	1	cg00072369
	1	cg00072711
	1	cg00072839
	1	cg00073010
	1	cg00073380
	1	cg00073543
	1	cg00073716
	1	cg00073771
	1	cg00073780
	1	cg00073837
	1	cg00074086
	1	cg00074184
	1	cg00074244
	1	cg00074379
	1	cg00075011
	1	cg00075192
	1	cg00075204
	1	cg00075589
	1	cg00075634
	1	cg00075768
	1	cg00076056
	1	cg00076195
	1	cg00076307
	1	cg00076353
	1	cg00076497
	1	cg00076538
	1	cg00076543
	1	cg00076645
	1	cg00076854
	1	cg00076998
	1	cg00077017
	1	cg00077586
	1	cg00078025
	1	cg00078085
	1	cg00078194
	1	cg00078221
	1	cg00078318
	1	cg00078334
	1	cg00078940
	1	cg00078968
	1	cg00079216
	1	cg00079219
	1	cg00079563
	1	cg00079638
	1	cg00079891
	1	cg00080012
	1	cg00080059
	1	cg00080118
	1	cg00080123
	1	cg00080312
	1	cg00080333
	1	cg00081251
	1	cg00081445
	1	cg00081574
	1	cg00081666
	1	cg00081935
	1	cg00081975
	1	cg00082182
	1	cg00082235
	1	cg00082310
	1	cg00082426
	1	cg00082491
	1	cg00082497
	1	cg00082664
	1	cg00082713
	1	cg00082874
	1	cg00083046
	1	cg00083059
	1	cg00083139
	1	cg00083194
	1	cg00083262
	1	cg00083659
	1	cg00083765
	1	cg00084094
	1	cg00084687
	1	cg00084770
	1	cg00085029
	1	cg00085122
	1	cg00085123
	1	cg00085403
	1	cg00085434
	1	cg00085448
	1	cg00085619
	1	cg00085830
	1	cg00086243
	1	cg00086266
	1	cg00086297
	1	cg00086670
	1	cg00086809
	1	cg00086871
	1	cg00087005
	1	cg00087098
	1	cg00087195
	1	cg00087273
	1	cg00087298
	1	cg00087301
	1	cg00087368
	1	cg00087417
	1	cg00087425
	1	cg00087728
	1	cg00087799
	1	cg00087884
	1	cg00087906
	1	cg00088007
	1	cg00088026
	1	cg00088033
	1	cg00088042
	1	cg00088130
	1	cg00088183
	1	cg00088227
	1	cg00088299
	1	cg00088844
	1	cg00089071
	1	cg00089091
	1	cg00089101
	1	cg00089224
	1	cg00089353
	1	cg00089372
	1	cg00089444
	1	cg00089464
	1	cg00089486
	1	cg00089719
	1	cg00089798
	1	cg00089821
	1	cg00089823
	1	cg00089915
	1	cg00090147
	1	cg00090261
	1	cg00090609
	1	cg00090619
	1	cg00090648
	1	cg00090731
	1	cg00090767
	1	cg00090800
	1	cg00090865
	1	cg00090936
	1	cg00091044
	1	cg00091162
	1	cg00091285
	1	cg00091483
	1	cg00091596
	1	cg00091781
	1	cg00091827
	1	cg00091953
	1	cg00091964
	1	cg00092273
	1	cg00092287
	1	cg00092389
	1	cg00092518
	1	cg00092611
	1	cg00092967
	1	cg00093058
	1	cg00093220
	1	cg00093686
	1	cg00093815
	1	cg00093890
	1	cg00093900
	1	cg00094036
	1	cg00094155
	1	cg00094256
	1	cg00094359
	1	cg00094518
	1	cg00094739
	1	cg00094851
	1	cg00094858
	1	cg00094898
	1	cg00094901
	1	cg00094913
	1	cg00094944
	1	cg00095027
	1	cg00095463
	1	cg00095594
	1	cg00095608
	1	cg00095674
	1	cg00095678
	1	cg00095728
	1	cg00095976
	1	cg00096104
	1	cg00096440
	1	cg00096447
	1	cg00096536
	1	cg00096845
	1	cg00097081
	1	cg00097146
	1	cg00097177
	1	cg00097225
	1	cg00097228
	1	cg00097282
	1	cg00097536
	1	cg00097539
	1	cg00097573
	1	cg00097599
	1	cg00097626
	1	cg00097794
	1	cg00097940
	1	cg00098063
	1	cg00098112
	1	cg00098239
	1	cg00098280
	1	cg00098304
	1	cg00098553
	1	cg00098673
	1	cg00098693
	1	cg00098718
	1	cg00098814
	1	cg00099023
	1	cg00099091
	1	cg00099129
	1	cg00099216
	1	cg00099393
	1	cg00099441
	1	cg00099766
	1	cg00099768
	1	cg00099835
	1	cg00099869
	1	cg00099976
	1	cg00100012
	1	cg00100121
	1	cg00100800
	1	cg00100892
	1	cg00101115
	1	cg00101118
	1	cg00101453
	1	cg00101693
	1	cg00101729
	1	cg00101895
	1	cg00101932
	1	cg00101986
	1	cg00102023
	1	cg00102166
	1	cg00102591
	1	cg00102714
	1	cg00102808
	1	cg00102920
	1	cg00102955
	1	cg00102996
	1	cg00103132
	1	cg00103685
	1	cg00103783
	1	cg00103984
	1	cg00104131
	1	cg00104267
	1	cg00104570
	1	cg00104845
	1	cg00105253
	1	cg00105470
	1	cg00105606
	1	cg00105628
	1	cg00106073
	1	cg00106074
	1	cg00106164
	1	cg00106211
	1	cg00106250
	1	cg00106420
	1	cg00106446
	1	cg00106499
	1	cg00106501
	1	cg00106685
	1	cg00106744
	1	cg00106942
	1	cg00106989
	1	cg00107016
	1	cg00107187
	1	cg00107488
	1	cg00107603
	1	cg00107606
	1	cg00107630
	1	cg00107632
	1	cg00107772
	1	cg00107782
	1	cg00107970
	1	cg00107982
	1	cg00108056
	1	cg00108164
	1	cg00108222
	1	cg00108277
	1	cg00108351
	1	cg00108524
	1	cg00108569
	1	cg00108944
	1	cg00109274
	1	cg00109300
	1	cg00109344
	1	cg00109356
	1	cg00109465
	1	cg00109503
	1	cg00109703
	1	cg00109780
	1	cg00110192
	1	cg00110578
	1	cg00110623
	1	cg00110654
	1	cg00110675
	1	cg00110688
	1	cg00110982
	1	cg00111359
	1	cg00111436
	1	cg00111893
	1	cg00111948
	1	cg00112056
	1	cg00112091
	1	cg00112251
	1	cg00112465
	1	cg00112517
	1	cg00112723
	1	cg00112780
	1	cg00113050
	1	cg00113051
	1	cg00113208
	1	cg00113554
	1	cg00113675
	1	cg00113951
	1	cg00114008
	1	cg00114029
	1	cg00114084
	1	cg00114383
	1	cg00114393
	1	cg00114944
	1	cg00114963
	1	cg00115040
	1	cg00115101
	1	cg00115178
	1	cg00115288
	1	cg00115313
	1	cg00115458
	1	cg00115629
	1	cg00115654
	1	cg00115714
	1	cg00115980
	1	cg00115984
	1	cg00116058
	1	cg00116234
	1	cg00116412
	1	cg00116463
	1	cg00116554
	1	cg00116628
	1	cg00116688
	1	cg00116838
	1	cg00116946
	1	cg00117172
	1	cg00117463
	1	cg00117600
	1	cg00117913
	1	cg00117965
	1	cg00118103
	1	cg00118317
	1	cg00118342
	1	cg00118442
	1	cg00118468
	1	cg00118684
	1	cg00119011
	1	cg00119057
	1	cg00119079
	1	cg00119117
	1	cg00119181
	1	cg00119197
	1	cg00119460
	1	cg00119778
	1	cg00119811
	1	cg00119896
	1	cg00119986
	1	cg00120096
	1	cg00120210
	1	cg00120948
	1	cg00120998
	1	cg00121147
	1	cg00121158
	1	cg00121209
	1	cg00121533
	1	cg00121562
	1	cg00121634
	1	cg00121640
	1	cg00121843
	1	cg00122215
	1	cg00122254
	1	cg00122310
	1	cg00122362
	1	cg00122840
	1	cg00122941
	1	cg00123035
	1	cg00123055
	1	cg00123094
	1	cg00123486
	1	cg00123512
	1	cg00123762
	1	cg00123800
	1	cg00124011
	1	cg00124160
	1	cg00124175
	1	cg00124375
	1	cg00124432
	1	cg00124488
	1	cg00124695
	1	cg00124774
	1	cg00124905
	1	cg00125159
	1	cg00125306
	1	cg00125406
	1	cg00125414
	1	cg00126034
	1	cg00126210
	1	cg00126320
	1	cg00126739
	1	cg00126948
	1	cg00126959
	1	cg00127036
	1	cg00127047
	1	cg00127167
	1	cg00127214
	1	cg00127424
	1	cg00127505
	1	cg00127545
	1	cg00127591
	1	cg00127732
	1	cg00127894
	1	cg00128171
	1	cg00128188
	1	cg00128195
	1	cg00128353
	1	cg00128530
	1	cg00128601
	1	cg00128654
	1	cg00128732
	1	cg00128766
	1	cg00128805
	1	cg00128877
	1	cg00129132
	1	cg00129196
	1	cg00129269
	1	cg00129481
	1	cg00129524
	1	cg00129556
	1	cg00129563
	1	cg00129651
	1	cg00129731
	1	cg00129774
	1	cg00129811
	1	cg00130039
	1	cg00130275
	1	cg00130309
	1	cg00131121
	1	cg00131372
	1	cg00131618
	1	cg00131870
	1	cg00131899
	1	cg00131958
	1	cg00131983
	1	cg00132108
	1	cg00132584
	1	cg00132616
	1	cg00132623
	1	cg00133147
	1	cg00133595
	1	cg00133698
	1	cg00133909
	1	cg00134028
	1	cg00134210
	1	cg00134212
	1	cg00134295
	1	cg00134776
	1	cg00134812
	1	cg00134843
	1	cg00135056
	1	cg00135815
	1	cg00135852
	1	cg00135870
	1	cg00136105
	1	cg00136192
	1	cg00136643
	1	cg00136736
	1	cg00136947
	1	cg00137156
	1	cg00137209
	1	cg00137491
	1	cg00137585
	1	cg00137634
	1	cg00137652
	1	cg00137828
	1	cg00138267
	1	cg00138474
	1	cg00138497
	1	cg00138525
	1	cg00138641
	1	cg00138712
	1	cg00139037
	1	cg00139244
	1	cg00139807
	1	cg00140191
	1	cg00140235
	1	cg00140403
	1	cg00140447
	1	cg00140479
	1	cg00140501
	1	cg00140502
	1	cg00140813
	1	cg00140842
	1	cg00140910
	1	cg00141143
	1	cg00141162
	1	cg00141174
	1	cg00141548
	1	cg00142106
	1	cg00142150
	1	cg00142266
	1	cg00142450
	1	cg00142624
	1	cg00142735
	1	cg00142759
	1	cg00142925
	1	cg00143045
	1	cg00143220
	1	cg00143249
	1	cg00143387
	1	cg00143527
	1	cg00143623
	1	cg00143643
	1	cg00143700
	1	cg00143868
	1	cg00143998
	1	cg00144161
	1	cg00144186
	1	cg00144465
	1	cg00144550
	1	cg00145177
	1	cg00145489
	1	cg00145587
	1	cg00145596
	1	cg00145757
	1	cg00145849
	1	cg00145979
	1	cg00146096
	1	cg00146645
	1	cg00146695
	1	cg00146698
	1	cg00146837
	1	cg00146919
	1	cg00146951
	1	cg00147009
	1	cg00147244
	1	cg00147339
	1	cg00147578
	1	cg00147976
	1	cg00148031
	1	cg00148114
	1	cg00148666
	1	cg00148825
	1	cg00148881
	1	cg00149213
	1	cg00149397
	1	cg00149473
	1	cg00149659
	1	cg00149830
	1	cg00149947
	1	cg00149976
	1	cg00150500
	1	cg00150737
	1	cg00151251
	1	cg00151525
	1	cg00151571
	1	cg00151607
	1	cg00151709
	1	cg00151788
	1	cg00151810
	1	cg00151914
	1	cg00151919
	1	cg00151922
	1	cg00152008
	1	cg00152175
	1	cg00152322
	1	cg00152515
	1	cg00152577
	1	cg00152637
	1	cg00152768
	1	cg00152838
	1	cg00152978
	1	cg00153106
	1	cg00153110
	1	cg00153856
	1	cg00153934
	1	cg00153942
	1	cg00154064
	1	cg00154122
	1	cg00154189
	1	cg00154333
	1	cg00154366
	1	cg00154443
	1	cg00154549
	1	cg00154746
	1	cg00154968
	1	cg00154982
	1	cg00155052
	1	cg00155063
	1	cg00155167
	1	cg00155314
	1	cg00155397
	1	cg00155423
	1	cg00155429
	1	cg00155485
	1	cg00155504
	1	cg00155514
	1	cg00155526
	1	cg00155593
	1	cg00155609
	1	cg00155700
	1	cg00156072
	1	cg00156216
	1	cg00156336
	1	cg00156744
	1	cg00156756
	1	cg00156964
	1	cg00157359
	1	cg00157456
	1	cg00157477
	1	cg00157638
	1	cg00157668
	1	cg00157755
	1	cg00157796
	1	cg00157855
	1	cg00157987
	1	cg00158254
	1	cg00158308
	1	cg00158333
	1	cg00158528
	1	cg00158683
	1	cg00158789
	1	cg00159100
	1	cg00159212
	1	cg00159400
	1	cg00159442
	1	cg00160183
	1	cg00160368
	1	cg00160388
	1	cg00160462
	1	cg00160505
	1	cg00160818
	1	cg00160853
	1	cg00161024
	1	cg00161124
	1	cg00161225
	1	cg00161229
	1	cg00161367
	1	cg00161482
	1	cg00161791
	1	cg00161931
	1	cg00161968
	1	cg00161970
	1	cg00162206
	1	cg00162231
	1	cg00162348
	1	cg00162401
	1	cg00162541
	1	cg00162643
	1	cg00162751
	1	cg00162940
	1	cg00163037
	1	cg00163419
	1	cg00163481
	1	cg00163784
	1	cg00164196
	1	cg00164235
	1	cg00164282
	1	cg00164335
	1	cg00164542
	1	cg00164716
	1	cg00164898
	1	cg00164949
	1	cg00164997
	1	cg00165011
	1	cg00165323
	1	cg00165535
	1	cg00165631
	1	cg00165639
	1	cg00165862
	1	cg00165888
	1	cg00166216
	1	cg00166327
	1	cg00166343
	1	cg00166706
	1	cg00166741
	1	cg00166750
	1	cg00167275
	1	cg00167491
	1	cg00167504
	1	cg00167539
	1	cg00167654
	1	cg00167655
	1	cg00167710
	1	cg00167841
	1	cg00167941
	1	cg00168009
	1	cg00168082
	1	cg00168205
	1	cg00168514
	1	cg00168785
	1	cg00168815
	1	cg00168835
	1	cg00169164
	1	cg00169175
	1	cg00169305
	1	cg00169373
	1	cg00169412
	1	cg00169617
	1	cg00169633
	1	cg00169725
	1	cg00169897
	1	cg00169917
	1	cg00170003
	1	cg00170056
	1	cg00170188
	1	cg00170213
	1	cg00170343
	1	cg00170438
	1	cg00170536
	1	cg00170564
	1	cg00170620
	1	cg00170796
	1	cg00170973
	1	cg00171084
	1	cg00171126
	1	cg00171161
	1	cg00171203
	1	cg00171421
	1	cg00171436
	1	cg00171565
	1	cg00171634
	1	cg00171725
	1	cg00171909
	1	cg00171983
	1	cg00172020
	1	cg00172270
	1	cg00172330
	1	cg00172376
	1	cg00172408
	1	cg00172597
	1	cg00172603
	1	cg00172672
	1	cg00172967
	1	cg00173010
	1	cg00173141
	1	cg00173405
	1	cg00173435
	1	cg00173504
	1	cg00173785
	1	cg00173787
	1	cg00173854
	1	cg00174096
	1	cg00174230
	1	cg00174421
	1	cg00174466
	1	cg00174573
	1	cg00174918
	1	cg00175344
	1	cg00175573
	1	cg00175709
	1	cg00175859
	1	cg00175901
	1	cg00175980
	1	cg00176101
	1	cg00176210
	1	cg00176496
	1	cg00176709
	1	cg00176863
	1	cg00176888
	1	cg00177013
	1	cg00177390
	1	cg00177451
	1	cg00177496
	1	cg00177611
	1	cg00177631
	1	cg00177698
	1	cg00177797
	1	cg00177923
	1	cg00178149
	1	cg00178356
	1	cg00178359
	1	cg00178429
	1	cg00178437
	1	cg00178511
	1	cg00178790
	1	cg00178897
	1	cg00179128
	1	cg00179217
	1	cg00179328
	1	cg00179423
	1	cg00179787
	1	cg00180012
	1	cg00180277
	1	cg00180932
	1	cg00181054
	1	cg00181834
	1	cg00181968
	1	cg00182294
	1	cg00182534
	1	cg00182593
	1	cg00182727
	1	cg00182758
	1	cg00183107
	1	cg00183186
	1	cg00183340
	1	cg00183355
	1	cg00183647
	1	cg00183804
	1	cg00183916
	1	cg00183957
	1	cg00184016
	1	cg00184235
	1	cg00184457
	1	cg00184876
	1	cg00184884
	1	cg00184893
	1	cg00185336
	1	cg00185566
	1	cg00185622
	1	cg00185829
	1	cg00185839
	1	cg00186034
	1	cg00186141
	1	cg00186383
	1	cg00186414
	1	cg00187174
	1	cg00187414
	1	cg00187557
	1	cg00187606
	1	cg00187614
	1	cg00187635
	1	cg00187671
	1	cg00187933
	1	cg00188055
	1	cg00188298
	1	cg00188378
	1	cg00188503
	1	cg00188547
	1	cg00188746
	1	cg00188822
	1	cg00189101
	1	cg00189220
	1	cg00189906
	1	cg00190319
	1	cg00190321
	1	cg00190596
	1	cg00190674
	1	cg00191100
	1	cg00191458
	1	cg00191477
	1	cg00191629
	1	cg00191858
	1	cg00191882
	1	cg00192031
	1	cg00192136
	1	cg00192220
	1	cg00192533
	1	cg00192856
	1	cg00192962
	1	cg00193490
	1	cg00193521
	1	cg00193963
	1	cg00194126
	1	cg00194146
	1	cg00194207
	1	cg00194321
	1	cg00194374
	1	cg00194465
	1	cg00194681
	1	cg00195124
	1	cg00195506
	1	cg00196012
	1	cg00196167
	1	cg00196372
	1	cg00196414
	1	cg00196475
	1	cg00196671
	1	cg00196787
	1	cg00196810
	1	cg00196827
	1	cg00197313
	1	cg00197381
	1	cg00197495
	1	cg00197517
	1	cg00197636
	1	cg00197641
	1	cg00197681
	1	cg00198436
	1	cg00198603
	1	cg00199007
	1	cg00199048
	1	cg00199846
	1	cg00200063
	1	cg00200074
	1	cg00200289
	1	cg00200298
	1	cg00200734
	1	cg00200755
	1	cg00201175
	1	cg00201185
	1	cg00201234
	1	cg00201414
	1	cg00201445
	1	cg00201468
	1	cg00201670
	1	cg00202403
	1	cg00202702
	1	cg00203035
	1	cg00203089
	1	cg00203284
	1	cg00203291
	1	cg00203456
	1	cg00203461
	1	cg00203463
	1	cg00203594
	1	cg00203617
	1	cg00204159
	1	cg00204465
	1	cg00204501
	1	cg00204645
	1	cg00204782
	1	cg00205198
	1	cg00205263
	1	cg00205485
	1	cg00205658
	1	cg00206052
	1	cg00206168
	1	cg00206233
	1	cg00207389
	1	cg00207534
	1	cg00207833
	1	cg00207865
	1	cg00207926
	1	cg00208153
	1	cg00208412
	1	cg00208461
	1	cg00208504
	1	cg00208931
	1	cg00209328
	1	cg00209424
	1	cg00209951
	1	cg00210002
	1	cg00210098
	1	cg00210144
	1	cg00210204
	1	cg00210271
	1	cg00210473
	1	cg00210842
	1	cg00210994
	1	cg00211110
	1	cg00211601
	1	cg00211661
	1	cg00211738
	1	cg00212272
	1	cg00212909
	1	cg00212988
	1	cg00213004
	1	cg00213160
	1	cg00213479
	1	cg00213714
	1	cg00213805
	1	cg00213905
	1	cg00213967
	1	cg00214056
	1	cg00214165
	1	cg00214294
	1	cg00214530
	1	cg00214668
	1	cg00214791
	1	cg00214855
	1	cg00215214
	1	cg00215350
	1	cg00215432
	1	cg00215551
	1	cg00215744
	1	cg00215801
	1	cg00216024
	1	cg00216056
	1	cg00216138
	1	cg00216361
	1	cg00216504
	1	cg00216523
	1	cg00216659
	1	cg00216758
	1	cg00216831
	1	cg00216961
	1	cg00217444
	1	cg00217868
	1	cg00218103
	1	cg00218146
	1	cg00218409
	1	cg00218620
	1	cg00218631
	1	cg00218649
	1	cg00218742
	1	cg00219282
	1	cg00219330
	1	cg00219543
	1	cg00219578
	1	cg00219653
	1	cg00219716
	1	cg00220389
	1	cg00220455
	1	cg00220492
	1	cg00220517
	1	cg00220721
	1	cg00220769
	1	cg00220905
	1	cg00220952
	1	cg00220955
	1	cg00221035
	1	cg00221185
	1	cg00221327
	1	cg00221357
	1	cg00221382
	1	cg00221394
	1	cg00221494
	1	cg00221525
	1	cg00221625
	1	cg00221654
	1	cg00221745
	1	cg00221794
	1	cg00221969
	1	cg00222125
	1	cg00222291
	1	cg00222341
	1	cg00222601
	1	cg00222690
	1	cg00222982
	1	cg00222995
	1	cg00223186
	1	cg00223877
	1	cg00223900
	1	cg00223950
	1	cg00223952
	1	cg00224126
	1	cg00224234
	1	cg00224299
	1	cg00224508
	1	cg00224563
	1	cg00224671
	1	cg00224886
	1	cg00224911
	1	cg00225070
	1	cg00225132
	1	cg00225144
	1	cg00225553
	1	cg00225576
	1	cg00225623
	1	cg00225765
	1	cg00226143
	1	cg00226306
	1	cg00226545
	1	cg00226608
	1	cg00226754
	1	cg00226931
	1	cg00227225
	1	cg00227490
	1	cg00227578
	1	cg00227781
	1	cg00228017
	1	cg00228142
	1	cg00228390
	1	cg00228475
	1	cg00228799
	1	cg00229039
	1	cg00229232
	1	cg00229245
	1	cg00229257
	1	cg00229368
	1	cg00229423
	1	cg00230183
	1	cg00230271
	1	cg00230302
	1	cg00230368
	1	cg00230665
	1	cg00230700
	1	cg00230869
	1	cg00230899
	1	cg00231006
	1	cg00231049
	1	cg00231099
	1	cg00231140
	1	cg00231405
	1	cg00231504
	1	cg00231521
	1	cg00231528
	1	cg00231549
	1	cg00231728
	1	cg00231855
	1	cg00231920
	1	cg00232402
	1	cg00232685
	1	cg00232735
	1	cg00232805
	1	cg00232874
	1	cg00233079
	1	cg00233307
	1	cg00233633
	1	cg00233756
	1	cg00234261
	1	cg00234384
	1	cg00234446
	1	cg00234608
	1	cg00234616
	1	cg00234624
	1	cg00234691
	1	cg00234961
	1	cg00235260
	1	cg00235337
	1	cg00235367
	1	cg00235645
	1	cg00235933
	1	cg00236225
	1	cg00236576
	1	cg00236831
	1	cg00236832
	1	cg00236924
	1	cg00237391
	1	cg00237489
	1	cg00237565
	1	cg00237631
	1	cg00238131
	1	cg00238318
	1	cg00238770
	1	cg00238897
	1	cg00238994
	1	cg00239003
	1	cg00239061
	1	cg00239394
	1	cg00239467
	1	cg00239654
	1	cg00239685
	1	cg00239870
	1	cg00239952
	1	cg00240432
	1	cg00240569
	1	cg00240653
	1	cg00240734
	1	cg00240809
	1	cg00241076
	1	cg00241218
	1	cg00241355
	1	cg00241638
	1	cg00241663
	1	cg00241712
	1	cg00241998
	1	cg00242035
	1	cg00242147
	1	cg00242285
	1	cg00242299
	1	cg00242478
	1	cg00242597
	1	cg00242627
	1	cg00243166
	1	cg00243313
	1	cg00243574
	1	cg00243897
	1	cg00243922
	1	cg00244006
	1	cg00244040
	1	cg00244267
	1	cg00244524
	1	cg00244634
	1	cg00244654
	1	cg00244894
	1	cg00244983
	1	cg00245192
	1	cg00245538
	1	cg00245635
	1	cg00245789
	1	cg00246041
	1	cg00246366
	1	cg00246386
	1	cg00246817
	1	cg00246932
	1	cg00246980
	1	cg00247020
	1	cg00247471
	1	cg00247489
	1	cg00247599
	1	cg00247748
	1	cg00248174
	1	cg00248310
	1	cg00248638
	1	cg00248795
	1	cg00248804
	1	cg00248935
	1	cg00249030
	1	cg00249181
	1	cg00249511
	1	cg00249621
	1	cg00249632
	1	cg00250422
	1	cg00250430
	1	cg00250500
	1	cg00250524
	1	cg00250711
	1	cg00250811
	1	cg00251250
	1	cg00251271
	1	cg00251536
	1	cg00251610
	1	cg00251705
	1	cg00251738
	1	cg00252032
	1	cg00252282
	1	cg00252332
	1	cg00252422
	1	cg00252442
	1	cg00252654
	1	cg00252696
	1	cg00252701
	1	cg00252781
	1	cg00252813
	1	cg00253200
	1	cg00253204
	1	cg00253248
	1	cg00253379
	1	cg00253403
	1	cg00254079
	1	cg00254133
	1	cg00254480
	1	cg00254532
	1	cg00254802
	1	cg00254886
	1	cg00255142
	1	cg00255368
	1	cg00255719
	1	cg00255726
	1	cg00255811
	1	cg00255821
	1	cg00255837
	1	cg00255853
	1	cg00255925
	1	cg00256060
	1	cg00256155
	1	cg00256166
	1	cg00256231
	1	cg00256281
	1	cg00256374
	1	cg00256745
	1	cg00256767
	1	cg00256785
	1	cg00257047
	1	cg00257202
	1	cg00257271
	1	cg00257296
	1	cg00257455
	1	cg00257542
	1	cg00257704
	1	cg00257786
	1	cg00257878
	1	cg00257893
	1	cg00258132
	1	cg00258550
	1	cg00258597
	1	cg00258694
	1	cg00258805
	1	cg00258809
	1	cg00258976
	1	cg00259480
	1	cg00259618
	1	cg00259755
	1	cg00259785
	1	cg00259834
	1	cg00259882
	1	cg00259887
	1	cg00259966
	1	cg00260114
	1	cg00260116
	1	cg00260448
	1	cg00260634
	1	cg00260647
	1	cg00260655
	1	cg00260888
	1	cg00260914
	1	cg00260919
	1	cg00261039
	1	cg00261162
	1	cg00261252
	1	cg00261416
	1	cg00261430
	1	cg00261534
	1	cg00261552
	1	cg00261553
	1	cg00261665
	1	cg00261688
	1	cg00261781
	1	cg00261942
	1	cg00262031
	1	cg00262122
	1	cg00262280
	1	cg00262368
	1	cg00262415
	1	cg00262446
	1	cg00262681
	1	cg00262776
	1	cg00263584
	1	cg00263592
	1	cg00263760
	1	cg00264142
	1	cg00264208
	1	cg00264346
	1	cg00264380
	1	cg00264433
	1	cg00264441
	1	cg00264467
	1	cg00264591
	1	cg00265212
	1	cg00265238
	1	cg00265317
	1	cg00265360
	1	cg00265415
	1	cg00265442
	1	cg00265490
	1	cg00265578
	1	cg00265634
	1	cg00265769
	1	cg00265863
	1	cg00266009
	1	cg00266286
	1	cg00266322
	1	cg00266592
	1	cg00266715
	1	cg00266918
	1	cg00266983
	1	cg00267054
	1	cg00267325
	1	cg00267596
	1	cg00267713
	1	cg00267751
	1	cg00268009
	1	cg00268019
	1	cg00268086
	1	cg00268338
	1	cg00268500
	1	cg00268518
	1	cg00268840
	1	cg00269115
	1	cg00269416
	1	cg00269643
	1	cg00270291
	1	cg00270311
	1	cg00270497
	1	cg00270594
	1	cg00270778
	1	cg00271154
	1	cg00271522
	1	cg00271633
	1	cg00271925
	1	cg00272200
	1	cg00272951
	1	cg00273068
	1	cg00273813
	1	cg00274279
	1	cg00274399
	1	cg00274440
	1	cg00274587
	1	cg00275181
	1	cg00275232
	1	cg00275449
	1	cg00275557
	1	cg00275962
	1	cg00276098
	1	cg00276377
	1	cg00276792
	1	cg00276797
	1	cg00276826
	1	cg00277263
	1	cg00277797
	1	cg00277898
	1	cg00277996
	1	cg00278028
	1	cg00278131
	1	cg00278359
	1	cg00278517
	1	cg00278692
	1	cg00279392
	1	cg00279406
	1	cg00279790
	1	cg00280163
	1	cg00280177
	1	cg00280548
	1	cg00280758
	1	cg00280761
	1	cg00280922
	1	cg00280991
	1	cg00281152
	1	cg00281153
	1	cg00281467
	1	cg00281551
	1	cg00281600
	1	cg00281842
	1	cg00281967
	1	cg00281977
	1	cg00282249
	1	cg00282510
	1	cg00282683
	1	cg00282704
	1	cg00282706
	1	cg00283284
	1	cg00283576
	1	cg00284005
	1	cg00284146
	1	cg00284173
	1	cg00284328
	1	cg00284438
	1	cg00284516
	1	cg00285026
	1	cg00285314
	1	cg00285363
	1	cg00286104
	1	cg00286214
	1	cg00286450
	1	cg00286853
	1	cg00286984
	1	cg00286986
	1	cg00287122
	1	cg00287312
	1	cg00287322
	1	cg00287370
	1	cg00287536
	1	cg00287636
	1	cg00287711
	1	cg00287829
	1	cg00287831
	1	cg00287915
	1	cg00287974
	1	cg00288050
	1	cg00288155
	1	cg00288327
	1	cg00288562
	1	cg00288584
	1	cg00288806
[truncated: 372,584+ more rows]

## Sheet: NTS
	Sheet 3. Nonbiased methylation sites identified in normal human B cells (PB_Bcell_normal, label 1), CD4+ T cells (PB_CD4T_normal, label 2) and CD8+ T cells (PB_CD8T_normal, label 3).
	Study dataset ID	Site
	1	cg00001510
	1	cg00002224
	1	cg00003818
	1	cg00009196
	1	cg00010946
	1	cg00011856
	1	cg00012238
	1	cg00012638
	1	cg00014561
	1	cg00014638
	1	cg00017489
	1	cg00028022
	1	cg00033102
	1	cg00045070
	1	cg00048759
	1	cg00058009
	1	cg00061679
	1	cg00063477
	1	cg00063773
	1	cg00069002
	1	cg00074348
	1	cg00076653
	1	cg00085416
	1	cg00089550
	1	cg00091063
	1	cg00093643
	1	cg00094744
	1	cg00101728
	1	cg00103771
	1	cg00114625
	1	cg00116265
	1	cg00116709
	1	cg00118989
	1	cg00119073
	1	cg00123478
	1	cg00124902
	1	cg00125148
	1	cg00126698
	1	cg00130223
	1	cg00141308
	1	cg00145079
	1	cg00147819
	1	cg00158539
	1	cg00160478
	1	cg00163549
	1	cg00169122
	1	cg00172849
	1	cg00176043
	1	cg00179446
	1	cg00181432
	1	cg00186701
	1	cg00191758
	1	cg00192980
	1	cg00200463
	1	cg00203568
	1	cg00204512
	1	cg00211215
	1	cg00213748
	1	cg00213957
	1	cg00220335
	1	cg00227584
	1	cg00228984
	1	cg00236302
	1	cg00243527
	1	cg00250879
	1	cg00257775
	1	cg00257789
	1	cg00258136
	1	cg00264634
	1	cg00265812
	1	cg00276426
	1	cg00291222
	1	cg00297075
	1	cg00298977
	1	cg00308631
	1	cg00315395
	1	cg00319223
	1	cg00320980
	1	cg00324394
	1	cg00328965
	1	cg00334274
	1	cg00336149
	1	cg00337921
	1	cg00345083
	1	cg00346883
	1	cg00349061
	1	cg00350932
	1	cg00360769
	1	cg00366252
	1	cg00376553
	1	cg00378473
	1	cg00388287
	1	cg00395420
	1	cg00399450
	1	cg00400665
	1	cg00404394
	1	cg00407329
	1	cg00409000
	1	cg00410422
	1	cg00412368
	1	cg00415971
	1	cg00421848
	1	cg00428314
	1	cg00443543
	1	cg00452133
	1	cg00454305
	1	cg00456343
	1	cg00456672
	1	cg00461149
	1	cg00462971
	1	cg00464814
	1	cg00466309
	1	cg00476430
	1	cg00484711
	1	cg00486280
	1	cg00487142
	1	cg00491207
	1	cg00493422
	1	cg00496961
	1	cg00498434
	1	cg00500507
	1	cg00511167
	1	cg00512563
	1	cg00513984
	1	cg00518276
	1	cg00519069
	1	cg00519851
	1	cg00525964
	1	cg00526843
	1	cg00533990
	1	cg00536939
	1	cg00539325
	1	cg00543493
	1	cg00547304
	1	cg00549433
	1	cg00554969
	1	cg00555695
	1	cg00571483
	1	cg00601368
	1	cg00603890
	1	cg00609367
	1	cg00609961
	1	cg00622702
	1	cg00623388
	1	cg00632811
	1	cg00633520
	1	cg00645049
	1	cg00645755
	1	cg00649632
	1	cg00657460
	1	cg00658743
	1	cg00660009
	1	cg00661347
	1	cg00661523
	1	cg00663986
	1	cg00664117
	1	cg00666173
	1	cg00666422
	1	cg00668303
	1	cg00673685
	1	cg00680081
	1	cg00681003
	1	cg00688895
	1	cg00692279
	1	cg00693837
	1	cg00696044
	1	cg00696930
	1	cg00702719
	1	cg00703276
	1	cg00703513
	1	cg00704369
	1	cg00704664
	1	cg00707741
	1	cg00710972
	1	cg00713204
	1	cg00723379
	1	cg00725145
	1	cg00729461
	1	cg00732970
	1	cg00733115
	1	cg00741695
	1	cg00758915
	1	cg00759807
	1	cg00763725
	1	cg00765128
	1	cg00765885
	1	cg00766289
	1	cg00767637
	1	cg00769064
	1	cg00769305
	1	cg00775115
	1	cg00789540
	1	cg00791868
	1	cg00792968
	1	cg00802478
	1	cg00804078
	1	cg00806239
	1	cg00810292
	1	cg00810519
	1	cg00814186
	1	cg00815266
	1	cg00818680
	1	cg00823357
	1	cg00825441
	1	cg00831222
	1	cg00838415
	1	cg00852398
	1	cg00852675
	1	cg00852921
	1	cg00854273
	1	cg00867835
	1	cg00867901
	1	cg00872865
	1	cg00872984
	1	cg00873351
	1	cg00874073
	1	cg00878023
	1	cg00886432
	1	cg00898157
	1	cg00898920
	1	cg00900735
	1	cg00903245
	1	cg00906934
	1	cg00910127
	1	cg00914218
	1	cg00917101
	1	cg00917471
	1	cg00919055
	1	cg00929635
	1	cg00930606
	1	cg00931843
	1	cg00937012
	1	cg00940577
	1	cg00941203
	1	cg00942920
	1	cg00944433
	1	cg00945108
	1	cg00945507
	1	cg00947413
	1	cg00948664
	1	cg00950497
	1	cg00955307
	1	cg00956142
	1	cg00956987
	1	cg00960898
	1	cg00962755
	1	cg00963467
	1	cg00963496
	1	cg00971810
	1	cg00975375
	1	cg00981879
	1	cg00982519
	1	cg00989365
	1	cg00993952
	1	cg01003197
	1	cg01003813
	1	cg01012836
	1	cg01013955
	1	cg01014262
	1	cg01021484
	1	cg01026613
	1	cg01027405
	1	cg01042640
	1	cg01043588
	1	cg01048195
	1	cg01050920
	1	cg01052200
	1	cg01054891
	1	cg01056004
	1	cg01058932
	1	cg01069159
	1	cg01076459
	1	cg01076970
	1	cg01078446
	1	cg01080483
	1	cg01080862
	1	cg01082299
	1	cg01082910
	1	cg01086868
	1	cg01104489
	1	cg01104590
	1	cg01109660
	1	cg01116321
	1	cg01117549
	1	cg01119831
	1	cg01121554
	1	cg01129155
	1	cg01134260
	1	cg01135950
	1	cg01139586
	1	cg01140985
	1	cg01141334
	1	cg01143068
	1	cg01152056
	1	cg01152624
	1	cg01153287
	1	cg01158527
	1	cg01176949
	1	cg01185766
	1	cg01195014
	1	cg01201744
	1	cg01202519
	1	cg01204772
	1	cg01205011
	1	cg01205058
	1	cg01207473
	1	cg01207755
	1	cg01210642
	1	cg01219135
	1	cg01227239
	1	cg01231141
	1	cg01231921
	1	cg01233934
	1	cg01238435
	1	cg01238669
	1	cg01239389
	1	cg01256227
	1	cg01260435
	1	cg01265860
	1	cg01268022
	1	cg01274907
	1	cg01284415
	1	cg01286930
	1	cg01287476
	1	cg01288337
	1	cg01290688
	1	cg01293417
	1	cg01296877
	1	cg01297670
	1	cg01299774
	1	cg01300096
	1	cg01310118
	1	cg01313387
	1	cg01322142
	1	cg01324343
	1	cg01329690
	1	cg01331992
	1	cg01338043
	1	cg01338139
	1	cg01342901
	1	cg01346501
	1	cg01359822
	1	cg01360627
	1	cg01361499
	1	cg01364818
	1	cg01375382
	1	cg01375994
	1	cg01377358
	1	cg01379846
	1	cg01381374
	1	cg01384686
	1	cg01386236
	1	cg01394339
	1	cg01395541
	1	cg01401534
	1	cg01405107
	1	cg01408476
	1	cg01408508
	1	cg01413054
	1	cg01413790
	1	cg01417849
	1	cg01426558
	1	cg01430372
	1	cg01447748
	1	cg01448115
	1	cg01458105
	1	cg01460430
	1	cg01460991
	1	cg01462799
	1	cg01463139
	1	cg01465177
	1	cg01467100
	1	cg01476969
	1	cg01477861
	1	cg01491428
	1	cg01506298
	1	cg01511901
	1	cg01514465
	1	cg01519464
	1	cg01521131
	1	cg01523029
	1	cg01541565
	1	cg01543582
	1	cg01553548
	1	cg01556010
	1	cg01556846
	1	cg01557951
	1	cg01560676
	1	cg01563671
	1	cg01565777
	1	cg01566965
	1	cg01569346
	1	cg01580340
	1	cg01583753
	1	cg01585333
	1	cg01586779
	1	cg01589580
	1	cg01592687
	1	cg01594260
	1	cg01595870
	1	cg01597629
	1	cg01598596
	1	cg01611548
	1	cg01637125
	1	cg01649497
	1	cg01670306
	1	cg01671070
	1	cg01672322
	1	cg01689404
	1	cg01691104
	1	cg01692968
	1	cg01698579
	1	cg01701555
	1	cg01702055
	1	cg01703390
	1	cg01703971
	1	cg01717524
	1	cg01719179
	1	cg01727923
	1	cg01738984
	1	cg01747862
	1	cg01748573
	1	cg01749651
	1	cg01753375
	1	cg01754423
	1	cg01754525
	1	cg01756638
	1	cg01757887
	1	cg01771673
	1	cg01775802
	1	cg01777017
	1	cg01780361
	1	cg01782711
	1	cg01783650
	1	cg01783816
	1	cg01786048
	1	cg01786329
	1	cg01786704
	1	cg01787460
	1	cg01787798
	1	cg01790523
	1	cg01790771
	1	cg01794156
	1	cg01797450
	1	cg01801090
	1	cg01801826
	1	cg01802532
	1	cg01807946
	1	cg01809217
	1	cg01809408
	1	cg01811100
	1	cg01815720
	1	cg01828798
	1	cg01830154
	1	cg01832712
	1	cg01835922
	1	cg01836567
	1	cg01837846
	1	cg01840183
	1	cg01843999
	1	cg01844176
	1	cg01852560
	1	cg01855013
	1	cg01857253
	1	cg01859616
	1	cg01860774
	1	cg01869765
	1	cg01870865
	1	cg01872593
	1	cg01872988
	1	cg01876809
	1	cg01881308
	1	cg01885559
	1	cg01889956
	1	cg01892689
	1	cg01893797
	1	cg01894875
	1	cg01900066
	1	cg01900832
	1	cg01903702
	1	cg01916066
	1	cg01922437
	1	cg01925662
	1	cg01930676
	1	cg01940713
	1	cg01943289
	1	cg01955492
	1	cg01963297
	1	cg01963618
	1	cg01965673
	1	cg01982166
	1	cg01984511
	1	cg01986016
	1	cg01988325
	1	cg01993907
	1	cg01996567
	1	cg02010481
	1	cg02011124
	1	cg02011394
	1	cg02012379
	1	cg02016419
	1	cg02017347
	1	cg02032561
	1	cg02033666
	1	cg02035018
	1	cg02041067
	1	cg02042156
	1	cg02045971
	1	cg02049405
	1	cg02049865
	1	cg02050847
	1	cg02055404
	1	cg02057782
	1	cg02058108
	1	cg02060618
	1	cg02061213
	1	cg02061660
	1	cg02063488
	1	cg02063695
	1	cg02066681
	1	cg02068166
	1	cg02072757
	1	cg02079584
	1	cg02082650
	1	cg02083319
	1	cg02086866
	1	cg02087079
	1	cg02088197
	1	cg02095003
	1	cg02097479
	1	cg02098460
	1	cg02099390
	1	cg02100397
	1	cg02107461
	1	cg02107844
	1	cg02108623
	1	cg02117996
	1	cg02121547
	1	cg02126249
	1	cg02126896
	1	cg02132667
	1	cg02137495
	1	cg02156692
	1	cg02157463
	1	cg02159996
	1	cg02169692
	1	cg02174765
	1	cg02179438
	1	cg02179880
	1	cg02187432
	1	cg02195366
	1	cg02197629
	1	cg02198051
	1	cg02203067
	1	cg02205962
	1	cg02207386
	1	cg02209770
	1	cg02241759
	1	cg02244175
	1	cg02258724
	1	cg02263675
	1	cg02266197
	1	cg02266500
	1	cg02272584
	1	cg02276665
	1	cg02276823
	1	cg02279464
	1	cg02279625
	1	cg02281493
	1	cg02283535
	1	cg02285791
	1	cg02288017
	1	cg02291020
	1	cg02294991
	1	cg02295369
	1	cg02297043
	1	cg02299007
	1	cg02303386
	1	cg02305723
	1	cg02315096
	1	cg02316713
	1	cg02318784
	1	cg02319733
	1	cg02333283
	1	cg02333792
	1	cg02347984
	1	cg02351713
	1	cg02352281
	1	cg02352633
	1	cg02354658
	1	cg02355049
	1	cg02367316
	1	cg02368706
	1	cg02370832
	1	cg02378208
	1	cg02379437
	1	cg02401352
	1	cg02406092
	1	cg02447462
	1	cg02448190
	1	cg02456261
	1	cg02459704
	1	cg02464073
	1	cg02478023
	1	cg02479782
	1	cg02482233
	1	cg02483126
	1	cg02484343
	1	cg02486421
	1	cg02487331
	1	cg02493798
	1	cg02496423
	1	cg02498747
	1	cg02510708
	1	cg02512860
	1	cg02519208
	1	cg02524205
	1	cg02526508
	1	cg02527527
	1	cg02531924
	1	cg02532022
	1	cg02538829
	1	cg02543500
	1	cg02544257
	1	cg02568761
	1	cg02573357
	1	cg02577387
	1	cg02580045
	1	cg02590710
	1	cg02592586
	1	cg02596940
	1	cg02597299
	1	cg02605776
	1	cg02606988
	1	cg02615131
	1	cg02617388
	1	cg02621658
	1	cg02633371
	1	cg02638589
	1	cg02640604
	1	cg02641941
	1	cg02642949
	1	cg02646528
	1	cg02652891
	1	cg02656560
	1	cg02665744
	1	cg02676175
	1	cg02683846
	1	cg02693068
	1	cg02695062
	1	cg02702444
	1	cg02705958
	1	cg02707176
	1	cg02711886
	1	cg02711929
	1	cg02713832
	1	cg02714492
	1	cg02716826
	1	cg02721426
	1	cg02722239
	1	cg02723617
	1	cg02726018
	1	cg02730008
	1	cg02749463
	1	cg02750322
	1	cg02756107
	1	cg02757172
	1	cg02765403
	1	cg02769477
	1	cg02773151
	1	cg02779592
	1	cg02787967
	1	cg02787980
	1	cg02797539
	1	cg02802508
	1	cg02805465
	1	cg02809570
	1	cg02813243
	1	cg02814135
	1	cg02817932
	1	cg02819655
	1	cg02820040
	1	cg02824980
	1	cg02826078
	1	cg02835371
	1	cg02851558
	1	cg02856402
	1	cg02857273
	1	cg02869694
	1	cg02882301
	1	cg02883147
	1	cg02883230
	1	cg02883668
	1	cg02890259
	1	cg02891686
	1	cg02914652
	1	cg02918903
	1	cg02919448
	1	cg02933639
	1	cg02935298
	1	cg02940661
	1	cg02958126
	1	cg02959006
	1	cg02965180
	1	cg02973993
	1	cg02978201
	1	cg02987481
	1	cg02994943
	1	cg02998933
	1	cg03000419
	1	cg03005310
	1	cg03014427
	1	cg03020208
	1	cg03025830
	1	cg03026080
	1	cg03035653
	1	cg03036214
	1	cg03039243
	1	cg03050491
	1	cg03052502
	1	cg03062944
	1	cg03066050
	1	cg03071134
	1	cg03072681
	1	cg03075889
	1	cg03082523
	1	cg03085377
	1	cg03085524
	1	cg03088756
	1	cg03096543
	1	cg03096746
	1	cg03102494
	1	cg03114584
	1	cg03119308
	1	cg03127244
	1	cg03128268
	1	cg03142975
	1	cg03145274
	1	cg03149058
	1	cg03151810
	1	cg03155112
	1	cg03158561
	1	cg03161037
	1	cg03161410
	1	cg03161454
	1	cg03176423
	1	cg03181524
	1	cg03182908
	1	cg03188382
	1	cg03191359
	1	cg03198066
	1	cg03202526
	1	cg03202847
	1	cg03210210
	1	cg03210866
	1	cg03212133
	1	cg03216698
	1	cg03221483
	1	cg03224013
	1	cg03226121
	1	cg03232933
	1	cg03237316
	1	cg03238702
	1	cg03246590
	1	cg03250346
	1	cg03251918
	1	cg03252770
	1	cg03253268
	1	cg03257423
	1	cg03273315
	1	cg03281139
	1	cg03288653
	1	cg03292069
	1	cg03301498
	1	cg03303857
	1	cg03310203
	1	cg03310838
	1	cg03313070
	1	cg03313088
	1	cg03317455
	1	cg03321912
	1	cg03322872
	1	cg03327325
	1	cg03329597
	1	cg03334316
	1	cg03335173
	1	cg03337084
	1	cg03339790
	1	cg03340215
	1	cg03341064
	1	cg03343013
	1	cg03344105
	1	cg03349134
	1	cg03356806
	1	cg03362840
	1	cg03363289
	1	cg03370391
	1	cg03378599
	1	cg03391002
	1	cg03391801
	1	cg03401726
	1	cg03402351
	1	cg03404566
	1	cg03432618
	1	cg03432955
	1	cg03437887
	1	cg03438552
	1	cg03439301
	1	cg03441853
	1	cg03443143
	1	cg03446636
	1	cg03449513
	1	cg03453309
	1	cg03453333
	1	cg03463411
	1	cg03465320
	1	cg03466326
	1	cg03466525
	1	cg03466930
	1	cg03469804
	1	cg03478448
	1	cg03487706
	1	cg03492092
	1	cg03495030
	1	cg03499639
	1	cg03509094
	1	cg03513464
	1	cg03513482
	1	cg03514239
	1	cg03515816
	1	cg03517083
	1	cg03526459
	1	cg03529184
	1	cg03534031
	1	cg03534375
	1	cg03535417
	1	cg03537243
	1	cg03540175
	1	cg03542754
	1	cg03543593
	1	cg03545404
	1	cg03551401
	1	cg03559915
	1	cg03562350
	1	cg03562770
	1	cg03571145
	1	cg03578951
	1	cg03584506
	1	cg03586240
	1	cg03589385
	1	cg03597491
	1	cg03597525
	1	cg03601053
	1	cg03602360
	1	cg03604322
	1	cg03607916
	1	cg03608628
	1	cg03609488
	1	cg03610604
	1	cg03613942
	1	cg03621974
	1	cg03633120
	1	cg03638687
	1	cg03651054
	1	cg03653855
	1	cg03655395
	1	cg03660096
	1	cg03660331
	1	cg03664928
	1	cg03665078
	1	cg03668078
	1	cg03670113
	1	cg03671359
	1	cg03671431
	1	cg03673787
	1	cg03678039
	1	cg03690763
	1	cg03694795
	1	cg03697308
	1	cg03702919
	1	cg03706022
	1	cg03707599
	1	cg03716125
	1	cg03725309
	1	cg03726357
	1	cg03730314
	1	cg03743984
	1	cg03744357
	1	cg03746126
	1	cg03746520
	1	cg03747456
	1	cg03755566
	1	cg03760483
	1	cg03760518
	1	cg03760839
	1	cg03765359
	1	cg03767353
	1	cg03776082
	1	cg03780648
	1	cg03780927
	1	cg03782861
	1	cg03785955
	1	cg03794219
	1	cg03796003
	1	cg03806192
	1	cg03812676
	1	cg03814321
	1	cg03819227
	1	cg03822267
	1	cg03827298
	1	cg03828160
	1	cg03834574
	1	cg03837903
	1	cg03844060
	1	cg03854098
	1	cg03854667
	1	cg03872934
	1	cg03873153
	1	cg03875678
	1	cg03878515
	1	cg03883572
	1	cg03887787
	1	cg03889540
	1	cg03892308
	1	cg03905487
	1	cg03920729
	1	cg03938978
	1	cg03940098
	1	cg03943115
	1	cg03944921
	1	cg03945538
	1	cg03951833
	1	cg03960424
	1	cg03962217
	1	cg03962522
	1	cg03963843
	1	cg03965496
	1	cg03972823
	1	cg03979754
	1	cg03982998
	1	cg03984750
	1	cg03985484
	1	cg03987842
	1	cg03988700
	1	cg03990412
	1	cg03993368
	1	cg03994820
	1	cg03996822
	1	cg04004590
	1	cg04006143
	1	cg04006327
	1	cg04010868
	1	cg04012082
	1	cg04012614
	1	cg04016144
	1	cg04026379
	1	cg04027548
	1	cg04039957
	1	cg04049542
	1	cg04052235
	1	cg04055693
	1	cg04059696
	1	cg04061411
	1	cg04061482
	1	cg04062218
	1	cg04072009
	1	cg04080291
	1	cg04082016
	1	cg04087271
	1	cg04090468
	1	cg04096697
	1	cg04115602
	1	cg04119844
	1	cg04123665
	1	cg04139465
	1	cg04144603
	1	cg04145681
	1	cg04158739
	1	cg04172533
	1	cg04174091
	1	cg04193160
	1	cg04193779
	1	cg04194432
	1	cg04195684
	1	cg04212500
	1	cg04215126
	1	cg04217946
	1	cg04219099
	1	cg04220636
	1	cg04231094
	1	cg04232128
	1	cg04233537
	1	cg04253954
	1	cg04257263
	1	cg04259907
	1	cg04265051
	1	cg04266607
	1	cg04269530
	1	cg04270489
	1	cg04284530
	1	cg04291221
	1	cg04293489
	1	cg04303139
	1	cg04303509
	1	cg04317640
	1	cg04321267
	1	cg04323785
	1	cg04327763
	1	cg04332163
	1	cg04348222
	1	cg04354002
	1	cg04360793
	1	cg04371001
	1	cg04374393
	1	cg04381957
	1	cg04384912
	1	cg04387835
	1	cg04391463
	1	cg04399994
	1	cg04402798
	1	cg04415114
	1	cg04415780
	1	cg04427498
	1	cg04427651
	1	cg04434244
	1	cg04441667
	1	cg04448476
	1	cg04452362
	1	cg04453550
	1	cg04455999
	1	cg04456029
	1	cg04457481
	1	cg04461101
	1	cg04471325
	1	cg04476394
	1	cg04481077
	1	cg04481923
	1	cg04484695
	1	cg04487479
	1	cg04488527
	1	cg04490037
	1	cg04491321
	1	cg04492048
	1	cg04493740
	1	cg04495354
	1	cg04497389
	1	cg04501372
	1	cg04510282
	1	cg04529406
	1	cg04533591
	1	cg04537282
	1	cg04544498
	1	cg04544699
	1	cg04548483
	1	cg04556210
	1	cg04558115
	1	cg04565337
	1	cg04567738
	1	cg04569152
	1	cg04569313
	1	cg04575501
	1	cg04584872
	1	cg04586456
	1	cg04588138
	1	cg04590119
	1	cg04603976
	1	cg04607131
	1	cg04609875
	1	cg04610742
	1	cg04622024
	1	cg04625338
	1	cg04631458
	1	cg04632887
	1	cg04642306
	1	cg04645050
	1	cg04653337
	1	cg04656424
	1	cg04663017
	1	cg04664968
	1	cg04665287
	1	cg04671206
	1	cg04671614
	1	cg04672903
	1	cg04675306
	1	cg04675542
	1	cg04677683
	1	cg04681171
	1	cg04683516
	1	cg04694619
	1	cg04697624
	1	cg04699519
	1	cg04703696
	1	cg04704683
	1	cg04706201
	1	cg04712194
	1	cg04712321
	1	cg04724477
	1	cg04727458
	1	cg04730047
	1	cg04731448
	1	cg04740028
	1	cg04740205
	1	cg04752257
	1	cg04754076
	1	cg04762129
	1	cg04766005
	1	cg04769268
	1	cg04771084
	1	cg04774951
	1	cg04777112
	1	cg04779297
	1	cg04784410
	1	cg04787784
	1	cg04790148
	1	cg04794268
	1	cg04811556
	1	cg04813697
	1	cg04813787
	1	cg04814085
	1	cg04814784
	1	cg04815973
	1	cg04820593
	1	cg04828704
	1	cg04831783
	1	cg04835511
	1	cg04839131
	1	cg04849850
	1	cg04851089
	1	cg04863758
	1	cg04864179
	1	cg04872051
	1	cg04872947
	1	cg04875514
	1	cg04881903
	1	cg04883911
	1	cg04885072
	1	cg04885881
	1	cg04904276
	1	cg04904561
	1	cg04905079
	1	cg04913265
	1	cg04922606
	1	cg04924962
	1	cg04931184
	1	cg04936619
	1	cg04938381
	1	cg04942380
	1	cg04947680
	1	cg04954225
	1	cg04958669
	1	cg04963560
	1	cg04970064
	1	cg04980991
	1	cg04984052
	1	cg04986504
	1	cg04986555
	1	cg04990378
	1	cg04993130
	1	cg04993257
	1	cg05020510
	1	cg05025046
	1	cg05029558
	1	cg05030953
	1	cg05032903
	1	cg05033295
	1	cg05033416
	1	cg05034175
	1	cg05037556
	1	cg05038469
	1	cg05045738
	1	cg05053829
	1	cg05059349
	1	cg05060440
	1	cg05063952
	1	cg05066804
	1	cg05067427
	1	cg05068206
	1	cg05070250
	1	cg05072008
	1	cg05078775
	1	cg05082563
	1	cg05088151
	1	cg05096321
	1	cg05105913
	1	cg05107686
	1	cg05109619
	1	cg05114606
	1	cg05129572
	1	cg05130312
	1	cg05131940
	1	cg05133205
	1	cg05136169
	1	cg05137263
	1	cg05148180
	1	cg05158606
	1	cg05166473
	1	cg05168062
	1	cg05187003
	1	cg05187965
	1	cg05193067
	1	cg05196905
	1	cg05202300
	1	cg05204037
	1	cg05209306
	1	cg05209514
	1	cg05211868
	1	cg05219445
	1	cg05230942
	1	cg05231098
	1	cg05237374
	1	cg05239225
	1	cg05239680
	1	cg05243389
	1	cg05246522
	1	cg05246530
	1	cg05247821
	1	cg05254095
	1	cg05256304
	1	cg05257947
	1	cg05259868
	1	cg05260852
	1	cg05261596
	1	cg05265884
	1	cg05269080
	1	cg05279761
	1	cg05282518
	1	cg05289892
	1	cg05291966
	1	cg05292478
	1	cg05294909
	1	cg05295566
	1	cg05300942
	1	cg05304729
	1	cg05307301
	1	cg05318186
	1	cg05318454
	1	cg05338731
	1	cg05339415
	1	cg05344293
	1	cg05347456
	1	cg05355757
	1	cg05357107
	1	cg05362314
	1	cg05364487
	1	cg05365121
	1	cg05374090
	1	cg05375065
	1	cg05376982
	1	cg05377587
	1	cg05380304
	1	cg05380455
	1	cg05380734
	1	cg05381960
	1	cg05385434
	1	cg05385718
	1	cg05388057
	1	cg05388106
	1	cg05389555
	1	cg05393861
	1	cg05396397
	1	cg05402891
	1	cg05412396
	1	cg05417517
	1	cg05421464
	1	cg05425577
	1	cg05427163
	1	cg05433805
	1	cg05441864
	1	cg05451094
	1	cg05452887
	1	cg05455036
	1	cg05459233
	1	cg05472059
	1	cg05476089
	1	cg05476522
	1	cg05481257
	1	cg05483176
	1	cg05484606
	1	cg05495790
	1	cg05500734
	1	cg05504759
	1	cg05506600
	1	cg05511752
	1	cg05512420
	1	cg05516285
	1	cg05521150
	1	cg05523882
	1	cg05528899
	1	cg05529039
	1	cg05534148
	1	cg05534333
	1	cg05541356
	1	cg05544622
	1	cg05547895
	1	cg05554543
	1	cg05555515
	1	cg05557233
	1	cg05558259
	1	cg05564831
	1	cg05565715
	1	cg05573767
	1	cg05580415
	1	cg05585317
	1	cg05594230
	1	cg05615150
	1	cg05616589
	1	cg05618934
	1	cg05619858
	1	cg05620980
	1	cg05640342
	1	cg05650674
	1	cg05655885
	1	cg05656210
	1	cg05656688
	1	cg05673346
	1	cg05677062
	1	cg05678960
	1	cg05680973
	1	cg05683630
	1	cg05705813
	1	cg05706061
	1	cg05707218
	1	cg05716556
	1	cg05718255
	1	cg05721877
	1	cg05727573
	1	cg05740522
	1	cg05750542
	1	cg05754122
	1	cg05776630
	1	cg05782975
	1	cg05783233
	1	cg05784862
	1	cg05792312
	1	cg05796261
	1	cg05799859
	1	cg05806018
	1	cg05812008
	1	cg05825244
	1	cg05830220
	1	cg05831188
	1	cg05832823
	1	cg05835241
	1	cg05837905
	1	cg05842036
	1	cg05843457
	1	cg05844789
	1	cg05848894
	1	cg05858126
	1	cg05859760
	1	cg05860920
	1	cg05862114
	1	cg05867448
	1	cg05871614
	1	cg05873359
	1	cg05874523
	1	cg05874882
	1	cg05876623
	1	cg05883128
	1	cg05883299
	1	cg05884886
	1	cg05886272
	1	cg05887153
	1	cg05889642
	1	cg05891083
	1	cg05893889
	1	cg05897122
	1	cg05898524
	1	cg05905124
	1	cg05911704
	1	cg05913555
	1	cg05915866
	1	cg05925497
	1	cg05925949
	1	cg05928537
	1	cg05938423
	1	cg05938607
	1	cg05954446
	1	cg05958127
	1	cg05962092
	1	cg05964935
	1	cg05965700
	1	cg05966371
	1	cg05974498
	1	cg05977333
	1	cg06024215
	1	cg06025456
	1	cg06038864
	1	cg06042004
	1	cg06047674
	1	cg06048169
	1	cg06049774
	1	cg06051619
	1	cg06055478
	1	cg06056929
	1	cg06062571
	1	cg06071033
	1	cg06079646
	1	cg06085454
	1	cg06085579
	1	cg06090867
	1	cg06093861
	1	cg06094126
	1	cg06111286
	1	cg06115388
	1	cg06116236
	1	cg06116594
	1	cg06117341
	1	cg06119452
	1	cg06120945
	1	cg06121207
	1	cg06148736
	1	cg06148972
	1	cg06150772
	1	cg06154903
	1	cg06159896
	1	cg06167719
	1	cg06178383
	1	cg06179011
	1	cg06188367
	1	cg06190046
	1	cg06201763
	1	cg06213763
	1	cg06218344
	1	cg06219806
	1	cg06220604
	1	cg06222397
	1	cg06223172
	1	cg06230206
	1	cg06237805
	1	cg06239064
	1	cg06243458
	1	cg06248701
	1	cg06249109
	1	cg06252290
	1	cg06257110
	1	cg06260709
	1	cg06264882
	1	cg06272045
	1	cg06287707
	1	cg06288131
	1	cg06289882
	1	cg06299284
	1	cg06301399
	1	cg06322277
	1	cg06323885
	1	cg06334238
	1	cg06334689
	1	cg06336535
	1	cg06337557
	1	cg06346307
	1	cg06346838
	1	cg06354398
	1	cg06362985
	1	cg06373167
	1	cg06377069
	1	cg06380355
	1	cg06381803
	1	cg06395414
	1	cg06408926
	1	cg06417478
	1	cg06424065
	1	cg06430509
	1	cg06441867
	1	cg06443888
	1	cg06451479
	1	cg06451900
	1	cg06452970
	1	cg06462065
	1	cg06471491
	1	cg06473675
	1	cg06475902
	1	cg06481920
	1	cg06489418
	1	cg06495038
	1	cg06496641
	1	cg06499030
	1	cg06501295
	1	cg06504563
	1	cg06510592
	1	cg06512579
	1	cg06520296
	1	cg06523516
	1	cg06533887
	1	cg06538336
	1	cg06538684
	1	cg06540859
	1	cg06546787
	1	cg06550232
	1	cg06558166
	1	cg06558952
	1	cg06559318
	1	cg06559389
	1	cg06576965
	1	cg06580800
	1	cg06581938
	1	cg06584224
	1	cg06587257
	1	cg06587955
	1	cg06593603
	1	cg06600725
	1	cg06603923
	1	cg06611487
	1	cg06611850
	1	cg06612196
	1	cg06615152
	1	cg06617335
	1	cg06620299
	1	cg06621080
	1	cg06624368
	1	cg06628000
	1	cg06629734
	1	cg06636270
	1	cg06640822
	1	cg06647782
	1	cg06649280
	1	cg06665622
	1	cg06681434
	1	cg06688770
	1	cg06706398
	1	cg06710648
	1	cg06710735
	1	cg06710742
	1	cg06711418
	1	cg06711837
	1	cg06712013
	1	cg06712767
	1	cg06715672
	1	cg06722407
	1	cg06732684
	1	cg06737250
	1	cg06746893
	1	cg06748147
	1	cg06751898
	1	cg06758848
	1	cg06759265
	1	cg06759890
	1	cg06761203
	1	cg06776123
	1	cg06776257
	1	cg06779009
	1	cg06779458
	1	cg06780606
	1	cg06790674
	1	cg06792126
	1	cg06792428
	1	cg06795649
	1	cg06802630
	1	cg06802985
	1	cg06813100
	1	cg06813862
	1	cg06822229
	1	cg06825163
	1	cg06827198
	1	cg06837426
	1	cg06852350
	1	cg06855286
	1	cg06857094
	1	cg06860422
	1	cg06865724
	1	cg06865845
	1	cg06873295
	1	cg06879681
	1	cg06891491
	1	cg06892868
	1	cg06893273
	1	cg06900494
	1	cg06903031
	1	cg06915321
	1	cg06915915
	1	cg06916059
	1	cg06936709
	1	cg06938264
	1	cg06939451
	1	cg06941037
	1	cg06948553
	1	cg06949439
	1	cg06954720
	1	cg06966462
	1	cg06967228
	1	cg06971092
	1	cg06971254
	1	cg06972969
	1	cg06974175
	1	cg06974662
	1	cg06977935
	1	cg06981948
	1	cg07000290
	1	cg07003115
	1	cg07011029
	1	cg07012573
	1	cg07018760
	1	cg07021906
	1	cg07022048
	1	cg07024786
	1	cg07042170
	1	cg07044859
	1	cg07048516
	1	cg07057744
	1	cg07058234
	1	cg07067710
	1	cg07068980
	1	cg07070348
	1	cg07073561
	1	cg07076915
	1	cg07077459
	1	cg07080864
	1	cg07081739
	1	cg07082267
	1	cg07082447
	1	cg07086380
	1	cg07086945
	1	cg07092029
	1	cg07092212
	1	cg07095347
	1	cg07097876
	1	cg07103517
	1	cg07112210
	1	cg07118000
	1	cg07118299
	1	cg07121795
	1	cg07124642
	1	cg07125112
	1	cg07133434
	1	cg07139329
	1	cg07143468
	1	cg07150680
	1	cg07157834
	1	cg07162162
	1	cg07186946
	1	cg07187289
	1	cg07188648
	1	cg07196426
	1	cg07197831
	1	cg07199183
	1	cg07211292
	1	cg07219766
	1	cg07220903
	1	cg07241675
	1	cg07244098
	1	cg07244202
	1	cg07245980
	1	cg07248017
	1	cg07249684
	1	cg07256643
	1	cg07258507
	1	cg07258910
	1	cg07262395
	1	cg07286216
	1	cg07296260
	1	cg07296995
	1	cg07297410
	1	cg07302051
	1	cg07317705
	1	cg07319459
	1	cg07325820
	1	cg07336872
	1	cg07344468
	1	cg07347294
	1	cg07352544
	1	cg07356745
	1	cg07357827
	1	cg07365741
	1	cg07367469
	1	cg07368857
	1	cg07374632
	1	cg07378309
	1	cg07392324
	1	cg07393618
	1	cg07401067
	1	cg07404527
	1	cg07405121
	1	cg07411165
	1	cg07414487
	1	cg07416733
	1	cg07424377
	1	cg07435275
	1	cg07437923
	1	cg07439618
	1	cg07446674
	1	cg07448319
	1	cg07448742
	1	cg07450805
	1	cg07451762
	1	cg07461414
	1	cg07470708
	1	cg07480176
	1	cg07480955
	1	cg07506560
	1	cg07507339
	1	cg07507776
	1	cg07517944
	1	cg07519229
	1	cg07524919
	1	cg07524997
	1	cg07525100
	1	cg07529122
	1	cg07529210
	1	cg07533239
	1	cg07544451
	1	cg07545743
	1	cg07581973
	1	cg07584494
	1	cg07586026
	1	cg07596529
	1	cg07598952
	1	cg07607269
	1	cg07613391
	1	cg07614747
	1	cg07618435
	1	cg07618900
	1	cg07621224
	1	cg07621697
	1	cg07623116
	1	cg07638500
	1	cg07639376
	1	cg07644125
	1	cg07648454
	1	cg07653640
	1	cg07674075
	1	cg07674503
	1	cg07676361
	1	cg07681748
	1	cg07685357
	1	cg07692540
	1	cg07693270
	1	cg07695058
	1	cg07699300
	1	cg07702819
	1	cg07705913
	1	cg07712541
	1	cg07716408
	1	cg07720105
	1	cg07725198
	1	cg07734514
	1	cg07741840
	1	cg07747963
	1	cg07753245
	1	cg07753510
	1	cg07758529
	1	cg07759162
	1	cg07762181
	1	cg07768177
	1	cg07780544
	1	cg07781491
	1	cg07791011
	1	cg07792400
	1	cg07792871
	1	cg07800227
	1	cg07805500
	1	cg07811719
	1	cg07813695
	1	cg07824128
	1	cg07824172
	1	cg07835154
	1	cg07837161
	1	cg07837187
	1	cg07838483
	1	cg07845392
	1	cg07850154
	1	cg07867325
	1	cg07869795
	1	cg07871633
	1	cg07882059
	1	cg07882184
	1	cg07883662
	1	cg07886914
	1	cg07892374
	1	cg07899016
	1	cg07900998
	1	cg07902192
	1	cg07903144
	1	cg07903237
	1	cg07905748
	1	cg07906625
	1	cg07909498
	1	cg07911663
	1	cg07926178
	1	cg07932102
	1	cg07934552
	1	cg07951355
	1	cg07960360
	1	cg07960762
	1	cg07971493
	1	cg07990395
	1	cg07993743
	1	cg08001559
	1	cg08003321
	1	cg08009313
	1	cg08021945
	1	cg08029287
	1	cg08036172
	1	cg08039952
	1	cg08042345
	1	cg08049519
	1	cg08053103
	1	cg08058560
	1	cg08059112
	1	cg08059778
	1	cg08064068
	1	cg08065408
	1	cg08072101
	1	cg08072202
	1	cg08075719
	1	cg08081144
	1	cg08084655
	1	cg08084984
	1	cg08085597
	1	cg08087969
	1	cg08097520
	1	cg08102564
	1	cg08103988
	1	cg08104711
	1	cg08111661
	1	cg08118032
	1	cg08121686
	1	cg08123339
	1	cg08129017
	1	cg08129583
	1	cg08133496
	1	cg08133631
	1	cg08139636
	1	cg08140412
	1	cg08140458
	1	cg08145839
	1	cg08149546
	1	cg08151623
	1	cg08160331
	1	cg08164233
	1	cg08166863
	1	cg08169311
	1	cg08178168
	1	cg08179817
	1	cg08184159
	1	cg08189198
	1	cg08200404
	1	cg08200543
	1	cg08200869
	1	cg08206881
	1	cg08216808
	1	cg08222513
	1	cg08231710
	1	cg08239804
	1	cg08241465
	1	cg08242633
	1	cg08248579
	1	cg08249296
	1	cg08255233
	1	cg08258506
	1	cg08258654
	1	cg08264895
	1	cg08265308
	1	cg08266644
	1	cg08267258
	1	cg08269485
	1	cg08272783
	1	cg08279515
	1	cg08280861
	1	cg08284233
	1	cg08285289
	1	cg08288223
	1	cg08288703
	1	cg08292467
	1	cg08292485
	1	cg08296385
	1	cg08298085
	1	cg08299521
	1	cg08301181
	1	cg08301612
	1	cg08306955
	1	cg08310008
	1	cg08310277
	1	cg08317252
	1	cg08318837
	1	cg08319294
	1	cg08322244
	1	cg08324862
	1	cg08327960
	1	cg08338641
	1	cg08343101
	1	cg08348649
	1	cg08351464
	1	cg08351489
	1	cg08355659
	1	cg08362880
	1	cg08364772
	1	cg08365438
	1	cg08365609
	1	cg08373187
	1	cg08373250
	1	cg08374494
	1	cg08376141
	1	cg08378220
	1	cg08384999
	1	cg08394248
	1	cg08395966
	1	cg08405463
	1	cg08411435
	1	cg08422645
	1	cg08423562
	1	cg08426200
	1	cg08446215
	1	cg08450091
	1	cg08460399
	1	cg08461617
	1	cg08461752
	1	cg08461772
	1	cg08463813
	1	cg08465307
	1	cg08468911
	1	cg08477687
	1	cg08478627
	1	cg08479532
	1	cg08479752
	1	cg08480098
	1	cg08494738
	1	cg08496601
	1	cg08506353
	1	cg08506672
	1	cg08514311
	1	cg08533036
	1	cg08539737
	1	cg08551633
	1	cg08570077
	1	cg08579753
	1	cg08586500
	1	cg08587717
	1	cg08587864
	1	cg08594032
	1	cg08598108
	1	cg08600378
	1	cg08602346
	1	cg08605301
	1	cg08608952
	1	cg08610278
	1	cg08614290
	1	cg08614574
	1	cg08615111
	1	cg08630923
	1	cg08633665
	1	cg08635376
	1	cg08638354
	1	cg08640046
	1	cg08644498
	1	cg08645737
	1	cg08648047
	1	cg08650784
	1	cg08657228
	1	cg08670906
	1	cg08673814
	1	cg08674227
	1	cg08680991
	1	cg08687025
	1	cg08690241
	1	cg08693140
	1	cg08694280
	1	cg08695223
	1	cg08697944
	1	cg08704539
	1	cg08717807
	1	cg08726598
	1	cg08743050
	1	cg08746853
	1	cg08748969
	1	cg08757574
	1	cg08759569
	1	cg08763626
	1	cg08778216
	1	cg08778681
	1	cg08779649
	1	cg08780166
	1	cg08795994
	1	cg08802607
	1	cg08805500
	1	cg08817168
	1	cg08823209
	1	cg08833432
	1	cg08834459
	1	cg08855551
	1	cg08857221
	1	cg08858130
	1	cg08865099
	1	cg08871618
	1	cg08872703
	1	cg08872924
	1	cg08873063
	1	cg08880261
	1	cg08887742
	1	cg08895056
	1	cg08896901
	1	cg08913523
	1	cg08928189
	1	cg08933409
	1	cg08935238
	1	cg08941853
	1	cg08946014
	1	cg08946854
	1	cg08947790
[truncated: 14,174 more rows]
