# Supplementary material for: ImmuMethy, a database of DNA methylation plasticity at a single cytosine resolution in human blood and immune cells
Source: Database (Oxford). 2022 Apr 1;2022:baac020. doi: 10.1093/database/baac020 (PMC9216548; doi:10.1093/database/baac020)
Supplement: baac020_Supp [file baac020_supp.zip › Table S5.xlsx]

## Sheet: MTS
	Sheet 1. Methylation tendency sites identified in normal human B cells.
	cg00000103
	cg00000109
	cg00000155
	cg00000158
	cg00000221
	cg00000236
	cg00000292
	cg00000540
	cg00000579
	cg00000658
	cg00000721
	cg00000765
	cg00000807
	cg00000884
	cg00000948
	cg00000957
	cg00001099
	cg00001126
	cg00001136
	cg00001249
	cg00001364
	cg00001446
	cg00001503
	cg00001506
	cg00001520
	cg00001534
	cg00001593
	cg00001610
	cg00001636
	cg00001687
	cg00001755
	cg00001791
	cg00001997
	cg00002000
	cg00002033
	cg00002145
	cg00002176
	cg00002186
	cg00002190
	cg00002350
	cg00002366
	cg00002398
	cg00002426
	cg00002449
	cg00002473
	cg00002531
	cg00002590
	cg00002591
	cg00002593
	cg00002597
	cg00002646
	cg00002684
	cg00002743
	cg00002749
	cg00002769
	cg00002780
	cg00002808
	cg00002809
	cg00002907
	cg00002926
	cg00003014
	cg00003167
	cg00003181
	cg00003187
	cg00003266
	cg00003345
	cg00003432
	cg00003513
	cg00003529
	cg00003625
	cg00003722
	cg00003758
	cg00003911
	cg00003937
	cg00003944
	cg00003969
	cg00003999
	cg00004067
	cg00004089
	cg00004175
	cg00004192
	cg00004209
	cg00004219
	cg00004255
	cg00004306
	cg00004322
	cg00004429
	cg00004533
	cg00004562
	cg00004608
	cg00004693
	cg00004700
	cg00004747
	cg00004771
	cg00004806
	cg00004821
	cg00004836
	cg00004883
	cg00004905
	cg00004915
	cg00004963
	cg00004979
	cg00004996
	cg00005072
	cg00005083
	cg00005112
	cg00005215
	cg00005249
	cg00005354
	cg00005390
	cg00005423
	cg00005502
	cg00005541
	cg00005599
	cg00005622
	cg00005631
	cg00005644
	cg00005740
	cg00005817
	cg00005861
	cg00005888
	cg00005893
	cg00005986
	cg00006166
	cg00006183
	cg00006198
	cg00006299
	cg00006387
	cg00006459
	cg00006609
	cg00006626
	cg00006713
	cg00006775
	cg00006787
	cg00006899
	cg00006926
	cg00007036
	cg00007064
	cg00007221
	cg00007239
	cg00007266
	cg00007324
	cg00007326
	cg00007426
	cg00007466
	cg00007675
	cg00008103
	cg00008345
	cg00008364
	cg00008404
	cg00008452
	cg00008493
	cg00008500
	cg00008564
	cg00008612
	cg00008621
	cg00008665
	cg00008695
	cg00008737
	cg00008795
	cg00008800
	cg00008810
	cg00008819
	cg00008893
	cg00008916
	cg00008956
	cg00008971
	cg00008985
	cg00009085
	cg00009200
	cg00009293
	cg00009349
	cg00009421
	cg00009436
	cg00009528
	cg00009556
	cg00009585
	cg00009629
	cg00009733
	cg00009750
	cg00009796
	cg00009817
	cg00009834
	cg00009871
	cg00009919
	cg00009927
	cg00009944
	cg00009945
	cg00010108
	cg00010242
	cg00010529
	cg00010664
	cg00010789
	cg00010848
	cg00010900
	cg00010940
	cg00011173
	cg00011350
	cg00011459
	cg00011460
	cg00011461
	cg00011564
	cg00011605
	cg00011616
	cg00011717
	cg00011754
	cg00011762
	cg00011777
	cg00011794
	cg00011810
	cg00011855
	cg00011905
	cg00011918
	cg00011943
	cg00012168
	cg00012194
	cg00012317
	cg00012395
	cg00012521
	cg00012529
	cg00012532
	cg00012587
	cg00012668
	cg00012698
	cg00012761
	cg00012824
	cg00012840
	cg00012920
	cg00012960
	cg00013006
	cg00013015
	cg00013196
	cg00013255
	cg00013301
	cg00013369
	cg00013374
	cg00013423
	cg00013530
	cg00013569
	cg00013660
	cg00013677
	cg00013733
	cg00013759
	cg00013804
	cg00013809
	cg00013831
	cg00013899
	cg00013949
	cg00013991
	cg00013993
	cg00014020
	cg00014104
	cg00014152
	cg00014168
	cg00014176
	cg00014278
	cg00014301
	cg00014340
	cg00014380
	cg00014445
	cg00014484
	cg00014502
	cg00014665
	cg00014667
	cg00014733
	cg00014786
	cg00014825
	cg00014837
	cg00014848
	cg00014893
	cg00014900
	cg00014931
	cg00015002
	cg00015081
	cg00015121
	cg00015159
	cg00015286
	cg00015289
	cg00015343
	cg00015373
	cg00015572
	cg00015603
	cg00015639
	cg00015699
	cg00015798
	cg00015838
	cg00015930
	cg00016012
	cg00016048
	cg00016127
	cg00016238
	cg00016324
	cg00016360
	cg00016406
	cg00016481
	cg00016538
	cg00016563
	cg00016576
	cg00016593
	cg00016718
	cg00016783
	cg00016802
	cg00016892
	cg00016968
	cg00017004
	cg00017099
	cg00017110
	cg00017121
	cg00017203
	cg00017271
	cg00017362
	cg00017363
	cg00017389
	cg00017429
	cg00017475
	cg00017507
	cg00017546
	cg00017557
	cg00017595
	cg00017601
	cg00017630
	cg00017826
	cg00017851
	cg00017853
	cg00017887
	cg00018044
	cg00018049
	cg00018103
	cg00018107
	cg00018204
	cg00018216
	cg00018232
	cg00018305
	cg00018443
	cg00018446
	cg00018539
	cg00018572
	cg00018635
	cg00018667
	cg00018696
	cg00018739
	cg00018758
	cg00018767
	cg00018783
	cg00018792
	cg00018828
	cg00018850
	cg00018896
	cg00019082
	cg00019118
	cg00019308
	cg00019351
	cg00019366
	cg00019458
	cg00019511
	cg00019553
	cg00019576
	cg00019678
	cg00019746
	cg00019826
	cg00019838
	cg00019841
	cg00019877
	cg00019880
	cg00019891
	cg00020049
	cg00020063
	cg00020175
	cg00020229
	cg00020340
	cg00020348
	cg00020390
	cg00020419
	cg00020446
	cg00020450
	cg00020617
	cg00020778
	cg00020794
	cg00020799
	cg00020864
	cg00020893
	cg00020967
	cg00021022
	cg00021023
	cg00021030
	cg00021101
	cg00021123
	cg00021152
	cg00021242
	cg00021264
	cg00021340
	cg00021413
	cg00021476
	cg00021513
	cg00021550
	cg00021581
	cg00021663
	cg00021712
	cg00021762
	cg00021766
	cg00021786
	cg00021837
	cg00021853
	cg00021878
	cg00021933
	cg00022021
	cg00022059
	cg00022076
	cg00022145
	cg00022259
	cg00022401
	cg00022510
	cg00022592
	cg00022594
	cg00022826
	cg00022966
	cg00023024
	cg00023196
	cg00023301
	cg00023321
	cg00023345
	cg00023351
	cg00023411
	cg00023415
	cg00023648
	cg00023673
	cg00023702
	cg00023728
	cg00023804
	cg00023808
	cg00023826
	cg00023916
	cg00023948
	cg00024046
	cg00024170
	cg00024198
	cg00024247
	cg00024304
	cg00024313
	cg00024361
	cg00024437
	cg00024443
	cg00024456
	cg00024471
	cg00024515
	cg00024674
	cg00024705
	cg00024740
	cg00024870
	cg00025002
	cg00025155
	cg00025185
	cg00025197
	cg00025216
	cg00025331
	cg00025347
	cg00025405
	cg00025439
	cg00025496
	cg00025526
	cg00025626
	cg00025663
	cg00025715
	cg00025751
	cg00025795
	cg00025823
	cg00025972
	cg00025982
	cg00026119
	cg00026183
	cg00026239
	cg00026327
	cg00026346
	cg00026363
	cg00026412
	cg00026455
	cg00026457
	cg00026458
	cg00026546
	cg00026553
	cg00026776
	cg00026857
	cg00026919
	cg00026920
	cg00027029
	cg00027038
	cg00027114
	cg00027294
	cg00027466
	cg00027570
	cg00027586
	cg00027619
	cg00027662
	cg00027712
	cg00027729
	cg00027842
	cg00027948
	cg00027990
	cg00027995
	cg00028135
	cg00028250
	cg00028302
	cg00028318
	cg00028336
	cg00028338
	cg00028431
	cg00028467
	cg00028480
	cg00028515
	cg00028550
	cg00028595
	cg00028598
	cg00028757
	cg00028813
	cg00028844
	cg00028899
	cg00028993
	cg00029256
	cg00029458
	cg00029465
	cg00029583
	cg00029587
	cg00029597
	cg00029640
	cg00029647
	cg00029678
	cg00029701
	cg00029751
	cg00029821
	cg00029825
	cg00029855
	cg00029928
	cg00029973
	cg00029979
	cg00030005
	cg00030074
	cg00030125
	cg00030420
	cg00030427
	cg00030466
	cg00030476
	cg00030501
	cg00030523
	cg00030588
	cg00030591
	cg00030604
	cg00030627
	cg00030682
	cg00030909
	cg00031059
	cg00031063
	cg00031105
	cg00031187
	cg00031235
	cg00031277
	cg00031393
	cg00031402
	cg00031491
	cg00031550
	cg00031556
	cg00031568
	cg00031705
	cg00031708
	cg00031722
	cg00031779
	cg00031803
	cg00031999
	cg00032094
	cg00032173
	cg00032184
	cg00032192
	cg00032195
	cg00032308
	cg00032355
	cg00032391
	cg00032458
	cg00032490
	cg00032544
	cg00032576
	cg00032610
	cg00032637
	cg00032664
	cg00032666
	cg00032716
	cg00032923
	cg00032959
	cg00033066
	cg00033155
	cg00033165
	cg00033191
	cg00033304
	cg00033334
	cg00033371
	cg00033396
	cg00033490
	cg00033551
	cg00033580
	cg00033623
	cg00033748
	cg00033773
	cg00033806
	cg00033826
	cg00033877
	cg00033915
	cg00033950
	cg00034003
	cg00034101
	cg00034221
	cg00034257
	cg00034316
	cg00034407
	cg00034425
	cg00034559
	cg00034604
	cg00034611
	cg00034635
	cg00034639
	cg00034650
	cg00034668
	cg00034731
	cg00034798
	cg00034823
	cg00034853
	cg00035008
	cg00035074
	cg00035083
	cg00035197
	cg00035268
	cg00035348
	cg00035452
	cg00035526
	cg00035630
	cg00035673
	cg00035889
	cg00035923
	cg00035980
	cg00036137
	cg00036171
	cg00036258
	cg00036263
	cg00036279
	cg00036324
	cg00036558
	cg00036570
	cg00036588
	cg00036619
	cg00036871
	cg00036984
	cg00037026
	cg00037117
	cg00037187
	cg00037188
	cg00037223
	cg00037314
	cg00037376
	cg00037406
	cg00037419
	cg00037728
	cg00037755
	cg00037763
	cg00037806
	cg00037856
	cg00037930
	cg00037940
	cg00037952
	cg00037986
	cg00038046
	cg00038131
	cg00038167
	cg00038193
	cg00038233
	cg00038239
	cg00038298
	cg00038342
	cg00038358
	cg00038376
	cg00038450
	cg00038584
	cg00038623
	cg00038665
	cg00038681
	cg00038688
	cg00038736
	cg00038760
	cg00038877
	cg00038997
	cg00039016
	cg00039070
	cg00039129
	cg00039173
	cg00039180
	cg00039279
	cg00039326
	cg00039463
	cg00039478
	cg00039490
	cg00039734
	cg00039795
	cg00039845
	cg00039864
	cg00039913
	cg00039998
	cg00040027
	cg00040047
	cg00040288
	cg00040322
	cg00040393
	cg00040426
	cg00040427
	cg00040466
	cg00040486
	cg00040566
	cg00040590
	cg00040592
	cg00040663
	cg00040688
	cg00040708
	cg00040738
	cg00040749
	cg00040761
	cg00040781
	cg00040862
	cg00040923
	cg00040934
	cg00041053
	cg00041079
	cg00041083
	cg00041368
	cg00041515
	cg00041564
	cg00041636
	cg00041641
	cg00041666
	cg00041829
	cg00041865
	cg00041873
	cg00041898
	cg00041903
	cg00041935
	cg00041980
	cg00041995
	cg00041996
	cg00042059
	cg00042079
	cg00042081
	cg00042156
	cg00042199
	cg00042205
	cg00042244
	cg00042252
	cg00042254
	cg00042263
	cg00042433
	cg00042478
	cg00042650
	cg00042683
	cg00042733
	cg00042810
	cg00042854
	cg00042994
	cg00043043
	cg00043069
	cg00043076
	cg00043080
	cg00043088
	cg00043284
	cg00043324
	cg00043361
	cg00043405
	cg00043430
	cg00043444
	cg00043524
	cg00043664
	cg00043771
	cg00043784
	cg00043790
	cg00043800
	cg00043949
	cg00044103
	cg00044143
	cg00044179
	cg00044210
	cg00044249
	cg00044299
	cg00044318
	cg00044323
	cg00044497
	cg00044501
	cg00044545
	cg00044551
	cg00044638
	cg00044729
	cg00044757
	cg00044848
	cg00044950
	cg00045008
	cg00045025
	cg00045163
	cg00045248
	cg00045273
	cg00045416
	cg00045689
	cg00045712
	cg00045748
	cg00045753
	cg00045762
	cg00045787
	cg00045900
	cg00046026
	cg00046105
	cg00046156
	cg00046227
	cg00046336
	cg00046347
	cg00046410
	cg00046432
	cg00046501
	cg00046571
	cg00046726
	cg00046802
	cg00046819
	cg00046914
	cg00046977
	cg00046981
	cg00046991
	cg00047003
	cg00047052
	cg00047081
	cg00047222
	cg00047287
	cg00047338
	cg00047443
	cg00047466
	cg00047501
	cg00047512
	cg00047532
	cg00047683
	cg00047749
	cg00047753
	cg00047815
	cg00047845
	cg00047873
	cg00047941
	cg00048078
	cg00048134
	cg00048234
	cg00048381
	cg00048458
	cg00048525
	cg00048584
	cg00048697
	cg00048705
	cg00048764
	cg00049004
	cg00049066
	cg00049102
	cg00049156
	cg00049400
	cg00049528
	cg00049533
	cg00049545
	cg00049582
	cg00049616
	cg00049691
	cg00049709
	cg00049868
	cg00049903
	cg00049960
	cg00049981
	cg00050133
	cg00050224
	cg00050250
	cg00050284
	cg00050289
	cg00050294
	cg00050342
	cg00050375
	cg00050416
	cg00050440
	cg00050482
	cg00050611
	cg00050654
	cg00050697
	cg00050703
	cg00050792
	cg00050938
	cg00051022
	cg00051275
	cg00051307
	cg00051371
	cg00051443
	cg00051510
	cg00051590
	cg00051623
	cg00051629
	cg00051662
	cg00051704
	cg00051762
	cg00051818
	cg00051885
	cg00051952
	cg00052046
	cg00052385
	cg00052433
	cg00052459
	cg00052482
	cg00052517
	cg00052588
	cg00052723
	cg00052836
	cg00052853
	cg00052865
	cg00052903
	cg00052925
	cg00052964
	cg00052976
	cg00053063
	cg00053113
	cg00053135
	cg00053261
	cg00053309
	cg00053338
	cg00053361
	cg00053536
	cg00053586
	cg00053617
	cg00053728
	cg00053755
	cg00053769
	cg00053783
	cg00053839
	cg00053851
	cg00053870
	cg00053916
	cg00053927
	cg00054173
	cg00054197
	cg00054243
	cg00054248
	cg00054301
	cg00054352
	cg00054372
	cg00054384
	cg00054409
	cg00054496
	cg00054564
	cg00054710
	cg00054741
	cg00054890
	cg00054920
	cg00054988
	cg00055030
	cg00055067
	cg00055292
	cg00055353
	cg00055361
	cg00055369
	cg00055462
	cg00055510
	cg00055528
	cg00055641
	cg00055694
	cg00055764
	cg00055771
	cg00055811
	cg00055860
	cg00055981
	cg00056003
	cg00056011
	cg00056062
	cg00056192
	cg00056268
	cg00056280
	cg00056508
	cg00056563
	cg00056605
	cg00056672
	cg00056692
	cg00056754
	cg00056834
	cg00056963
	cg00057092
	cg00057100
	cg00057114
	cg00057208
	cg00057231
	cg00057324
	cg00057417
	cg00057476
	cg00057593
	cg00057667
	cg00057689
	cg00057693
	cg00057791
	cg00057836
	cg00058026
	cg00058055
	cg00058061
	cg00058128
	cg00058235
	cg00058288
	cg00058291
	cg00058296
	cg00058413
	cg00058436
	cg00058626
	cg00058644
	cg00058696
	cg00058743
	cg00058761
	cg00058767
	cg00058799
	cg00058857
	cg00058887
	cg00058903
	cg00058923
	cg00059015
	cg00059086
	cg00059161
	cg00059165
	cg00059232
	cg00059240
	cg00059277
	cg00059309
	cg00059439
	cg00059465
	cg00059625
	cg00059643
	cg00059659
	cg00059662
	cg00059707
	cg00059854
	cg00059879
	cg00059880
	cg00060061
	cg00060165
	cg00060283
	cg00060374
	cg00060437
	cg00060605
	cg00060627
	cg00060628
	cg00060649
	cg00060683
	cg00060715
	cg00060734
	cg00060827
	cg00060843
	cg00060866
	cg00060956
	cg00061039
	cg00061150
	cg00061185
	cg00061209
	cg00061217
	cg00061233
	cg00061306
	cg00061413
	cg00061421
	cg00061436
	cg00061479
	cg00061573
	cg00061632
	cg00061678
	cg00061764
	cg00061805
	cg00061811
	cg00062012
	cg00062020
	cg00062043
	cg00062285
	cg00062454
	cg00062484
	cg00062678
	cg00062776
	cg00062873
	cg00063006
	cg00063040
	cg00063144
	cg00063246
	cg00063268
	cg00063284
	cg00063291
	cg00063348
	cg00063357
	cg00063369
	cg00063392
	cg00063402
	cg00063456
	cg00063503
	cg00063535
	cg00063661
	cg00063734
	cg00063748
	cg00063959
	cg00063979
	cg00064020
	cg00064074
	cg00064080
	cg00064267
	cg00064336
	cg00064525
	cg00064531
	cg00064589
	cg00064637
	cg00064972
	cg00065061
	cg00065088
	cg00065128
	cg00065142
	cg00065302
	cg00065368
	cg00065385
	cg00065430
	cg00065569
	cg00065591
	cg00065998
	cg00066151
	cg00066153
	cg00066182
	cg00066249
	cg00066270
	cg00066360
	cg00066413
	cg00066481
	cg00066508
	cg00066512
	cg00066554
	cg00066627
	cg00066640
	cg00066668
	cg00066676
	cg00066708
	cg00066722
	cg00066748
	cg00066750
	cg00066768
	cg00066805
	cg00066817
	cg00066828
	cg00066832
	cg00066903
	cg00066910
	cg00066919
	cg00066925
	cg00067049
	cg00067058
	cg00067124
	cg00067177
	cg00067196
	cg00067424
	cg00067518
	cg00067528
	cg00067588
	cg00067642
	cg00067676
	cg00067696
	cg00067742
	cg00067753
	cg00067768
	cg00067858
	cg00067884
	cg00067941
	cg00068102
	cg00068115
	cg00068153
	cg00068174
	cg00068265
	cg00068316
	cg00068377
	cg00068412
	cg00068571
	cg00068684
	cg00068750
	cg00068779
	cg00068909
	cg00069001
	cg00069014
	cg00069059
	cg00069224
	cg00069309
	cg00069341
	cg00069417
	cg00069432
	cg00069462
	cg00069760
	cg00069815
	cg00069969
	cg00070105
	cg00070162
	cg00070172
	cg00070181
	cg00070185
	cg00070205
	cg00070370
	cg00070460
	cg00070588
	cg00070621
	cg00070635
	cg00070899
	cg00070908
	cg00070912
	cg00070940
	cg00071012
	cg00071017
	cg00071026
	cg00071210
	cg00071215
	cg00071274
	cg00071323
	cg00071343
	cg00071382
	cg00071391
	cg00071408
	cg00071446
	cg00071452
	cg00071554
	cg00071575
	cg00071605
	cg00071618
	cg00071658
	cg00071692
	cg00071702
	cg00071727
	cg00071869
	cg00071887
	cg00071911
	cg00071984
	cg00072158
	cg00072172
	cg00072271
	cg00072406
	cg00072478
	cg00072675
	cg00072700
	cg00072957
	cg00073140
	cg00073181
	cg00073243
	cg00073244
	cg00073261
	cg00073322
	cg00073550
	cg00073559
	cg00073565
	cg00073592
	cg00073694
	cg00073706
	cg00073713
	cg00073794
	cg00073968
	cg00073973
	cg00074091
	cg00074354
	cg00074369
	cg00074415
	cg00074471
	cg00074482
	cg00074522
	cg00074585
	cg00074638
	cg00074746
	cg00074782
	cg00074851
	cg00075034
	cg00075079
	cg00075161
	cg00075211
	cg00075331
	cg00075383
	cg00075422
	cg00075507
	cg00075587
	cg00075608
	cg00075615
	cg00075620
	cg00075649
	cg00075844
	cg00075853
	cg00075956
	cg00075967
	cg00076044
	cg00076057
	cg00076072
	cg00076216
	cg00076255
	cg00076256
	cg00076449
	cg00076487
	cg00076612
	cg00076735
	cg00076936
	cg00077104
	cg00077166
	cg00077275
	cg00077281
	cg00077302
	cg00077304
	cg00077307
	cg00077312
	cg00077426
	cg00077450
	cg00077457
	cg00077477
	cg00077547
	cg00077566
	cg00077570
	cg00077665
	cg00077738
	cg00077838
	cg00077898
	cg00077904
	cg00078105
	cg00078121
	cg00078142
	cg00078146
	cg00078197
	cg00078259
	cg00078706
	cg00078746
	cg00078759
	cg00078770
	cg00078857
	cg00078911
	cg00078927
	cg00079002
	cg00079056
	cg00079169
	cg00079195
	cg00079202
	cg00079224
	cg00079293
	cg00079375
	cg00079388
	cg00079477
	cg00079485
	cg00079536
	cg00079643
	cg00079649
	cg00079764
	cg00079785
	cg00079887
	cg00080060
	cg00080068
	cg00080148
	cg00080417
	cg00080418
	cg00080423
	cg00080484
	cg00080485
	cg00080578
	cg00080682
	cg00080691
	cg00080706
	cg00080763
	cg00081009
	cg00081019
	cg00081062
	cg00081084
	cg00081100
	cg00081104
	cg00081105
	cg00081128
	cg00081141
	cg00081237
	cg00081238
	cg00081317
	cg00081324
	cg00081347
	cg00081381
	cg00081404
	cg00081602
	cg00081647
	cg00081714
	cg00081799
	cg00081827
	cg00081835
	cg00081852
	cg00081876
	cg00081919
	cg00081940
	cg00082178
	cg00082252
	cg00082285
	cg00082411
	cg00082472
	cg00082476
	cg00082558
	cg00082787
	cg00082833
	cg00082897
	cg00082995
	cg00083028
	cg00083042
	cg00083067
	cg00083068
	cg00083072
	cg00083084
	cg00083091
	cg00083193
	cg00083223
	cg00083265
	cg00083294
	cg00083359
	cg00083399
	cg00083401
	cg00083535
	cg00083583
	cg00083616
	cg00083652
	cg00083661
	cg00083685
	cg00083700
	cg00083790
	cg00083801
	cg00083993
	cg00084019
	cg00084184
	cg00084340
	cg00084347
	cg00084432
	cg00084435
	cg00084587
	cg00084604
	cg00084608
	cg00084643
	cg00084764
	cg00084777
	cg00084798
	cg00084958
	cg00085061
	cg00085199
	cg00085256
	cg00085281
	cg00085430
	cg00085592
	cg00085593
	cg00085620
	cg00085713
	cg00085732
	cg00085747
	cg00085790
	cg00085812
	cg00086113
	cg00086171
	cg00086283
	cg00086291
	cg00086426
	cg00086730
	cg00086800
	cg00086869
	cg00086926
	cg00086941
	cg00086995
	cg00087023
	cg00087055
	cg00087068
	cg00087073
	cg00087153
	cg00087182
	cg00087244
	cg00087274
	cg00087355
	cg00087420
	cg00087482
	cg00087544
	cg00087546
	cg00087568
	cg00087601
	cg00087645
	cg00087646
	cg00087696
	cg00087735
	cg00087750
	cg00087792
	cg00087898
	cg00087939
	cg00087963
	cg00087971
	cg00088080
	cg00088135
	cg00088148
	cg00088410
	cg00088445
	cg00088464
	cg00088483
	cg00088504
	cg00088507
	cg00088665
	cg00088880
	cg00088901
	cg00088916
	cg00088972
	cg00088987
	cg00089100
	cg00089122
	cg00089142
	cg00089154
	cg00089214
	cg00089219
	cg00089314
	cg00089384
	cg00089424
	cg00089425
	cg00089430
	cg00089666
	cg00089695
	cg00089783
	cg00089814
	cg00089864
	cg00089896
	cg00090027
	cg00090091
	cg00090103
	cg00090197
	cg00090282
	cg00090306
	cg00090338
	cg00090351
	cg00090452
	cg00090534
	cg00090591
	cg00090612
	cg00090632
	cg00090674
	cg00090697
	cg00090764
	cg00090809
	cg00090813
	cg00090873
	cg00091004
	cg00091098
	cg00091146
	cg00091147
	cg00091178
	cg00091195
	cg00091213
	cg00091337
	cg00091460
	cg00091513
	cg00091552
	cg00091589
	cg00091633
	cg00091673
	cg00091742
	cg00091783
	cg00091810
	cg00091960
	cg00092052
	cg00092123
	cg00092146
	cg00092151
	cg00092247
	cg00092383
	cg00092426
	cg00092444
	cg00092551
	cg00092565
	cg00092590
	cg00092621
	cg00092623
	cg00092644
	cg00092682
	cg00092711
	cg00092821
	cg00092916
	cg00092931
	cg00092943
	cg00093042
	cg00093057
	cg00093080
	cg00093087
	cg00093149
	cg00093177
	cg00093354
	cg00093436
	cg00093449
	cg00093478
	cg00093522
	cg00093634
	cg00093637
	cg00093653
	cg00093688
	cg00093695
	cg00093698
	cg00093756
	cg00093888
	cg00093930
	cg00093971
	cg00093999
	cg00094006
	cg00094051
	cg00094063
	cg00094095
	cg00094158
	cg00094204
	cg00094226
	cg00094244
	cg00094269
	cg00094308
	cg00094319
	cg00094333
	cg00094401
	cg00094487
	cg00094558
	cg00094585
	cg00094620
	cg00094649
	cg00094735
	cg00094751
	cg00094752
	cg00094755
	cg00094817
	cg00094943
	cg00095080
	cg00095099
	cg00095105
	cg00095138
	cg00095200
	cg00095214
	cg00095248
	cg00095271
	cg00095276
	cg00095333
	cg00095396
	cg00095431
	cg00095491
	cg00095526
	cg00095595
	cg00095596
	cg00095640
	cg00095658
	cg00095695
	cg00095772
	cg00095870
	cg00095878
	cg00095918
	cg00095936
	cg00095984
	cg00096065
	cg00096071
	cg00096267
	cg00096307
	cg00096418
	cg00096419
	cg00096458
	cg00096549
	cg00096603
	cg00096742
	cg00096747
	cg00096806
	cg00096898
	cg00096956
	cg00096979
	cg00096995
	cg00097020
	cg00097038
	cg00097088
	cg00097144
	cg00097237
	cg00097249
	cg00097340
	cg00097389
	cg00097432
	cg00097446
	cg00097450
	cg00097513
	cg00097518
	cg00097550
	cg00097619
	cg00097639
	cg00097668
	cg00097670
	cg00097800
	cg00097839
	cg00097905
	cg00098053
	cg00098070
	cg00098108
	cg00098175
	cg00098188
	cg00098268
	cg00098286
	cg00098297
	cg00098369
	cg00098450
	cg00098577
	cg00098628
	cg00098692
	cg00098726
	cg00098750
	cg00098951
	cg00098985
	cg00099017
	cg00099100
	cg00099264
	cg00099306
	cg00099383
	cg00099427
	cg00099602
	cg00099664
	cg00099755
	cg00099790
	cg00099797
	cg00100151
	cg00100184
	cg00100289
	cg00100397
	cg00100440
	cg00100491
	cg00100538
	cg00100680
	cg00100703
	cg00100963
	cg00101018
	cg00101104
	cg00101164
	cg00101169
	cg00101287
	cg00101350
	cg00101424
	cg00101555
	cg00101578
	cg00101583
	cg00101602
	cg00101675
	cg00101940
	cg00102073
	cg00102078
	cg00102141
	cg00102183
	cg00102184
	cg00102223
	cg00102266
	cg00102405
	cg00102439
	cg00102512
	cg00102608
	cg00102615
	cg00102633
	cg00102685
	cg00102726
	cg00102731
	cg00102795
	cg00102987
	cg00103011
	cg00103177
	cg00103209
	cg00103236
	cg00103301
	cg00103329
	cg00103356
	cg00103368
	cg00103401
	cg00103448
	cg00103549
	cg00103568
	cg00103573
	cg00103609
	cg00103671
	cg00103774
	cg00103806
	cg00103855
	cg00103865
	cg00103879
	cg00103908
	cg00103961
	cg00104007
	cg00104059
	cg00104126
	cg00104298
	cg00104333
	cg00104343
	cg00104348
	cg00104353
	cg00104553
	cg00104952
	cg00104984
	cg00105035
	cg00105041
	cg00105102
	cg00105116
	cg00105229
	cg00105368
	cg00105372
	cg00105400
	cg00105403
	cg00105462
	cg00105475
	cg00105515
	cg00105753
	cg00105822
	cg00105852
	cg00106052
	cg00106093
	cg00106196
	cg00106273
	cg00106432
	cg00106591
	cg00106657
	cg00106739
	cg00106767
	cg00106800
	cg00106808
	cg00106920
	cg00106923
	cg00106925
	cg00107099
	cg00107106
	cg00107232
	cg00107241
	cg00107285
	cg00107469
	cg00107490
	cg00107521
	cg00107577
	cg00107579
	cg00107617
	cg00107631
	cg00107745
	cg00107890
	cg00107904
	cg00107914
	cg00107916
	cg00107935
	cg00108038
	cg00108098
	cg00108108
	cg00108349
	cg00108396
	cg00108438
	cg00108519
	cg00108583
	cg00108617
	cg00108630
	cg00108694
	cg00108715
	cg00108722
	cg00108737
	cg00108863
	cg00108873
	cg00108894
	cg00108938
	cg00108992
	cg00109012
	cg00109060
	cg00109062
	cg00109069
	cg00109102
	cg00109131
	cg00109164
	cg00109213
	cg00109264
	cg00109271
	cg00109299
	cg00109375
	cg00109433
	cg00109451
	cg00109545
	cg00109551
	cg00109629
	cg00109772
	cg00109776
	cg00109781
	cg00109834
	cg00109920
	cg00109923
	cg00110039
	cg00110041
	cg00110128
	cg00110134
	cg00110171
	cg00110223
	cg00110435
	cg00110519
	cg00110656
	cg00110660
	cg00110695
	cg00110707
	cg00110724
	cg00110769
	cg00110776
	cg00110790
	cg00110846
	cg00110917
	cg00111102
	cg00111221
	cg00111235
	cg00111244
	cg00111333
	cg00111335
	cg00111463
	cg00111466
	cg00111503
	cg00111613
	cg00111629
	cg00111677
	cg00111723
	cg00111823
	cg00111873
	cg00111946
	cg00111977
	cg00111978
	cg00112026
	cg00112048
	cg00112163
	cg00112187
	cg00112309
	cg00112320
	cg00112367
	cg00112558
	cg00112588
	cg00112687
	cg00112797
	cg00112798
	cg00113117
	cg00113157
	cg00113194
	cg00113195
	cg00113273
	cg00113321
	cg00113373
	cg00113708
	cg00113712
	cg00113859
	cg00113911
	cg00113981
	cg00113995
	cg00114012
	cg00114046
	cg00114132
	cg00114159
	cg00114188
	cg00114291
	cg00114297
	cg00114312
	cg00114346
	cg00114367
	cg00114373
	cg00114430
	cg00114445
	cg00114452
	cg00114503
	cg00114569
	cg00114618
	cg00114694
	cg00114710
	cg00114778
	cg00115089
	cg00115090
	cg00115149
	cg00115297
	cg00115364
	cg00115496
	cg00115549
	cg00115567
	cg00115602
	cg00115741
	cg00115747
	cg00115821
	cg00115864
	cg00115959
	cg00115964
	cg00116019
	cg00116113
	cg00116289
	cg00116305
	cg00116418
	cg00116430
	cg00116658
	cg00116765
	cg00116766
	cg00116850
	cg00117005
	cg00117012
	cg00117156
	cg00117224
	cg00117227
	cg00117267
	cg00117294
	cg00117335
	cg00117428
	cg00117436
	cg00117506
	cg00117514
	cg00117595
	cg00117663
	cg00117825
	cg00117864
	cg00117896
	cg00117914
	cg00118140
	cg00118158
	cg00118199
	cg00118363
	cg00118369
	cg00118471
	cg00118500
	cg00118507
[truncated: 384,941+ more rows]

## Sheet: UTS
	Sheet 2. Unmethylation tendency sites identified in normal human B cells.
	cg00000165
	cg00000321
	cg00000363
	cg00000622
	cg00000714
	cg00000734
	cg00000769
	cg00000905
	cg00000974
	cg00001245
	cg00001582
	cg00001583
	cg00001594
	cg00001801
	cg00001814
	cg00002028
	cg00002116
	cg00002236
	cg00002406
	cg00002464
	cg00002490
	cg00002660
	cg00002719
	cg00002776
	cg00002810
	cg00002930
	cg00002934
	cg00003036
	cg00003091
	cg00003173
	cg00003202
	cg00003287
	cg00003305
	cg00003407
	cg00003555
	cg00003784
	cg00003994
	cg00004055
	cg00004072
	cg00004082
	cg00004207
	cg00004257
	cg00004633
	cg00004667
	cg00004818
	cg00004939
	cg00005010
	cg00005040
	cg00005077
	cg00005297
	cg00005306
	cg00005325
	cg00005434
	cg00005440
	cg00005543
	cg00006032
	cg00006040
	cg00006081
	cg00006122
	cg00006301
	cg00006414
	cg00006815
	cg00006884
	cg00006948
	cg00007032
	cg00007226
	cg00007269
	cg00007300
	cg00007644
	cg00007898
	cg00007981
	cg00008004
	cg00008033
	cg00008036
	cg00008254
	cg00008387
	cg00008446
	cg00008488
	cg00008647
	cg00008713
	cg00009167
	cg00009214
	cg00009292
	cg00009364
	cg00009407
	cg00009412
	cg00009602
	cg00009786
	cg00009916
	cg00010046
	cg00010168
	cg00010266
	cg00010288
	cg00010445
	cg00010533
	cg00010654
	cg00010659
	cg00010742
	cg00010947
	cg00010992
	cg00011122
	cg00011203
	cg00011225
	cg00011247
	cg00011284
	cg00011346
	cg00011482
	cg00011578
	cg00011740
	cg00011861
	cg00011994
	cg00012036
	cg00012100
	cg00012126
	cg00012199
	cg00012203
	cg00012386
	cg00012397
	cg00012469
	cg00012522
	cg00012692
	cg00012701
	cg00012762
	cg00012992
	cg00013386
	cg00013409
	cg00013410
	cg00013441
	cg00013451
	cg00013475
	cg00013540
	cg00013684
	cg00013936
	cg00014085
	cg00014112
	cg00014194
	cg00014272
	cg00014285
	cg00014289
	cg00014327
	cg00014434
	cg00014467
	cg00014806
	cg00014830
	cg00014986
	cg00014996
	cg00015024
	cg00015058
	cg00015219
	cg00015530
	cg00015770
	cg00015791
	cg00015991
	cg00016066
	cg00016156
	cg00016223
	cg00016498
	cg00016778
	cg00016841
	cg00016913
	cg00017002
	cg00017033
	cg00017188
	cg00017221
	cg00017437
	cg00017441
	cg00017461
	cg00018024
	cg00018128
	cg00018229
	cg00018524
	cg00018557
	cg00018606
	cg00018845
	cg00019085
	cg00019093
	cg00019137
	cg00019141
	cg00019301
	cg00019377
	cg00019463
	cg00019759
	cg00019809
	cg00020052
	cg00020191
	cg00020297
	cg00020474
	cg00020622
	cg00020649
	cg00020720
	cg00020807
	cg00021028
	cg00021108
	cg00021157
	cg00021166
	cg00021237
	cg00021256
	cg00021325
	cg00021350
	cg00021527
	cg00021532
	cg00021539
	cg00021540
	cg00021558
	cg00021576
	cg00021659
	cg00021783
	cg00021895
	cg00021944
	cg00021945
	cg00022064
	cg00022138
	cg00022218
	cg00022308
	cg00022492
	cg00022606
	cg00022633
	cg00022642
	cg00022688
	cg00022911
	cg00023001
	cg00023056
	cg00023132
	cg00023154
	cg00023168
	cg00023185
	cg00023197
	cg00023233
	cg00023288
	cg00023526
	cg00023695
	cg00024086
	cg00024102
	cg00024244
	cg00024280
	cg00024396
	cg00024404
	cg00024472
	cg00024494
	cg00024701
	cg00024720
	cg00024722
	cg00024790
	cg00024812
	cg00024967
	cg00024989
	cg00025138
	cg00025211
	cg00025357
	cg00025436
	cg00025590
	cg00025591
	cg00025647
	cg00025680
	cg00025877
	cg00025981
	cg00026030
	cg00026104
	cg00026222
	cg00026230
	cg00026290
	cg00026374
	cg00026375
	cg00026472
	cg00026474
	cg00026570
	cg00026729
	cg00026731
	cg00026853
	cg00026974
	cg00027083
	cg00027162
	cg00027400
	cg00027499
	cg00027637
	cg00027674
	cg00027745
	cg00027808
	cg00028184
	cg00028429
	cg00028455
	cg00028487
	cg00028636
	cg00028749
	cg00028829
	cg00028870
	cg00028881
	cg00028918
	cg00028935
	cg00029150
	cg00029161
	cg00029163
	cg00029233
	cg00029353
	cg00029397
	cg00029451
	cg00029812
	cg00029822
	cg00029826
	cg00029831
	cg00030047
	cg00030176
	cg00030290
	cg00030291
	cg00030422
	cg00030423
	cg00030508
	cg00030774
	cg00030795
	cg00030816
	cg00030959
	cg00031042
	cg00031165
	cg00031256
	cg00031303
	cg00031340
	cg00031443
	cg00031456
	cg00031476
	cg00031663
	cg00031896
	cg00032227
	cg00032246
	cg00032336
	cg00032756
	cg00032789
	cg00032805
	cg00032852
	cg00032912
	cg00033127
	cg00033220
	cg00033440
	cg00033457
	cg00033533
	cg00033643
	cg00033666
	cg00033668
	cg00033678
	cg00033706
	cg00033732
	cg00034019
	cg00034039
	cg00034076
	cg00034130
	cg00034336
	cg00034360
	cg00034376
	cg00034416
	cg00034433
	cg00034468
	cg00034555
	cg00035000
	cg00035237
	cg00035249
	cg00035316
	cg00035389
	cg00035398
	cg00035453
	cg00035505
	cg00035608
	cg00035623
	cg00035812
	cg00035847
	cg00035934
	cg00035945
	cg00035969
	cg00036011
	cg00036045
	cg00036110
	cg00036114
	cg00036115
	cg00036272
	cg00036299
	cg00036328
	cg00036347
	cg00036386
	cg00036408
	cg00036440
	cg00036534
	cg00036664
	cg00036976
	cg00037013
	cg00037058
	cg00037131
	cg00037153
	cg00037186
	cg00037388
	cg00037400
	cg00037441
	cg00037450
	cg00037635
	cg00037681
	cg00038038
	cg00038436
	cg00039044
	cg00039057
	cg00039177
	cg00039385
	cg00039441
	cg00039505
	cg00039564
	cg00039627
	cg00039649
	cg00039793
	cg00039794
	cg00040007
	cg00040008
	cg00040013
	cg00040278
	cg00040312
	cg00040367
	cg00040380
	cg00040423
	cg00040446
	cg00040569
	cg00040588
	cg00040646
	cg00040861
	cg00040873
	cg00040945
	cg00041084
	cg00041328
	cg00041401
	cg00041575
	cg00041599
	cg00041759
	cg00041872
	cg00041901
	cg00042144
	cg00042186
	cg00042335
	cg00042341
	cg00042356
	cg00042467
	cg00042489
	cg00042568
	cg00042637
	cg00042837
	cg00042874
	cg00042882
	cg00043004
	cg00043095
	cg00043265
	cg00043371
	cg00043379
	cg00043510
	cg00043564
	cg00043673
	cg00043788
	cg00043819
	cg00044050
	cg00044107
	cg00044170
	cg00044245
	cg00044289
	cg00044430
	cg00044463
	cg00044488
	cg00044968
	cg00044995
	cg00045061
	cg00045190
	cg00045275
	cg00045303
	cg00045439
	cg00045607
	cg00045763
	cg00045967
	cg00046018
	cg00046041
	cg00046499
	cg00046537
	cg00046560
	cg00046575
	cg00046625
	cg00046710
	cg00046744
	cg00046815
	cg00046877
	cg00046913
	cg00047050
	cg00047117
	cg00047469
	cg00047694
	cg00047844
	cg00048178
	cg00048420
	cg00048586
	cg00048743
	cg00048746
	cg00048823
	cg00048832
	cg00048838
	cg00048983
	cg00049033
	cg00049047
	cg00049253
	cg00049286
	cg00049323
	cg00049382
	cg00049411
	cg00049440
	cg00049502
	cg00049537
	cg00049664
	cg00049718
	cg00049883
	cg00049914
	cg00049947
	cg00049973
	cg00050034
	cg00050152
	cg00050247
	cg00050312
	cg00050496
	cg00050555
	cg00050590
	cg00050625
	cg00050629
	cg00050984
	cg00051068
	cg00051179
	cg00051483
	cg00051546
	cg00051595
	cg00051782
	cg00051979
	cg00052290
	cg00052422
	cg00052472
	cg00052550
	cg00052561
	cg00052578
	cg00052626
	cg00052772
	cg00052932
	cg00053010
	cg00053073
	cg00053292
	cg00053373
	cg00053393
	cg00053507
	cg00053647
	cg00053661
	cg00054209
	cg00054408
	cg00054472
	cg00054511
	cg00054525
	cg00054639
	cg00054692
	cg00054702
	cg00054706
	cg00054771
	cg00054791
	cg00055049
	cg00055233
	cg00055341
	cg00055555
	cg00055557
	cg00055595
	cg00055617
	cg00055679
	cg00055726
	cg00055747
	cg00055848
	cg00055945
	cg00055986
	cg00056074
	cg00056202
	cg00056208
	cg00056578
	cg00056624
	cg00056628
	cg00056676
	cg00056719
	cg00056767
	cg00056985
	cg00057272
	cg00057317
	cg00057393
	cg00057434
	cg00057569
	cg00057661
	cg00057663
	cg00057676
	cg00057700
	cg00057880
	cg00057966
	cg00058113
	cg00058299
	cg00058329
	cg00058527
	cg00058576
	cg00058708
	cg00058771
	cg00058786
	cg00058879
	cg00058938
	cg00059024
	cg00059034
	cg00059041
	cg00059162
	cg00059246
	cg00059424
	cg00059459
	cg00059510
	cg00059740
	cg00059782
	cg00059911
	cg00060004
	cg00060132
	cg00060287
	cg00060304
	cg00060320
	cg00060403
	cg00060762
	cg00060880
	cg00060975
	cg00060991
	cg00061086
	cg00061145
	cg00061264
	cg00061309
	cg00061575
	cg00061629
	cg00061769
	cg00061989
	cg00062119
	cg00062245
	cg00062282
	cg00062312
	cg00062356
	cg00062382
	cg00062592
	cg00062703
	cg00062736
	cg00063066
	cg00063077
	cg00063111
	cg00063174
	cg00063279
	cg00063471
	cg00063567
	cg00063649
	cg00063703
	cg00063744
	cg00063828
	cg00063945
	cg00064051
	cg00064154
	cg00064172
	cg00064180
	cg00064218
	cg00064235
	cg00064255
	cg00064261
	cg00064284
	cg00064341
	cg00064347
	cg00064392
	cg00064415
	cg00064655
	cg00064778
	cg00064840
	cg00064950
	cg00065048
	cg00065071
	cg00065215
	cg00065408
	cg00065446
	cg00065598
	cg00065726
	cg00065764
	cg00065919
	cg00065921
	cg00065935
	cg00065942
	cg00065957
	cg00066198
	cg00066449
	cg00066468
	cg00066499
	cg00066671
	cg00066751
	cg00066816
	cg00066942
	cg00067018
	cg00067102
	cg00067126
	cg00067365
	cg00067414
	cg00067471
	cg00067574
	cg00067576
	cg00067606
	cg00067751
	cg00067758
	cg00067814
	cg00068038
	cg00068155
	cg00068160
	cg00068305
	cg00068391
	cg00068408
	cg00068503
	cg00068621
	cg00068622
	cg00068810
	cg00069017
	cg00069242
	cg00069261
	cg00069314
	cg00069401
	cg00069642
	cg00069658
	cg00069662
	cg00069860
	cg00070042
	cg00070043
	cg00070318
	cg00070383
	cg00070424
	cg00070680
	cg00070814
	cg00071045
	cg00071137
	cg00071265
	cg00071360
	cg00071442
	cg00071556
	cg00071751
	cg00071998
	cg00072099
	cg00072216
	cg00072317
	cg00072369
	cg00072587
	cg00072683
	cg00072711
	cg00072720
	cg00072839
	cg00072891
	cg00073003
	cg00073010
	cg00073090
	cg00073299
	cg00073380
	cg00073543
	cg00073716
	cg00073771
	cg00073780
	cg00073869
	cg00074086
	cg00074132
	cg00074174
	cg00074184
	cg00074244
	cg00074735
	cg00074853
	cg00075019
	cg00075192
	cg00075204
	cg00075468
	cg00075488
	cg00075589
	cg00075634
	cg00075768
	cg00075920
	cg00076056
	cg00076152
	cg00076307
	cg00076325
	cg00076353
	cg00076365
	cg00076497
	cg00076538
	cg00076543
	cg00076645
	cg00076854
	cg00076998
	cg00077017
	cg00077516
	cg00077586
	cg00077606
	cg00077717
	cg00077805
	cg00078025
	cg00078085
	cg00078102
	cg00078130
	cg00078194
	cg00078221
	cg00078318
	cg00078334
	cg00078940
	cg00078968
	cg00079076
	cg00079216
	cg00079219
	cg00079563
	cg00079638
	cg00079891
	cg00080012
	cg00080059
	cg00080081
	cg00080118
	cg00080123
	cg00080312
	cg00080333
	cg00080393
	cg00080483
	cg00080663
	cg00080795
	cg00080816
	cg00081251
	cg00081445
	cg00081574
	cg00081666
	cg00081935
	cg00081975
	cg00082182
	cg00082219
	cg00082235
	cg00082310
	cg00082426
	cg00082491
	cg00082640
	cg00082664
	cg00082713
	cg00082739
	cg00082874
	cg00082998
	cg00083018
	cg00083046
	cg00083059
	cg00083139
	cg00083194
	cg00083262
	cg00083659
	cg00083765
	cg00083848
	cg00084094
	cg00084669
	cg00084687
	cg00084770
	cg00084888
	cg00085029
	cg00085122
	cg00085123
	cg00085403
	cg00085434
	cg00085448
	cg00085800
	cg00085830
	cg00086243
	cg00086266
	cg00086297
	cg00086670
	cg00086809
	cg00086871
	cg00087005
	cg00087098
	cg00087195
	cg00087273
	cg00087298
	cg00087301
	cg00087316
	cg00087368
	cg00087417
	cg00087425
	cg00087728
	cg00087799
	cg00087884
	cg00087906
	cg00088007
	cg00088026
	cg00088033
	cg00088042
	cg00088130
	cg00088183
	cg00088227
	cg00088264
	cg00088282
	cg00088299
	cg00088747
	cg00088844
	cg00089091
	cg00089101
	cg00089107
	cg00089224
	cg00089353
	cg00089372
	cg00089464
	cg00089486
	cg00089719
	cg00089798
	cg00089821
	cg00089823
	cg00089915
	cg00090261
	cg00090619
	cg00090648
	cg00090731
	cg00090767
	cg00090800
	cg00090865
	cg00090936
	cg00091044
	cg00091060
	cg00091129
	cg00091162
	cg00091246
	cg00091285
	cg00091483
	cg00091596
	cg00091781
	cg00091953
	cg00091964
	cg00091986
	cg00092273
	cg00092287
	cg00092309
	cg00092389
	cg00092518
	cg00092611
	cg00092967
	cg00093058
	cg00093220
	cg00093815
	cg00093890
	cg00093900
	cg00094036
	cg00094155
	cg00094256
	cg00094359
	cg00094518
	cg00094538
	cg00094595
	cg00094739
	cg00094851
	cg00094858
	cg00094901
	cg00094913
	cg00094998
	cg00095027
	cg00095259
	cg00095463
	cg00095493
	cg00095594
	cg00095608
	cg00095674
	cg00095678
	cg00095976
	cg00096106
	cg00096328
	cg00096440
	cg00096447
	cg00096536
	cg00096845
	cg00096922
	cg00097081
	cg00097146
	cg00097225
	cg00097228
	cg00097357
	cg00097395
	cg00097452
	cg00097536
	cg00097539
	cg00097573
	cg00097599
	cg00097626
	cg00097647
	cg00097794
	cg00097940
	cg00098063
	cg00098112
	cg00098144
	cg00098239
	cg00098280
	cg00098304
	cg00098553
	cg00098673
	cg00098693
	cg00098718
	cg00098814
	cg00099023
	cg00099091
	cg00099129
	cg00099216
	cg00099350
	cg00099393
	cg00099441
	cg00099712
	cg00099766
	cg00099768
	cg00099835
	cg00099976
	cg00100121
	cg00100399
	cg00100428
	cg00100436
	cg00100800
	cg00101115
	cg00101118
	cg00101235
	cg00101260
	cg00101453
	cg00101693
	cg00101715
	cg00101895
	cg00101932
	cg00101986
	cg00102023
	cg00102033
	cg00102166
	cg00102176
	cg00102561
	cg00102591
	cg00102711
	cg00102714
	cg00102808
	cg00102841
	cg00102896
	cg00102920
	cg00102955
	cg00102996
	cg00103132
	cg00103685
	cg00103778
	cg00103783
	cg00103785
	cg00103984
	cg00104086
	cg00104131
	cg00104267
	cg00104303
	cg00104484
	cg00104570
	cg00104839
	cg00104845
	cg00105025
	cg00105154
	cg00105253
	cg00105470
	cg00105628
	cg00106073
	cg00106074
	cg00106164
	cg00106211
	cg00106250
	cg00106420
	cg00106446
	cg00106499
	cg00106501
	cg00106564
	cg00106621
	cg00106744
	cg00106765
	cg00106942
	cg00106989
	cg00107016
	cg00107187
	cg00107488
	cg00107603
	cg00107606
	cg00107629
	cg00107630
	cg00107632
	cg00107682
	cg00107772
	cg00107782
	cg00107819
	cg00107982
	cg00108027
	cg00108056
	cg00108164
	cg00108222
	cg00108277
	cg00108351
	cg00108524
	cg00108569
	cg00108850
	cg00108980
	cg00109076
	cg00109300
	cg00109344
	cg00109356
	cg00109465
	cg00109503
	cg00109643
	cg00109703
	cg00109780
	cg00109797
	cg00110191
	cg00110192
	cg00110578
	cg00110623
	cg00110654
	cg00110675
	cg00110688
	cg00110982
	cg00111040
	cg00111157
	cg00111239
	cg00111253
	cg00111359
	cg00111436
	cg00111505
	cg00111521
	cg00111893
	cg00111948
	cg00112042
	cg00112056
	cg00112238
	cg00112251
	cg00112517
	cg00112685
	cg00112780
	cg00113050
	cg00113051
	cg00113096
	cg00113208
	cg00113363
	cg00113554
	cg00113814
	cg00113951
	cg00114008
	cg00114084
	cg00114383
	cg00114463
	cg00114478
	cg00114724
	cg00114944
	cg00114963
	cg00115040
	cg00115101
	cg00115113
	cg00115178
	cg00115180
	cg00115288
	cg00115313
	cg00115629
	cg00115654
	cg00115714
	cg00115980
	cg00115984
	cg00116058
	cg00116092
	cg00116234
	cg00116412
	cg00116463
	cg00116554
	cg00116616
	cg00116628
	cg00116688
	cg00116838
	cg00116882
	cg00116911
	cg00116946
	cg00117172
	cg00117463
	cg00117536
	cg00117600
	cg00117624
	cg00117908
	cg00117913
	cg00117965
	cg00117985
	cg00118071
	cg00118103
	cg00118317
	cg00118342
	cg00118442
	cg00118468
	cg00118584
	cg00118684
	cg00118719
	cg00118808
	cg00118978
	cg00119011
	cg00119057
	cg00119079
	cg00119117
	cg00119181
	cg00119188
	cg00119197
	cg00119279
	cg00119460
	cg00119778
	cg00119811
	cg00119896
	cg00119986
	cg00120096
	cg00120210
	cg00120948
	cg00120998
	cg00121147
	cg00121158
	cg00121209
	cg00121389
	cg00121525
	cg00121528
	cg00121533
	cg00121562
	cg00121634
	cg00121640
	cg00121843
	cg00121876
	cg00121904
	cg00121914
	cg00122215
	cg00122218
	cg00122254
	cg00122310
	cg00122362
	cg00122840
	cg00122941
	cg00122951
	cg00122968
	cg00123035
	cg00123055
	cg00123057
	cg00123094
	cg00123104
	cg00123423
	cg00123486
	cg00123512
	cg00123546
	cg00123704
	cg00123762
	cg00123800
	cg00124004
	cg00124011
	cg00124160
	cg00124175
	cg00124375
	cg00124432
	cg00124488
	cg00124695
	cg00124774
	cg00124905
	cg00125159
	cg00125300
	cg00125306
	cg00125394
	cg00125406
	cg00125414
	cg00125757
	cg00126034
	cg00126148
	cg00126210
	cg00126261
	cg00126320
	cg00126365
	cg00126463
	cg00126739
	cg00126948
	cg00126959
	cg00127036
	cg00127047
	cg00127167
	cg00127214
	cg00127424
	cg00127505
	cg00127545
	cg00127591
	cg00127732
	cg00127788
	cg00127894
	cg00128168
	cg00128171
	cg00128188
	cg00128195
	cg00128361
	cg00128530
	cg00128601
	cg00128654
	cg00128702
	cg00128732
	cg00128766
	cg00128805
	cg00128877
	cg00128883
	cg00129132
	cg00129158
	cg00129196
	cg00129234
	cg00129269
	cg00129273
	cg00129453
	cg00129481
	cg00129524
	cg00129557
	cg00129563
	cg00129651
	cg00129731
	cg00129774
	cg00129827
	cg00130039
	cg00130165
	cg00130275
	cg00130309
	cg00130507
	cg00130569
	cg00131372
	cg00131618
	cg00131870
	cg00131899
	cg00131958
	cg00131983
	cg00132108
	cg00132255
	cg00132418
	cg00132584
	cg00132616
	cg00133116
	cg00133122
	cg00133289
	cg00133595
	cg00133624
	cg00133654
	cg00133698
	cg00133727
	cg00133847
	cg00133909
	cg00133995
	cg00134028
	cg00134210
	cg00134212
	cg00134295
	cg00134449
	cg00134645
	cg00134776
	cg00134812
	cg00134843
	cg00134887
	cg00135056
	cg00135449
	cg00135675
	cg00135815
	cg00135870
	cg00136034
	cg00136105
	cg00136192
	cg00136311
	cg00136643
	cg00136736
	cg00136739
	cg00136947
	cg00137135
	cg00137156
	cg00137168
	cg00137209
	cg00137314
	cg00137416
	cg00137585
	cg00137634
	cg00137652
	cg00137828
	cg00138267
	cg00138474
	cg00138497
	cg00138525
	cg00138641
	cg00138712
	cg00138824
	cg00139037
	cg00139124
	cg00139244
	cg00139477
	cg00139807
	cg00139920
	cg00140191
	cg00140235
	cg00140304
	cg00140403
	cg00140447
	cg00140479
	cg00140501
	cg00140502
	cg00140813
	cg00140842
	cg00140910
	cg00141143
	cg00141162
	cg00141174
	cg00141190
	cg00141479
	cg00141522
	cg00141548
	cg00141997
	cg00142106
	cg00142150
	cg00142257
	cg00142266
	cg00142450
	cg00142624
	cg00142735
	cg00142759
	cg00142925
	cg00143045
	cg00143120
	cg00143220
	cg00143249
	cg00143387
	cg00143527
	cg00143623
	cg00143643
	cg00143700
	cg00143868
	cg00143998
	cg00144161
	cg00144186
	cg00144465
	cg00144506
	cg00144550
	cg00144701
	cg00145103
	cg00145163
	cg00145177
	cg00145253
	cg00145489
	cg00145587
	cg00145849
	cg00145955
	cg00145979
	cg00146004
	cg00146088
	cg00146096
	cg00146460
	cg00146645
	cg00146676
	cg00146695
	cg00146698
	cg00146821
	cg00146837
	cg00146919
	cg00146951
	cg00147009
	cg00147126
	cg00147244
	cg00147339
	cg00147424
	cg00147462
	cg00147578
	cg00147976
	cg00148031
	cg00148114
	cg00148666
	cg00148825
	cg00148881
	cg00149213
	cg00149397
	cg00149473
	cg00149585
	cg00149659
	cg00149947
	cg00149976
	cg00150500
	cg00150631
	cg00150714
	cg00150737
	cg00150882
	cg00151102
	cg00151251
	cg00151370
	cg00151525
	cg00151571
	cg00151607
	cg00151661
	cg00151680
	cg00151788
	cg00151810
	cg00151914
	cg00151919
	cg00151922
	cg00152008
	cg00152041
	cg00152085
	cg00152175
	cg00152259
	cg00152322
	cg00152577
	cg00152637
	cg00152768
	cg00152799
	cg00152838
	cg00152946
	cg00152978
	cg00153017
	cg00153101
	cg00153106
	cg00153110
	cg00153114
	cg00153570
	cg00153662
	cg00153856
	cg00153934
	cg00153942
	cg00154019
	cg00154064
	cg00154107
	cg00154189
	cg00154333
	cg00154366
	cg00154443
	cg00154549
	cg00154746
	cg00154888
	cg00154968
	cg00154982
	cg00155052
	cg00155167
	cg00155310
	cg00155314
	cg00155397
	cg00155423
	cg00155429
	cg00155485
	cg00155504
	cg00155514
	cg00155526
	cg00155593
	cg00155609
	cg00155622
	cg00155700
	cg00155777
	cg00155879
	cg00156032
	cg00156072
	cg00156147
	cg00156216
	cg00156336
	cg00156744
	cg00156964
	cg00157043
	cg00157456
	cg00157477
	cg00157515
	cg00157572
	cg00157638
	cg00157722
	cg00157755
	cg00157796
	cg00157855
	cg00157930
	cg00157987
	cg00158227
	cg00158254
	cg00158308
	cg00158333
	cg00158528
	cg00158683
	cg00158789
	cg00159100
	cg00159212
	cg00159370
	cg00159400
	cg00159442
	cg00159658
	cg00160001
	cg00160183
	cg00160260
	cg00160368
	cg00160388
	cg00160462
	cg00160505
	cg00160618
	cg00160619
	cg00160818
	cg00160853
	cg00160914
	cg00160981
	cg00161024
	cg00161124
	cg00161225
	cg00161229
	cg00161367
	cg00161715
	cg00161931
	cg00161968
	cg00161970
	cg00162064
	cg00162206
	cg00162231
	cg00162344
	cg00162348
	cg00162401
	cg00162492
	cg00162541
	cg00162643
	cg00162751
	cg00162940
	cg00162969
	cg00163037
	cg00163365
	cg00163419
	cg00163481
	cg00164041
	cg00164150
	cg00164196
	cg00164235
	cg00164282
	cg00164335
	cg00164390
	cg00164542
	cg00164589
	cg00164716
	cg00164727
	cg00164898
	cg00164949
	cg00164997
	cg00165011
	cg00165323
	cg00165535
	cg00165631
	cg00165647
	cg00165862
	cg00165888
	cg00165981
	cg00166030
	cg00166203
	cg00166213
	cg00166216
	cg00166327
	cg00166343
	cg00166635
	cg00166706
	cg00166741
	cg00166770
	cg00166785
	cg00166995
	cg00167039
	cg00167234
	cg00167273
	cg00167275
	cg00167491
	cg00167504
	cg00167539
	cg00167654
	cg00167922
	cg00167941
	cg00168009
	cg00168082
	cg00168205
	cg00168514
	cg00168785
	cg00168815
	cg00168835
	cg00169164
	cg00169175
	cg00169305
	cg00169373
	cg00169412
	cg00169419
	cg00169569
	cg00169617
	cg00169633
	cg00169725
	cg00169897
	cg00169917
	cg00170003
	cg00170056
	cg00170188
	cg00170213
	cg00170343
	cg00170483
	cg00170564
	cg00170620
	cg00170621
	cg00170796
	cg00170973
	cg00171084
	cg00171126
	cg00171161
	cg00171203
	cg00171421
	cg00171436
	cg00171556
	cg00171565
	cg00171599
	cg00171634
	cg00171725
	cg00171785
	cg00171983
	cg00172020
	cg00172270
	cg00172330
	cg00172371
	cg00172376
	cg00172408
	cg00172597
	cg00172603
	cg00172614
	cg00172672
	cg00172967
	cg00173010
	cg00173141
	cg00173216
	cg00173405
	cg00173435
	cg00173504
	cg00173623
	cg00173667
	cg00173782
	cg00173785
	cg00173787
	cg00173854
	cg00174096
	cg00174103
	cg00174230
	cg00174421
	cg00174428
	cg00174466
	cg00174573
	cg00174918
	cg00175344
	cg00175395
	cg00175573
	cg00175709
	cg00175823
	cg00175859
	cg00175901
	cg00175980
	cg00176020
	cg00176101
	cg00176210
	cg00176491
	cg00176496
	cg00176709
	cg00176718
	cg00176888
	cg00177013
	cg00177101
	cg00177218
	cg00177243
	cg00177390
	cg00177436
	cg00177451
	cg00177496
	cg00177631
	cg00177632
	cg00177698
	cg00177797
	cg00177923
	cg00178119
	cg00178149
	cg00178249
	cg00178356
	cg00178359
	cg00178429
	cg00178437
	cg00178511
	cg00178790
	cg00178850
	cg00178897
	cg00178998
	cg00179014
	cg00179070
	cg00179078
	cg00179087
	cg00179128
	cg00179217
	cg00179272
	cg00179328
	cg00179423
	cg00179787
	cg00180012
	cg00180073
	cg00180277
	cg00180711
	cg00180932
	cg00181054
	cg00181116
	cg00181125
	cg00181527
	cg00181834
	cg00181968
	cg00182149
	cg00182294
	cg00182534
	cg00182593
	cg00182727
	cg00182758
	cg00182998
	cg00183107
	cg00183186
	cg00183340
	cg00183355
	cg00183647
	cg00183684
	cg00183742
	cg00183804
	cg00183916
	cg00183957
	cg00184203
	cg00184235
	cg00184376
	cg00184452
	cg00184457
	cg00184799
	cg00184826
	cg00184876
	cg00184884
	cg00184893
	cg00184919
	cg00185566
	cg00185622
	cg00185634
	cg00185839
	cg00185850
	cg00185865
	cg00185912
	cg00186034
	cg00186141
	cg00186383
	cg00186414
	cg00187229
	cg00187380
	cg00187414
	cg00187535
	cg00187557
	cg00187606
	cg00187614
	cg00187635
	cg00187671
	cg00187704
	cg00187828
	cg00187837
	cg00187933
	cg00187987
	cg00188055
	cg00188095
	cg00188298
	cg00188409
	cg00188450
	cg00188503
	cg00188547
	cg00188579
	cg00188746
	cg00188748
	cg00188822
	cg00189082
	cg00189101
	cg00189117
	cg00189220
	cg00189315
	cg00189457
	cg00189887
	cg00189906
	cg00189975
	cg00190186
	cg00190281
	cg00190319
	cg00190321
	cg00190596
	cg00190674
	cg00190709
	cg00191100
	cg00191178
	cg00191458
	cg00191477
	cg00191491
	cg00191629
	cg00191696
	cg00191858
	cg00191882
	cg00192031
	cg00192136
	cg00192220
	cg00192533
	cg00192856
	cg00192962
	cg00193021
	cg00193490
	cg00193521
	cg00193963
	cg00194126
	cg00194146
	cg00194186
	cg00194207
	cg00194321
	cg00194374
	cg00194465
	cg00194555
	cg00194681
	cg00195179
	cg00195218
	cg00195646
	cg00195729
	cg00196012
	cg00196167
	cg00196372
	cg00196387
	cg00196407
	cg00196414
	cg00196440
	cg00196451
	cg00196671
	cg00196787
	cg00196810
	cg00196827
	cg00196983
	cg00197026
	cg00197313
	cg00197381
	cg00197389
	cg00197495
	cg00197517
	cg00197612
	cg00197641
	cg00197681
	cg00197692
	cg00198102
	cg00198436
	cg00198594
	cg00198603
	cg00198733
	cg00199007
	cg00199048
	cg00199084
	cg00199846
	cg00200063
	cg00200074
	cg00200289
	cg00200298
	cg00200734
	cg00200755
	cg00200803
	cg00200884
	cg00200916
	cg00201175
	cg00201185
	cg00201234
	cg00201321
	cg00201414
	cg00201445
	cg00201468
	cg00201670
	cg00201968
	cg00202130
	cg00202249
	cg00202403
	cg00202441
	cg00202522
	cg00202530
	cg00202702
	cg00202829
	cg00203035
	cg00203089
	cg00203124
	cg00203284
	cg00203291
	cg00203456
	cg00203461
	cg00203463
	cg00203594
	cg00203617
	cg00204159
	cg00204390
	cg00204465
	cg00204501
	cg00204645
	cg00204782
	cg00205078
	cg00205198
	cg00205263
	cg00205485
	cg00205522
	cg00205527
	cg00205658
	cg00205703
	cg00206052
	cg00206168
	cg00206233
	cg00206356
	cg00207100
	cg00207125
	cg00207189
	cg00207280
	cg00207389
	cg00207392
	cg00207534
	cg00207636
	cg00207833
	cg00207865
	cg00207926
	cg00207965
	cg00208116
	cg00208153
	cg00208307
	cg00208310
	cg00208384
	cg00208412
	cg00208461
	cg00208504
	cg00208555
[truncated: 234,322+ more rows]

## Sheet: NTS
	Sheet 3. Nonbiased methylation sites identified in normal human B cells.
	cg00000924
	cg00001269
	cg00001510
	cg00002224
	cg00002837
	cg00003009
	cg00003818
	cg00003929
	cg00004073
	cg00004260
	cg00005437
	cg00005549
	cg00005597
	cg00006735
	cg00007800
	cg00007810
	cg00008945
	cg00016522
	cg00017157
	cg00017970
	cg00018245
	cg00018682
	cg00019091
	cg00019654
	cg00022262
	cg00024049
	cg00025987
	cg00026891
	cg00026958
	cg00029246
	cg00031162
	cg00031346
	cg00033202
	cg00033909
	cg00035357
	cg00035449
	cg00035636
	cg00036352
	cg00036656
	cg00042409
	cg00042654
	cg00043234
	cg00045592
	cg00047162
	cg00049595
	cg00050402
	cg00054047
	cg00054210
	cg00055529
	cg00056541
	cg00057134
	cg00059225
	cg00059870
	cg00060796
	cg00060800
	cg00061412
	cg00061635
	cg00061695
	cg00061907
	cg00062496
	cg00067133
	cg00067274
	cg00067720
	cg00070052
	cg00070722
	cg00072288
	cg00076400
	cg00077044
	cg00077872
	cg00078513
	cg00079479
	cg00080125
	cg00080987
	cg00082295
	cg00083188
	cg00083721
	cg00083853
	cg00084271
	cg00085420
	cg00085438
	cg00085965
	cg00086429
	cg00091063
	cg00094764
	cg00095930
	cg00096810
	cg00098029
	cg00098732
	cg00100361
	cg00101712
	cg00102126
	cg00103075
	cg00103771
	cg00104098
	cg00105512
	cg00106345
	cg00106685
	cg00108454
	cg00110545
	cg00111657
	cg00111969
	cg00112493
	cg00113074
	cg00114913
	cg00115460
	cg00116265
	cg00117599
	cg00119964
	cg00121712
	cg00122614
	cg00123214
	cg00123225
	cg00123232
	cg00123707
	cg00125585
	cg00125893
	cg00126237
	cg00126498
	cg00126638
	cg00127414
	cg00128100
	cg00128651
	cg00129883
	cg00130530
	cg00130640
	cg00131081
	cg00134032
	cg00134602
	cg00136477
	cg00138081
	cg00141838
	cg00142642
	cg00142683
	cg00143376
	cg00144745
	cg00144942
	cg00147160
	cg00148063
	cg00148727
	cg00148935
	cg00149117
	cg00149820
	cg00150807
	cg00151234
	cg00151271
	cg00152233
	cg00154283
	cg00154543
	cg00154902
	cg00155667
	cg00155799
	cg00160143
	cg00160872
	cg00160911
	cg00161247
	cg00162789
	cg00163549
	cg00164189
	cg00168783
	cg00169122
	cg00169401
	cg00171690
	cg00171830
	cg00174279
	cg00175403
	cg00176635
	cg00178279
	cg00178434
	cg00178928
	cg00179559
	cg00179844
	cg00180644
	cg00181676
	cg00182040
	cg00182780
	cg00183569
	cg00185482
	cg00187244
	cg00187375
	cg00189366
	cg00189689
	cg00190201
	cg00191758
	cg00191853
	cg00192554
	cg00193581
	cg00193695
	cg00193867
	cg00195749
	cg00197058
	cg00197273
	cg00197534
	cg00198173
	cg00198226
	cg00198708
	cg00198785
	cg00200230
	cg00200667
	cg00202333
	cg00202628
	cg00203913
	cg00204375
	cg00205083
	cg00205112
	cg00205913
	cg00206490
	cg00207008
	cg00207428
	cg00207731
	cg00209520
	cg00209850
	cg00210612
	cg00213748
	cg00214313
	cg00214970
	cg00216901
	cg00218628
	cg00218840
	cg00221095
	cg00221530
	cg00221694
	cg00224335
	cg00224592
	cg00226984
	cg00227093
	cg00227584
	cg00231300
	cg00231918
	cg00232086
	cg00237547
	cg00237904
	cg00239726
	cg00241296
	cg00242965
	cg00243527
	cg00246208
	cg00247094
	cg00247631
	cg00248297
	cg00249251
	cg00252074
	cg00252418
	cg00252472
	cg00253126
	cg00253228
	cg00254095
	cg00254441
	cg00256329
	cg00257029
	cg00258165
	cg00258480
	cg00259584
	cg00261099
	cg00262542
	cg00263368
	cg00264873
	cg00265076
	cg00265896
	cg00267352
	cg00267746
	cg00268322
	cg00269440
	cg00270036
	cg00275665
	cg00276426
	cg00276548
	cg00277334
	cg00277714
	cg00278366
	cg00279557
	cg00280220
	cg00280235
	cg00280814
	cg00280858
	cg00281333
	cg00283022
	cg00283524
	cg00284153
	cg00284551
	cg00284949
	cg00285072
	cg00285394
	cg00285537
	cg00287694
	cg00288612
	cg00289346
	cg00289431
	cg00291442
	cg00291884
	cg00291896
	cg00293269
	cg00293330
	cg00294152
	cg00295418
	cg00295485
	cg00295547
	cg00295780
	cg00299396
	cg00300828
	cg00301372
	cg00301390
	cg00301660
	cg00301762
	cg00303301
	cg00303422
	cg00306311
	cg00307725
	cg00308130
	cg00312486
	cg00312944
	cg00313750
	cg00314404
	cg00314892
	cg00315395
	cg00318013
	cg00319223
	cg00320345
	cg00320845
	cg00321709
	cg00322000
	cg00322820
	cg00325272
	cg00325378
	cg00328147
	cg00328582
	cg00329080
	cg00329429
	cg00329447
	cg00330609
	cg00331559
	cg00334362
	cg00335424
	cg00335715
	cg00336149
	cg00337070
	cg00337440
	cg00337803
	cg00337921
	cg00338113
	cg00343163
	cg00343695
	cg00343839
	cg00344672
	cg00346883
	cg00347798
	cg00347818
	cg00347850
	cg00348081
	cg00348168
	cg00348467
	cg00349404
	cg00349636
	cg00350642
	cg00350861
	cg00352505
	cg00354437
	cg00355613
	cg00356208
	cg00357213
	cg00359257
	cg00359695
	cg00362381
	cg00363318
	cg00363750
	cg00364457
	cg00364704
	cg00365487
	cg00366531
	cg00369333
	cg00371383
	cg00372249
	cg00374016
	cg00374627
	cg00375490
	cg00376992
	cg00377681
	cg00377752
	cg00378473
	cg00379191
	cg00380376
	cg00381298
	cg00381622
	cg00383136
	cg00383793
	cg00384205
	cg00384879
	cg00385008
	cg00385011
	cg00385441
	cg00387768
	cg00388287
	cg00389253
	cg00389300
	cg00390191
	cg00391025
	cg00391044
	cg00391352
	cg00391884
	cg00395063
	cg00395420
	cg00395667
	cg00397545
	cg00399069
	cg00399895
	cg00400665
	cg00402143
	cg00403716
	cg00404142
	cg00404394
	cg00405078
	cg00406010
	cg00409000
	cg00409995
	cg00411107
	cg00413728
	cg00413734
	cg00415024
	cg00417929
	cg00417990
	cg00418458
	cg00418799
	cg00419509
	cg00419897
	cg00421693
	cg00423030
	cg00423153
	cg00423482
	cg00423675
	cg00424286
	cg00424451
	cg00428025
	cg00428334
	cg00429726
	cg00430355
	cg00431510
	cg00432049
	cg00433188
	cg00433220
	cg00434886
	cg00435173
	cg00435553
	cg00436317
	cg00436969
	cg00437441
	cg00438946
	cg00439087
	cg00439656
	cg00439750
	cg00441550
	cg00442390
	cg00443307
	cg00444151
	cg00444740
	cg00446115
	cg00446855
	cg00447940
	cg00447947
	cg00450651
	cg00451011
	cg00451486
	cg00452034
	cg00453583
	cg00454872
	cg00455242
	cg00456343
	cg00456723
	cg00457165
	cg00457367
	cg00459354
	cg00461077
	cg00462271
	cg00462971
	cg00463399
	cg00464046
	cg00464274
	cg00464946
	cg00465155
	cg00465247
	cg00466870
	cg00467160
	cg00472440
	cg00472710
	cg00473025
	cg00474373
	cg00476327
	cg00476430
	cg00476882
	cg00477904
	cg00478362
	cg00478421
	cg00481259
	cg00482555
	cg00483315
	cg00485540
	cg00486143
	cg00487526
	cg00489660
	cg00490406
	cg00490976
	cg00491927
	cg00493389
	cg00493490
	cg00495303
	cg00497443
	cg00497905
	cg00500037
	cg00500507
	cg00501919
	cg00502035
	cg00502597
	cg00503197
	cg00505174
	cg00506389
	cg00507010
	cg00508023
	cg00508509
	cg00508575
	cg00511712
	cg00512136
	cg00512563
	cg00514723
	cg00517855
	cg00518152
	cg00518276
	cg00521221
	cg00521653
	cg00521703
	cg00524374
	cg00524424
	cg00524486
	cg00525373
	cg00525383
	cg00525973
	cg00526281
	cg00527254
	cg00529027
	cg00529563
	cg00529618
	cg00530648
	cg00530870
	cg00532122
	cg00533183
	cg00536910
	cg00540222
	cg00540295
	cg00540464
	cg00540941
	cg00542975
	cg00543099
	cg00543460
	cg00545232
	cg00546268
	cg00546307
	cg00546757
	cg00548098
	cg00548911
	cg00548971
	cg00549040
	cg00549331
	cg00549361
	cg00550955
	cg00551708
	cg00552897
	cg00554812
	cg00554969
	cg00555036
	cg00555695
	cg00557021
	cg00558749
	cg00561194
	cg00562089
	cg00562095
	cg00563165
	cg00563768
	cg00563824
	cg00567623
	cg00567703
	cg00569188
	cg00569896
	cg00571519
	cg00573159
	cg00573550
	cg00574580
	cg00576936
	cg00578511
	cg00580089
	cg00581320
	cg00581844
	cg00582628
	cg00583068
	cg00583149
	cg00583858
	cg00584370
	cg00584549
	cg00586070
	cg00586123
	cg00589305
	cg00591588
	cg00591949
	cg00593446
	cg00593835
	cg00594282
	cg00595231
	cg00596300
	cg00597129
	cg00597445
	cg00599726
	cg00602295
	cg00602811
	cg00603890
	cg00604086
	cg00604410
	cg00604979
	cg00605060
	cg00605787
	cg00606348
	cg00608926
	cg00612017
	cg00612352
	cg00613779
	cg00614617
	cg00616572
	cg00616640
	cg00619978
	cg00622375
	cg00623388
	cg00624484
	cg00625298
	cg00626631
	cg00626853
	cg00627029
	cg00631939
	cg00632374
	cg00633277
	cg00633552
	cg00633949
	cg00635108
	cg00636562
	cg00637745
	cg00638945
	cg00639080
	cg00641679
	cg00643051
	cg00645755
	cg00647140
	cg00647658
	cg00647966
	cg00649632
	cg00650361
	cg00650640
	cg00652039
	cg00652158
	cg00655184
	cg00655788
	cg00658082
	cg00658441
	cg00658576
	cg00659077
	cg00660009
	cg00660433
	cg00661180
	cg00663986
	cg00664406
	cg00664416
	cg00667287
	cg00667851
	cg00669876
	cg00671009
	cg00671804
	cg00672192
	cg00672770
	cg00676085
	cg00676421
	cg00677708
	cg00681288
	cg00683245
	cg00683371
	cg00684114
	cg00685116
	cg00685666
	cg00687447
	cg00688681
	cg00688756
	cg00688895
	cg00689900
	cg00690049
	cg00690106
	cg00692277
	cg00692279
	cg00692355
	cg00692792
	cg00694302
	cg00695046
	cg00695177
	cg00696647
	cg00697397
	cg00698491
	cg00698615
	cg00698771
	cg00698967
	cg00699077
	cg00699780
	cg00700487
	cg00701064
	cg00701772
	cg00703299
	cg00704369
	cg00704442
	cg00705130
	cg00705507
	cg00705992
	cg00707134
	cg00707406
	cg00710972
	cg00713204
	cg00713897
	cg00714309
	cg00715696
	cg00716870
	cg00717937
	cg00718539
	cg00718594
	cg00719768
	cg00720119
	cg00720829
	cg00722225
	cg00722631
	cg00723379
	cg00723395
	cg00723997
	cg00727483
	cg00728039
	cg00729699
	cg00729708
	cg00729875
	cg00730100
	cg00731487
	cg00732067
	cg00733115
	cg00733180
	cg00733315
	cg00733375
	cg00735574
	cg00735885
	cg00736008
	cg00736958
	cg00737979
	cg00738635
	cg00740510
	cg00740547
	cg00743962
	cg00747043
	cg00748912
	cg00750481
	cg00753399
	cg00753924
	cg00754408
	cg00755751
	cg00758816
	cg00760681
	cg00760729
	cg00761971
	cg00763961
	cg00765885
	cg00766416
	cg00768572
	cg00769305
	cg00769799
	cg00770773
	cg00771490
	cg00771653
	cg00772566
	cg00774089
	cg00775115
	cg00775174
	cg00775777
	cg00776942
	cg00777895
	cg00778885
	cg00782012
	cg00782079
	cg00782223
	cg00782369
	cg00785346
	cg00785903
	cg00787695
	cg00788208
	cg00790055
	cg00791136
	cg00791868
	cg00792968
	cg00794198
	cg00794526
	cg00795992
	cg00796755
	cg00796850
	cg00798554
	cg00800487
	cg00800759
	cg00804763
	cg00804785
	cg00805441
	cg00807828
	cg00809267
	cg00809353
	cg00809377
	cg00810483
	cg00811210
	cg00812236
	cg00812737
	cg00813093
	cg00813156
	cg00814186
	cg00814218
	cg00814324
	cg00814598
	cg00815325
	cg00816613
	cg00818326
	cg00819417
	cg00822539
	cg00823357
	cg00829125
	cg00834067
	cg00834581
	cg00836161
	cg00836271
	cg00837086
	cg00838189
	cg00838561
	cg00839032
	cg00839331
	cg00839850
	cg00840694
	cg00840770
	cg00840822
	cg00842555
	cg00844231
	cg00845133
	cg00846098
	cg00846136
	cg00847480
	cg00847722
	cg00848066
	cg00849148
	cg00849282
	cg00849491
	cg00849642
	cg00850175
	cg00851732
	cg00852066
	cg00856463
	cg00856850
	cg00857512
	cg00859288
	cg00859858
	cg00859877
	cg00860380
	cg00861003
	cg00861214
	cg00861772
	cg00863116
	cg00863246
	cg00864012
	cg00865758
	cg00866176
	cg00869668
	cg00869671
	cg00872580
	cg00872984
	cg00873601
	cg00873644
	cg00874173
	cg00874929
	cg00876127
	cg00880183
	cg00880984
	cg00881945
	cg00882246
	cg00883027
	cg00883326
	cg00884342
	cg00888129
	cg00888402
	cg00889363
	cg00889869
	cg00891781
	cg00893488
	cg00893986
	cg00895705
	cg00896068
	cg00898013
	cg00898157
	cg00898920
	cg00899746
	cg00901687
	cg00902153
	cg00902374
	cg00902558
	cg00902637
	cg00903534
	cg00904184
	cg00904576
	cg00904723
	cg00905457
	cg00906934
	cg00907288
	cg00910222
	cg00910408
	cg00910720
	cg00913191
	cg00913393
	cg00913794
	cg00914218
	cg00916854
	cg00917018
	cg00917413
	cg00918877
	cg00919055
	cg00919781
	cg00920907
	cg00921309
	cg00921759
	cg00923719
	cg00925483
	cg00925492
	cg00927449
	cg00930606
	cg00931181
	cg00932201
	cg00932483
	cg00933411
	cg00935887
	cg00936348
	cg00938819
	cg00939409
	cg00939627
	cg00939808
	cg00942432
	cg00942918
	cg00944181
	cg00944433
	cg00945507
	cg00947319
	cg00947413
	cg00950381
	cg00951279
	cg00951599
	cg00951869
	cg00953531
	cg00956039
	cg00956168
	cg00956193
	cg00956473
	cg00958560
	cg00959463
	cg00960071
	cg00960580
	cg00962755
	cg00963748
	cg00966379
	cg00967012
	cg00968167
	cg00968488
	cg00969087
	cg00970757
	cg00971749
	cg00971892
	cg00972313
	cg00973876
	cg00974255
	cg00975326
	cg00976121
	cg00976619
	cg00976623
	cg00977403
	cg00977502
	cg00978006
	cg00979867
	cg00980060
	cg00980620
	cg00982214
	cg00983060
	cg00983122
	cg00983705
	cg00986185
	cg00986590
	cg00986636
	cg00987918
	cg00988678
	cg00989059
	cg00991546
	cg00992686
	cg00993140
	cg00993310
	cg00993365
	cg00994277
	cg00995085
	cg00998539
	cg00999469
	cg01000789
	cg01000953
	cg01001508
	cg01002086
	cg01003197
	cg01003666
	cg01004017
	cg01005014
	cg01005728
	cg01007031
	cg01007199
	cg01007979
	cg01008256
	cg01008541
	cg01010923
	cg01011173
	cg01011769
	cg01012242
	cg01012295
	cg01012936
	cg01014987
	cg01017244
	cg01019622
	cg01019631
	cg01020567
	cg01021742
	cg01023222
	cg01024098
	cg01024444
	cg01026249
	cg01026915
	cg01027405
	cg01027941
	cg01029907
	cg01033276
	cg01033780
	cg01035781
	cg01037262
	cg01037726
	cg01038214
	cg01039990
	cg01040553
	cg01040681
	cg01041455
	cg01041534
	cg01043150
	cg01043616
	cg01043845
	cg01044637
	cg01046070
	cg01048195
	cg01048662
	cg01049678
	cg01052200
	cg01052456
	cg01054375
	cg01055105
	cg01055691
	cg01056637
	cg01057899
	cg01058326
	cg01058932
	cg01060471
	cg01063305
	cg01063406
	cg01064356
	cg01064979
	cg01066053
	cg01066472
	cg01068823
	cg01073668
	cg01076459
	cg01076495
	cg01077274
	cg01077499
	cg01077851
	cg01078332
	cg01078576
	cg01078772
	cg01079126
	cg01079559
	cg01080862
	cg01082167
	cg01082288
	cg01082299
	cg01082910
	cg01085105
	cg01085287
	cg01086868
	cg01087775
	cg01088608
	cg01090037
	cg01091099
	cg01091620
	cg01092108
	cg01092365
	cg01092582
	cg01098871
	cg01098936
	cg01098955
	cg01099024
	cg01099338
	cg01100603
	cg01100915
	cg01104590
	cg01105019
	cg01105403
	cg01105525
	cg01110222
	cg01110765
	cg01112020
	cg01112258
	cg01112452
	cg01113488
	cg01113595
	cg01114915
	cg01115380
	cg01117410
	cg01118640
	cg01119286
	cg01119831
	cg01121441
	cg01121830
	cg01123227
	cg01124132
	cg01124297
	cg01124731
	cg01126532
	cg01126812
	cg01127059
	cg01127970
	cg01129211
	cg01129509
	cg01129810
	cg01131291
	cg01131890
	cg01132052
	cg01132966
	cg01137047
	cg01138448
	cg01139861
	cg01140247
	cg01143451
	cg01144436
	cg01146870
	cg01149238
	cg01150083
	cg01151393
	cg01153237
	cg01154993
	cg01155092
	cg01155927
	cg01156293
	cg01156747
	cg01156892
	cg01156920
	cg01157084
	cg01157632
	cg01157718
	cg01157780
	cg01158527
	cg01158804
	cg01162610
	cg01166759
	cg01166876
	cg01168166
	cg01171428
	cg01172682
	cg01173474
	cg01174743
	cg01176393
	cg01176949
	cg01178099
	cg01178535
	cg01180348
	cg01180547
	cg01180628
	cg01180684
	cg01183181
	cg01184598
	cg01185010
	cg01185080
	cg01185786
	cg01186276
	cg01187156
	cg01187510
	cg01188578
	cg01188674
	cg01191806
	cg01191832
	cg01192965
	cg01193523
	cg01193555
	cg01194336
	cg01195686
	cg01196861
	cg01198738
	cg01199952
	cg01200442
	cg01201024
	cg01201512
	cg01202519
	cg01203766
	cg01204452
	cg01204709
	cg01204772
	cg01205058
	cg01206544
	cg01206725
	cg01207473
	cg01208705
	cg01209764
	cg01210432
	cg01210442
	cg01210589
	cg01212106
	cg01212677
	cg01213463
	cg01214487
	cg01215762
	cg01216876
	cg01219135
	cg01220595
	cg01221711
	cg01223071
	cg01223789
	cg01224913
	cg01225004
	cg01226193
	cg01227218
	cg01227264
	cg01229567
	cg01230320
	cg01231075
	cg01231921
	cg01233535
	cg01233934
	cg01234346
	cg01236774
	cg01237056
	cg01238175
	cg01238395
	cg01238811
	cg01240169
	cg01240318
	cg01241814
	cg01243538
	cg01246390
	cg01246434
	cg01247464
	cg01248598
	cg01248855
	cg01249219
	cg01250845
	cg01251629
	cg01253612
	cg01253711
	cg01256165
	cg01256260
	cg01256349
	cg01257383
	cg01258940
	cg01260895
	cg01262208
	cg01262564
	cg01265860
	cg01266188
	cg01267797
	cg01270444
	cg01270721
	cg01273344
	cg01274656
	cg01276573
	cg01278769
	cg01279413
	cg01280018
	cg01283227
	cg01283343
	cg01286222
	cg01287000
	cg01287476
	cg01289345
	cg01289959
	cg01290153
	cg01291320
	cg01291856
	cg01292810
	cg01292999
	cg01293417
	cg01294637
	cg01294808
	cg01294868
	cg01296553
	cg01296877
	cg01297020
	cg01297323
	cg01297670
	cg01298102
	cg01299494
	cg01303199
	cg01303569
	cg01305093
	cg01305291
	cg01306265
	cg01307206
	cg01307483
	cg01308664
	cg01309221
	cg01309906
	cg01311197
	cg01312379
	cg01312898
	cg01313002
	cg01316476
	cg01317633
	cg01319235
	cg01319403
	cg01320200
	cg01322214
	cg01322968
	cg01323696
	cg01324219
	cg01324264
	cg01324740
	cg01324779
	cg01324838
	cg01326455
	cg01326874
	cg01327602
	cg01328949
	cg01329245
	cg01329283
	cg01329373
	cg01329475
	cg01329511
	cg01329537
	cg01329559
	cg01329690
	cg01330815
	cg01332299
	cg01332637
	cg01333080
	cg01337349
	cg01338043
	cg01338139
	cg01339650
	cg01340163
	cg01341460
	cg01341801
	cg01341969
	cg01342115
	cg01342313
	cg01343041
	cg01343093
	cg01343146
	cg01344564
	cg01345055
	cg01345087
	cg01346147
	cg01347752
	cg01353012
	cg01353788
	cg01353941
	cg01357591
	cg01357892
	cg01359962
	cg01360261
	cg01360622
	cg01360628
	cg01361772
	cg01362541
	cg01362959
	cg01363198
	cg01363734
	cg01367992
	cg01369220
	cg01371171
	cg01374431
	cg01374870
	cg01374885
	cg01376079
	cg01376451
	cg01377051
	cg01377358
	cg01378158
	cg01378335
	cg01379264
	cg01380321
	cg01383082
	cg01385052
	cg01386782
	cg01388693
	cg01390277
	cg01390564
	cg01391455
	cg01392941
	cg01393256
	cg01393790
	cg01394167
	cg01395522
	cg01397325
	cg01397495
	cg01398912
	cg01399214
	cg01399317
	cg01400671
	cg01400884
	cg01401232
	cg01403010
	cg01403030
	cg01403676
	cg01405303
	cg01405629
	cg01408871
	cg01410476
	cg01410746
	cg01411366
	cg01412404
	cg01413790
	cg01414116
	cg01414728
	cg01414738
	cg01416657
	cg01417849
	cg01418188
	cg01418322
	cg01419688
	cg01420778
	cg01421267
	cg01421311
	cg01423773
	cg01424901
	cg01425680
	cg01425836
	cg01426818
	cg01427815
	cg01430241
	cg01430344
	cg01431950
	cg01432232
	cg01432663
	cg01436634
	cg01437816
	cg01438537
	cg01439078
	cg01439892
	cg01440648
	cg01440888
	cg01441041
	cg01441152
	cg01441777
	cg01443536
	cg01443755
	cg01444325
	cg01451760
	cg01451973
	cg01453111
	cg01453281
	cg01453649
	cg01454592
	cg01455550
	cg01457359
	cg01457902
	cg01460352
	cg01460481
	cg01460991
	cg01461733
	cg01461762
	cg01462799
	cg01463139
	cg01464515
	cg01464849
	cg01465769
	cg01467100
	cg01470457
	cg01471232
	cg01471317
	cg01471654
	cg01472101
	cg01473472
	cg01473830
	cg01474312
	cg01474866
	cg01476312
	cg01476442
	cg01476567
	cg01477894
	cg01477971
	cg01478482
	cg01480638
	cg01483252
	cg01483826
	cg01484898
	cg01486321
	cg01486537
	cg01486943
	cg01487661
	cg01488659
	cg01492276
	cg01492375
	cg01492377
	cg01492465
	cg01493009
	cg01495099
	cg01496111
	cg01497311
	cg01497347
	cg01498249
	cg01498619
	cg01499522
	cg01501399
	cg01503450
	cg01503679
	cg01504018
	cg01505627
	cg01505878
	cg01506917
	cg01507019
	cg01507147
	cg01509409
	cg01510388
	cg01511557
	cg01512721
	cg01515515
	cg01515659
	cg01515942
	cg01516645
	cg01517680
	cg01517832
	cg01518225
	cg01519030
	cg01519847
	cg01521131
	cg01522006
	cg01522335
	cg01522547
	cg01522592
	cg01523027
	cg01527562
	cg01528488
	cg01528948
	cg01529864
	cg01529995
	cg01530082
	cg01530498
	cg01532746
	cg01533849
	cg01534871
	cg01536803
	cg01537445
	cg01537870
	cg01538305
	cg01539568
	cg01540522
	cg01541565
	cg01542019
	cg01542401
	cg01543583
	cg01544333
	cg01546329
	cg01547581
	cg01549082
	cg01554891
	cg01556010
	cg01556466
	cg01556533
	cg01560464
	cg01560676
	cg01561509
	cg01561869
	cg01562552
	cg01562833
	cg01567279
	cg01569346
	cg01570504
	cg01570885
	cg01571896
	cg01572023
	cg01572696
	cg01572708
	cg01573175
	cg01573804
	cg01575590
	cg01575601
	cg01578839
	cg01579322
	cg01579812
	cg01581360
	cg01581507
	cg01581757
	cg01581872
	cg01582066
	cg01582077
	cg01582608
	cg01585030
	cg01585867
	cg01586640
	cg01586844
	cg01587818
	cg01588224
	cg01588250
	cg01590948
	cg01591025
	cg01591190
	cg01593269
	cg01593421
	cg01593826
	cg01594662
	cg01595870
	cg01596182
	cg01597213
	cg01597358
	cg01597398
	cg01597594
	cg01597784
	cg01598009
	cg01598371
	cg01600165
	cg01601573
	cg01601949
	cg01603073
	cg01603095
	cg01603661
	cg01603763
	cg01604404
	cg01604946
	cg01607369
	cg01608150
	cg01608425
	cg01610982
	cg01611126
	cg01611973
	cg01612110
	cg01612601
	cg01612936
	cg01613163
	cg01613643
	cg01614764
	cg01615861
	cg01617040
	cg01619084
	cg01620970
	cg01624068
	cg01624386
	cg01625396
	cg01627758
	cg01629558
	cg01629746
	cg01630032
	cg01630060
	cg01633902
	cg01634544
	cg01634664
	cg01636599
	cg01643006
	cg01648578
	cg01648779
	cg01649497
	cg01649611
	cg01649837
	cg01649869
	cg01651448
	cg01653868
	cg01655667
	cg01657758
	cg01658787
	cg01659586
	cg01660930
	cg01661130
	cg01661284
	cg01662673
	cg01663820
	cg01663988
	cg01664108
	cg01664864
	cg01667716
	cg01668271
	cg01672322
	cg01673485
	cg01674585
	cg01677246
	cg01681863
	cg01682111
	cg01682682
	cg01683215
	cg01683680
	cg01684489
	cg01686975
	cg01687389
	cg01688920
	cg01690754
	cg01690878
	cg01691104
	cg01692088
	cg01692110
	cg01692379
	cg01692956
	cg01693350
	cg01695643
	cg01697159
	cg01697477
	cg01697865
	cg01699819
	cg01701555
	cg01701649
	cg01702476
	cg01702624
	cg01704636
	cg01706844
	cg01708427
	cg01708458
	cg01709021
	cg01713265
	cg01715551
	cg01715745
	cg01715830
	cg01717524
	cg01719718
	cg01719995
	cg01720007
	cg01720520
	cg01720616
	cg01720696
	cg01721245
	cg01721300
	cg01721555
	cg01722385
	cg01722644
	cg01722932
	cg01722936
	cg01723420
	cg01723826
	cg01724831
	cg01727923
	cg01731303
	cg01733438
	cg01733439
	cg01735357
	cg01736224
	cg01737550
	cg01739886
	cg01740821
	cg01741606
	cg01744412
	cg01745465
	cg01746550
	cg01747364
	cg01747969
	cg01747995
	cg01748496
	cg01748573
	cg01749725
	cg01749779
	cg01750693
	cg01752941
	cg01753263
	cg01753385
	cg01753788
	cg01754423
	cg01754642
	cg01755617
	cg01756424
	cg01756599
	cg01756638
	cg01758870
	cg01759226
	cg01761595
	cg01763120
	cg01763875
	cg01763990
	cg01766301
	cg01767396
	cg01767612
	cg01768131
	cg01769341
	cg01769354
	cg01769428
	cg01770019
	cg01770799
	cg01771061
	cg01771673
	cg01773127
	cg01775781
	cg01776229
	cg01777565
	cg01777945
	cg01781446
	cg01783736
	cg01784075
	cg01784351
	cg01784747
	cg01786128
	cg01786306
	cg01787798
	cg01787986
	cg01788836
	cg01789162
	cg01789743
	cg01790320
	cg01790505
	cg01792351
	cg01792851
	cg01794633
	cg01794805
	cg01795096
	cg01795442
	cg01797043
	cg01797169
	cg01797450
	cg01798062
	cg01800148
	cg01804134
	cg01805855
	cg01806921
	cg01807131
	cg01807303
	cg01809408
	cg01809639
	cg01809941
	cg01810763
	cg01811815
	cg01812327
	cg01812571
	cg01815292
	cg01815626
	cg01815720
	cg01816625
	cg01818727
	cg01819950
	cg01822771
	cg01825052
	cg01825872
	cg01828460
	cg01830506
	cg01830517
	cg01831454
	cg01832012
	cg01832419
	cg01832549
	cg01833991
	cg01835124
	cg01835326
	cg01835509
	cg01835725
	cg01837280
	cg01837661
	cg01837846
	cg01838756
	cg01840663
	cg01841695
	cg01844491
	cg01847754
	cg01847992
	cg01848599
	cg01856754
	cg01856865
	cg01857379
	cg01857704
	cg01858500
	cg01858556
	cg01860774
	cg01860778
	cg01867663
	cg01867776
	cg01868263
	cg01871867
	cg01872649
	cg01873087
	cg01874239
	cg01874867
	cg01876531
	cg01876809
	cg01878406
	cg01878807
	cg01879260
	cg01879420
	cg01880569
	cg01881182
	cg01882113
	cg01882260
	cg01882541
	cg01883247
	cg01883408
	cg01884851
	cg01886199
	cg01886237
	cg01887834
	cg01889448
	cg01890120
	cg01890417
	cg01892452
	cg01892547
	cg01893797
	cg01894038
	cg01895504
	cg01897428
	cg01898867
	cg01899252
	cg01899542
	cg01900115
	cg01900480
	cg01900759
	cg01900832
	cg01902238
	cg01902506
	cg01902849
	cg01904145
	cg01904886
	cg01906286
	cg01908551
	cg01909245
	cg01911127
	cg01911585
	cg01912361
	cg01913604
	cg01915885
	cg01916066
	cg01916786
	cg01917259
	cg01917681
	cg01919885
	cg01919941
	cg01920085
	cg01921484
	cg01922103
	cg01923037
	cg01923129
	cg01924074
	cg01926326
	cg01926459
	cg01926616
	cg01928545
	cg01929699
	cg01930444
	cg01931751
	cg01932197
	cg01933172
	cg01933473
	cg01936753
	cg01938245
	cg01940713
	cg01942530
	cg01943692
	cg01943931
	cg01944288
	cg01946401
	cg01946451
	cg01947142
	cg01947239
	cg01948083
	cg01948527
	cg01949133
	cg01949341
	cg01949584
	cg01949956
	cg01950077
	cg01950885
	cg01953456
	cg01956003
	cg01956562
	cg01956976
	cg01958142
	cg01959119
	cg01959872
	cg01960109
	cg01961848
	cg01963377
	cg01963618
	cg01965984
	cg01966791
	cg01967564
	cg01967642
	cg01967986
	cg01968799
	cg01969956
	cg01970325
	cg01970383
	cg01972118
	cg01972495
	cg01972900
	cg01973920
	cg01974249
	cg01978703
	cg01980778
	cg01982166
	cg01984146
	cg01986016
	cg01989908
	cg01990106
	cg01990133
	cg01990378
	cg01991743
	cg01993468
	cg01993907
	cg01994190
	cg01994208
	cg01995815
	cg01995986
	cg01996643
[truncated: 22,878 more rows]
