# Supplementary material for: ImmuMethy, a database of DNA methylation plasticity at a single cytosine resolution in human blood and immune cells
Source: Database (Oxford). 2022 Apr 1;2022:baac020. doi: 10.1093/database/baac020 (PMC9216548; doi:10.1093/database/baac020)
Supplement: baac020_Supp [file baac020_supp.zip › Table S6.xlsx]

## Sheet: 450k
	Sheet 1. Differential methylation tendency sites related to B cells, T cells, monocytes and neutrophils (PMNs).
	Site	Gene symbol	Entrez GeneID	Relation to CpG island	Gene region feature	MTS in study datasets (separated by space)	Count of study datasets in the column G	UTS in study datasets (separated by space)	Count of study datasets in the column I
	cg00001793	ETV6	2120		Body	PB_Bcell_SLE PB_CD4T_CD PB_CD4T_GD PB_CD4T_JIA PB_CD4T_SLE PB_CD4T_UC PB_CD8T_CD PB_CD8T_GD PB_CD8T_UC	9	PB_monocyte_MG	1
	cg00003858	RNF220	55182	N_Shelf	Body	PB_Bcell_normal PB_Bcell_RA PB_Bcell_SLE PB_CD4T_CD PB_CD4T_GD PB_CD4T_JIA PB_CD4T_normal PB_CD4T_SLE PB_CD4T_UC PB_CD8T_GD PB_monocyte_CD PB_monocyte_HIVpos PB_monocyte_MG PB_monocyte_MS PB_monocyte_normal PB_monocyte_SLE PB_monocyte_tuberculosis PB_monocyte_UC PB_PMN_normal	19	PB_LCL_normal	1
	cg00004105	LOXL4	84171		Body	PB_Bcell_RA PB_Bcell_SLE PB_CD4T_CD PB_CD4T_GD PB_CD4T_JIA PB_CD4T_SLE PB_CD4T_UC PB_CD8T_CD PB_CD8T_UC	9	PB_monocyte_CD PB_monocyte_tuberculosis PB_PMN_normal	3
	cg00005619	FAM180B	399888	N_Shelf	Body	PB_Bcell_normal PB_Bcell_RA PB_Bcell_SLE PB_CD4T_CD PB_CD4T_GD PB_CD4T_JIA PB_CD4T_normal PB_CD4T_SLE PB_CD4T_UC PB_CD8T_CD PB_CD8T_GD PB_CD8T_normal PB_CD8T_UC PB_LCL_normal	14	PB_PMN_normal	1
	cg00008671	FAM190B	54462	N_Shore	TSS1500	PB_Bcell_RA PB_Bcell_SLE PB_monocyte_CD PB_monocyte_MG PB_monocyte_MS PB_monocyte_SLE	6	PB_CD4T_CD PB_CD4T_GD PB_CD4T_JIA PB_CD4T_SLE PB_CD4T_UC PB_CD8T_CD PB_CD8T_GD PB_CD8T_UC PB_PMN_normal	9
	cg00009088	VPS37C	55048	S_Shore	TSS1500	PB_Bcell_normal PB_Bcell_RA PB_Bcell_SLE PB_CD4T_CD PB_CD4T_GD PB_CD4T_JIA PB_CD4T_SLE PB_CD4T_UC PB_CD8T_CD PB_CD8T_UC	10	PB_monocyte_CD PB_monocyte_HIVpos PB_monocyte_MG PB_monocyte_MS PB_monocyte_SLE PB_monocyte_UC PB_PMN_normal	7
	cg00009306					PB_Bcell_RA PB_Bcell_SLE PB_monocyte_CD PB_monocyte_HIVpos PB_monocyte_MG PB_monocyte_MS PB_monocyte_SLE PB_monocyte_tuberculosis PB_monocyte_UC	9	PB_CD4T_CD PB_CD4T_GD PB_CD4T_JIA PB_CD4T_SLE PB_CD4T_UC PB_CD8T_CD PB_CD8T_UC	7
	cg00009553	CDH8	1006		Body	PB_Bcell_SLE PB_CD4T_CD PB_CD4T_GD PB_CD4T_SLE PB_CD4T_UC PB_monocyte_CD PB_monocyte_HIVpos PB_monocyte_MG PB_monocyte_MS PB_monocyte_SLE PB_monocyte_UC PB_PMN_normal	12	PB_LCL_normal	1
	cg00010078	SH3RF3	344558		Body	PB_CD4T_CD PB_CD4T_GD PB_CD4T_JIA PB_CD4T_SLE PB_CD4T_UC PB_CD8T_CD PB_CD8T_GD PB_CD8T_UC	8	PB_monocyte_CD PB_monocyte_HIVpos PB_monocyte_MG PB_monocyte_MS PB_monocyte_SLE PB_monocyte_UC PB_PMN_normal	7
	cg00010672			S_Shelf		PB_Bcell_SLE PB_monocyte_CD PB_monocyte_HIVpos PB_monocyte_MS PB_PMN_normal	5	PB_CD4T_CD PB_CD4T_JIA PB_CD4T_SLE PB_CD4T_UC PB_CD8T_CD PB_CD8T_UC PB_LCL_normal	7
	cg00011513	LCE5A	254910	N_Shelf	3'UTR	PB_Bcell_SLE PB_CD4T_CD PB_CD4T_SLE PB_monocyte_CD PB_monocyte_HIVpos PB_monocyte_MG PB_monocyte_MS PB_monocyte_SLE PB_monocyte_tuberculosis PB_monocyte_UC PB_PMN_normal	11	PB_LCL_normal	1
	cg00012576	GPC6	10082		Body	PB_Bcell_SLE PB_CD4T_SLE PB_monocyte_CD PB_monocyte_HIVpos PB_monocyte_MG PB_monocyte_MS PB_monocyte_normal PB_monocyte_SLE PB_monocyte_tuberculosis PB_monocyte_UC PB_PMN_normal	11	PB_LCL_normal	1
	cg00014333					PB_Bcell_SLE PB_CD4T_CD PB_CD4T_JIA PB_CD4T_SLE PB_CD4T_UC PB_monocyte_CD PB_monocyte_HIVpos PB_monocyte_MG PB_monocyte_MS PB_monocyte_normal PB_monocyte_SLE PB_monocyte_tuberculosis PB_monocyte_UC PB_PMN_normal	14	PB_LCL_normal	1
	cg00014377					PB_Bcell_SLE PB_CD4T_CD PB_CD4T_GD PB_CD4T_SLE	4	PB_monocyte_CD PB_monocyte_MG PB_monocyte_tuberculosis PB_monocyte_UC	4
	cg00014561	NUP93	9688	N_Shore	TSS1500	PB_CD4T_SLE	1	PB_monocyte_CD PB_monocyte_MG PB_monocyte_UC PB_PMN_normal	4
	cg00014638	MARCH5	54708		3'UTR	PB_monocyte_HIVpos	1	PB_Bcell_SLE	1
	cg00016255	AARSD1;RUNDC1	80755;146923	S_Shore	TSS1500;Body	PB_CD4T_SLE PB_CD8T_CD PB_monocyte_HIVpos PB_monocyte_MS PB_monocyte_SLE PB_monocyte_UC PB_PMN_normal	7	PB_LCL_normal	1
	cg00017639	SLC28A1	9154		3'UTR;Body	PB_Bcell_SLE PB_CD4T_SLE PB_monocyte_CD PB_monocyte_HIVpos PB_monocyte_MS PB_monocyte_SLE PB_monocyte_tuberculosis PB_monocyte_UC PB_PMN_normal	9	PB_LCL_normal	1
	cg00017842			N_Shelf		PB_Bcell_SLE PB_CD4T_SLE PB_monocyte_CD PB_monocyte_HIVpos PB_monocyte_MG PB_monocyte_MS PB_monocyte_SLE PB_monocyte_tuberculosis PB_monocyte_UC PB_PMN_normal	10	PB_LCL_normal	1
	cg00019275	ZNF599	148103		3'UTR	PB_Bcell_SLE PB_CD4T_CD PB_CD4T_GD PB_CD4T_JIA PB_CD4T_SLE PB_CD4T_UC PB_CD8T_GD PB_monocyte_CD PB_monocyte_HIVpos PB_monocyte_MG PB_monocyte_MS PB_monocyte_normal PB_monocyte_SLE PB_monocyte_tuberculosis PB_monocyte_UC PB_PMN_normal	16	PB_LCL_normal	1
	cg00019654					PB_Bcell_SLE PB_monocyte_MS	2	PB_LCL_normal	1
	cg00020474					PB_CD4T_GD PB_CD4T_SLE	2	PB_Bcell_normal PB_Bcell_RA PB_Bcell_SLE PB_monocyte_CD PB_monocyte_HIVpos PB_monocyte_MG PB_monocyte_MS PB_monocyte_SLE PB_monocyte_tuberculosis PB_monocyte_UC PB_PMN_normal	11
	cg00021275			N_Shelf		PB_Bcell_SLE PB_CD4T_CD PB_CD4T_GD PB_CD4T_JIA PB_CD4T_SLE PB_CD4T_UC PB_CD8T_CD PB_CD8T_GD PB_CD8T_UC PB_LCL_normal	10	PB_monocyte_CD PB_monocyte_MG PB_monocyte_MS PB_monocyte_SLE	4
	cg00021600	NECAB2	54550	S_Shore	Body	PB_Bcell_SLE	1	PB_monocyte_tuberculosis PB_monocyte_UC	2
	cg00021855	PYCRL	65263	N_Shore	Body	PB_monocyte_MG	1	PB_LCL_normal	1
	cg00022054			S_Shore		PB_Bcell_SLE PB_monocyte_CD PB_monocyte_MS PB_monocyte_tuberculosis PB_monocyte_UC PB_PMN_normal	6	PB_LCL_normal	1
	cg00022866	CCDC88B	283234	N_Shore	Body	PB_CD4T_CD PB_CD4T_SLE	2	PB_Bcell_normal PB_Bcell_RA PB_Bcell_SLE PB_LCL_normal	4
	cg00022871	CRHR1	1394		Body	PB_Bcell_SLE PB_CD4T_CD PB_CD4T_GD PB_CD4T_JIA PB_CD4T_SLE PB_CD4T_UC PB_monocyte_CD PB_monocyte_HIVpos PB_monocyte_MG PB_monocyte_MS PB_monocyte_normal PB_monocyte_SLE PB_monocyte_tuberculosis PB_monocyte_UC PB_PMN_normal	15	PB_LCL_normal	1
	cg00022900					PB_Bcell_SLE PB_CD4T_SLE PB_CD4T_UC PB_monocyte_CD PB_monocyte_HIVpos PB_monocyte_MS PB_monocyte_SLE PB_monocyte_tuberculosis PB_monocyte_UC PB_PMN_normal	10	PB_LCL_normal	1
	cg00026033	IKZF4	64375		TSS200	PB_CD4T_SLE PB_CD8T_CD PB_CD8T_UC	3	PB_monocyte_CD PB_monocyte_HIVpos PB_monocyte_MG PB_monocyte_MS PB_monocyte_SLE PB_monocyte_tuberculosis PB_monocyte_UC PB_PMN_normal	8
	cg00026290	CLNK	116449		TSS200	PB_CD4T_JIA PB_CD4T_SLE	2	PB_Bcell_normal PB_Bcell_RA PB_Bcell_SLE PB_LCL_normal PB_monocyte_CD PB_monocyte_HIVpos PB_monocyte_MG PB_monocyte_MS PB_monocyte_normal PB_monocyte_SLE PB_monocyte_tuberculosis PB_monocyte_UC PB_PMN_normal	13
	cg00027232	TGOLN2	10618		3'UTR	PB_Bcell_RA PB_Bcell_SLE PB_CD4T_CD PB_CD4T_GD PB_CD4T_JIA PB_CD4T_SLE PB_CD4T_UC PB_CD8T_CD PB_CD8T_UC PB_LCL_normal PB_monocyte_HIVpos PB_monocyte_MS	12	PB_PMN_normal	1
	cg00027570	CD2	914		Body	PB_Bcell_RA PB_Bcell_SLE PB_LCL_normal PB_monocyte_CD PB_monocyte_HIVpos PB_monocyte_MG PB_monocyte_MS PB_monocyte_SLE PB_monocyte_tuberculosis PB_PMN_normal	10	PB_CD4T_CD PB_CD4T_GD PB_CD4T_JIA PB_CD4T_SLE PB_CD4T_UC PB_CD8T_CD PB_CD8T_UC	7
	cg00028013	LOXL1	4016	Island	TSS200	PB_CD4T_CD PB_CD4T_GD PB_CD4T_JIA PB_CD4T_SLE PB_CD4T_UC PB_CD8T_CD PB_CD8T_GD PB_CD8T_UC	8	PB_monocyte_MG	1
	cg00028844	MATN4;RBPJL	8785;11317	N_Shelf	TSS1500;Body	PB_Bcell_normal PB_Bcell_RA PB_Bcell_SLE PB_CD4T_CD PB_CD4T_GD PB_CD4T_JIA PB_CD4T_normal PB_CD4T_SLE PB_CD4T_UC PB_CD8T_CD PB_CD8T_GD PB_CD8T_normal PB_CD8T_UC PB_monocyte_CD PB_monocyte_HIVpos PB_monocyte_MG PB_monocyte_MS PB_monocyte_normal PB_monocyte_SLE PB_monocyte_tuberculosis PB_monocyte_UC PB_PMN_normal	22	PB_LCL_normal	1
	cg00028929	KRT5	3852		3'UTR	PB_Bcell_SLE PB_CD4T_SLE PB_monocyte_CD PB_monocyte_HIVpos PB_monocyte_MG PB_monocyte_MS PB_monocyte_normal PB_monocyte_SLE PB_monocyte_UC PB_PMN_normal	10	PB_LCL_normal	1
	cg00029521	KCNK17	89822	S_Shore	Body	PB_Bcell_SLE PB_CD4T_CD PB_CD4T_JIA PB_CD4T_SLE PB_monocyte_CD PB_monocyte_HIVpos PB_monocyte_MG PB_monocyte_MS PB_monocyte_normal PB_monocyte_SLE PB_monocyte_tuberculosis PB_monocyte_UC PB_PMN_normal	13	PB_LCL_normal	1
	cg00030296	SEPT9	10801		5'UTR;Body	PB_CD4T_CD PB_CD4T_GD PB_CD4T_JIA PB_CD4T_SLE PB_CD4T_UC PB_CD8T_CD PB_CD8T_UC	7	PB_Bcell_normal PB_Bcell_RA PB_Bcell_SLE PB_LCL_normal PB_monocyte_CD PB_monocyte_HIVpos PB_monocyte_MG PB_monocyte_MS PB_monocyte_SLE PB_monocyte_tuberculosis PB_monocyte_UC PB_PMN_normal	12
	cg00030432	MEPCE	56257	S_Shore	1stExon	PB_Bcell_RA PB_Bcell_SLE PB_CD4T_CD PB_CD4T_GD PB_CD4T_JIA PB_CD4T_SLE PB_CD4T_UC PB_CD8T_CD PB_CD8T_UC PB_LCL_normal PB_monocyte_HIVpos PB_monocyte_MG PB_monocyte_MS PB_monocyte_SLE	14	PB_PMN_normal	1
	cg00031346	FRMD1	79981	N_Shore	Body	PB_Bcell_SLE PB_monocyte_CD PB_monocyte_MG PB_monocyte_MS PB_monocyte_SLE PB_monocyte_UC PB_PMN_normal	7	PB_LCL_normal	1
	cg00032884	FOXN2	3344	N_Shore	TSS1500	PB_Bcell_SLE PB_monocyte_CD PB_monocyte_HIVpos PB_monocyte_MG PB_monocyte_MS PB_monocyte_SLE PB_monocyte_tuberculosis PB_monocyte_UC PB_PMN_normal	9	PB_CD4T_CD PB_CD4T_GD PB_CD4T_JIA PB_CD4T_SLE PB_CD4T_UC PB_CD8T_CD	6
	cg00033102	ATPIF1	93974	N_Shore	TSS1500	PB_CD4T_GD PB_CD4T_JIA PB_CD4T_SLE PB_CD4T_UC PB_CD8T_CD PB_CD8T_UC	6	PB_monocyte_MG	1
	cg00033909	PER4	168741		Body	PB_Bcell_SLE PB_monocyte_HIVpos PB_monocyte_MS PB_monocyte_SLE PB_monocyte_tuberculosis PB_PMN_normal	6	PB_LCL_normal	1
	cg00034769	C14orf64	161454		TSS200	PB_Bcell_RA PB_Bcell_SLE PB_monocyte_HIVpos PB_monocyte_MS	4	PB_CD4T_CD PB_CD4T_GD PB_CD4T_JIA PB_CD4T_SLE PB_CD4T_UC PB_CD8T_CD PB_CD8T_UC	7
	cg00036723	CCL1	6346		Body	PB_CD8T_GD	1	PB_Bcell_normal PB_Bcell_RA PB_Bcell_SLE PB_LCL_normal	4
	cg00036976					PB_CD4T_GD PB_CD4T_SLE	2	PB_Bcell_normal PB_Bcell_RA PB_Bcell_SLE PB_LCL_normal PB_monocyte_CD PB_monocyte_HIVpos PB_monocyte_MG PB_monocyte_MS PB_monocyte_SLE PB_monocyte_tuberculosis PB_monocyte_UC PB_PMN_normal	12
	cg00038020					PB_Bcell_SLE PB_CD4T_CD PB_CD4T_GD PB_CD4T_JIA PB_CD4T_SLE PB_CD4T_UC PB_monocyte_CD PB_monocyte_HIVpos PB_monocyte_MS PB_monocyte_SLE PB_monocyte_tuberculosis PB_monocyte_UC PB_PMN_normal	13	PB_LCL_normal	1
	cg00038675	SMCP	4184		5'UTR	PB_monocyte_CD PB_monocyte_HIVpos PB_monocyte_MG PB_monocyte_MS PB_monocyte_SLE PB_monocyte_tuberculosis PB_monocyte_UC PB_PMN_normal	8	PB_CD4T_GD	1
	cg00040837					PB_Bcell_SLE PB_CD4T_CD PB_CD4T_GD PB_CD4T_JIA PB_CD4T_SLE PB_CD4T_UC PB_CD8T_CD PB_CD8T_GD	8	PB_monocyte_CD PB_monocyte_UC	2
	cg00040986	ARHGEF11	9826		Body	PB_Bcell_RA PB_Bcell_SLE PB_CD4T_CD PB_CD4T_GD PB_CD4T_JIA PB_CD4T_SLE PB_CD4T_UC PB_monocyte_CD PB_monocyte_HIVpos PB_monocyte_MG PB_monocyte_MS PB_monocyte_normal PB_monocyte_SLE PB_monocyte_tuberculosis PB_monocyte_UC PB_PMN_normal	16	PB_LCL_normal	1
	cg00041047	SLC6A16	28968	Island	TSS200	PB_CD4T_CD PB_CD4T_GD PB_CD4T_JIA PB_CD4T_SLE PB_CD4T_UC PB_CD8T_CD PB_CD8T_GD PB_CD8T_normal PB_monocyte_CD PB_monocyte_HIVpos PB_monocyte_MS PB_monocyte_normal PB_monocyte_SLE PB_monocyte_tuberculosis PB_monocyte_UC PB_PMN_normal	16	PB_Bcell_RA PB_Bcell_SLE	2
	cg00041270					PB_Bcell_SLE PB_monocyte_CD PB_monocyte_HIVpos PB_monocyte_MG PB_monocyte_MS PB_monocyte_SLE PB_monocyte_tuberculosis PB_monocyte_UC PB_PMN_normal	9	PB_LCL_normal	1
	cg00041989					PB_CD4T_CD PB_CD4T_GD PB_CD4T_SLE PB_CD4T_UC PB_CD8T_CD PB_CD8T_UC	6	PB_monocyte_CD PB_monocyte_HIVpos PB_monocyte_MG PB_monocyte_MS PB_monocyte_SLE PB_monocyte_tuberculosis PB_monocyte_UC PB_PMN_normal	8
	cg00042325	LOC728743	728743	N_Shore	Body	PB_CD4T_CD PB_CD4T_GD PB_CD4T_JIA PB_CD4T_normal PB_CD4T_SLE PB_CD4T_UC PB_CD8T_CD PB_CD8T_GD PB_CD8T_normal PB_CD8T_UC PB_monocyte_CD PB_monocyte_HIVpos PB_monocyte_MG PB_monocyte_MS PB_monocyte_normal PB_monocyte_SLE PB_monocyte_tuberculosis PB_monocyte_UC PB_PMN_normal	19	PB_Bcell_RA PB_Bcell_SLE PB_LCL_normal	3
	cg00042409	CCDC52	152185	N_Shore	5'UTR	PB_Bcell_SLE	1	PB_CD4T_CD PB_CD4T_JIA PB_CD4T_SLE PB_CD4T_UC	4
	cg00043591			S_Shelf		PB_Bcell_SLE PB_CD4T_CD PB_CD4T_GD PB_CD4T_JIA PB_CD4T_SLE PB_CD4T_UC PB_CD8T_CD PB_CD8T_GD PB_monocyte_CD PB_monocyte_HIVpos PB_monocyte_MG PB_monocyte_MS PB_monocyte_normal PB_monocyte_SLE PB_monocyte_UC PB_PMN_normal	16	PB_LCL_normal	1
	cg00043792			N_Shelf		PB_Bcell_RA PB_Bcell_SLE PB_CD4T_CD PB_CD4T_JIA PB_CD4T_SLE PB_monocyte_CD PB_monocyte_HIVpos PB_monocyte_MS PB_monocyte_SLE PB_monocyte_UC PB_PMN_normal	11	PB_LCL_normal	1
	cg00044505			N_Shore		PB_Bcell_SLE PB_CD4T_CD PB_CD4T_GD PB_CD4T_JIA PB_CD4T_SLE PB_CD4T_UC PB_CD8T_CD PB_CD8T_UC	8	PB_monocyte_CD PB_monocyte_HIVpos PB_monocyte_MG PB_monocyte_MS PB_monocyte_SLE PB_monocyte_tuberculosis PB_monocyte_UC PB_PMN_normal	8
	cg00044665	CDH5	1003		TSS200	PB_CD4T_GD PB_CD4T_JIA PB_CD4T_SLE PB_CD4T_UC PB_CD8T_CD	5	PB_monocyte_CD PB_monocyte_HIVpos PB_monocyte_MG PB_monocyte_MS PB_monocyte_SLE PB_monocyte_tuberculosis PB_monocyte_UC PB_PMN_normal	8
	cg00045114					PB_CD4T_SLE	1	PB_Bcell_SLE PB_CD8T_CD PB_CD8T_UC	3
	cg00045118	RUNX1T1	862		TSS1500;5'UTR;Body	PB_Bcell_SLE PB_monocyte_CD PB_monocyte_HIVpos PB_monocyte_MG PB_monocyte_MS PB_monocyte_SLE PB_monocyte_tuberculosis PB_monocyte_UC PB_PMN_normal	9	PB_LCL_normal	1
	cg00045532					PB_Bcell_SLE PB_CD4T_SLE	2	PB_monocyte_HIVpos PB_monocyte_tuberculosis	2
	cg00046026	COL20A1	57642	N_Shore	Body	PB_Bcell_RA PB_Bcell_SLE PB_CD4T_CD PB_CD4T_GD PB_CD4T_JIA PB_CD4T_SLE PB_CD4T_UC PB_CD8T_CD PB_CD8T_UC PB_monocyte_CD PB_monocyte_HIVpos PB_monocyte_MS PB_monocyte_normal PB_monocyte_SLE PB_monocyte_tuberculosis PB_monocyte_UC PB_PMN_normal	17	PB_LCL_normal	1
	cg00046899					PB_monocyte_CD PB_monocyte_HIVpos PB_monocyte_MS PB_monocyte_SLE PB_monocyte_tuberculosis PB_monocyte_UC PB_PMN_normal	7	PB_CD4T_SLE PB_CD4T_UC PB_LCL_normal	3
	cg00049729			N_Shore		PB_monocyte_CD PB_monocyte_MS PB_monocyte_SLE	3	PB_Bcell_normal PB_Bcell_RA PB_CD4T_CD PB_CD4T_JIA PB_CD4T_SLE PB_CD4T_UC	6
	cg00050336	C1QTNF7	114905		5'UTR;Body	PB_CD4T_GD PB_CD4T_JIA PB_CD4T_SLE PB_CD8T_GD PB_CD8T_UC PB_PMN_normal	6	PB_Bcell_RA PB_Bcell_SLE PB_LCL_normal PB_monocyte_CD PB_monocyte_MG PB_monocyte_MS PB_monocyte_SLE	7
	cg00050618	IL21R	50615		TSS200;5'UTR	PB_monocyte_CD PB_monocyte_HIVpos PB_monocyte_MG PB_monocyte_MS PB_monocyte_SLE PB_monocyte_tuberculosis PB_monocyte_UC PB_PMN_normal	8	PB_CD4T_JIA PB_CD4T_UC PB_CD8T_CD PB_LCL_normal	4
	cg00050873	TSPY4;FAM197Y2	728395;252946	N_Shore	TSS1500;Body	PB_monocyte_HIVpos	1	PB_monocyte_MG	1
	cg00052684	FKBP5	2289	N_Shore	5'UTR	PB_Bcell_RA PB_Bcell_SLE PB_LCL_normal	3	PB_monocyte_CD PB_monocyte_HIVpos PB_monocyte_MG PB_monocyte_MS PB_monocyte_tuberculosis	5
	cg00054774	C2CD2	25966	N_Shore	Body	PB_CD4T_CD PB_CD4T_GD PB_CD4T_JIA PB_CD4T_SLE PB_CD4T_UC PB_CD8T_CD PB_CD8T_GD PB_CD8T_UC	8	PB_monocyte_CD PB_monocyte_MG PB_monocyte_tuberculosis	3
	cg00055603					PB_Bcell_RA PB_Bcell_SLE PB_CD4T_CD PB_CD4T_SLE PB_CD4T_UC PB_monocyte_CD PB_monocyte_HIVpos PB_monocyte_MG PB_monocyte_MS PB_monocyte_normal PB_monocyte_SLE PB_monocyte_tuberculosis PB_monocyte_UC PB_PMN_normal	14	PB_LCL_normal	1
	cg00058291					PB_Bcell_normal PB_Bcell_RA PB_Bcell_SLE PB_CD4T_CD PB_CD4T_GD PB_CD4T_JIA PB_CD4T_SLE PB_CD4T_UC PB_CD8T_CD PB_CD8T_GD PB_CD8T_UC PB_PMN_normal	12	PB_monocyte_CD PB_monocyte_MG PB_monocyte_MS	3
	cg00058449	ZBTB12	221527	Island	Body	PB_Bcell_RA PB_Bcell_SLE PB_LCL_normal	3	PB_CD8T_CD PB_CD8T_GD PB_CD8T_UC PB_monocyte_CD PB_monocyte_HIVpos PB_monocyte_MG PB_monocyte_MS PB_monocyte_normal PB_monocyte_SLE PB_monocyte_tuberculosis PB_monocyte_UC PB_PMN_normal	12
	cg00059089	FMNL2	114793		Body	PB_monocyte_CD PB_monocyte_HIVpos PB_monocyte_MS PB_monocyte_tuberculosis PB_monocyte_UC PB_PMN_normal	6	PB_CD4T_SLE PB_LCL_normal	2
	cg00059652					PB_Bcell_SLE PB_CD4T_GD PB_CD4T_JIA PB_CD4T_SLE PB_CD4T_UC PB_CD8T_CD PB_CD8T_UC	7	PB_monocyte_MG PB_monocyte_tuberculosis PB_monocyte_UC	3
	cg00060800					PB_Bcell_RA PB_Bcell_SLE PB_CD4T_CD PB_CD4T_GD PB_CD4T_JIA PB_CD4T_SLE PB_CD4T_UC PB_CD8T_CD PB_CD8T_GD PB_CD8T_UC	10	PB_monocyte_CD PB_monocyte_HIVpos PB_monocyte_MG PB_monocyte_MS PB_monocyte_SLE PB_monocyte_tuberculosis PB_monocyte_UC PB_PMN_normal	8
	cg00061520	ADCY9	115		Body	PB_Bcell_SLE PB_CD4T_CD PB_CD4T_GD PB_CD4T_JIA PB_CD4T_SLE PB_CD4T_UC PB_CD8T_CD PB_CD8T_GD PB_CD8T_UC	9	PB_monocyte_MG	1
	cg00061679	DAZ1;DAZ4	1617;57135		Body	PB_monocyte_tuberculosis	1	PB_monocyte_MG	1
	cg00061695	NLGN2	57555	N_Shore	TSS200	PB_Bcell_SLE PB_CD4T_CD PB_CD4T_GD PB_CD4T_JIA PB_CD4T_SLE PB_CD4T_UC PB_CD8T_CD PB_CD8T_UC	8	PB_monocyte_CD PB_monocyte_MG PB_monocyte_MS PB_monocyte_tuberculosis PB_monocyte_UC PB_PMN_normal	6
	cg00062437			N_Shore		PB_Bcell_SLE PB_CD4T_SLE PB_monocyte_CD PB_monocyte_MS PB_monocyte_SLE PB_monocyte_tuberculosis PB_monocyte_UC PB_PMN_normal	8	PB_LCL_normal	1
	cg00063346	OBSCN	84033		Body	PB_Bcell_SLE PB_CD4T_CD PB_CD4T_GD PB_CD4T_JIA PB_CD4T_SLE PB_CD4T_UC PB_CD8T_GD PB_monocyte_CD PB_monocyte_HIVpos PB_monocyte_MG PB_monocyte_MS PB_monocyte_normal PB_monocyte_SLE PB_monocyte_tuberculosis PB_monocyte_UC PB_PMN_normal	16	PB_LCL_normal	1
	cg00063477	EIF1AY	9086	S_Shelf	Body	PB_LCL_normal	1	PB_monocyte_MG	1
	cg00063699	PTPN14	5784		Body	PB_Bcell_SLE PB_CD4T_CD PB_CD4T_UC PB_monocyte_CD PB_monocyte_HIVpos PB_monocyte_MS PB_monocyte_SLE PB_monocyte_tuberculosis PB_monocyte_UC PB_PMN_normal	10	PB_LCL_normal	1
	cg00063748	PRDM16	63976	S_Shore	3'UTR	PB_Bcell_normal PB_Bcell_RA PB_Bcell_SLE PB_CD4T_CD PB_CD4T_GD PB_CD4T_JIA PB_CD4T_normal PB_CD4T_SLE PB_CD4T_UC PB_CD8T_CD PB_CD8T_GD PB_CD8T_normal PB_CD8T_UC PB_monocyte_CD PB_monocyte_HIVpos PB_monocyte_MG PB_monocyte_MS PB_monocyte_normal PB_monocyte_SLE PB_monocyte_tuberculosis PB_monocyte_UC PB_PMN_normal	22	PB_LCL_normal	1
	cg00063773	PLS1	5357	N_Shore	TSS1500	PB_CD8T_CD	1	PB_monocyte_CD PB_monocyte_tuberculosis PB_monocyte_UC PB_PMN_normal	4
	cg00065048	FGR	2268	S_Shore	TSS1500	PB_CD4T_CD PB_CD4T_GD PB_CD4T_JIA PB_CD4T_SLE PB_CD4T_UC PB_CD8T_CD PB_CD8T_UC	7	PB_Bcell_RA PB_monocyte_CD PB_monocyte_HIVpos PB_monocyte_MG PB_monocyte_MS PB_monocyte_SLE PB_monocyte_tuberculosis PB_monocyte_UC PB_PMN_normal	9
	cg00066854					PB_Bcell_RA PB_Bcell_SLE PB_CD4T_CD PB_CD4T_GD PB_CD4T_JIA PB_CD4T_SLE PB_CD4T_UC PB_CD8T_CD PB_CD8T_UC	9	PB_monocyte_CD PB_monocyte_HIVpos PB_monocyte_MG PB_monocyte_MS PB_monocyte_SLE PB_monocyte_tuberculosis PB_monocyte_UC PB_PMN_normal	8
	cg00067720	PIK3R1	5295		TSS1500	PB_Bcell_SLE PB_CD4T_CD PB_CD4T_GD PB_CD4T_JIA PB_CD4T_SLE PB_CD4T_UC PB_CD8T_CD PB_CD8T_UC	8	PB_monocyte_CD PB_monocyte_HIVpos PB_monocyte_MG PB_monocyte_MS PB_monocyte_SLE PB_monocyte_tuberculosis PB_monocyte_UC PB_PMN_normal	8
	cg00070529	ENOX1	55068		Body	PB_Bcell_SLE PB_CD4T_SLE PB_monocyte_CD PB_monocyte_HIVpos PB_monocyte_MS PB_monocyte_SLE PB_monocyte_tuberculosis PB_monocyte_UC PB_PMN_normal	9	PB_LCL_normal	1
	cg00071250	FASLG	356		1stExon;5'UTR	PB_Bcell_RA PB_Bcell_SLE PB_monocyte_CD PB_monocyte_HIVpos PB_monocyte_MG PB_monocyte_MS PB_monocyte_SLE PB_monocyte_UC PB_PMN_normal	9	PB_CD4T_CD PB_CD4T_GD PB_CD4T_JIA PB_CD4T_SLE PB_CD4T_UC PB_CD8T_CD PB_CD8T_UC	7
	cg00073090			Island		PB_CD4T_CD PB_CD4T_GD PB_CD4T_JIA PB_CD4T_SLE PB_CD4T_UC	5	PB_Bcell_normal PB_Bcell_RA PB_Bcell_SLE PB_LCL_normal PB_monocyte_CD PB_monocyte_HIVpos PB_monocyte_MG PB_monocyte_MS PB_monocyte_SLE PB_monocyte_tuberculosis PB_monocyte_UC PB_PMN_normal	12
	cg00073460	ZC3H12D	340152		TSS1500	PB_PMN_normal	1	PB_Bcell_SLE PB_CD4T_SLE PB_CD4T_UC PB_LCL_normal	4
	cg00074348	APLNR	187		TSS1500	PB_monocyte_SLE	1	PB_LCL_normal	1
	cg00075975	PGBD5	79605	N_Shore	Body	PB_Bcell_SLE PB_CD4T_SLE PB_monocyte_CD PB_monocyte_HIVpos PB_monocyte_MG PB_monocyte_MS PB_monocyte_SLE PB_monocyte_tuberculosis PB_monocyte_UC PB_PMN_normal	10	PB_LCL_normal	1
	cg00076555	BSN	8927		3'UTR	PB_Bcell_SLE PB_CD4T_SLE PB_monocyte_CD PB_monocyte_HIVpos PB_monocyte_MG PB_monocyte_MS PB_monocyte_SLE PB_monocyte_tuberculosis PB_monocyte_UC PB_PMN_normal	10	PB_LCL_normal	1
	cg00076653	C1QTNF7	114905		Body	PB_CD4T_JIA PB_CD4T_UC	2	PB_monocyte_CD PB_monocyte_HIVpos PB_monocyte_MG PB_monocyte_tuberculosis PB_PMN_normal	5
	cg00076797	CYMP	643160		TSS1500	PB_Bcell_SLE PB_CD4T_CD PB_CD4T_GD PB_CD4T_JIA PB_CD4T_SLE PB_CD4T_UC PB_monocyte_CD PB_monocyte_HIVpos PB_monocyte_MG PB_monocyte_MS PB_monocyte_normal PB_monocyte_SLE PB_monocyte_tuberculosis PB_monocyte_UC PB_PMN_normal	15	PB_LCL_normal	1
	cg00077299	USP18	11274	N_Shore	TSS200	PB_monocyte_HIVpos PB_monocyte_tuberculosis	2	PB_Bcell_SLE PB_monocyte_MG PB_monocyte_SLE	3
	cg00078299	ZHX1	11244	N_Shore	5'UTR	PB_Bcell_RA PB_Bcell_SLE	2	PB_monocyte_CD PB_monocyte_HIVpos PB_monocyte_MG PB_monocyte_MS PB_monocyte_SLE PB_monocyte_tuberculosis PB_monocyte_UC PB_PMN_normal	8
	cg00078513	SNORD115-40	100033814		TSS1500	PB_monocyte_MG PB_monocyte_MS PB_monocyte_UC	3	PB_LCL_normal	1
	cg00081087	AAA1;NPSR1	100329167;387129		Body	PB_Bcell_SLE PB_CD4T_JIA PB_CD4T_SLE PB_monocyte_CD PB_monocyte_HIVpos PB_monocyte_MG PB_monocyte_MS PB_monocyte_normal PB_monocyte_SLE PB_monocyte_tuberculosis PB_monocyte_UC PB_PMN_normal	12	PB_LCL_normal	1
	cg00082912					PB_monocyte_MS PB_monocyte_tuberculosis PB_PMN_normal	3	PB_CD4T_SLE PB_CD4T_UC PB_CD8T_CD PB_CD8T_UC PB_LCL_normal	5
	cg00083188	KCNMA1	3778		Body	PB_Bcell_RA PB_Bcell_SLE	2	PB_CD4T_UC PB_CD8T_GD PB_monocyte_CD PB_monocyte_HIVpos PB_monocyte_MG PB_monocyte_MS PB_monocyte_normal PB_monocyte_SLE PB_monocyte_tuberculosis PB_monocyte_UC PB_PMN_normal	11
	cg00083596	SDK1	221935		Body	PB_Bcell_SLE PB_CD4T_CD PB_CD4T_GD PB_CD4T_JIA PB_CD4T_normal PB_CD4T_SLE PB_CD4T_UC PB_CD8T_CD PB_CD8T_GD PB_CD8T_normal PB_CD8T_UC PB_monocyte_CD PB_monocyte_HIVpos PB_monocyte_MG PB_monocyte_MS PB_monocyte_normal PB_monocyte_SLE PB_monocyte_tuberculosis PB_monocyte_UC PB_PMN_normal	20	PB_LCL_normal	1
	cg00084577	SNORA30;SRCAP	677813;10847		TSS1500;Body	PB_Bcell_normal PB_Bcell_RA PB_Bcell_SLE PB_CD4T_CD PB_CD4T_GD PB_CD4T_JIA PB_CD4T_normal PB_CD4T_SLE PB_CD4T_UC PB_CD8T_CD PB_CD8T_GD PB_CD8T_UC PB_monocyte_CD PB_monocyte_HIVpos PB_monocyte_MG PB_monocyte_MS PB_monocyte_SLE PB_monocyte_UC	18	PB_PMN_normal	1
	cg00084720					PB_Bcell_SLE PB_monocyte_CD PB_monocyte_HIVpos PB_monocyte_MG PB_monocyte_MS PB_monocyte_normal PB_monocyte_SLE PB_monocyte_tuberculosis PB_monocyte_UC PB_PMN_normal	10	PB_LCL_normal	1
	cg00086493	KLK12	43849	Island	Body	PB_Bcell_SLE PB_CD4T_JIA PB_CD4T_SLE PB_monocyte_CD PB_monocyte_HIVpos PB_monocyte_MG PB_monocyte_MS PB_monocyte_SLE PB_monocyte_tuberculosis PB_monocyte_UC PB_PMN_normal	11	PB_LCL_normal	1
	cg00087067	ADAMTS16	170690		Body	PB_Bcell_RA PB_Bcell_SLE PB_CD4T_CD PB_CD4T_GD PB_CD4T_JIA PB_CD4T_SLE PB_CD4T_UC PB_monocyte_CD PB_monocyte_HIVpos PB_monocyte_MG PB_monocyte_MS PB_monocyte_SLE PB_monocyte_tuberculosis PB_monocyte_UC PB_PMN_normal	15	PB_LCL_normal	1
	cg00088251	ATAD3A	55210	S_Shore	5'UTR;Body	PB_CD4T_GD PB_CD4T_SLE PB_CD4T_UC PB_CD8T_GD PB_monocyte_HIVpos PB_monocyte_MS PB_monocyte_SLE PB_monocyte_tuberculosis PB_monocyte_UC	9	PB_Bcell_RA PB_Bcell_SLE	2
	cg00089453	SYNPO	11346	N_Shore	Body	PB_Bcell_RA PB_Bcell_SLE	2	PB_CD4T_CD PB_CD4T_GD PB_CD4T_JIA PB_CD4T_SLE PB_CD4T_UC PB_monocyte_CD	6
	cg00089814					PB_Bcell_normal PB_Bcell_RA PB_Bcell_SLE PB_CD4T_CD PB_CD4T_GD PB_CD4T_JIA PB_CD4T_SLE PB_CD4T_UC PB_CD8T_GD PB_monocyte_CD PB_monocyte_HIVpos PB_monocyte_MG PB_monocyte_MS PB_monocyte_normal PB_monocyte_SLE PB_monocyte_tuberculosis PB_monocyte_UC PB_PMN_normal	18	PB_LCL_normal	1
	cg00090309			N_Shore		PB_Bcell_SLE PB_CD4T_SLE PB_monocyte_CD PB_monocyte_HIVpos PB_monocyte_MG PB_monocyte_MS PB_monocyte_SLE PB_monocyte_tuberculosis PB_monocyte_UC PB_PMN_normal	10	PB_LCL_normal	1
	cg00090431			N_Shelf		PB_Bcell_RA PB_Bcell_SLE PB_CD4T_CD PB_CD4T_JIA PB_CD4T_SLE PB_monocyte_CD PB_monocyte_HIVpos PB_monocyte_MG PB_monocyte_MS PB_monocyte_normal PB_monocyte_SLE PB_monocyte_tuberculosis PB_monocyte_UC PB_PMN_normal	14	PB_LCL_normal	1
	cg00091302					PB_CD4T_CD PB_CD4T_GD PB_CD4T_JIA PB_CD4T_normal PB_CD4T_SLE PB_CD4T_UC PB_CD8T_CD PB_CD8T_GD PB_CD8T_normal PB_CD8T_UC	10	PB_Bcell_RA PB_Bcell_SLE PB_monocyte_tuberculosis	3
	cg00091349	MED12L;P2RY13	116931;53829		TSS1500;Body	PB_Bcell_SLE PB_CD4T_CD PB_CD4T_GD PB_CD4T_JIA PB_CD4T_SLE PB_CD4T_UC PB_CD8T_CD PB_CD8T_GD	8	PB_monocyte_CD PB_monocyte_MG PB_monocyte_MS PB_monocyte_SLE PB_monocyte_tuberculosis	5
	cg00092443			N_Shore		PB_Bcell_SLE PB_CD4T_SLE PB_CD4T_UC PB_monocyte_HIVpos PB_monocyte_MG PB_monocyte_MS PB_monocyte_SLE PB_monocyte_UC PB_PMN_normal	9	PB_LCL_normal	1
	cg00093099	EMILIN2	84034	S_Shore	Body	PB_CD8T_CD	1	PB_monocyte_CD PB_monocyte_MG PB_monocyte_MS PB_monocyte_SLE PB_monocyte_tuberculosis PB_monocyte_UC PB_PMN_normal	7
	cg00093433			N_Shore		PB_PMN_normal	1	PB_CD4T_CD PB_CD4T_GD PB_CD4T_JIA PB_CD4T_normal PB_CD4T_SLE PB_CD4T_UC PB_CD8T_CD PB_LCL_normal PB_monocyte_CD PB_monocyte_HIVpos PB_monocyte_MG PB_monocyte_MS PB_monocyte_SLE PB_monocyte_UC	14
	cg00093542	TRIM35	23087	N_Shore	3'UTR	PB_Bcell_RA PB_Bcell_SLE PB_CD4T_SLE	3	PB_PMN_normal	1
	cg00093643	CASC4	113201	N_Shore	TSS1500	PB_CD4T_GD PB_CD8T_GD	2	PB_monocyte_CD PB_monocyte_MG PB_monocyte_MS PB_monocyte_SLE PB_monocyte_tuberculosis PB_monocyte_UC	6
	cg00094734					PB_Bcell_SLE PB_CD4T_SLE PB_monocyte_CD PB_monocyte_HIVpos PB_monocyte_MG PB_monocyte_MS PB_monocyte_SLE PB_monocyte_tuberculosis PB_monocyte_UC PB_PMN_normal	10	PB_LCL_normal	1
	cg00094744			N_Shelf		PB_monocyte_CD PB_monocyte_MS PB_monocyte_SLE PB_monocyte_tuberculosis	4	PB_LCL_normal	1
	cg00095930					PB_Bcell_SLE PB_CD4T_SLE PB_monocyte_SLE	3	PB_LCL_normal	1
	cg00097415	METTL2B	55798	S_Shelf	Body	PB_Bcell_SLE PB_CD4T_GD PB_CD4T_SLE PB_CD8T_GD PB_monocyte_HIVpos PB_monocyte_MS PB_monocyte_SLE	7	PB_monocyte_tuberculosis	1
	cg00097645	OR7D4	125958		1stExon	PB_Bcell_SLE PB_CD4T_CD PB_CD4T_JIA PB_CD4T_SLE PB_monocyte_CD PB_monocyte_HIVpos PB_monocyte_MG PB_monocyte_MS PB_monocyte_SLE PB_monocyte_tuberculosis PB_monocyte_UC PB_PMN_normal	12	PB_LCL_normal	1
	cg00097790	LOC645166	645166		TSS200;Body	PB_Bcell_normal PB_Bcell_RA PB_Bcell_SLE PB_CD4T_CD PB_CD4T_GD PB_CD4T_JIA PB_CD4T_SLE PB_CD4T_UC PB_CD8T_GD PB_monocyte_CD PB_monocyte_HIVpos PB_monocyte_MG PB_monocyte_MS PB_monocyte_SLE PB_monocyte_tuberculosis PB_monocyte_UC PB_PMN_normal	17	PB_LCL_normal	1
	cg00098029			Island		PB_Bcell_SLE PB_CD4T_JIA PB_CD4T_SLE PB_monocyte_HIVpos PB_monocyte_SLE	5	PB_LCL_normal	1
	cg00098732	HS6ST2	90161		TSS1500	PB_Bcell_SLE PB_monocyte_CD PB_monocyte_HIVpos PB_monocyte_MG PB_monocyte_MS PB_monocyte_SLE PB_monocyte_tuberculosis PB_monocyte_UC PB_PMN_normal	9	PB_LCL_normal	1
	cg00098819			S_Shelf		PB_Bcell_SLE PB_CD4T_CD PB_CD4T_GD PB_CD4T_JIA PB_CD4T_SLE PB_CD4T_UC PB_monocyte_CD PB_monocyte_HIVpos PB_monocyte_MG PB_monocyte_MS PB_monocyte_SLE PB_monocyte_tuberculosis PB_monocyte_UC PB_PMN_normal	14	PB_LCL_normal	1
	cg00100420					PB_Bcell_SLE	1	PB_LCL_normal PB_monocyte_CD PB_monocyte_HIVpos PB_monocyte_MG PB_monocyte_MS PB_monocyte_normal PB_monocyte_SLE PB_monocyte_tuberculosis PB_monocyte_UC PB_PMN_normal	10
	cg00101629	KIAA1026			Body	PB_Bcell_SLE PB_CD4T_CD PB_CD4T_GD PB_CD4T_JIA PB_CD4T_SLE PB_CD4T_UC PB_CD8T_CD PB_CD8T_GD PB_CD8T_UC PB_PMN_normal	10	PB_monocyte_CD PB_monocyte_MG PB_monocyte_MS PB_monocyte_SLE	4
	cg00103299					PB_Bcell_normal PB_Bcell_RA PB_Bcell_SLE PB_CD8T_GD PB_monocyte_CD PB_monocyte_HIVpos PB_monocyte_MG PB_monocyte_MS PB_monocyte_normal PB_monocyte_SLE PB_monocyte_UC PB_PMN_normal	12	PB_CD4T_CD PB_CD4T_JIA PB_CD4T_SLE PB_CD4T_UC	4
	cg00104562	FCER2	2208		TSS200	PB_CD4T_CD PB_CD4T_GD PB_CD4T_JIA PB_CD4T_normal PB_CD4T_SLE PB_CD4T_UC PB_CD8T_CD PB_CD8T_GD PB_CD8T_normal PB_CD8T_UC PB_monocyte_CD PB_monocyte_HIVpos PB_monocyte_MG PB_monocyte_MS PB_monocyte_normal PB_monocyte_SLE PB_monocyte_UC PB_PMN_normal	18	PB_Bcell_RA PB_Bcell_SLE PB_LCL_normal	3
	cg00105306	WDR73	84942	N_Shelf	Body	PB_Bcell_normal PB_Bcell_RA PB_Bcell_SLE PB_CD4T_CD PB_CD4T_GD PB_CD4T_JIA PB_CD4T_normal PB_CD4T_SLE PB_CD4T_UC PB_CD8T_CD PB_CD8T_GD PB_CD8T_normal PB_CD8T_UC PB_LCL_normal PB_monocyte_HIVpos PB_monocyte_MS PB_monocyte_SLE PB_monocyte_UC	18	PB_PMN_normal	1
	cg00105640	LOC388588	388588	S_Shelf	Body	PB_CD4T_CD PB_CD4T_GD PB_CD4T_JIA PB_CD4T_normal PB_CD4T_SLE PB_CD4T_UC PB_CD8T_CD PB_CD8T_GD PB_CD8T_UC	9	PB_monocyte_CD PB_monocyte_MG PB_monocyte_tuberculosis PB_PMN_normal	4
	cg00106345			S_Shore		PB_CD4T_GD	1	PB_Bcell_SLE PB_monocyte_CD PB_monocyte_HIVpos PB_monocyte_MG PB_monocyte_tuberculosis PB_monocyte_UC PB_PMN_normal	7
	cg00106565	DPYSL3	1809		Body	PB_Bcell_SLE PB_CD4T_CD PB_CD4T_SLE PB_CD4T_UC PB_monocyte_CD PB_monocyte_HIVpos PB_monocyte_MS PB_monocyte_normal PB_monocyte_SLE PB_monocyte_tuberculosis PB_monocyte_UC PB_PMN_normal	12	PB_LCL_normal	1
	cg00107970					PB_CD4T_CD PB_CD4T_GD PB_CD4T_JIA PB_CD4T_SLE PB_CD4T_UC PB_CD8T_CD PB_CD8T_UC	7	PB_Bcell_normal PB_Bcell_RA PB_Bcell_SLE PB_LCL_normal PB_monocyte_CD PB_monocyte_HIVpos PB_monocyte_MG PB_monocyte_MS PB_monocyte_SLE PB_monocyte_tuberculosis PB_monocyte_UC PB_PMN_normal	12
	cg00108098	SEMA5B	54437	N_Shelf	Body	PB_Bcell_RA PB_Bcell_SLE PB_monocyte_CD PB_monocyte_HIVpos PB_monocyte_MG PB_monocyte_MS PB_monocyte_SLE PB_monocyte_tuberculosis PB_monocyte_UC PB_PMN_normal	10	PB_LCL_normal	1
	cg00109764					PB_Bcell_normal PB_Bcell_RA PB_Bcell_SLE PB_CD4T_CD PB_CD4T_GD PB_CD4T_JIA PB_CD4T_normal PB_CD4T_SLE PB_CD4T_UC PB_CD8T_CD PB_CD8T_GD PB_CD8T_UC	12	PB_monocyte_MG PB_monocyte_SLE	2
	cg00110545			S_Shelf		PB_monocyte_HIVpos PB_monocyte_MS	2	PB_CD4T_CD PB_CD4T_GD PB_CD4T_JIA PB_CD4T_UC PB_CD8T_CD PB_CD8T_GD PB_CD8T_UC PB_LCL_normal	8
	cg00112238	SSBP3	23648	N_Shelf	Body	PB_CD4T_GD PB_CD4T_SLE	2	PB_Bcell_normal PB_Bcell_SLE PB_monocyte_CD PB_monocyte_HIVpos PB_monocyte_MG PB_monocyte_MS PB_monocyte_SLE PB_monocyte_tuberculosis PB_monocyte_UC PB_PMN_normal	10
	cg00112314			Island		PB_CD4T_CD PB_CD4T_GD PB_CD4T_JIA PB_CD4T_SLE PB_CD4T_UC PB_CD8T_GD PB_monocyte_MS PB_monocyte_tuberculosis	8	PB_Bcell_SLE PB_LCL_normal	2
	cg00112341	ERC2	26059		Body	PB_monocyte_CD PB_monocyte_HIVpos PB_monocyte_MG PB_monocyte_MS PB_monocyte_SLE PB_monocyte_tuberculosis PB_monocyte_UC PB_PMN_normal	8	PB_LCL_normal	1
	cg00113020	LILRB4	11006		TSS1500	PB_CD4T_CD PB_CD4T_GD PB_CD4T_JIA PB_CD4T_normal PB_CD4T_SLE PB_CD4T_UC PB_CD8T_CD PB_CD8T_GD PB_CD8T_normal PB_CD8T_UC PB_monocyte_CD PB_monocyte_HIVpos PB_monocyte_MS PB_monocyte_normal PB_monocyte_SLE PB_monocyte_tuberculosis PB_monocyte_UC PB_PMN_normal	18	PB_Bcell_RA PB_Bcell_SLE	2
	cg00113369	FLJ42875	440556	N_Shore	Body	PB_Bcell_RA PB_Bcell_SLE PB_CD4T_CD PB_CD4T_GD PB_CD4T_JIA PB_CD4T_SLE PB_CD4T_UC PB_CD8T_GD PB_monocyte_CD PB_monocyte_HIVpos PB_monocyte_MG PB_monocyte_MS PB_monocyte_normal PB_monocyte_SLE PB_monocyte_tuberculosis PB_monocyte_UC PB_PMN_normal	17	PB_LCL_normal	1
	cg00113675	HLA-H	3136	Island	TSS200	PB_CD4T_GD PB_CD4T_SLE	2	PB_Bcell_normal PB_Bcell_RA PB_Bcell_SLE PB_LCL_normal PB_monocyte_CD PB_monocyte_HIVpos PB_monocyte_MG PB_monocyte_MS PB_monocyte_SLE PB_monocyte_tuberculosis PB_monocyte_UC PB_PMN_normal	12
	cg00115639					PB_Bcell_normal PB_Bcell_RA PB_Bcell_SLE PB_CD4T_CD PB_CD4T_GD PB_CD4T_JIA PB_CD4T_normal PB_CD4T_SLE PB_CD4T_UC PB_CD8T_CD PB_CD8T_UC PB_monocyte_HIVpos	12	PB_monocyte_MG	1
	cg00116430					PB_CD4T_CD PB_CD4T_GD PB_CD4T_JIA PB_CD4T_SLE PB_CD4T_UC PB_CD8T_CD PB_CD8T_UC	7	PB_monocyte_MG PB_monocyte_tuberculosis	2
	cg00116699	HDAC4	9759		Body	PB_Bcell_RA PB_Bcell_SLE PB_CD4T_CD PB_CD4T_GD PB_CD4T_JIA PB_CD4T_SLE PB_CD4T_UC PB_CD8T_CD PB_CD8T_UC PB_monocyte_HIVpos PB_monocyte_MG PB_monocyte_MS PB_monocyte_SLE	13	PB_PMN_normal	1
	cg00117599					PB_Bcell_SLE PB_monocyte_MS	2	PB_CD4T_CD PB_CD4T_GD PB_CD4T_JIA PB_CD4T_SLE PB_CD4T_UC PB_CD8T_CD PB_CD8T_GD PB_CD8T_UC	8
	cg00118808			N_Shore		PB_CD4T_CD PB_CD4T_GD PB_CD4T_JIA PB_CD4T_SLE PB_CD4T_UC PB_CD8T_CD	6	PB_Bcell_normal PB_Bcell_RA PB_Bcell_SLE PB_monocyte_CD PB_monocyte_HIVpos PB_monocyte_MG PB_monocyte_MS PB_monocyte_SLE PB_monocyte_tuberculosis PB_monocyte_UC PB_PMN_normal	11
	cg00118989	TRPC7	57113		TSS1500	PB_monocyte_CD PB_monocyte_MS PB_monocyte_tuberculosis PB_PMN_normal	4	PB_LCL_normal	1
	cg00121045	UNKL	64718	S_Shore	3'UTR	PB_Bcell_RA PB_Bcell_SLE PB_CD4T_CD PB_CD4T_GD PB_CD4T_JIA PB_CD4T_SLE PB_CD4T_UC PB_CD8T_CD PB_CD8T_UC	9	PB_monocyte_tuberculosis PB_PMN_normal	2
	cg00122347	TMEM180	79847		3'UTR	PB_Bcell_normal PB_Bcell_RA PB_Bcell_SLE PB_monocyte_CD PB_monocyte_HIVpos PB_monocyte_MG PB_monocyte_MS PB_monocyte_SLE PB_monocyte_UC PB_PMN_normal	10	PB_CD4T_CD PB_CD4T_GD PB_CD4T_JIA PB_CD4T_SLE PB_CD4T_UC PB_CD8T_CD PB_CD8T_UC	7
	cg00122659					PB_Bcell_normal PB_Bcell_RA PB_Bcell_SLE PB_LCL_normal PB_monocyte_CD PB_monocyte_HIVpos PB_monocyte_MG PB_monocyte_MS PB_monocyte_SLE PB_monocyte_tuberculosis PB_monocyte_UC PB_PMN_normal	12	PB_CD4T_JIA PB_CD4T_SLE PB_CD4T_UC	3
	cg00123478	ZNF518B	85460	Island	5'UTR	PB_PMN_normal	1	PB_CD4T_UC PB_CD8T_UC PB_LCL_normal	3
	cg00124004	CPNE3	8895	Island	5'UTR	PB_CD8T_CD	1	PB_Bcell_SLE PB_monocyte_CD PB_monocyte_HIVpos PB_monocyte_MG PB_monocyte_MS PB_monocyte_SLE PB_monocyte_tuberculosis PB_monocyte_UC PB_PMN_normal	9
	cg00124095					PB_CD4T_SLE	1	PB_CD8T_UC PB_monocyte_MG	2
	cg00126698	BTK	695		5'UTR	PB_CD4T_CD PB_CD4T_GD PB_CD4T_JIA PB_CD4T_normal PB_CD4T_SLE PB_CD4T_UC PB_CD8T_CD PB_CD8T_GD PB_CD8T_normal PB_CD8T_UC PB_monocyte_CD PB_monocyte_HIVpos PB_monocyte_MS PB_monocyte_UC PB_PMN_normal	15	PB_LCL_normal	1
	cg00127487			N_Shore		PB_CD4T_CD PB_CD4T_GD PB_CD4T_JIA PB_CD4T_SLE PB_CD4T_UC PB_CD8T_CD PB_CD8T_GD PB_CD8T_UC	8	PB_monocyte_MG	1
	cg00128482	PI15	51050		5'UTR	PB_Bcell_SLE PB_CD4T_SLE PB_CD4T_UC PB_monocyte_CD PB_monocyte_HIVpos PB_monocyte_MS PB_monocyte_SLE PB_monocyte_tuberculosis PB_monocyte_UC PB_PMN_normal	10	PB_LCL_normal	1
	cg00130342			N_Shelf		PB_Bcell_SLE PB_CD4T_SLE	2	PB_monocyte_MG PB_monocyte_tuberculosis	2
	cg00130947	LAMA2	3908		Body	PB_Bcell_SLE PB_monocyte_CD PB_monocyte_HIVpos PB_monocyte_MS PB_monocyte_SLE PB_monocyte_tuberculosis PB_monocyte_UC PB_PMN_normal	8	PB_LCL_normal	1
	cg00133624	EFCAB4B	84766		Body	PB_CD4T_GD PB_CD4T_SLE	2	PB_Bcell_normal PB_Bcell_RA PB_Bcell_SLE PB_monocyte_CD PB_monocyte_HIVpos PB_monocyte_MG PB_monocyte_MS PB_monocyte_tuberculosis PB_monocyte_UC PB_PMN_normal	10
	cg00134539	UBASH3A	53347		1stExon	PB_Bcell_RA PB_Bcell_SLE PB_LCL_normal PB_monocyte_CD PB_monocyte_HIVpos PB_monocyte_MG PB_monocyte_MS PB_monocyte_SLE PB_monocyte_tuberculosis PB_monocyte_UC PB_PMN_normal	11	PB_CD4T_CD PB_CD4T_GD PB_CD4T_JIA PB_CD4T_UC PB_CD8T_CD PB_CD8T_UC	6
	cg00136405	IL21	59067		1stExon;5'UTR	PB_Bcell_SLE PB_CD4T_SLE PB_monocyte_CD PB_monocyte_HIVpos PB_monocyte_MG PB_monocyte_MS PB_monocyte_SLE PB_monocyte_tuberculosis PB_monocyte_UC PB_PMN_normal	10	PB_LCL_normal	1
	cg00136477	C1QC	714	N_Shelf	5'UTR	PB_Bcell_SLE PB_monocyte_CD PB_monocyte_HIVpos PB_monocyte_MS PB_monocyte_normal PB_monocyte_SLE PB_monocyte_tuberculosis PB_monocyte_UC	8	PB_LCL_normal	1
	cg00139477	ST8SIA4	7903	N_Shore	Body	PB_CD4T_CD PB_CD4T_GD PB_CD4T_JIA PB_CD4T_SLE	4	PB_Bcell_normal PB_Bcell_RA PB_Bcell_SLE PB_LCL_normal PB_monocyte_CD PB_monocyte_HIVpos PB_monocyte_MG PB_monocyte_MS PB_monocyte_SLE PB_monocyte_tuberculosis PB_monocyte_UC PB_PMN_normal	12
	cg00139681					PB_Bcell_RA PB_Bcell_SLE PB_CD4T_CD PB_CD4T_JIA PB_CD4T_SLE PB_CD4T_UC PB_CD8T_CD PB_CD8T_UC	8	PB_monocyte_CD PB_monocyte_HIVpos PB_monocyte_MG PB_monocyte_SLE PB_monocyte_tuberculosis PB_monocyte_UC PB_PMN_normal	7
	cg00142482	C10orf128	170371		TSS1500	PB_CD4T_CD PB_CD4T_GD PB_CD4T_JIA PB_CD4T_SLE PB_CD4T_UC PB_CD8T_CD PB_CD8T_GD PB_CD8T_UC	8	PB_monocyte_MG PB_monocyte_SLE PB_monocyte_tuberculosis PB_monocyte_UC	4
	cg00143376	NMUR1	10316	N_Shore	Body	PB_CD4T_JIA PB_CD4T_SLE PB_CD4T_UC	3	PB_monocyte_CD PB_monocyte_MG PB_monocyte_tuberculosis PB_PMN_normal	4
	cg00145118	GNPDA1	10007	S_Shore	TSS1500	PB_Bcell_RA PB_Bcell_SLE PB_CD4T_CD PB_CD4T_GD PB_CD4T_JIA PB_CD4T_normal PB_CD4T_SLE PB_CD4T_UC PB_CD8T_CD PB_CD8T_GD PB_CD8T_UC PB_monocyte_HIVpos PB_monocyte_MS PB_monocyte_SLE	14	PB_PMN_normal	1
	cg00145150	DKFZp434J0226	93429		Body	PB_Bcell_SLE PB_CD4T_GD PB_CD4T_SLE PB_monocyte_CD PB_monocyte_HIVpos PB_monocyte_MG PB_monocyte_MS PB_monocyte_normal PB_monocyte_SLE PB_monocyte_tuberculosis PB_monocyte_UC PB_PMN_normal	12	PB_LCL_normal	1
	cg00145915					PB_CD4T_CD PB_CD4T_GD PB_CD4T_JIA PB_CD4T_normal PB_CD4T_SLE PB_CD4T_UC PB_CD8T_CD PB_CD8T_GD PB_CD8T_normal PB_CD8T_UC PB_monocyte_CD PB_monocyte_HIVpos PB_monocyte_MG PB_monocyte_MS PB_monocyte_normal PB_monocyte_SLE PB_monocyte_tuberculosis PB_monocyte_UC PB_PMN_normal	19	PB_Bcell_RA	1
	cg00146027					PB_Bcell_SLE	1	PB_CD4T_SLE	1
	cg00146437					PB_Bcell_SLE PB_CD4T_CD PB_CD4T_GD PB_CD4T_JIA PB_CD4T_SLE PB_CD4T_UC PB_monocyte_CD PB_monocyte_HIVpos PB_monocyte_MG PB_monocyte_MS PB_monocyte_normal PB_monocyte_SLE PB_monocyte_tuberculosis PB_monocyte_UC PB_PMN_normal	15	PB_LCL_normal	1
	cg00146864	MAP3K14	9020	N_Shore	5'UTR	PB_monocyte_MS PB_PMN_normal	2	PB_CD4T_CD PB_CD4T_GD PB_CD4T_JIA PB_CD4T_SLE PB_CD4T_UC PB_CD8T_CD PB_CD8T_UC PB_LCL_normal	8
	cg00147332					PB_CD4T_SLE PB_CD8T_CD	2	PB_monocyte_CD PB_monocyte_MG PB_monocyte_tuberculosis PB_monocyte_UC PB_PMN_normal	5
	cg00147638	RUNX3	864	N_Shore	3'UTR	PB_CD4T_CD PB_CD4T_GD PB_CD4T_JIA PB_CD4T_SLE PB_CD4T_UC PB_monocyte_CD PB_monocyte_HIVpos PB_monocyte_MG PB_monocyte_MS PB_monocyte_normal PB_monocyte_SLE PB_monocyte_tuberculosis PB_monocyte_UC PB_PMN_normal	14	PB_LCL_normal	1
	cg00147751	GATS;PVRIG	352954;79037		3'UTR;Body	PB_monocyte_CD PB_monocyte_HIVpos PB_monocyte_MG PB_monocyte_MS PB_monocyte_SLE PB_monocyte_tuberculosis PB_monocyte_UC PB_PMN_normal	8	PB_CD4T_CD PB_CD4T_GD PB_CD4T_JIA PB_CD4T_SLE PB_CD4T_UC PB_CD8T_CD PB_CD8T_UC PB_LCL_normal	8
	cg00147943	GNG12	55970		5'UTR	PB_Bcell_normal PB_Bcell_RA PB_Bcell_SLE PB_CD4T_CD PB_CD4T_GD PB_CD4T_JIA PB_CD4T_normal PB_CD4T_SLE PB_CD4T_UC PB_CD8T_CD PB_CD8T_GD PB_CD8T_normal PB_CD8T_UC PB_monocyte_CD PB_monocyte_HIVpos PB_monocyte_MS PB_monocyte_normal PB_monocyte_SLE PB_monocyte_tuberculosis PB_monocyte_UC PB_PMN_normal	21	PB_LCL_normal	1
	cg00151271	AFAP1	60312		Body	PB_Bcell_SLE PB_CD4T_CD PB_CD4T_GD PB_CD4T_JIA PB_CD4T_SLE PB_CD4T_UC PB_monocyte_CD PB_monocyte_MS PB_monocyte_SLE PB_monocyte_UC PB_PMN_normal	11	PB_LCL_normal	1
	cg00152117	ARHGEF11	9826		Body	PB_Bcell_SLE PB_CD4T_JIA PB_CD4T_SLE PB_CD4T_UC PB_monocyte_CD PB_monocyte_HIVpos PB_monocyte_MG PB_monocyte_MS PB_monocyte_SLE PB_monocyte_tuberculosis PB_monocyte_UC PB_PMN_normal	12	PB_LCL_normal	1
	cg00153306	TMIE	259236	N_Shore	TSS1500	PB_CD4T_JIA PB_CD4T_SLE PB_CD4T_UC	3	PB_LCL_normal PB_monocyte_CD PB_monocyte_HIVpos PB_monocyte_MG PB_monocyte_MS PB_monocyte_SLE PB_monocyte_tuberculosis PB_monocyte_UC PB_PMN_normal	9
	cg00153395	JAK1	3716		Body	PB_CD4T_CD PB_CD4T_GD PB_CD4T_JIA PB_CD4T_normal PB_CD4T_SLE PB_CD4T_UC PB_CD8T_CD PB_CD8T_GD PB_CD8T_UC	9	PB_Bcell_SLE PB_monocyte_CD PB_monocyte_MG PB_monocyte_MS PB_monocyte_SLE PB_monocyte_tuberculosis PB_monocyte_UC	7
	cg00154119			N_Shelf		PB_Bcell_normal PB_Bcell_RA PB_Bcell_SLE PB_CD4T_CD PB_CD4T_GD PB_CD4T_JIA PB_CD4T_SLE PB_CD4T_UC PB_CD8T_CD PB_CD8T_UC PB_LCL_normal	11	PB_monocyte_MG PB_PMN_normal	2
	cg00155882	TRAPPC9	83696	Island	Body	PB_CD4T_JIA	1	PB_Bcell_SLE PB_CD4T_SLE PB_CD8T_UC PB_monocyte_MG PB_monocyte_SLE PB_monocyte_tuberculosis	6
	cg00156948			N_Shelf		PB_Bcell_SLE PB_CD4T_CD PB_CD4T_GD PB_CD4T_JIA PB_CD4T_SLE PB_CD4T_UC PB_CD8T_GD PB_monocyte_CD PB_monocyte_HIVpos PB_monocyte_MG PB_monocyte_MS PB_monocyte_SLE PB_monocyte_tuberculosis PB_monocyte_UC PB_PMN_normal	15	PB_LCL_normal	1
	cg00156995	LOC646982	646982		TSS1500	PB_CD4T_GD PB_CD4T_SLE PB_monocyte_MS PB_monocyte_SLE PB_monocyte_tuberculosis PB_PMN_normal	6	PB_Bcell_RA PB_Bcell_SLE PB_LCL_normal	3
	cg00157359	PELI3	246330	N_Shore	TSS1500	PB_CD4T_SLE PB_CD4T_UC	2	PB_Bcell_normal PB_Bcell_RA PB_Bcell_SLE PB_LCL_normal	4
	cg00157439	SMOC2	64094	S_Shore	Body	PB_Bcell_RA PB_Bcell_SLE PB_CD4T_CD PB_CD4T_GD PB_CD4T_JIA PB_CD4T_SLE PB_CD4T_UC PB_monocyte_CD PB_monocyte_HIVpos PB_monocyte_MG PB_monocyte_MS PB_monocyte_normal PB_monocyte_SLE PB_monocyte_tuberculosis PB_monocyte_UC PB_PMN_normal	16	PB_LCL_normal	1
	cg00157962	FAM102B	284611	N_Shore	TSS1500	PB_monocyte_HIVpos	1	PB_CD4T_JIA	1
	cg00159243	SELPLG	6404		5'UTR	PB_Bcell_normal PB_Bcell_RA PB_Bcell_SLE PB_LCL_normal	4	PB_CD8T_CD PB_CD8T_GD PB_CD8T_normal PB_CD8T_UC PB_monocyte_CD PB_monocyte_HIVpos PB_monocyte_MG PB_monocyte_normal PB_monocyte_SLE PB_monocyte_tuberculosis PB_monocyte_UC PB_PMN_normal	12
	cg00159523	TCF7L2	6934	S_Shore	Body	PB_CD4T_CD PB_CD4T_GD PB_CD4T_JIA PB_CD4T_SLE PB_CD8T_CD PB_CD8T_UC	6	PB_monocyte_UC	1
	cg00159764	DLGAP4	22839	N_Shore	5'UTR	PB_Bcell_normal PB_Bcell_RA PB_Bcell_SLE PB_CD4T_CD PB_CD4T_GD PB_CD4T_JIA PB_CD4T_SLE PB_CD4T_UC PB_CD8T_GD PB_monocyte_CD PB_monocyte_HIVpos PB_monocyte_MG PB_monocyte_MS PB_monocyte_normal PB_monocyte_SLE PB_monocyte_tuberculosis PB_monocyte_UC PB_PMN_normal	18	PB_LCL_normal	1
	cg00160976	CLRN1OS	116933		Body	PB_Bcell_normal PB_Bcell_RA PB_Bcell_SLE PB_CD4T_CD PB_CD4T_GD PB_CD4T_JIA PB_CD4T_normal PB_CD4T_SLE PB_CD4T_UC PB_CD8T_CD PB_CD8T_GD PB_CD8T_UC PB_monocyte_CD PB_monocyte_HIVpos PB_monocyte_MG PB_monocyte_MS PB_monocyte_normal PB_monocyte_SLE PB_monocyte_tuberculosis PB_monocyte_UC PB_PMN_normal	21	PB_LCL_normal	1
	cg00161556	ZDHHC13	54503	N_Shore	TSS1500	PB_monocyte_SLE	1	PB_LCL_normal	1
	cg00162673	RNF11	26994	N_Shore	TSS1500	PB_CD4T_CD PB_CD4T_GD PB_CD4T_JIA PB_CD4T_SLE PB_CD4T_UC PB_CD8T_GD PB_monocyte_SLE PB_monocyte_tuberculosis PB_PMN_normal	9	PB_Bcell_normal PB_Bcell_RA PB_Bcell_SLE PB_LCL_normal	4
	cg00163459	MKKS	8195	N_Shelf	5'UTR	PB_Bcell_SLE PB_CD4T_SLE PB_monocyte_CD PB_monocyte_HIVpos PB_monocyte_MG PB_monocyte_MS PB_monocyte_normal PB_monocyte_SLE PB_monocyte_tuberculosis PB_monocyte_UC PB_PMN_normal	11	PB_LCL_normal	1
	cg00164189	MTP18;SEC14L2	51537;23541	N_Shore	TSS1500;3'UTR	PB_Bcell_SLE PB_monocyte_HIVpos PB_monocyte_SLE	3	PB_LCL_normal	1
	cg00166653	SLC8A1	6546		Body	PB_Bcell_SLE PB_CD4T_UC PB_monocyte_CD PB_monocyte_MG PB_monocyte_UC PB_PMN_normal	6	PB_LCL_normal	1
	cg00166915	MEG8	79104		Body	PB_Bcell_normal PB_Bcell_RA PB_Bcell_SLE PB_CD4T_CD PB_CD4T_GD PB_CD4T_JIA PB_CD4T_SLE PB_CD4T_UC PB_monocyte_CD PB_monocyte_HIVpos PB_monocyte_MG PB_monocyte_MS PB_monocyte_normal PB_monocyte_SLE PB_monocyte_tuberculosis PB_monocyte_UC PB_PMN_normal	17	PB_LCL_normal	1
	cg00167670					PB_Bcell_SLE PB_CD4T_SLE PB_monocyte_CD PB_monocyte_HIVpos PB_monocyte_MS PB_monocyte_normal PB_monocyte_SLE PB_monocyte_tuberculosis PB_monocyte_UC PB_PMN_normal	10	PB_LCL_normal	1
	cg00168694	ETS2	2114	N_Shore	Body	PB_Bcell_RA PB_Bcell_SLE PB_CD4T_CD PB_CD4T_GD PB_CD4T_JIA PB_CD4T_SLE PB_CD4T_UC PB_CD8T_CD PB_CD8T_UC PB_LCL_normal	10	PB_monocyte_CD PB_monocyte_HIVpos PB_monocyte_MG PB_monocyte_MS PB_monocyte_SLE PB_monocyte_tuberculosis PB_monocyte_UC PB_PMN_normal	8
	cg00169122	ANKRD11	29123	S_Shore	5'UTR	PB_Bcell_SLE PB_CD4T_CD PB_CD4T_GD PB_CD4T_SLE PB_CD4T_UC PB_monocyte_HIVpos PB_monocyte_MS PB_PMN_normal	8	PB_LCL_normal	1
	cg00170295	LOC100287718			Body	PB_Bcell_SLE PB_monocyte_CD PB_monocyte_HIVpos PB_monocyte_MG PB_monocyte_MS PB_monocyte_SLE PB_monocyte_tuberculosis PB_monocyte_UC PB_PMN_normal	9	PB_LCL_normal	1
	cg00170438	HRH3	11255	N_Shore	Body	PB_monocyte_HIVpos PB_monocyte_MG PB_monocyte_tuberculosis	3	PB_Bcell_normal PB_Bcell_RA PB_Bcell_SLE PB_CD4T_CD PB_CD4T_GD PB_CD4T_SLE PB_CD4T_UC PB_CD8T_CD PB_CD8T_UC PB_LCL_normal	10
	cg00171092	ITGB5	3693		Body	PB_Bcell_SLE PB_CD4T_SLE PB_monocyte_CD PB_monocyte_HIVpos PB_monocyte_MG PB_monocyte_MS PB_monocyte_SLE PB_monocyte_tuberculosis PB_monocyte_UC PB_PMN_normal	10	PB_LCL_normal	1
	cg00174508	BTBD11	121551		Body	PB_Bcell_SLE PB_CD4T_CD PB_CD4T_GD PB_CD4T_JIA PB_CD4T_normal PB_CD4T_SLE PB_CD4T_UC PB_CD8T_CD PB_CD8T_GD PB_CD8T_normal PB_CD8T_UC PB_monocyte_CD PB_monocyte_HIVpos PB_monocyte_MG PB_monocyte_MS PB_monocyte_normal PB_monocyte_SLE PB_monocyte_tuberculosis PB_monocyte_UC PB_PMN_normal	20	PB_LCL_normal	1
	cg00174718					PB_Bcell_SLE PB_PMN_normal	2	PB_monocyte_CD PB_monocyte_MG PB_monocyte_MS PB_monocyte_SLE	4
	cg00175403			N_Shelf		PB_monocyte_tuberculosis PB_PMN_normal	2	PB_CD4T_GD PB_LCL_normal	2
	cg00175487	MIR380;MIR299	494329;407023		TSS1500;Body	PB_Bcell_SLE PB_CD4T_GD PB_CD4T_SLE PB_CD4T_UC PB_monocyte_CD PB_monocyte_HIVpos PB_monocyte_MG PB_monocyte_MS PB_monocyte_normal PB_monocyte_SLE PB_monocyte_tuberculosis PB_monocyte_UC PB_PMN_normal	13	PB_LCL_normal	1
	cg00176043			S_Shelf		PB_CD4T_GD PB_CD4T_SLE	2	PB_monocyte_CD PB_monocyte_HIVpos PB_monocyte_MG PB_monocyte_MS PB_monocyte_SLE PB_monocyte_tuberculosis PB_monocyte_UC PB_PMN_normal	8
	cg00178728	GPR125	166647	N_Shore	Body	PB_CD4T_CD PB_CD4T_GD PB_CD4T_JIA PB_CD4T_normal PB_CD4T_SLE PB_CD4T_UC PB_CD8T_CD PB_CD8T_GD PB_CD8T_normal PB_CD8T_UC PB_monocyte_CD PB_monocyte_HIVpos PB_monocyte_MS PB_monocyte_SLE PB_monocyte_tuberculosis PB_monocyte_UC PB_PMN_normal	17	PB_Bcell_RA PB_Bcell_SLE	2
	cg00179026					PB_monocyte_CD PB_monocyte_HIVpos PB_monocyte_MG PB_monocyte_MS PB_monocyte_SLE PB_monocyte_tuberculosis PB_monocyte_UC PB_PMN_normal	8	PB_Bcell_SLE PB_CD4T_JIA PB_CD4T_SLE PB_CD4T_UC	4
	cg00179940					PB_Bcell_SLE PB_CD4T_CD PB_CD4T_GD PB_CD4T_SLE PB_CD4T_UC PB_monocyte_CD PB_monocyte_HIVpos PB_monocyte_MS PB_monocyte_SLE PB_monocyte_tuberculosis PB_monocyte_UC PB_PMN_normal	12	PB_LCL_normal	1
	cg00180447	CHST13	166012	N_Shore	Body	PB_Bcell_normal PB_Bcell_RA PB_Bcell_SLE PB_CD4T_CD PB_CD4T_GD PB_CD4T_JIA PB_CD4T_normal PB_CD4T_SLE PB_CD4T_UC PB_CD8T_CD PB_CD8T_GD PB_CD8T_UC	12	PB_monocyte_tuberculosis	1
	cg00181432	LSG1	55341	S_Shore	TSS1500	PB_CD4T_CD PB_CD4T_GD PB_CD4T_JIA PB_CD4T_SLE PB_CD4T_UC PB_CD8T_CD PB_CD8T_GD PB_CD8T_UC	8	PB_monocyte_CD PB_monocyte_HIVpos PB_monocyte_MG PB_monocyte_MS PB_monocyte_SLE PB_monocyte_tuberculosis PB_monocyte_UC PB_PMN_normal	8
	cg00183239	DHTKD1	55526		3'UTR	PB_monocyte_CD PB_monocyte_HIVpos PB_monocyte_MS PB_monocyte_SLE PB_monocyte_UC PB_PMN_normal	6	PB_Bcell_SLE PB_LCL_normal	2
	cg00183468					PB_CD4T_CD PB_CD4T_GD PB_CD4T_JIA PB_CD4T_normal PB_CD4T_SLE PB_CD4T_UC PB_CD8T_CD PB_CD8T_GD PB_CD8T_normal PB_CD8T_UC PB_monocyte_CD PB_monocyte_HIVpos PB_monocyte_MS PB_monocyte_SLE PB_monocyte_tuberculosis PB_monocyte_UC PB_PMN_normal	17	PB_Bcell_RA PB_Bcell_SLE PB_LCL_normal	3
	cg00186909	PLEKHG7	440107		TSS1500	PB_Bcell_RA PB_Bcell_SLE PB_CD4T_GD PB_CD4T_JIA PB_CD4T_SLE PB_CD8T_CD	6	PB_monocyte_CD PB_monocyte_HIVpos PB_monocyte_MG PB_monocyte_MS PB_monocyte_SLE PB_monocyte_tuberculosis PB_monocyte_UC PB_PMN_normal	8
	cg00187686	TCN1	6947		TSS200	PB_CD4T_CD PB_CD4T_GD PB_CD4T_JIA PB_CD4T_SLE PB_CD8T_CD	5	PB_monocyte_CD PB_monocyte_HIVpos PB_monocyte_MG PB_monocyte_MS PB_monocyte_SLE PB_monocyte_tuberculosis PB_monocyte_UC PB_PMN_normal	8
	cg00187889	TAGAP	117289		5'UTR;Body	PB_Bcell_SLE PB_monocyte_CD PB_monocyte_HIVpos PB_monocyte_MS PB_monocyte_SLE PB_monocyte_UC PB_PMN_normal	7	PB_CD4T_GD PB_CD4T_SLE PB_CD4T_UC	3
	cg00188748	FPGS	2356	N_Shore	TSS1500	PB_CD4T_CD PB_CD4T_GD PB_CD4T_JIA PB_CD4T_SLE PB_CD4T_UC PB_CD8T_CD PB_CD8T_UC	7	PB_Bcell_SLE PB_monocyte_CD PB_monocyte_HIVpos PB_monocyte_MG PB_monocyte_MS PB_monocyte_SLE PB_monocyte_tuberculosis PB_monocyte_UC PB_PMN_normal	9
	cg00191102			S_Shore		PB_CD4T_CD PB_CD4T_GD PB_CD4T_JIA PB_CD4T_SLE PB_CD4T_UC PB_CD8T_CD PB_CD8T_GD PB_CD8T_UC PB_PMN_normal	9	PB_monocyte_CD PB_monocyte_MG PB_monocyte_MS PB_monocyte_SLE	4
	cg00191625	CACNA1I	8911		Body	PB_CD4T_SLE	1	PB_CD8T_UC PB_LCL_normal PB_monocyte_MG PB_monocyte_UC	4
	cg00191957	C6orf154	386645	N_Shore	Body	PB_Bcell_SLE PB_CD4T_CD PB_CD4T_JIA PB_CD4T_SLE PB_CD4T_UC PB_CD8T_CD PB_CD8T_UC	7	PB_monocyte_CD PB_monocyte_MG PB_monocyte_MS PB_monocyte_SLE	4
	cg00192220					PB_CD4T_CD PB_CD4T_GD PB_CD4T_JIA PB_CD4T_SLE PB_CD4T_UC	5	PB_Bcell_normal PB_Bcell_RA PB_Bcell_SLE PB_monocyte_CD PB_monocyte_HIVpos PB_monocyte_MG PB_monocyte_MS PB_monocyte_SLE PB_monocyte_tuberculosis PB_monocyte_UC PB_PMN_normal	11
	cg00192882	MFAP4	4239		TSS1500	PB_Bcell_RA PB_Bcell_SLE PB_CD4T_CD PB_CD4T_GD PB_CD4T_JIA PB_CD4T_normal PB_CD4T_SLE PB_CD4T_UC PB_CD8T_CD PB_CD8T_GD PB_CD8T_UC	11	PB_monocyte_tuberculosis	1
	cg00193668	HINT2	84681	N_Shore	Body	PB_Bcell_SLE PB_monocyte_MS PB_monocyte_SLE PB_monocyte_tuberculosis PB_PMN_normal	5	PB_LCL_normal	1
	cg00199759			N_Shore		PB_CD4T_CD PB_monocyte_CD PB_monocyte_MG PB_monocyte_tuberculosis	4	PB_LCL_normal	1
	cg00201133	CCNY	219771		5'UTR;Body	PB_CD4T_CD PB_CD4T_GD PB_CD4T_JIA PB_CD4T_SLE PB_CD4T_UC PB_CD8T_CD PB_CD8T_UC	7	PB_Bcell_SLE PB_monocyte_CD PB_monocyte_HIVpos PB_monocyte_MG PB_monocyte_MS PB_monocyte_SLE PB_monocyte_tuberculosis PB_monocyte_UC PB_PMN_normal	9
	cg00201534	KRTAP10-10;C21orf29	353333;54084		TSS1500;Body	PB_Bcell_RA PB_Bcell_SLE PB_CD4T_CD PB_CD4T_GD PB_CD4T_JIA PB_CD4T_normal PB_CD4T_SLE PB_CD4T_UC PB_CD8T_CD PB_CD8T_GD PB_CD8T_normal PB_CD8T_UC PB_monocyte_CD PB_monocyte_HIVpos PB_monocyte_MG PB_monocyte_MS PB_monocyte_normal PB_monocyte_SLE PB_monocyte_tuberculosis PB_monocyte_UC PB_PMN_normal	21	PB_LCL_normal	1
	cg00201760	IL27	246778		TSS1500	PB_CD4T_CD PB_CD4T_GD PB_CD4T_JIA PB_CD4T_SLE PB_CD4T_UC PB_CD8T_UC	6	PB_LCL_normal PB_monocyte_CD PB_monocyte_HIVpos PB_monocyte_MG PB_monocyte_MS PB_monocyte_SLE PB_monocyte_tuberculosis PB_monocyte_UC PB_PMN_normal	9
	cg00203037	RFTN1	23180		Body	PB_Bcell_RA PB_Bcell_SLE PB_CD4T_CD PB_CD4T_GD PB_CD4T_JIA PB_CD4T_normal PB_CD4T_SLE PB_CD4T_UC PB_CD8T_CD PB_CD8T_UC PB_LCL_normal PB_monocyte_CD PB_monocyte_HIVpos PB_monocyte_MS PB_monocyte_SLE	15	PB_PMN_normal	1
	cg00204512			N_Shelf		PB_Bcell_SLE PB_CD4T_SLE	2	PB_monocyte_CD PB_monocyte_HIVpos PB_monocyte_MG PB_monocyte_MS PB_monocyte_SLE PB_monocyte_tuberculosis PB_monocyte_UC PB_PMN_normal	8
	cg00206490	ANKRD11	29123		5'UTR	PB_Bcell_SLE	1	PB_monocyte_CD PB_monocyte_HIVpos PB_monocyte_MG PB_monocyte_MS PB_monocyte_normal PB_monocyte_SLE PB_monocyte_tuberculosis PB_monocyte_UC PB_PMN_normal	9
	cg00206507					PB_Bcell_normal PB_Bcell_RA PB_Bcell_SLE PB_CD4T_CD PB_CD4T_GD PB_CD4T_JIA PB_CD4T_SLE PB_CD4T_UC	8	PB_monocyte_CD PB_monocyte_MG PB_monocyte_MS PB_monocyte_SLE PB_monocyte_tuberculosis	5
	cg00207226	FLJ44606	401207	N_Shore	5'UTR	PB_Bcell_normal PB_Bcell_RA PB_Bcell_SLE PB_CD4T_CD PB_CD4T_GD PB_CD4T_JIA PB_CD4T_SLE PB_CD4T_UC PB_CD8T_CD PB_CD8T_GD PB_CD8T_UC PB_LCL_normal	12	PB_monocyte_CD PB_monocyte_MG PB_monocyte_MS PB_PMN_normal	4
	cg00207352	PLXNB1	5364	N_Shore	5'UTR	PB_CD4T_GD	1	PB_monocyte_CD PB_monocyte_HIVpos PB_monocyte_MG PB_monocyte_MS PB_monocyte_SLE PB_monocyte_tuberculosis PB_monocyte_UC PB_PMN_normal	8
	cg00208012	ZP3;SRCRB4D	7784;136853	S_Shelf	5'UTR;Body	PB_Bcell_normal PB_Bcell_RA PB_Bcell_SLE PB_CD4T_CD PB_CD4T_GD PB_CD4T_SLE PB_CD4T_UC PB_CD8T_CD PB_CD8T_GD PB_CD8T_UC PB_PMN_normal	11	PB_monocyte_CD PB_monocyte_MG PB_monocyte_MS PB_monocyte_SLE	4
	cg00209037			S_Shelf		PB_Bcell_RA PB_Bcell_SLE PB_CD4T_CD PB_CD4T_GD PB_CD4T_JIA PB_CD4T_SLE PB_CD4T_UC PB_CD8T_CD PB_CD8T_UC	9	PB_monocyte_CD PB_monocyte_tuberculosis PB_monocyte_UC PB_PMN_normal	4
	cg00210856	EBF1	1879		Body	PB_Bcell_RA PB_Bcell_SLE PB_CD4T_SLE PB_CD4T_UC	4	PB_monocyte_CD PB_monocyte_HIVpos PB_monocyte_MG PB_monocyte_MS PB_monocyte_SLE PB_monocyte_tuberculosis PB_monocyte_UC PB_PMN_normal	8
	cg00211174	MCM2	4171		Body	PB_Bcell_RA PB_Bcell_SLE PB_CD4T_CD PB_CD4T_GD PB_CD4T_JIA PB_CD4T_SLE PB_CD4T_UC PB_CD8T_CD PB_CD8T_UC PB_LCL_normal	10	PB_PMN_normal	1
	cg00211496	POU6F2	11281		Body	PB_Bcell_SLE PB_monocyte_HIVpos PB_monocyte_MS PB_monocyte_SLE PB_monocyte_tuberculosis PB_PMN_normal	6	PB_LCL_normal	1
	cg00213044	KRT6A	3853		1stExon	PB_Bcell_normal PB_Bcell_RA PB_Bcell_SLE PB_CD4T_CD PB_CD4T_GD PB_CD4T_JIA PB_CD4T_normal PB_CD4T_SLE PB_CD4T_UC PB_CD8T_CD PB_CD8T_GD PB_CD8T_normal PB_CD8T_UC PB_monocyte_CD PB_monocyte_HIVpos PB_monocyte_MG PB_monocyte_MS PB_monocyte_normal PB_monocyte_SLE PB_monocyte_tuberculosis PB_monocyte_UC PB_PMN_normal	22	PB_LCL_normal	1
	cg00214970	SPHKAP	80309	S_Shore	TSS1500	PB_monocyte_CD PB_monocyte_HIVpos PB_monocyte_MG PB_monocyte_MS PB_monocyte_SLE PB_monocyte_UC PB_PMN_normal	7	PB_LCL_normal	1
	cg00216901	BLCAP	10904	S_Shore	TSS1500	PB_CD4T_SLE	1	PB_monocyte_MG	1
	cg00218893			N_Shore		PB_monocyte_MS	1	PB_LCL_normal	1
	cg00218914	C3orf25	90288	N_Shore	Body	PB_CD4T_GD PB_CD4T_JIA PB_CD4T_SLE PB_CD4T_UC PB_CD8T_CD	5	PB_monocyte_CD PB_monocyte_HIVpos PB_monocyte_MG PB_monocyte_MS PB_monocyte_SLE PB_monocyte_tuberculosis PB_monocyte_UC PB_PMN_normal	8
	cg00219816	C8orf37	157657	N_Shore	Body	PB_Bcell_RA PB_Bcell_SLE PB_CD4T_CD PB_CD4T_GD PB_CD4T_JIA PB_CD4T_SLE PB_CD4T_UC PB_CD8T_CD PB_CD8T_GD PB_CD8T_UC	10	PB_monocyte_tuberculosis PB_PMN_normal	2
	cg00219921	CD8A	925	N_Shelf	3'UTR;Body	PB_Bcell_normal PB_Bcell_RA PB_Bcell_SLE PB_CD4T_CD PB_CD4T_GD PB_CD4T_JIA PB_CD4T_SLE PB_CD4T_UC PB_LCL_normal PB_monocyte_CD PB_monocyte_HIVpos PB_monocyte_MG PB_monocyte_MS PB_monocyte_SLE PB_monocyte_tuberculosis PB_monocyte_UC PB_PMN_normal	17	PB_CD8T_CD PB_CD8T_UC	2
	cg00221718					PB_CD4T_CD PB_CD4T_GD PB_CD4T_JIA PB_CD4T_SLE PB_CD4T_UC PB_CD8T_CD	6	PB_monocyte_CD PB_monocyte_HIVpos PB_monocyte_MG PB_monocyte_MS PB_monocyte_SLE PB_monocyte_tuberculosis PB_monocyte_UC PB_PMN_normal	8
	cg00221794					PB_PMN_normal	1	PB_Bcell_normal PB_Bcell_RA PB_Bcell_SLE PB_CD4T_GD PB_CD4T_SLE PB_CD4T_UC PB_LCL_normal PB_monocyte_CD PB_monocyte_HIVpos PB_monocyte_MG PB_monocyte_MS PB_monocyte_SLE PB_monocyte_tuberculosis PB_monocyte_UC	14
	cg00223899					PB_Bcell_SLE PB_monocyte_CD PB_monocyte_MG PB_monocyte_MS PB_monocyte_SLE PB_monocyte_tuberculosis PB_monocyte_UC PB_PMN_normal	8	PB_LCL_normal	1
	cg00225858	ADAD2	161931	N_Shore	TSS1500	PB_Bcell_normal PB_Bcell_RA PB_Bcell_SLE PB_CD4T_GD PB_CD4T_SLE PB_CD4T_UC PB_CD8T_UC PB_LCL_normal PB_monocyte_HIVpos PB_monocyte_MG PB_monocyte_MS PB_monocyte_SLE PB_monocyte_UC	13	PB_PMN_normal	1
	cg00225902	LRIG1	26018		Body	PB_monocyte_CD PB_monocyte_HIVpos PB_monocyte_MG PB_monocyte_MS PB_monocyte_SLE PB_monocyte_tuberculosis PB_monocyte_UC PB_PMN_normal	8	PB_Bcell_RA PB_Bcell_SLE PB_CD4T_UC	3
	cg00226923	FGD2	221472		TSS1500	PB_CD4T_CD PB_CD4T_GD PB_CD4T_JIA PB_CD4T_normal PB_CD4T_SLE PB_CD4T_UC PB_CD8T_CD PB_CD8T_GD PB_CD8T_normal PB_CD8T_UC PB_monocyte_CD PB_monocyte_HIVpos PB_monocyte_MG PB_monocyte_MS PB_monocyte_normal PB_monocyte_SLE PB_monocyte_tuberculosis PB_monocyte_UC PB_PMN_normal	19	PB_Bcell_RA PB_Bcell_SLE PB_LCL_normal	3
	cg00227093	SYNPO	11346		TSS1500	PB_Bcell_SLE PB_CD4T_SLE	2	PB_LCL_normal PB_monocyte_CD PB_monocyte_MG PB_monocyte_tuberculosis PB_monocyte_UC PB_PMN_normal	6
	cg00227665	LOC100129637	100129637	N_Shore	Body	PB_CD4T_CD PB_CD4T_GD PB_CD4T_JIA PB_CD4T_normal PB_CD4T_SLE PB_CD4T_UC PB_CD8T_CD PB_CD8T_GD PB_CD8T_normal PB_CD8T_UC PB_monocyte_CD PB_monocyte_HIVpos PB_monocyte_MG PB_monocyte_MS PB_monocyte_normal PB_monocyte_SLE PB_monocyte_tuberculosis PB_monocyte_UC PB_PMN_normal	19	PB_Bcell_RA PB_Bcell_SLE	2
	cg00228735					PB_CD4T_JIA PB_CD4T_SLE	2	PB_monocyte_CD PB_monocyte_HIVpos PB_monocyte_MG PB_monocyte_MS PB_monocyte_SLE PB_monocyte_tuberculosis PB_monocyte_UC PB_PMN_normal	8
	cg00232092	FBXL18	80028	N_Shelf	3'UTR	PB_Bcell_normal PB_Bcell_RA PB_Bcell_SLE PB_CD4T_CD PB_CD4T_GD PB_CD4T_JIA PB_CD4T_normal PB_CD4T_SLE PB_CD4T_UC PB_CD8T_CD PB_CD8T_GD PB_CD8T_UC	12	PB_monocyte_CD PB_PMN_normal	2
	cg00233028					PB_Bcell_SLE PB_CD4T_CD PB_CD4T_GD PB_CD4T_JIA PB_CD4T_SLE PB_CD4T_UC PB_CD8T_UC	7	PB_monocyte_MG	1
	cg00233943	TBX4	9496		Body	PB_Bcell_RA PB_Bcell_SLE PB_CD4T_CD PB_CD4T_GD PB_CD4T_JIA PB_CD4T_SLE PB_CD4T_UC PB_CD8T_GD PB_monocyte_CD PB_monocyte_HIVpos PB_monocyte_MG PB_monocyte_MS PB_monocyte_normal PB_monocyte_SLE PB_monocyte_tuberculosis PB_monocyte_UC PB_PMN_normal	17	PB_LCL_normal	1
	cg00234625	COL23A1	91522		Body	PB_Bcell_SLE PB_CD4T_CD PB_CD4T_JIA PB_CD4T_SLE PB_monocyte_CD PB_monocyte_HIVpos PB_monocyte_MG PB_monocyte_MS PB_monocyte_normal PB_monocyte_SLE PB_monocyte_tuberculosis PB_monocyte_UC PB_PMN_normal	13	PB_LCL_normal	1
	cg00235484	MAP7	9053		Body	PB_Bcell_normal PB_Bcell_RA PB_Bcell_SLE PB_CD4T_CD PB_CD4T_GD PB_CD4T_JIA PB_CD4T_SLE PB_CD4T_UC PB_CD8T_CD PB_CD8T_GD PB_CD8T_UC PB_LCL_normal	12	PB_monocyte_CD PB_monocyte_HIVpos PB_monocyte_MG PB_monocyte_MS PB_monocyte_SLE PB_monocyte_tuberculosis PB_monocyte_UC PB_PMN_normal	8
	cg00237606	MAS1L	116511		1stExon	PB_Bcell_normal PB_Bcell_RA PB_Bcell_SLE PB_CD4T_CD PB_CD4T_GD PB_CD4T_JIA PB_CD4T_SLE PB_CD4T_UC PB_CD8T_GD PB_CD8T_UC PB_monocyte_CD PB_monocyte_HIVpos PB_monocyte_MG PB_monocyte_MS PB_monocyte_normal PB_monocyte_SLE PB_monocyte_tuberculosis PB_monocyte_UC PB_PMN_normal	19	PB_LCL_normal	1
	cg00238249	C6orf57	135154	N_Shore	TSS1500	PB_monocyte_CD PB_monocyte_MS PB_monocyte_UC	3	PB_CD4T_SLE PB_LCL_normal	2
	cg00238391			S_Shelf		PB_Bcell_RA PB_Bcell_SLE PB_CD4T_CD PB_CD4T_GD PB_CD4T_JIA PB_CD4T_normal PB_CD4T_SLE PB_CD4T_UC PB_CD8T_GD PB_monocyte_CD PB_monocyte_HIVpos PB_monocyte_MG PB_monocyte_MS PB_monocyte_normal PB_monocyte_SLE PB_monocyte_tuberculosis PB_monocyte_UC PB_PMN_normal	18	PB_LCL_normal	1
	cg00239657					PB_Bcell_SLE PB_CD4T_CD PB_CD4T_GD PB_CD4T_SLE PB_CD4T_UC PB_CD8T_GD PB_monocyte_CD PB_monocyte_HIVpos PB_monocyte_MG PB_monocyte_MS PB_monocyte_SLE PB_monocyte_tuberculosis PB_monocyte_UC PB_PMN_normal	14	PB_LCL_normal	1
	cg00240195	NR4A2	4929	N_Shore	Body	PB_CD4T_GD PB_CD4T_SLE	2	PB_Bcell_SLE PB_monocyte_CD PB_monocyte_MG PB_monocyte_MS PB_monocyte_SLE PB_monocyte_tuberculosis PB_monocyte_UC PB_PMN_normal	8
	cg00242031	DRD1	1812	N_Shore	Body	PB_Bcell_normal PB_Bcell_RA PB_Bcell_SLE PB_CD4T_CD PB_CD4T_GD PB_CD4T_JIA PB_CD4T_SLE PB_CD4T_UC PB_CD8T_CD PB_CD8T_GD PB_monocyte_CD PB_monocyte_HIVpos PB_monocyte_MG PB_monocyte_MS PB_monocyte_normal PB_monocyte_tuberculosis PB_monocyte_UC PB_PMN_normal	18	PB_LCL_normal	1
	cg00242341	ARAP1	116985		5'UTR	PB_Bcell_RA PB_Bcell_SLE PB_CD4T_CD PB_CD4T_GD PB_CD4T_JIA PB_CD4T_SLE PB_CD4T_UC PB_CD8T_CD PB_CD8T_UC	9	PB_monocyte_CD PB_monocyte_HIVpos PB_monocyte_MG PB_monocyte_MS PB_monocyte_SLE PB_monocyte_tuberculosis PB_PMN_normal	7
	cg00243321			Island		PB_LCL_normal PB_monocyte_HIVpos	2	PB_monocyte_MG	1
	cg00243854			N_Shelf		PB_Bcell_SLE PB_monocyte_CD PB_monocyte_HIVpos PB_monocyte_MG PB_monocyte_MS PB_monocyte_SLE PB_monocyte_tuberculosis PB_monocyte_UC PB_PMN_normal	9	PB_LCL_normal	1
	cg00245502	ABLIM3	22885		Body	PB_CD4T_GD PB_CD4T_SLE	2	PB_monocyte_CD PB_monocyte_MG PB_monocyte_tuberculosis PB_monocyte_UC PB_PMN_normal	5
	cg00248449	LOC400927	400927	N_Shelf	Body	PB_monocyte_MS	1	PB_monocyte_tuberculosis	1
	cg00250123	LOC100130017		Island	Body	PB_Bcell_SLE PB_CD4T_SLE PB_monocyte_CD PB_monocyte_HIVpos PB_monocyte_MG PB_monocyte_MS PB_monocyte_normal PB_monocyte_SLE PB_monocyte_tuberculosis PB_monocyte_UC PB_PMN_normal	11	PB_LCL_normal	1
	cg00251678	PRDM16	63976	N_Shore	Body	PB_Bcell_SLE PB_monocyte_CD PB_monocyte_HIVpos PB_monocyte_MG PB_monocyte_MS PB_monocyte_SLE PB_monocyte_tuberculosis PB_monocyte_UC PB_PMN_normal	9	PB_LCL_normal	1
	cg00252529	ARHGAP10	79658		Body	PB_CD4T_CD PB_CD4T_GD PB_CD4T_JIA PB_CD4T_normal PB_CD4T_SLE PB_CD4T_UC PB_CD8T_CD PB_CD8T_GD PB_CD8T_UC PB_monocyte_CD PB_monocyte_HIVpos PB_monocyte_MS PB_monocyte_SLE PB_monocyte_tuberculosis PB_monocyte_UC PB_PMN_normal	16	PB_Bcell_RA PB_Bcell_SLE	2
	cg00252934	DCLK3	85443		TSS1500	PB_Bcell_normal PB_Bcell_RA PB_Bcell_SLE PB_monocyte_CD PB_monocyte_HIVpos PB_monocyte_MG PB_monocyte_MS PB_monocyte_SLE PB_monocyte_tuberculosis PB_monocyte_UC PB_PMN_normal	11	PB_CD4T_CD PB_CD4T_JIA PB_CD4T_UC	3
	cg00253228	PLEC1	5339	S_Shore	TSS1500;Body	PB_CD4T_GD PB_CD4T_JIA PB_CD4T_SLE PB_CD4T_UC PB_CD8T_CD PB_CD8T_UC	6	PB_monocyte_CD PB_monocyte_HIVpos PB_monocyte_MG PB_monocyte_MS PB_monocyte_SLE PB_monocyte_tuberculosis PB_monocyte_UC PB_PMN_normal	8
	cg00254017	MAP3K1	4214		Body	PB_CD4T_GD PB_CD4T_SLE PB_CD8T_CD PB_CD8T_GD PB_CD8T_UC PB_PMN_normal	6	PB_Bcell_RA PB_Bcell_SLE PB_monocyte_CD PB_monocyte_MG PB_monocyte_MS PB_monocyte_SLE	6
	cg00255699	TRIT1	54802		3'UTR	PB_Bcell_RA PB_Bcell_SLE PB_monocyte_CD PB_monocyte_HIVpos PB_monocyte_MG PB_monocyte_MS PB_monocyte_SLE PB_monocyte_tuberculosis PB_monocyte_UC PB_PMN_normal	10	PB_CD4T_CD PB_CD4T_GD PB_CD4T_JIA PB_CD4T_SLE PB_CD4T_UC PB_CD8T_CD PB_CD8T_UC	7
	cg00256485	LPCAT1	79888	Island	Body	PB_CD4T_CD PB_CD4T_GD PB_CD4T_JIA PB_CD4T_SLE PB_CD4T_UC PB_CD8T_CD	6	PB_LCL_normal PB_PMN_normal	2
	cg00257775	ZFAND3	60685		Body	PB_CD4T_GD PB_CD4T_UC PB_CD8T_CD	3	PB_monocyte_CD PB_monocyte_HIVpos PB_monocyte_MG PB_monocyte_MS PB_monocyte_SLE PB_monocyte_tuberculosis PB_monocyte_UC PB_PMN_normal	8
	cg00259404	TRIM27	5987		Body	PB_Bcell_RA PB_Bcell_SLE PB_CD4T_CD PB_CD4T_GD PB_CD4T_JIA PB_CD4T_SLE PB_CD4T_UC PB_CD8T_CD PB_CD8T_UC PB_LCL_normal	10	PB_monocyte_CD PB_monocyte_HIVpos PB_monocyte_MG PB_monocyte_MS PB_monocyte_SLE PB_monocyte_tuberculosis PB_monocyte_UC PB_PMN_normal	8
	cg00260201	PRR15L	79170		3'UTR	PB_CD4T_SLE PB_CD8T_CD PB_CD8T_UC	3	PB_Bcell_normal PB_Bcell_RA PB_Bcell_SLE PB_monocyte_CD PB_monocyte_HIVpos PB_monocyte_MG PB_monocyte_MS PB_monocyte_SLE PB_monocyte_tuberculosis PB_monocyte_UC PB_PMN_normal	11
	cg00261099			S_Shelf		PB_Bcell_RA PB_Bcell_SLE PB_CD4T_CD PB_CD4T_JIA PB_CD4T_SLE PB_CD4T_UC PB_CD8T_CD PB_CD8T_UC PB_monocyte_CD PB_monocyte_HIVpos PB_monocyte_MG PB_monocyte_MS PB_monocyte_SLE PB_monocyte_UC	14	PB_LCL_normal	1
	cg00261690	SNHG3-RCC1;RCC1	751867;1104	N_Shore	5'UTR;Body	PB_Bcell_normal PB_Bcell_RA PB_Bcell_SLE PB_CD4T_CD PB_CD4T_GD PB_CD4T_JIA PB_CD4T_SLE PB_CD4T_UC PB_CD8T_CD PB_CD8T_UC PB_LCL_normal	11	PB_monocyte_CD PB_monocyte_MG PB_monocyte_MS PB_monocyte_SLE PB_monocyte_tuberculosis PB_monocyte_UC PB_PMN_normal	7
	cg00263248	C14orf64	161454		Body	PB_Bcell_RA PB_Bcell_SLE PB_monocyte_CD PB_monocyte_HIVpos PB_monocyte_MG PB_monocyte_MS PB_monocyte_SLE PB_monocyte_tuberculosis PB_monocyte_UC PB_PMN_normal	10	PB_CD4T_CD PB_CD4T_JIA PB_CD4T_SLE PB_CD4T_UC PB_CD8T_CD PB_CD8T_UC	6
	cg00264634			S_Shore		PB_Bcell_SLE	1	PB_LCL_normal PB_monocyte_tuberculosis	2
	cg00266592	BPHL	670	N_Shore	Body	PB_CD4T_SLE	1	PB_Bcell_normal PB_Bcell_RA PB_Bcell_SLE PB_monocyte_CD PB_monocyte_HIVpos PB_monocyte_MG PB_monocyte_MS PB_monocyte_SLE PB_monocyte_tuberculosis PB_monocyte_UC PB_PMN_normal	11
	cg00268476	KCTD5	54442		Body	PB_Bcell_RA PB_Bcell_SLE PB_CD4T_CD PB_CD4T_GD PB_CD4T_JIA PB_CD4T_SLE PB_CD4T_UC PB_CD8T_CD PB_CD8T_UC PB_LCL_normal	10	PB_monocyte_CD PB_monocyte_HIVpos PB_monocyte_MG PB_monocyte_MS PB_monocyte_SLE PB_monocyte_tuberculosis PB_monocyte_UC PB_PMN_normal	8
	cg00268869					PB_CD4T_CD PB_CD4T_GD PB_CD4T_JIA PB_CD4T_UC PB_CD8T_GD PB_monocyte_CD PB_monocyte_MS PB_monocyte_tuberculosis PB_monocyte_UC PB_PMN_normal	10	PB_LCL_normal	1
	cg00271311	CNTF;ZFP91-CNTF	1270;386607		TSS1500;Body	PB_Bcell_RA PB_Bcell_SLE PB_monocyte_CD PB_monocyte_HIVpos PB_monocyte_MS PB_monocyte_SLE PB_monocyte_UC	7	PB_CD4T_CD PB_CD4T_JIA PB_CD4T_UC	3
	cg00275828	KRTAP2-4	85294		TSS1500	PB_Bcell_SLE PB_CD4T_SLE PB_PMN_normal	3	PB_LCL_normal PB_monocyte_CD PB_monocyte_MG	3
	cg00277591	ANKFY1	51479		Body	PB_Bcell_RA PB_Bcell_SLE PB_LCL_normal PB_monocyte_CD PB_monocyte_HIVpos PB_monocyte_MG PB_monocyte_MS PB_monocyte_SLE PB_monocyte_tuberculosis PB_monocyte_UC PB_PMN_normal	11	PB_CD4T_CD PB_CD4T_GD PB_CD4T_JIA PB_CD4T_SLE PB_CD4T_UC PB_CD8T_CD PB_CD8T_UC	7
	cg00277714					PB_Bcell_SLE PB_CD4T_CD PB_CD4T_GD PB_CD4T_JIA PB_CD4T_normal PB_CD4T_SLE PB_CD4T_UC PB_CD8T_CD PB_CD8T_GD PB_CD8T_UC PB_monocyte_MS	11	PB_monocyte_tuberculosis PB_PMN_normal	2
	cg00278392					PB_Bcell_RA PB_Bcell_SLE PB_CD4T_CD PB_CD4T_GD PB_CD4T_JIA PB_CD4T_SLE PB_CD4T_UC PB_CD8T_CD PB_CD8T_UC	9	PB_monocyte_CD PB_monocyte_HIVpos PB_monocyte_MG PB_monocyte_MS PB_monocyte_SLE PB_monocyte_tuberculosis PB_monocyte_UC PB_PMN_normal	8
	cg00279557	CLDN6	9074	S_Shore	3'UTR	PB_Bcell_SLE PB_CD4T_CD PB_CD4T_JIA PB_CD4T_SLE PB_monocyte_CD PB_monocyte_MS PB_monocyte_SLE PB_monocyte_UC	8	PB_LCL_normal	1
	cg00280235	NRCAM	4897		1stExon;5'UTR;Body	PB_Bcell_SLE PB_CD4T_SLE	2	PB_monocyte_CD PB_monocyte_HIVpos PB_monocyte_MG PB_monocyte_MS PB_monocyte_SLE PB_monocyte_tuberculosis PB_monocyte_UC PB_PMN_normal	8
	cg00280814	ZDHHC8P	150244		TSS1500	PB_Bcell_SLE PB_CD4T_CD PB_CD4T_GD PB_CD4T_JIA PB_CD4T_normal PB_CD4T_SLE PB_CD4T_UC PB_monocyte_CD PB_monocyte_HIVpos PB_monocyte_MG PB_monocyte_MS PB_monocyte_SLE PB_monocyte_UC PB_PMN_normal	14	PB_LCL_normal	1
	cg00282877	LOC619207	619207		TSS1500	PB_CD4T_CD PB_monocyte_HIVpos PB_monocyte_MS PB_monocyte_SLE PB_monocyte_tuberculosis	5	PB_LCL_normal	1
	cg00283283	PCDHGB5;PCDHGC3;PCDHGA6;PCDHGB4;PCDHGA8;PCDHGA12;PCDHGB3;PCDHGA5;PCDHGA1;PCDHGA11;PCDHGA3;PCDHGA2;PCDHGB6;PCDHGC5;PCDHGA4;PCDHGB2;PCDHGA10;PCDHGC4;PCDHGB7;PCDHGA9;PCDHGB1;PCDHGA7	56101;5098;56109;8641;9708;26025;56102;56110;56114;56105;56112;56113;56100;56097;56111;56103;56106;56098;56099;56107;56104;56108	N_Shore	3'UTR	PB_Bcell_SLE	1	PB_CD4T_GD PB_CD4T_UC	2
	cg00283524	KIAA1644	85352		3'UTR	PB_Bcell_SLE PB_monocyte_CD PB_monocyte_HIVpos PB_monocyte_MS PB_monocyte_SLE PB_monocyte_tuberculosis PB_monocyte_UC PB_PMN_normal	8	PB_LCL_normal	1
	cg00284386	ARHGEF10	9639		5'UTR	PB_Bcell_normal PB_Bcell_RA PB_Bcell_SLE PB_CD4T_CD PB_CD4T_SLE PB_CD4T_UC PB_monocyte_CD PB_monocyte_HIVpos PB_monocyte_MG PB_monocyte_MS PB_monocyte_normal PB_monocyte_SLE PB_monocyte_tuberculosis PB_monocyte_UC PB_PMN_normal	15	PB_LCL_normal	1
	cg00284551	SNORD115-8	100033445		TSS1500	PB_Bcell_SLE PB_monocyte_CD PB_monocyte_HIVpos PB_monocyte_MS PB_monocyte_SLE PB_monocyte_tuberculosis PB_PMN_normal	7	PB_LCL_normal	1
	cg00287915	LPCAT1	79888		Body	PB_CD4T_GD	1	PB_Bcell_normal PB_Bcell_RA PB_Bcell_SLE PB_CD8T_CD PB_CD8T_UC PB_LCL_normal PB_monocyte_CD PB_monocyte_HIVpos PB_monocyte_MG PB_monocyte_MS PB_monocyte_normal PB_monocyte_SLE PB_monocyte_tuberculosis PB_monocyte_UC PB_PMN_normal	15
	cg00288598	EIF2C2	27161	N_Shelf	Body	PB_Bcell_normal PB_Bcell_RA PB_Bcell_SLE PB_CD4T_SLE PB_CD8T_CD PB_CD8T_GD PB_CD8T_UC PB_LCL_normal	8	PB_monocyte_CD PB_monocyte_MG PB_monocyte_MS PB_monocyte_SLE	4
	cg00288736	COL14A1	7373	S_Shelf	5'UTR	PB_Bcell_SLE PB_CD4T_CD PB_CD4T_GD PB_CD4T_JIA PB_CD4T_SLE PB_CD4T_UC PB_CD8T_CD PB_CD8T_GD PB_monocyte_CD PB_monocyte_HIVpos PB_monocyte_MG PB_monocyte_MS PB_monocyte_normal PB_monocyte_SLE PB_monocyte_tuberculosis PB_monocyte_UC PB_PMN_normal	17	PB_LCL_normal	1
	cg00289503	COL9A3	1299	N_Shore	Body	PB_CD4T_JIA PB_CD4T_SLE PB_CD4T_UC	3	PB_monocyte_CD PB_monocyte_HIVpos PB_monocyte_MG PB_monocyte_tuberculosis PB_monocyte_UC PB_PMN_normal	6
	cg00291213	RUNX1	861	N_Shore	Body	PB_Bcell_RA PB_Bcell_SLE PB_CD4T_CD PB_CD4T_GD PB_CD4T_JIA PB_CD4T_SLE PB_CD4T_UC PB_CD8T_CD PB_CD8T_UC PB_LCL_normal	10	PB_monocyte_CD PB_monocyte_HIVpos PB_monocyte_MG PB_monocyte_MS PB_monocyte_SLE PB_monocyte_UC PB_PMN_normal	7
	cg00291366					PB_CD4T_JIA PB_CD4T_SLE PB_CD4T_UC PB_CD8T_UC	4	PB_monocyte_MG	1
	cg00291478	RGS10	6001	N_Shore	Body	PB_Bcell_RA PB_Bcell_SLE PB_monocyte_HIVpos PB_monocyte_MS PB_monocyte_SLE PB_monocyte_tuberculosis PB_PMN_normal	7	PB_CD4T_CD PB_CD4T_JIA PB_CD4T_SLE PB_CD4T_UC PB_CD8T_CD	5
	cg00292107	MARCKSL1	65108	N_Shore	Body	PB_CD4T_SLE	1	PB_monocyte_CD PB_monocyte_HIVpos PB_monocyte_MG PB_monocyte_MS PB_monocyte_SLE PB_monocyte_tuberculosis PB_monocyte_UC PB_PMN_normal	8
	cg00292312	CAMTA1	23261		Body	PB_CD4T_SLE PB_monocyte_CD PB_monocyte_HIVpos PB_monocyte_MG PB_monocyte_MS PB_monocyte_normal PB_monocyte_tuberculosis PB_monocyte_UC PB_PMN_normal	9	PB_LCL_normal	1
	cg00293644	DCDC2B	149069	S_Shelf	TSS1500	PB_CD4T_CD PB_CD4T_GD PB_CD4T_JIA PB_CD4T_SLE PB_CD4T_UC PB_CD8T_CD PB_CD8T_GD PB_CD8T_UC PB_PMN_normal	9	PB_Bcell_RA PB_Bcell_SLE PB_LCL_normal PB_monocyte_CD PB_monocyte_MG PB_monocyte_MS PB_monocyte_SLE	7
	cg00294267	ZNF423	23090		Body	PB_Bcell_SLE PB_CD4T_CD PB_CD4T_SLE PB_CD4T_UC PB_monocyte_CD PB_monocyte_HIVpos PB_monocyte_MG PB_monocyte_MS PB_monocyte_normal PB_monocyte_SLE PB_monocyte_tuberculosis PB_monocyte_UC PB_PMN_normal	13	PB_LCL_normal	1
	cg00295182	PANK4	55229	N_Shore	Body	PB_Bcell_RA PB_Bcell_SLE PB_monocyte_CD PB_monocyte_HIVpos PB_monocyte_MG PB_monocyte_MS PB_monocyte_SLE PB_monocyte_tuberculosis PB_monocyte_UC PB_PMN_normal	10	PB_CD4T_JIA PB_CD4T_UC PB_CD8T_CD	3
	cg00295485	UXS1	80146		Body	PB_Bcell_SLE PB_monocyte_CD PB_monocyte_HIVpos PB_monocyte_MG PB_monocyte_MS PB_monocyte_SLE PB_monocyte_tuberculosis	7	PB_CD4T_CD PB_CD4T_GD PB_CD4T_JIA PB_CD4T_SLE PB_CD4T_UC	5
	cg00295780	SDCCAG8	10806	N_Shore	Body	PB_Bcell_SLE PB_CD4T_CD PB_CD4T_GD PB_CD4T_JIA PB_CD4T_SLE PB_CD4T_UC PB_CD8T_CD PB_CD8T_GD PB_CD8T_UC	9	PB_monocyte_CD PB_monocyte_HIVpos PB_monocyte_MG PB_monocyte_MS PB_monocyte_SLE PB_monocyte_tuberculosis	6
	cg00298977	LELP1	149018		TSS200	PB_monocyte_CD PB_monocyte_MS PB_monocyte_SLE PB_monocyte_tuberculosis PB_monocyte_UC	5	PB_LCL_normal	1
	cg00299396					PB_Bcell_SLE PB_monocyte_MS PB_monocyte_SLE	3	PB_LCL_normal	1
	cg00300303					PB_Bcell_normal PB_Bcell_RA PB_Bcell_SLE PB_CD4T_CD PB_CD4T_GD PB_CD4T_JIA PB_CD4T_normal PB_CD4T_SLE PB_CD4T_UC PB_CD8T_CD PB_CD8T_GD PB_CD8T_UC PB_LCL_normal	13	PB_PMN_normal	1
	cg00300672	CNTNAP5	129684		Body	PB_Bcell_SLE PB_monocyte_CD PB_monocyte_HIVpos PB_monocyte_MG PB_monocyte_MS PB_monocyte_SLE PB_monocyte_tuberculosis PB_monocyte_UC PB_PMN_normal	9	PB_LCL_normal	1
	cg00301372					PB_monocyte_CD PB_monocyte_HIVpos PB_monocyte_MS PB_monocyte_SLE PB_monocyte_tuberculosis PB_monocyte_UC PB_PMN_normal	7	PB_LCL_normal	1
	cg00301879					PB_Bcell_SLE PB_CD4T_SLE PB_monocyte_CD PB_monocyte_MG PB_monocyte_MS PB_monocyte_normal PB_monocyte_SLE PB_monocyte_tuberculosis PB_monocyte_UC PB_PMN_normal	10	PB_LCL_normal	1
	cg00302340	SLC24A6	80024	S_Shore	TSS1500	PB_Bcell_SLE PB_CD4T_CD PB_CD4T_GD PB_CD4T_JIA PB_CD4T_SLE PB_monocyte_CD PB_monocyte_HIVpos PB_monocyte_MG PB_monocyte_MS PB_monocyte_SLE PB_monocyte_tuberculosis PB_monocyte_UC PB_PMN_normal	13	PB_LCL_normal	1
	cg00303210	ZC3HAV1	56829		3'UTR;Body	PB_Bcell_SLE PB_CD4T_CD PB_CD4T_GD PB_CD4T_SLE PB_CD8T_CD PB_CD8T_GD PB_CD8T_UC PB_PMN_normal	8	PB_monocyte_MG PB_monocyte_MS	2
	cg00305585	IFT140	9742		Body	PB_Bcell_normal PB_Bcell_RA PB_Bcell_SLE PB_LCL_normal PB_monocyte_CD PB_monocyte_HIVpos PB_monocyte_MG PB_monocyte_MS PB_monocyte_SLE PB_monocyte_tuberculosis PB_monocyte_UC PB_PMN_normal	12	PB_CD4T_CD PB_CD4T_UC	2
	cg00305993					PB_Bcell_SLE PB_CD4T_SLE PB_monocyte_CD PB_monocyte_HIVpos PB_monocyte_MG PB_monocyte_MS PB_monocyte_normal PB_monocyte_SLE PB_monocyte_tuberculosis PB_monocyte_UC PB_PMN_normal	11	PB_LCL_normal	1
	cg00308367	KDM5D	8284		Body	PB_LCL_normal	1	PB_monocyte_MG	1
	cg00308631	ProSAPiP1	9762	S_Shore	TSS200	PB_CD4T_SLE	1	PB_monocyte_tuberculosis	1
	cg00310412	SEMA7A	8482	N_Shore	5'UTR;Body	PB_CD4T_CD PB_CD4T_GD PB_CD4T_JIA PB_CD4T_SLE PB_CD4T_UC PB_monocyte_MS	6	PB_Bcell_SLE PB_LCL_normal	2
	cg00310463	KY	339855	S_Shore	TSS1500	PB_Bcell_SLE PB_CD4T_CD PB_CD4T_JIA PB_CD4T_SLE PB_CD4T_UC PB_CD8T_GD PB_monocyte_CD PB_monocyte_HIVpos PB_monocyte_MS PB_monocyte_SLE PB_monocyte_UC PB_PMN_normal	12	PB_LCL_normal	1
	cg00311035	C7orf41	222166	Island	Body	PB_CD4T_CD PB_CD4T_GD PB_CD4T_JIA PB_CD4T_SLE PB_CD4T_UC PB_CD8T_CD PB_CD8T_UC	7	PB_Bcell_SLE PB_monocyte_CD PB_monocyte_HIVpos PB_monocyte_MG PB_monocyte_MS PB_monocyte_SLE PB_monocyte_tuberculosis PB_monocyte_UC PB_PMN_normal	9
	cg00311984	PLEC1;PARP10	5339;84875	Island	TSS1500;Body	PB_monocyte_HIVpos PB_monocyte_MS PB_monocyte_SLE PB_monocyte_tuberculosis	4	PB_CD4T_CD PB_CD4T_UC PB_CD8T_CD	3
	cg00312809	PRKCZ	5590	S_Shore	5'UTR;Body	PB_Bcell_normal PB_Bcell_RA PB_Bcell_SLE PB_CD4T_CD PB_CD4T_GD PB_CD4T_JIA PB_CD4T_normal PB_CD4T_SLE PB_CD4T_UC PB_CD8T_CD PB_CD8T_GD PB_CD8T_normal PB_CD8T_UC PB_monocyte_CD PB_monocyte_HIVpos PB_monocyte_MG PB_monocyte_MS PB_monocyte_normal PB_monocyte_SLE PB_monocyte_tuberculosis PB_monocyte_UC PB_PMN_normal	22	PB_LCL_normal	1
	cg00314343	SLCO3A1	28232		Body	PB_Bcell_normal PB_Bcell_RA PB_Bcell_SLE PB_CD4T_CD PB_CD4T_GD PB_CD4T_JIA PB_CD4T_normal PB_CD4T_SLE PB_CD4T_UC PB_CD8T_CD PB_CD8T_GD PB_CD8T_normal PB_CD8T_UC PB_monocyte_CD PB_monocyte_HIVpos PB_monocyte_MS PB_monocyte_normal PB_monocyte_SLE PB_monocyte_tuberculosis PB_monocyte_UC PB_PMN_normal	21	PB_LCL_normal	1
	cg00319312	ATP2B4	493		Body	PB_Bcell_normal PB_Bcell_RA PB_Bcell_SLE PB_CD4T_CD PB_CD4T_GD PB_CD4T_JIA PB_CD4T_normal PB_CD4T_SLE PB_CD4T_UC PB_CD8T_CD PB_CD8T_GD PB_CD8T_normal PB_CD8T_UC PB_monocyte_CD PB_monocyte_HIVpos PB_monocyte_MG PB_monocyte_MS PB_monocyte_SLE PB_monocyte_UC PB_PMN_normal	20	PB_LCL_normal	1
	cg00320980			N_Shelf		PB_monocyte_CD PB_monocyte_MG PB_monocyte_MS PB_monocyte_UC PB_PMN_normal	5	PB_LCL_normal	1
	cg00321288	MGAT4C	25834		TSS200	PB_PMN_normal	1	PB_LCL_normal	1
	cg00321996					PB_Bcell_SLE PB_CD4T_CD PB_CD4T_GD PB_CD4T_JIA PB_CD4T_SLE PB_CD4T_UC PB_CD8T_CD PB_CD8T_GD PB_monocyte_CD PB_monocyte_HIVpos PB_monocyte_MS PB_monocyte_SLE PB_monocyte_tuberculosis PB_monocyte_UC PB_PMN_normal	15	PB_LCL_normal	1
	cg00322212			N_Shore		PB_Bcell_SLE PB_CD4T_CD PB_CD4T_GD PB_CD4T_JIA PB_CD4T_SLE PB_CD4T_UC PB_CD8T_GD PB_monocyte_CD PB_monocyte_HIVpos PB_monocyte_MG PB_monocyte_MS PB_monocyte_normal PB_monocyte_SLE PB_monocyte_UC PB_PMN_normal	15	PB_LCL_normal	1
	cg00322618			S_Shelf		PB_Bcell_normal PB_Bcell_RA PB_Bcell_SLE PB_CD4T_CD PB_CD4T_GD PB_CD4T_JIA PB_CD4T_SLE PB_CD4T_UC PB_CD8T_GD PB_monocyte_CD PB_monocyte_HIVpos PB_monocyte_MG PB_monocyte_MS PB_monocyte_normal PB_monocyte_SLE PB_monocyte_tuberculosis PB_monocyte_UC PB_PMN_normal	18	PB_LCL_normal	1
	cg00323915	GIMAP4	55303		5'UTR	PB_Bcell_RA PB_Bcell_SLE PB_LCL_normal PB_PMN_normal	4	PB_CD4T_CD PB_CD4T_JIA PB_CD4T_SLE PB_CD4T_UC PB_CD8T_CD PB_CD8T_UC	6
	cg00324097	SEPT9	10801	N_Shore	TSS200;Body	PB_PMN_normal	1	PB_Bcell_normal PB_Bcell_RA PB_Bcell_SLE PB_CD4T_CD PB_CD4T_GD PB_CD4T_JIA PB_CD4T_SLE PB_CD4T_UC PB_CD8T_CD PB_CD8T_UC PB_LCL_normal PB_monocyte_CD PB_monocyte_HIVpos PB_monocyte_MG PB_monocyte_MS PB_monocyte_SLE PB_monocyte_UC	17
	cg00325381	PTPRM	5797	S_Shelf	Body	PB_Bcell_RA PB_Bcell_SLE PB_CD4T_CD PB_CD4T_GD PB_CD4T_JIA PB_CD4T_SLE PB_CD8T_GD PB_monocyte_CD PB_monocyte_HIVpos PB_monocyte_MG PB_monocyte_MS PB_monocyte_normal PB_monocyte_SLE PB_monocyte_tuberculosis PB_monocyte_UC PB_PMN_normal	16	PB_LCL_normal	1
	cg00325910	S100A7	6278		Body	PB_Bcell_SLE PB_CD4T_JIA PB_CD4T_SLE PB_monocyte_CD PB_monocyte_HIVpos PB_monocyte_MG PB_monocyte_MS PB_monocyte_SLE PB_monocyte_tuberculosis PB_monocyte_UC PB_PMN_normal	11	PB_LCL_normal	1
	cg00326300			N_Shore		PB_CD4T_CD PB_CD4T_GD PB_CD4T_JIA PB_CD4T_normal PB_CD4T_SLE PB_CD4T_UC PB_CD8T_CD PB_CD8T_GD PB_CD8T_normal PB_CD8T_UC PB_monocyte_CD PB_monocyte_HIVpos PB_monocyte_MG PB_monocyte_MS PB_monocyte_SLE PB_monocyte_tuberculosis PB_monocyte_UC PB_PMN_normal	18	PB_Bcell_RA PB_Bcell_SLE	2
	cg00327947					PB_CD4T_GD PB_CD4T_SLE	2	PB_Bcell_SLE PB_monocyte_CD PB_monocyte_HIVpos PB_monocyte_MG PB_monocyte_MS PB_monocyte_SLE PB_monocyte_tuberculosis PB_monocyte_UC PB_PMN_normal	9
	cg00328376	SKAP2	8935	N_Shore	Body	PB_CD4T_SLE	1	PB_Bcell_SLE PB_monocyte_CD PB_monocyte_HIVpos PB_monocyte_MG PB_monocyte_MS PB_monocyte_SLE PB_monocyte_tuberculosis PB_monocyte_UC PB_PMN_normal	9
	cg00328720	EXTL3	2137	S_Shelf	5'UTR	PB_Bcell_normal PB_Bcell_RA PB_Bcell_SLE PB_CD4T_CD PB_CD4T_GD PB_CD4T_JIA PB_CD4T_SLE PB_CD4T_UC PB_CD8T_CD PB_CD8T_GD PB_CD8T_UC PB_LCL_normal PB_PMN_normal	13	PB_monocyte_MG	1
	cg00328935	FLJ43860			TSS200	PB_CD4T_GD PB_monocyte_CD PB_monocyte_HIVpos PB_monocyte_MS PB_monocyte_SLE PB_monocyte_tuberculosis PB_PMN_normal	7	PB_LCL_normal	1
	cg00329411					PB_Bcell_RA PB_Bcell_SLE PB_CD8T_CD PB_CD8T_GD PB_CD8T_UC	5	PB_monocyte_CD PB_monocyte_MG PB_monocyte_tuberculosis PB_monocyte_UC PB_PMN_normal	5
	cg00329447	PLEC1	5339	Island	TSS200;Body	PB_CD4T_CD PB_CD4T_GD PB_CD4T_JIA PB_CD4T_SLE PB_CD4T_UC PB_CD8T_CD PB_CD8T_GD PB_CD8T_UC	8	PB_monocyte_CD PB_monocyte_MG PB_monocyte_MS PB_monocyte_tuberculosis PB_monocyte_UC	5
	cg00329615	IGSF11	152404		Body	PB_CD4T_CD PB_CD4T_GD PB_CD4T_JIA PB_CD4T_SLE PB_CD4T_UC	5	PB_LCL_normal	1
	cg00329618	DTX1	1840	Island	Body	PB_CD4T_CD PB_CD4T_GD PB_CD4T_JIA PB_CD4T_SLE PB_CD4T_UC PB_CD8T_CD PB_CD8T_UC	7	PB_Bcell_normal PB_Bcell_RA PB_Bcell_SLE PB_monocyte_CD PB_monocyte_HIVpos PB_monocyte_MG PB_monocyte_MS PB_monocyte_SLE PB_monocyte_tuberculosis PB_monocyte_UC PB_PMN_normal	11
	cg00332048	HDAC9	9734		TSS1500	PB_CD4T_CD PB_CD4T_GD PB_CD4T_JIA PB_CD4T_normal PB_CD4T_SLE PB_CD4T_UC PB_CD8T_CD PB_CD8T_UC	8	PB_Bcell_SLE PB_LCL_normal PB_monocyte_tuberculosis	3
	cg00332146	PCDH24	54825		TSS1500	PB_Bcell_SLE PB_CD4T_SLE	2	PB_monocyte_CD PB_monocyte_HIVpos PB_monocyte_MG PB_monocyte_MS PB_monocyte_normal PB_monocyte_SLE PB_monocyte_tuberculosis PB_monocyte_UC PB_PMN_normal	9
	cg00333528	GABRR1	2569		1stExon;5'UTR	PB_CD4T_CD PB_CD4T_GD PB_CD4T_JIA PB_CD4T_SLE PB_CD8T_CD PB_CD8T_UC	6	PB_monocyte_CD PB_monocyte_HIVpos PB_monocyte_MG PB_monocyte_MS PB_monocyte_SLE PB_monocyte_tuberculosis PB_monocyte_UC PB_PMN_normal	8
	cg00334976	C20orf151	140893		TSS1500	PB_Bcell_RA PB_Bcell_SLE PB_CD4T_CD PB_CD4T_GD PB_CD4T_JIA PB_CD4T_SLE PB_CD4T_UC PB_CD8T_CD PB_CD8T_GD PB_monocyte_CD PB_monocyte_HIVpos PB_monocyte_MG PB_monocyte_MS PB_monocyte_normal PB_monocyte_SLE PB_monocyte_tuberculosis PB_monocyte_UC PB_PMN_normal	18	PB_LCL_normal	1
	cg00335124	PDE4D	5144		Body	PB_Bcell_RA PB_Bcell_SLE PB_CD4T_CD PB_CD4T_GD PB_CD4T_SLE PB_CD8T_CD PB_LCL_normal PB_monocyte_CD PB_monocyte_HIVpos PB_monocyte_MG PB_monocyte_MS PB_monocyte_SLE	12	PB_PMN_normal	1
	cg00337070			S_Shelf		PB_monocyte_CD PB_monocyte_HIVpos PB_monocyte_MS PB_monocyte_tuberculosis PB_PMN_normal	5	PB_LCL_normal	1
	cg00337440	PTK2B	2185	N_Shore	TSS1500;5'UTR	PB_CD4T_SLE PB_monocyte_CD PB_monocyte_MG PB_monocyte_MS PB_monocyte_SLE PB_PMN_normal	6	PB_LCL_normal	1
	cg00339657	LOC440839;CBWD2	440839;150472	N_Shore	TSS1500;Body	PB_CD4T_JIA PB_CD4T_SLE PB_CD4T_UC	3	PB_monocyte_tuberculosis PB_PMN_normal	2
	cg00339687					PB_Bcell_SLE PB_CD4T_SLE	2	PB_LCL_normal	1
	cg00340127					PB_Bcell_SLE PB_CD4T_CD PB_CD4T_JIA PB_CD4T_SLE PB_monocyte_CD PB_monocyte_HIVpos PB_monocyte_MS PB_monocyte_SLE PB_monocyte_tuberculosis PB_monocyte_UC PB_PMN_normal	11	PB_LCL_normal	1
	cg00340958	B4GALT5	9334	N_Shore	Body	PB_Bcell_RA PB_Bcell_SLE PB_CD4T_CD PB_CD4T_GD PB_CD4T_JIA PB_CD4T_SLE PB_CD4T_UC PB_CD8T_CD PB_CD8T_UC PB_monocyte_MS	10	PB_PMN_normal	1
	cg00341387	C18orf25	147339	N_Shore	TSS1500	PB_CD8T_CD	1	PB_monocyte_CD PB_monocyte_tuberculosis PB_monocyte_UC	3
	cg00343906	NADK	65220		Body	PB_Bcell_RA PB_Bcell_SLE PB_CD4T_CD PB_CD4T_GD PB_CD4T_JIA PB_CD4T_SLE PB_CD4T_UC PB_CD8T_CD PB_CD8T_UC PB_LCL_normal	10	PB_monocyte_CD PB_monocyte_HIVpos PB_monocyte_MG PB_monocyte_MS PB_monocyte_SLE PB_monocyte_tuberculosis PB_monocyte_UC PB_PMN_normal	8
	cg00344308					PB_Bcell_RA PB_Bcell_SLE PB_CD4T_CD PB_CD4T_GD PB_CD4T_JIA PB_CD4T_SLE PB_CD4T_UC PB_CD8T_CD PB_CD8T_GD PB_CD8T_UC	10	PB_monocyte_CD PB_monocyte_HIVpos PB_monocyte_MG PB_monocyte_MS PB_monocyte_SLE PB_monocyte_tuberculosis PB_monocyte_UC PB_PMN_normal	8
	cg00345314	SGK3	23678	N_Shore	TSS1500	PB_CD4T_GD PB_CD4T_JIA PB_CD4T_SLE PB_CD4T_UC PB_CD8T_CD	5	PB_Bcell_RA PB_Bcell_SLE PB_monocyte_CD PB_monocyte_HIVpos PB_monocyte_MG PB_monocyte_MS PB_monocyte_SLE PB_monocyte_tuberculosis PB_monocyte_UC PB_PMN_normal	10
	cg00345366	SAAL1	113174	S_Shore	TSS1500	PB_Bcell_SLE PB_CD4T_SLE PB_monocyte_CD PB_monocyte_HIVpos PB_monocyte_MG PB_monocyte_MS PB_monocyte_SLE PB_monocyte_tuberculosis PB_monocyte_UC PB_PMN_normal	10	PB_LCL_normal	1
	cg00346320			Island		PB_CD8T_GD	1	PB_monocyte_MG	1
	cg00346898	TSNAX-DISC1;DISC1	100303453;27185	N_Shore	TSS1500;Body	PB_Bcell_RA PB_Bcell_SLE PB_CD4T_CD PB_CD4T_GD PB_CD4T_JIA PB_CD4T_SLE PB_CD4T_UC PB_CD8T_CD PB_CD8T_UC	9	PB_monocyte_CD PB_monocyte_HIVpos PB_monocyte_MG PB_monocyte_tuberculosis PB_monocyte_UC PB_PMN_normal	6
	cg00347452	ATP5O	539	N_Shore	Body	PB_monocyte_MS PB_monocyte_SLE	2	PB_CD4T_UC PB_LCL_normal	2
	cg00347863	SGCE	8910		Body	PB_CD4T_CD PB_CD4T_GD PB_CD4T_JIA PB_CD4T_normal PB_CD4T_SLE PB_CD4T_UC PB_CD8T_CD PB_CD8T_GD PB_CD8T_normal PB_CD8T_UC PB_monocyte_CD PB_monocyte_HIVpos PB_monocyte_MS PB_monocyte_UC	14	PB_Bcell_RA PB_Bcell_SLE	2
	cg00350296	CD248	57124	S_Shore	TSS1500	PB_CD4T_GD PB_CD4T_SLE	2	PB_Bcell_normal PB_Bcell_RA PB_Bcell_SLE PB_monocyte_CD PB_monocyte_HIVpos PB_monocyte_MG PB_monocyte_MS PB_monocyte_normal PB_monocyte_SLE PB_monocyte_tuberculosis PB_monocyte_UC PB_PMN_normal	12
	cg00350615	COL11A2	1302		Body	PB_CD4T_SLE	1	PB_Bcell_RA PB_Bcell_SLE	2
	cg00350642	VTCN1	79679		Body	PB_monocyte_HIVpos PB_monocyte_MS	2	PB_LCL_normal	1
	cg00350932	PTCD3	55037	S_Shelf	Body	PB_monocyte_HIVpos PB_monocyte_tuberculosis	2	PB_Bcell_SLE PB_CD4T_SLE PB_CD8T_UC PB_monocyte_CD PB_monocyte_MG PB_monocyte_SLE	6
	cg00351443	NEURL	9148	N_Shore	TSS1500	PB_Bcell_SLE PB_CD4T_CD PB_CD4T_GD PB_CD4T_JIA PB_CD4T_normal PB_CD4T_SLE PB_CD4T_UC PB_CD8T_CD PB_CD8T_GD PB_CD8T_UC	10	PB_monocyte_MG PB_monocyte_tuberculosis	2
	cg00353330					PB_Bcell_SLE PB_monocyte_CD PB_monocyte_HIVpos PB_monocyte_MG PB_monocyte_MS PB_monocyte_normal PB_monocyte_SLE PB_monocyte_tuberculosis PB_monocyte_UC PB_PMN_normal	10	PB_LCL_normal	1
	cg00354542	LOC100134368	100134368	S_Shore	Body	PB_CD4T_GD PB_CD4T_JIA PB_CD4T_SLE PB_CD4T_UC	4	PB_monocyte_CD PB_monocyte_HIVpos PB_monocyte_MG PB_monocyte_MS PB_monocyte_SLE PB_monocyte_tuberculosis PB_monocyte_UC PB_PMN_normal	8
	cg00355286	MMP2	4313		Body	PB_Bcell_SLE PB_monocyte_CD PB_monocyte_HIVpos PB_monocyte_MG PB_monocyte_MS PB_monocyte_SLE PB_monocyte_tuberculosis PB_monocyte_UC PB_PMN_normal	9	PB_LCL_normal	1
	cg00355804					PB_Bcell_normal PB_Bcell_RA PB_Bcell_SLE PB_CD4T_CD PB_CD4T_GD PB_CD4T_JIA PB_CD4T_SLE PB_CD4T_UC PB_CD8T_CD PB_CD8T_GD PB_CD8T_UC PB_LCL_normal	12	PB_monocyte_CD PB_monocyte_tuberculosis PB_monocyte_UC PB_PMN_normal	4
	cg00355829			N_Shore		PB_Bcell_normal PB_Bcell_RA PB_Bcell_SLE PB_CD4T_CD PB_CD4T_GD PB_CD4T_JIA PB_CD4T_SLE PB_CD4T_UC PB_CD8T_CD PB_CD8T_UC	10	PB_monocyte_CD PB_monocyte_MG PB_monocyte_tuberculosis PB_monocyte_UC PB_PMN_normal	5
	cg00356208					PB_monocyte_CD PB_monocyte_HIVpos PB_monocyte_MG PB_monocyte_MS PB_monocyte_tuberculosis PB_monocyte_UC PB_PMN_normal	7	PB_LCL_normal	1
	cg00357551	FAM196B;DOCK2	100131897;1794		1stExon;5'UTR;Body	PB_CD4T_CD PB_CD4T_GD PB_CD4T_JIA PB_CD4T_SLE PB_CD4T_UC PB_CD8T_CD PB_CD8T_GD PB_CD8T_UC	8	PB_monocyte_CD PB_monocyte_HIVpos PB_monocyte_MG PB_monocyte_MS PB_monocyte_SLE PB_monocyte_tuberculosis PB_monocyte_UC PB_PMN_normal	8
	cg00357958	GPR81	27198		1stExon;5'UTR	PB_monocyte_CD PB_monocyte_HIVpos PB_monocyte_MS PB_monocyte_SLE PB_monocyte_UC PB_PMN_normal	6	PB_CD4T_CD PB_CD4T_GD PB_CD4T_JIA PB_CD4T_SLE PB_CD4T_UC PB_CD8T_CD PB_CD8T_UC	7
	cg00357971	COL20A1	57642	N_Shelf	TSS1500	PB_Bcell_RA PB_Bcell_SLE PB_CD4T_CD PB_CD4T_GD PB_CD4T_JIA PB_CD4T_normal PB_CD4T_SLE PB_CD4T_UC PB_CD8T_CD PB_CD8T_GD PB_CD8T_UC PB_monocyte_HIVpos PB_monocyte_MS PB_monocyte_SLE	14	PB_PMN_normal	1
	cg00357988	RSRC2	65117		3'UTR	PB_Bcell_normal PB_Bcell_RA PB_Bcell_SLE PB_CD4T_CD PB_CD4T_GD PB_CD4T_JIA PB_CD4T_SLE PB_CD4T_UC PB_CD8T_CD PB_CD8T_GD PB_CD8T_UC PB_LCL_normal PB_PMN_normal	13	PB_monocyte_MG	1
	cg00359365	MIR1976;RPS6KA1	100302190;6195		TSS1500;Body	PB_Bcell_RA PB_Bcell_SLE	2	PB_monocyte_CD PB_monocyte_HIVpos PB_monocyte_MG PB_monocyte_MS PB_monocyte_normal PB_monocyte_SLE PB_monocyte_tuberculosis PB_monocyte_UC PB_PMN_normal	9
	cg00362285	ERO1LB	56605	N_Shore	Body	PB_CD4T_SLE	1	PB_Bcell_normal PB_Bcell_RA PB_Bcell_SLE PB_CD8T_GD PB_LCL_normal PB_monocyte_CD PB_monocyte_HIVpos PB_monocyte_MG PB_monocyte_MS PB_monocyte_normal PB_monocyte_SLE PB_monocyte_UC PB_PMN_normal	13
	cg00362381	RAB40C	57799	S_Shore	Body	PB_CD4T_CD PB_CD4T_GD PB_CD4T_JIA PB_CD4T_normal PB_CD4T_SLE PB_CD4T_UC PB_CD8T_CD PB_CD8T_GD PB_CD8T_normal PB_CD8T_UC PB_monocyte_CD PB_monocyte_HIVpos PB_monocyte_MG PB_monocyte_MS PB_monocyte_SLE PB_monocyte_tuberculosis PB_monocyte_UC PB_PMN_normal	18	PB_Bcell_RA	1
	cg00363177					PB_Bcell_RA PB_Bcell_SLE PB_CD4T_CD PB_CD4T_SLE PB_monocyte_CD PB_monocyte_HIVpos PB_monocyte_MS PB_monocyte_SLE PB_monocyte_tuberculosis PB_monocyte_UC PB_PMN_normal	11	PB_LCL_normal	1
	cg00364026	HERC1	8925	N_Shelf	5'UTR	PB_Bcell_SLE PB_CD8T_GD PB_LCL_normal PB_monocyte_CD PB_monocyte_HIVpos PB_monocyte_MS PB_monocyte_tuberculosis PB_monocyte_UC PB_PMN_normal	9	PB_CD4T_JIA	1
	cg00365524	HTR6	3362	Island	1stExon	PB_CD4T_GD PB_CD4T_SLE	2	PB_monocyte_CD PB_monocyte_HIVpos PB_monocyte_MG PB_monocyte_tuberculosis PB_monocyte_UC PB_PMN_normal	6
	cg00366435					PB_Bcell_normal PB_Bcell_RA PB_Bcell_SLE PB_CD8T_GD PB_LCL_normal PB_monocyte_CD PB_monocyte_HIVpos PB_monocyte_MG PB_monocyte_MS PB_monocyte_normal PB_monocyte_SLE PB_monocyte_tuberculosis PB_monocyte_UC PB_PMN_normal	14	PB_CD4T_CD PB_CD4T_JIA PB_CD4T_SLE PB_CD4T_UC	4
	cg00366917	MBP	4155	Island	TSS1500	PB_CD4T_CD PB_CD4T_JIA PB_CD4T_SLE PB_CD4T_UC PB_CD8T_CD PB_CD8T_UC	6	PB_monocyte_CD PB_monocyte_HIVpos PB_monocyte_MG PB_monocyte_MS PB_monocyte_SLE PB_monocyte_tuberculosis PB_monocyte_UC PB_PMN_normal	8
	cg00367649					PB_Bcell_SLE	1	PB_CD4T_CD PB_CD4T_UC PB_CD8T_UC PB_monocyte_CD PB_monocyte_MG PB_monocyte_UC	6
	cg00370123	C7orf50	84310		Body	PB_CD4T_GD PB_CD4T_SLE	2	PB_Bcell_SLE PB_monocyte_CD PB_monocyte_HIVpos PB_monocyte_MG PB_monocyte_MS PB_monocyte_SLE PB_monocyte_tuberculosis PB_monocyte_UC PB_PMN_normal	9
	cg00370173					PB_Bcell_SLE PB_CD4T_CD PB_CD4T_GD PB_CD4T_JIA PB_CD4T_SLE PB_CD4T_UC PB_CD8T_CD PB_CD8T_GD PB_monocyte_CD PB_monocyte_HIVpos PB_monocyte_MS PB_monocyte_SLE PB_monocyte_tuberculosis PB_monocyte_UC PB_PMN_normal	15	PB_LCL_normal	1
	cg00372249	ACSL1	2180	N_Shore	5'UTR	PB_Bcell_SLE PB_CD4T_SLE PB_monocyte_CD PB_monocyte_HIVpos PB_monocyte_MS PB_monocyte_SLE PB_monocyte_UC PB_PMN_normal	8	PB_LCL_normal	1
	cg00372774	PRAME;LOC648691	23532;648691	S_Shore	TSS1500;Body	PB_Bcell_RA PB_Bcell_SLE PB_CD4T_CD PB_CD4T_GD PB_CD4T_JIA PB_CD4T_SLE PB_CD4T_UC PB_CD8T_GD PB_monocyte_CD PB_monocyte_HIVpos PB_monocyte_MG PB_monocyte_MS PB_monocyte_normal PB_monocyte_SLE PB_monocyte_UC PB_PMN_normal	16	PB_LCL_normal	1
	cg00372886	TRIM10	10107		Body	PB_Bcell_SLE PB_CD4T_CD PB_CD4T_JIA PB_CD4T_SLE PB_CD4T_UC PB_CD8T_CD PB_CD8T_GD PB_CD8T_UC	8	PB_monocyte_CD PB_monocyte_MG PB_monocyte_MS	3
	cg00373436	TAGLN3	29114		Body	PB_Bcell_SLE PB_monocyte_CD PB_monocyte_HIVpos PB_monocyte_MG PB_monocyte_MS PB_monocyte_SLE PB_monocyte_tuberculosis PB_monocyte_UC PB_PMN_normal	9	PB_CD4T_CD PB_CD4T_GD PB_CD4T_JIA PB_CD4T_SLE PB_CD4T_UC PB_CD8T_CD PB_CD8T_UC	7
	cg00374672	SLC12A9	56996	N_Shore	Body	PB_CD4T_JIA	1	PB_Bcell_SLE PB_monocyte_CD PB_monocyte_HIVpos PB_monocyte_MG PB_monocyte_MS PB_monocyte_SLE PB_monocyte_tuberculosis PB_monocyte_UC PB_PMN_normal	9
	cg00375132			S_Shore		PB_Bcell_normal PB_Bcell_RA PB_Bcell_SLE PB_CD4T_SLE PB_CD8T_CD PB_CD8T_GD PB_CD8T_normal PB_CD8T_UC PB_LCL_normal PB_monocyte_CD PB_monocyte_HIVpos PB_monocyte_MG PB_monocyte_MS PB_monocyte_SLE PB_monocyte_tuberculosis PB_monocyte_UC PB_PMN_normal	17	PB_CD4T_JIA	1
	cg00376553	TSC22D4	81628	N_Shelf	Body	PB_CD4T_CD PB_CD4T_GD PB_CD4T_JIA PB_CD4T_normal PB_CD4T_SLE PB_CD4T_UC	6	PB_monocyte_CD PB_monocyte_MG PB_monocyte_MS PB_monocyte_SLE PB_monocyte_tuberculosis PB_monocyte_UC	6
	cg00376816	HNRNPL	3191		Body	PB_Bcell_RA PB_Bcell_SLE PB_LCL_normal PB_monocyte_CD PB_monocyte_HIVpos PB_monocyte_MS PB_monocyte_SLE PB_monocyte_tuberculosis PB_monocyte_UC PB_PMN_normal	10	PB_CD4T_JIA	1
	cg00377497	TRIM35	23087	N_Shore	Body	PB_Bcell_normal PB_Bcell_RA PB_Bcell_SLE PB_CD4T_CD PB_CD4T_GD PB_CD4T_JIA PB_CD4T_SLE PB_CD4T_UC PB_CD8T_CD PB_CD8T_GD PB_LCL_normal	11	PB_monocyte_CD PB_monocyte_MG PB_monocyte_MS PB_monocyte_SLE	4
	cg00377681					PB_Bcell_SLE PB_monocyte_MS PB_monocyte_SLE	3	PB_LCL_normal	1
	cg00378658			S_Shelf		PB_Bcell_SLE PB_CD4T_GD PB_CD4T_SLE PB_monocyte_CD PB_monocyte_HIVpos PB_monocyte_MS PB_monocyte_SLE PB_monocyte_UC	8	PB_LCL_normal	1
	cg00382138	CFI	3426		1stExon;5'UTR	PB_Bcell_SLE PB_CD4T_CD PB_CD4T_GD PB_CD4T_JIA PB_CD4T_SLE PB_CD4T_UC PB_CD8T_CD PB_CD8T_GD	8	PB_monocyte_CD PB_monocyte_MG PB_monocyte_MS PB_monocyte_SLE PB_monocyte_tuberculosis PB_monocyte_UC	6
	cg00382999	NCK1	4690		Body	PB_Bcell_RA PB_Bcell_SLE PB_CD4T_CD PB_CD4T_GD PB_CD4T_JIA PB_CD4T_SLE PB_CD4T_UC PB_CD8T_CD PB_LCL_normal	9	PB_monocyte_CD PB_monocyte_HIVpos PB_monocyte_MG PB_monocyte_MS PB_monocyte_SLE PB_monocyte_tuberculosis PB_monocyte_UC PB_PMN_normal	8
	cg00386035			N_Shore		PB_Bcell_SLE PB_CD4T_CD PB_CD4T_SLE PB_monocyte_CD PB_monocyte_HIVpos PB_monocyte_MG PB_monocyte_MS PB_monocyte_SLE PB_monocyte_UC PB_PMN_normal	10	PB_LCL_normal	1
	cg00387940	MTM1	4534		5'UTR	PB_monocyte_CD PB_monocyte_HIVpos PB_monocyte_MG PB_monocyte_MS PB_monocyte_SLE PB_monocyte_UC	6	PB_LCL_normal	1
	cg00388287					PB_monocyte_HIVpos	1	PB_LCL_normal	1
	cg00388871	DNAJC5	80331	S_Shelf	5'UTR	PB_Bcell_RA PB_Bcell_SLE PB_CD8T_CD PB_LCL_normal	4	PB_monocyte_CD PB_monocyte_HIVpos PB_monocyte_MG PB_monocyte_MS PB_monocyte_SLE PB_monocyte_tuberculosis PB_monocyte_UC PB_PMN_normal	8
	cg00388905					PB_Bcell_normal PB_Bcell_RA PB_Bcell_SLE PB_CD4T_CD PB_CD4T_JIA PB_CD4T_SLE PB_CD4T_UC PB_CD8T_CD PB_CD8T_UC PB_monocyte_CD PB_monocyte_HIVpos PB_monocyte_MS PB_monocyte_SLE PB_monocyte_UC	14	PB_LCL_normal	1
	cg00390253	SLC38A3	10991	N_Shore	TSS1500	PB_Bcell_normal PB_Bcell_RA PB_Bcell_SLE PB_CD4T_CD PB_CD4T_JIA PB_CD4T_SLE PB_CD4T_UC PB_monocyte_CD PB_monocyte_HIVpos PB_monocyte_MG PB_monocyte_MS PB_monocyte_SLE PB_monocyte_tuberculosis PB_monocyte_UC PB_PMN_normal	15	PB_LCL_normal	1
	cg00390511	AOAH	313		Body	PB_Bcell_RA PB_Bcell_SLE PB_CD4T_CD PB_CD4T_GD PB_CD4T_JIA PB_CD4T_SLE PB_CD4T_UC PB_CD8T_CD PB_CD8T_GD PB_CD8T_UC	10	PB_monocyte_CD PB_monocyte_MG PB_monocyte_tuberculosis	3
	cg00390724			N_Shore		PB_PMN_normal	1	PB_CD4T_UC	1
	cg00391031	KIAA1274	27143	N_Shore	TSS1500	PB_Bcell_normal PB_Bcell_RA PB_Bcell_SLE PB_monocyte_CD PB_monocyte_HIVpos PB_monocyte_MG PB_monocyte_MS PB_monocyte_SLE PB_monocyte_tuberculosis PB_monocyte_UC PB_PMN_normal	11	PB_CD4T_CD PB_CD4T_JIA PB_CD4T_SLE PB_CD4T_UC	4
	cg00391247					PB_Bcell_SLE PB_monocyte_CD PB_monocyte_HIVpos PB_monocyte_MG PB_monocyte_MS PB_monocyte_SLE PB_monocyte_UC PB_PMN_normal	8	PB_LCL_normal	1
	cg00391479			Island		PB_Bcell_normal PB_Bcell_RA PB_Bcell_SLE PB_CD4T_CD PB_CD4T_GD PB_CD4T_JIA PB_CD4T_SLE PB_monocyte_CD PB_monocyte_HIVpos PB_monocyte_MG PB_monocyte_MS PB_monocyte_SLE PB_monocyte_tuberculosis PB_monocyte_UC PB_PMN_normal	15	PB_LCL_normal	1
	cg00394261	GHR	2690		5'UTR	PB_Bcell_SLE PB_CD4T_SLE PB_monocyte_HIVpos PB_monocyte_MS PB_monocyte_SLE PB_monocyte_tuberculosis PB_PMN_normal	7	PB_LCL_normal	1
	cg00395063	ARHGEF12	23365	S_Shelf	Body	PB_LCL_normal	1	PB_CD4T_CD PB_CD4T_JIA PB_CD4T_SLE PB_CD4T_UC PB_monocyte_CD PB_monocyte_HIVpos PB_monocyte_MG PB_monocyte_MS PB_monocyte_normal PB_monocyte_SLE PB_monocyte_tuberculosis PB_monocyte_UC PB_PMN_normal	13
	cg00398500	SLC2A9	56606		1stExon;5'UTR	PB_Bcell_SLE PB_CD4T_SLE PB_monocyte_CD PB_monocyte_HIVpos PB_monocyte_MG PB_monocyte_MS PB_monocyte_normal PB_monocyte_SLE PB_monocyte_UC PB_PMN_normal	10	PB_LCL_normal	1
	cg00401678	EMR3	84658		TSS1500	PB_CD4T_JIA PB_CD4T_SLE	2	PB_monocyte_CD PB_monocyte_HIVpos PB_monocyte_MG PB_monocyte_MS PB_monocyte_SLE PB_monocyte_tuberculosis PB_monocyte_UC PB_PMN_normal	8
	cg00401972	CDH5	1003		TSS200	PB_Bcell_RA PB_Bcell_SLE PB_CD4T_CD PB_CD4T_GD PB_CD4T_JIA PB_CD4T_SLE PB_CD4T_UC PB_CD8T_CD PB_CD8T_UC	9	PB_monocyte_CD PB_monocyte_HIVpos PB_monocyte_MG PB_monocyte_MS PB_monocyte_SLE PB_monocyte_tuberculosis PB_monocyte_UC PB_PMN_normal	8
	cg00403716	TCP10	6953		Body	PB_monocyte_MS	1	PB_LCL_normal	1
	cg00404280			Island		PB_monocyte_HIVpos	1	PB_CD4T_CD PB_CD4T_GD PB_CD4T_JIA PB_CD4T_SLE PB_CD4T_UC PB_CD8T_CD PB_CD8T_UC	7
	cg00404394	FGR	2268	N_Shore	5'UTR	PB_CD4T_CD PB_CD4T_GD PB_CD4T_JIA PB_CD4T_SLE PB_CD4T_UC	5	PB_monocyte_CD	1
	cg00404861	GPR133	283383		Body	PB_Bcell_RA PB_Bcell_SLE PB_LCL_normal PB_monocyte_CD PB_monocyte_HIVpos PB_monocyte_MG PB_monocyte_MS PB_monocyte_SLE PB_monocyte_UC PB_PMN_normal	10	PB_CD4T_CD PB_CD4T_JIA PB_CD4T_SLE PB_CD4T_UC PB_CD8T_CD PB_CD8T_UC	6
	cg00405078					PB_monocyte_CD PB_monocyte_MG PB_monocyte_MS PB_monocyte_SLE PB_PMN_normal	5	PB_LCL_normal	1
	cg00405190	WIPF1	7456	N_Shore	5'UTR	PB_Bcell_RA PB_Bcell_SLE PB_CD4T_CD PB_CD4T_GD PB_CD4T_JIA PB_CD4T_SLE PB_CD4T_UC PB_CD8T_CD PB_CD8T_UC PB_LCL_normal	10	PB_monocyte_CD PB_monocyte_MG PB_monocyte_tuberculosis PB_monocyte_UC PB_PMN_normal	5
	cg00406976	FGF22	27006	N_Shore	TSS1500	PB_CD4T_SLE	1	PB_monocyte_tuberculosis	1
	cg00407944	NOTCH1	4851	N_Shore	Body	PB_CD4T_GD	1	PB_Bcell_normal PB_Bcell_SLE PB_monocyte_CD PB_monocyte_HIVpos PB_monocyte_MG PB_monocyte_MS PB_monocyte_SLE PB_monocyte_tuberculosis PB_monocyte_UC PB_PMN_normal	10
	cg00409104	PIK3R6	146850		5'UTR	PB_CD4T_CD PB_CD4T_GD PB_CD4T_JIA PB_CD4T_SLE PB_CD4T_UC PB_CD8T_CD PB_CD8T_UC	7	PB_Bcell_normal PB_Bcell_RA PB_Bcell_SLE PB_LCL_normal PB_monocyte_CD PB_monocyte_HIVpos PB_monocyte_MG PB_monocyte_MS PB_monocyte_SLE PB_monocyte_tuberculosis PB_monocyte_UC PB_PMN_normal	12
	cg00409309	HLA-DOB	3112		Body	PB_CD4T_CD PB_CD4T_GD PB_CD4T_JIA PB_CD4T_SLE PB_CD4T_UC PB_CD8T_CD PB_CD8T_GD PB_monocyte_CD PB_monocyte_HIVpos PB_monocyte_MS PB_monocyte_normal PB_monocyte_SLE PB_monocyte_tuberculosis PB_monocyte_UC PB_PMN_normal	15	PB_Bcell_RA PB_Bcell_SLE PB_LCL_normal	3
	cg00409658	NHSL1	57224	N_Shore	3'UTR	PB_Bcell_RA PB_Bcell_SLE PB_CD4T_CD PB_CD4T_JIA PB_CD4T_SLE PB_CD4T_UC	6	PB_monocyte_CD PB_monocyte_HIVpos PB_monocyte_MG PB_monocyte_MS PB_monocyte_SLE PB_monocyte_tuberculosis PB_monocyte_UC PB_PMN_normal	8
	cg00411595	SLC2A6	11182	N_Shore	Body	PB_CD8T_CD	1	PB_Bcell_SLE PB_monocyte_CD PB_monocyte_HIVpos PB_monocyte_MG PB_monocyte_MS PB_monocyte_SLE PB_monocyte_tuberculosis PB_monocyte_UC PB_PMN_normal	9
	cg00412094	SH3BP2	6452	N_Shore	TSS1500	PB_CD4T_CD PB_CD4T_GD PB_CD4T_JIA PB_CD4T_normal PB_CD4T_SLE PB_CD4T_UC PB_CD8T_CD PB_CD8T_GD PB_CD8T_normal PB_CD8T_UC PB_monocyte_CD PB_monocyte_HIVpos PB_monocyte_MG PB_monocyte_MS PB_monocyte_SLE PB_monocyte_UC PB_PMN_normal	17	PB_Bcell_SLE	1
	cg00412772	YIF1B;C19orf33	90522;64073		1stExon;3'UTR;5'UTR	PB_CD4T_CD PB_CD4T_GD PB_CD4T_JIA PB_CD4T_SLE PB_CD4T_UC PB_CD8T_CD PB_CD8T_GD PB_CD8T_UC	8	PB_monocyte_CD PB_monocyte_MG PB_monocyte_tuberculosis PB_monocyte_UC	4
	cg00414093			Island		PB_Bcell_RA PB_CD4T_CD PB_CD4T_JIA PB_CD4T_SLE PB_CD8T_UC PB_monocyte_CD PB_monocyte_MG PB_monocyte_MS PB_monocyte_tuberculosis PB_monocyte_UC PB_PMN_normal	11	PB_LCL_normal	1
	cg00415424	SLC8A1	6546		Body	PB_Bcell_SLE PB_CD4T_SLE PB_monocyte_CD PB_monocyte_HIVpos PB_monocyte_MG PB_monocyte_MS PB_monocyte_normal PB_monocyte_SLE PB_monocyte_tuberculosis PB_monocyte_UC PB_PMN_normal	11	PB_LCL_normal	1
	cg00415971	RGR	5995		TSS200	PB_monocyte_CD PB_monocyte_MS PB_monocyte_tuberculosis PB_monocyte_UC PB_PMN_normal	5	PB_LCL_normal	1
	cg00415993	F2RL2;IQGAP2	2151;10788		1stExon;5'UTR;Body	PB_CD4T_CD PB_CD4T_GD PB_CD4T_JIA PB_CD4T_SLE PB_CD4T_UC PB_CD8T_CD PB_CD8T_UC	7	PB_monocyte_CD PB_monocyte_HIVpos PB_monocyte_MG PB_monocyte_MS PB_monocyte_SLE PB_monocyte_tuberculosis PB_monocyte_UC PB_PMN_normal	8
	cg00416710			N_Shore		PB_Bcell_SLE PB_CD4T_CD PB_CD4T_GD PB_CD4T_JIA PB_CD4T_SLE PB_CD4T_UC PB_CD8T_CD PB_CD8T_GD PB_CD8T_UC	9	PB_monocyte_MG PB_monocyte_MS PB_monocyte_SLE	3
	cg00417151	RRBP1	6238	S_Shelf	Body	PB_CD4T_JIA PB_CD4T_SLE	2	PB_monocyte_CD PB_monocyte_MG PB_monocyte_tuberculosis PB_PMN_normal	4
	cg00417197	DOCK4	9732		Body	PB_Bcell_SLE PB_CD4T_SLE PB_monocyte_CD PB_monocyte_HIVpos PB_monocyte_MG PB_monocyte_MS PB_monocyte_normal PB_monocyte_SLE PB_monocyte_tuberculosis PB_monocyte_UC PB_PMN_normal	11	PB_LCL_normal	1
	cg00417304	PRDM11	56981		Body	PB_PMN_normal	1	PB_LCL_normal	1
	cg00418735	HRH3	11255	N_Shore	3'UTR	PB_Bcell_SLE PB_CD4T_SLE PB_monocyte_CD PB_monocyte_HIVpos PB_monocyte_MG PB_monocyte_MS PB_monocyte_SLE PB_monocyte_tuberculosis PB_monocyte_UC PB_PMN_normal	10	PB_LCL_normal	1
	cg00419509	SPANXN2	494119		1stExon;5'UTR	PB_Bcell_SLE PB_monocyte_CD PB_monocyte_HIVpos PB_monocyte_MS PB_monocyte_UC PB_PMN_normal	6	PB_LCL_normal	1
	cg00421624	SLC27A3	11000	N_Shore	TSS1500	PB_CD4T_CD PB_CD4T_GD PB_CD4T_JIA PB_CD4T_SLE PB_CD4T_UC	5	PB_monocyte_CD PB_monocyte_HIVpos PB_monocyte_MG PB_monocyte_MS PB_monocyte_SLE PB_monocyte_tuberculosis PB_monocyte_UC PB_PMN_normal	8
	cg00421693	TNFAIP8	25816	N_Shelf	Body	PB_Bcell_SLE PB_monocyte_CD PB_monocyte_HIVpos PB_monocyte_MS PB_monocyte_SLE PB_monocyte_UC PB_PMN_normal	7	PB_LCL_normal	1
	cg00421815	ARL15	54622		Body	PB_Bcell_normal PB_Bcell_RA PB_Bcell_SLE PB_CD4T_CD PB_CD4T_GD PB_CD4T_JIA PB_CD4T_SLE PB_CD4T_UC PB_CD8T_CD PB_CD8T_GD PB_CD8T_UC PB_monocyte_CD PB_monocyte_HIVpos PB_monocyte_MS PB_monocyte_normal PB_monocyte_SLE PB_monocyte_UC PB_PMN_normal	18	PB_LCL_normal	1
	cg00422311					PB_Bcell_normal PB_Bcell_RA PB_Bcell_SLE PB_CD4T_CD PB_CD4T_GD PB_CD4T_JIA PB_CD4T_normal PB_CD4T_SLE PB_CD4T_UC PB_CD8T_CD PB_CD8T_GD PB_CD8T_normal PB_CD8T_UC PB_monocyte_CD PB_monocyte_HIVpos PB_monocyte_MG PB_monocyte_MS PB_monocyte_SLE PB_monocyte_UC	19	PB_LCL_normal	1
	cg00422452	XPNPEP2	7512		TSS1500	PB_CD4T_CD PB_CD4T_GD PB_CD4T_JIA PB_CD4T_normal PB_CD4T_SLE PB_CD4T_UC PB_CD8T_CD PB_CD8T_GD PB_CD8T_UC PB_PMN_normal	10	PB_Bcell_RA PB_Bcell_SLE PB_LCL_normal PB_monocyte_CD	4
	cg00422624			N_Shore		PB_Bcell_normal PB_Bcell_RA PB_Bcell_SLE PB_CD4T_CD PB_CD4T_GD PB_CD4T_JIA PB_CD4T_SLE PB_CD4T_UC PB_CD8T_CD PB_CD8T_GD PB_CD8T_UC PB_monocyte_CD PB_monocyte_HIVpos PB_monocyte_MG PB_monocyte_MS PB_monocyte_normal PB_monocyte_SLE PB_monocyte_tuberculosis PB_monocyte_UC PB_PMN_normal	20	PB_LCL_normal	1
	cg00423035	ATXN7L1	222255		5'UTR;Body	PB_CD4T_GD PB_CD8T_CD PB_CD8T_GD PB_CD8T_UC	4	PB_Bcell_normal PB_Bcell_RA PB_Bcell_SLE PB_monocyte_CD PB_monocyte_HIVpos PB_monocyte_MG PB_monocyte_MS PB_monocyte_SLE PB_monocyte_tuberculosis PB_monocyte_UC PB_PMN_normal	11
	cg00423291	C7orf10	79783		Body	PB_Bcell_SLE PB_CD4T_SLE PB_monocyte_CD PB_monocyte_HIVpos PB_monocyte_MG PB_monocyte_MS PB_monocyte_SLE PB_monocyte_tuberculosis PB_monocyte_UC PB_PMN_normal	10	PB_LCL_normal	1
	cg00423487	UBXN6	80700	N_Shore	TSS1500;Body	PB_CD4T_CD PB_CD4T_GD PB_CD4T_JIA PB_CD4T_normal PB_CD4T_SLE PB_CD4T_UC PB_CD8T_CD PB_CD8T_GD PB_CD8T_normal PB_CD8T_UC PB_monocyte_CD PB_monocyte_HIVpos PB_monocyte_MG PB_monocyte_MS PB_monocyte_SLE PB_monocyte_tuberculosis PB_monocyte_UC PB_PMN_normal	18	PB_Bcell_SLE	1
	cg00423675			N_Shore		PB_Bcell_SLE PB_CD4T_SLE PB_monocyte_CD PB_monocyte_HIVpos PB_monocyte_MG PB_monocyte_MS PB_monocyte_tuberculosis PB_monocyte_UC PB_PMN_normal	9	PB_LCL_normal	1
	cg00423969	FER1L5	90342		TSS1500;Body	PB_CD4T_SLE	1	PB_monocyte_CD PB_monocyte_HIVpos PB_monocyte_MG PB_monocyte_MS PB_monocyte_SLE PB_monocyte_tuberculosis PB_monocyte_UC PB_PMN_normal	8
	cg00424467			S_Shelf		PB_Bcell_RA PB_Bcell_SLE PB_CD4T_CD PB_CD4T_GD PB_CD4T_JIA PB_CD4T_SLE PB_CD4T_UC PB_CD8T_CD PB_CD8T_GD PB_monocyte_CD PB_monocyte_HIVpos PB_monocyte_MG PB_monocyte_MS PB_monocyte_normal PB_monocyte_SLE PB_monocyte_tuberculosis PB_monocyte_UC PB_PMN_normal	18	PB_LCL_normal	1
	cg00426377	C1orf113	79729	N_Shore	Body	PB_Bcell_RA PB_Bcell_SLE PB_CD4T_CD PB_CD4T_GD PB_CD4T_JIA PB_CD4T_SLE PB_CD4T_UC PB_CD8T_CD PB_CD8T_UC	9	PB_monocyte_CD PB_monocyte_HIVpos PB_monocyte_MG PB_monocyte_MS PB_monocyte_SLE PB_monocyte_tuberculosis PB_monocyte_UC PB_PMN_normal	8
	cg00426720	NR4A2	4929	N_Shore	5'UTR	PB_CD4T_GD PB_CD4T_SLE	2	PB_monocyte_CD PB_monocyte_tuberculosis PB_monocyte_UC	3
	cg00426822	MACF1	23499	N_Shore	TSS1500	PB_Bcell_SLE PB_CD4T_GD PB_CD4T_SLE PB_CD4T_UC PB_CD8T_CD	5	PB_monocyte_CD PB_monocyte_MG PB_monocyte_tuberculosis PB_monocyte_UC	4
	cg00426855	NMU	10874		Body	PB_Bcell_SLE PB_monocyte_CD PB_monocyte_HIVpos PB_monocyte_MS PB_monocyte_SLE PB_monocyte_tuberculosis PB_PMN_normal	7	PB_LCL_normal	1
	cg00426976	SHANK3	85358	N_Shore	Body	PB_Bcell_RA PB_Bcell_SLE PB_monocyte_CD PB_monocyte_HIVpos PB_monocyte_MG PB_monocyte_MS PB_monocyte_SLE PB_monocyte_tuberculosis PB_monocyte_UC PB_PMN_normal	10	PB_CD4T_CD PB_CD4T_GD PB_CD4T_JIA PB_CD4T_SLE PB_CD4T_UC PB_CD8T_CD PB_CD8T_UC PB_LCL_normal	8
	cg00429268	KCNB1	3745	N_Shore	Body	PB_Bcell_SLE PB_CD4T_SLE PB_monocyte_CD PB_monocyte_HIVpos PB_monocyte_MS PB_monocyte_SLE PB_monocyte_tuberculosis PB_PMN_normal	8	PB_LCL_normal	1
	cg00430036	SLC35D2	11046	N_Shore	Body	PB_CD4T_GD PB_CD4T_SLE PB_CD4T_UC PB_CD8T_CD	4	PB_monocyte_CD PB_monocyte_HIVpos PB_monocyte_MG PB_monocyte_MS PB_monocyte_SLE PB_monocyte_tuberculosis PB_monocyte_UC PB_PMN_normal	8
	cg00431549	MGP	4256		TSS200	PB_CD4T_CD PB_CD4T_GD PB_CD4T_JIA PB_CD4T_SLE PB_CD4T_UC	5	PB_Bcell_normal PB_Bcell_RA PB_Bcell_SLE PB_monocyte_CD PB_monocyte_HIVpos PB_monocyte_MG PB_monocyte_MS PB_monocyte_SLE PB_monocyte_tuberculosis PB_monocyte_UC PB_PMN_normal	11
	cg00433709	ZNRF1	84937		Body	PB_CD4T_CD PB_CD4T_GD PB_CD4T_JIA PB_CD4T_normal PB_CD4T_SLE PB_CD4T_UC PB_CD8T_CD PB_CD8T_GD PB_CD8T_normal PB_CD8T_UC PB_monocyte_CD PB_monocyte_HIVpos PB_monocyte_MG PB_monocyte_MS PB_monocyte_normal PB_monocyte_SLE PB_monocyte_tuberculosis PB_monocyte_UC PB_PMN_normal	19	PB_Bcell_SLE	1
	cg00435173	RAB5C	5878		5'UTR	PB_Bcell_RA PB_Bcell_SLE PB_CD4T_CD PB_CD4T_GD PB_CD4T_JIA PB_CD4T_SLE PB_CD4T_UC PB_CD8T_CD PB_CD8T_UC	9	PB_monocyte_CD PB_monocyte_HIVpos PB_monocyte_MG PB_monocyte_MS PB_monocyte_SLE PB_monocyte_tuberculosis PB_monocyte_UC PB_PMN_normal	8
	cg00438946	C6orf1	221491	N_Shore	5'UTR	PB_CD4T_SLE	1	PB_CD8T_GD PB_monocyte_tuberculosis	2
	cg00439981	FAM120B	84498	N_Shore	Body	PB_Bcell_normal PB_Bcell_RA PB_Bcell_SLE PB_CD4T_CD PB_CD4T_GD PB_CD4T_JIA PB_CD4T_normal PB_CD4T_SLE PB_CD4T_UC PB_CD8T_CD PB_CD8T_UC PB_LCL_normal PB_monocyte_HIVpos PB_monocyte_MS PB_monocyte_SLE	15	PB_PMN_normal	1
	cg00440980	ST6GALNAC1	55808		TSS200	PB_Bcell_normal PB_Bcell_RA PB_Bcell_SLE PB_LCL_normal PB_monocyte_CD PB_monocyte_HIVpos PB_monocyte_MG PB_monocyte_MS PB_monocyte_SLE PB_monocyte_tuberculosis PB_monocyte_UC PB_PMN_normal	12	PB_CD4T_CD PB_CD4T_JIA PB_CD4T_SLE PB_CD4T_UC	4
	cg00442646	OSTCL	202459		Body	PB_CD4T_CD PB_CD4T_GD PB_CD4T_JIA PB_CD4T_normal PB_CD4T_SLE PB_CD4T_UC PB_CD8T_CD PB_CD8T_GD PB_CD8T_normal PB_CD8T_UC PB_monocyte_CD PB_monocyte_HIVpos PB_monocyte_MG PB_monocyte_MS PB_monocyte_normal PB_monocyte_SLE PB_monocyte_tuberculosis PB_monocyte_UC PB_PMN_normal	19	PB_Bcell_RA PB_Bcell_SLE	2
	cg00443307	KLRG1	10219		TSS1500	PB_Bcell_SLE PB_CD4T_CD PB_CD4T_GD PB_CD4T_JIA PB_CD4T_SLE PB_CD4T_UC	6	PB_monocyte_CD PB_monocyte_HIVpos PB_monocyte_MG PB_monocyte_MS PB_monocyte_SLE PB_monocyte_tuberculosis PB_PMN_normal	7
	cg00444151	SLFN12L	100506736		Body	PB_CD4T_CD PB_CD4T_GD PB_CD4T_JIA PB_CD4T_SLE PB_CD4T_UC PB_CD8T_CD PB_CD8T_GD PB_CD8T_UC	8	PB_monocyte_MG PB_monocyte_tuberculosis	2
	cg00444740	MIR1208	100302281		TSS200	PB_Bcell_RA PB_Bcell_SLE PB_CD4T_CD PB_CD4T_GD PB_CD4T_JIA PB_CD4T_SLE PB_CD4T_UC PB_CD8T_CD PB_CD8T_UC	9	PB_monocyte_CD PB_monocyte_HIVpos PB_monocyte_MG PB_monocyte_MS PB_monocyte_SLE PB_monocyte_tuberculosis PB_monocyte_UC PB_PMN_normal	8
	cg00445959	XPO6	23214	N_Shelf	Body	PB_Bcell_RA PB_Bcell_SLE PB_CD8T_GD PB_LCL_normal PB_monocyte_CD PB_monocyte_HIVpos PB_monocyte_MS PB_monocyte_SLE PB_monocyte_tuberculosis PB_monocyte_UC PB_PMN_normal	11	PB_CD4T_JIA PB_CD4T_SLE PB_CD4T_UC	3
	cg00446046					PB_Bcell_RA PB_Bcell_SLE PB_CD4T_CD PB_CD4T_GD PB_CD4T_JIA PB_CD4T_SLE PB_CD4T_UC PB_CD8T_CD PB_CD8T_GD PB_CD8T_UC PB_LCL_normal	11	PB_monocyte_CD PB_monocyte_HIVpos PB_monocyte_MG PB_monocyte_MS PB_monocyte_SLE PB_monocyte_tuberculosis PB_monocyte_UC PB_PMN_normal	8
	cg00446123	LIME1	54923	N_Shore	TSS200	PB_monocyte_CD PB_monocyte_MS PB_monocyte_tuberculosis PB_monocyte_UC PB_PMN_normal	5	PB_Bcell_RA PB_Bcell_SLE PB_CD4T_CD PB_CD4T_GD PB_CD4T_JIA PB_CD4T_SLE PB_CD4T_UC PB_CD8T_CD PB_CD8T_UC	9
	cg00448162					PB_Bcell_SLE PB_CD4T_CD PB_CD4T_GD PB_CD4T_JIA PB_CD4T_SLE PB_CD4T_UC PB_CD8T_CD PB_CD8T_GD PB_monocyte_CD PB_monocyte_HIVpos PB_monocyte_MG PB_monocyte_MS PB_monocyte_normal PB_monocyte_SLE PB_monocyte_tuberculosis PB_monocyte_UC PB_PMN_normal	17	PB_LCL_normal	1
	cg00448191	NKX6-3	157848	S_Shore	TSS200	PB_monocyte_HIVpos PB_monocyte_SLE	2	PB_Bcell_normal PB_Bcell_RA PB_Bcell_SLE PB_CD8T_CD PB_CD8T_UC PB_LCL_normal	6
	cg00448868	DYNC1LI2	1783		Body	PB_Bcell_normal PB_Bcell_RA PB_Bcell_SLE PB_CD4T_CD PB_CD4T_GD PB_CD4T_JIA PB_CD4T_SLE PB_CD4T_UC PB_CD8T_CD PB_CD8T_GD PB_CD8T_UC PB_PMN_normal	12	PB_monocyte_CD PB_monocyte_MS PB_monocyte_SLE	3
	cg00449728	MAPRE2	10982	S_Shelf	5'UTR;Body	PB_Bcell_normal PB_Bcell_RA PB_Bcell_SLE PB_CD4T_CD PB_CD4T_GD PB_CD4T_JIA PB_CD4T_normal PB_CD4T_SLE PB_CD4T_UC PB_CD8T_CD PB_CD8T_GD PB_CD8T_UC PB_monocyte_CD PB_monocyte_HIVpos PB_monocyte_MG PB_monocyte_MS PB_monocyte_normal PB_monocyte_SLE PB_monocyte_UC PB_PMN_normal	20	PB_LCL_normal	1
	cg00449812			N_Shore		PB_CD4T_CD PB_CD4T_GD PB_CD4T_JIA PB_CD4T_SLE PB_CD4T_UC PB_CD8T_CD PB_CD8T_UC	7	PB_Bcell_SLE PB_monocyte_CD PB_monocyte_HIVpos PB_monocyte_MG PB_monocyte_MS PB_monocyte_SLE PB_monocyte_tuberculosis PB_monocyte_UC PB_PMN_normal	9
	cg00450651			N_Shore		PB_Bcell_SLE PB_CD4T_CD PB_CD4T_JIA PB_CD4T_SLE	4	PB_monocyte_CD PB_monocyte_HIVpos PB_monocyte_MG PB_monocyte_MS PB_monocyte_normal PB_monocyte_SLE PB_monocyte_tuberculosis PB_monocyte_UC PB_PMN_normal	9
	cg00451397	GTF2A1L;STON1-GTF2A1L	11036;286749	N_Shore	TSS1500;Body	PB_Bcell_SLE PB_CD4T_SLE PB_monocyte_CD PB_monocyte_HIVpos PB_monocyte_MG PB_monocyte_MS PB_monocyte_SLE PB_monocyte_tuberculosis PB_monocyte_UC PB_PMN_normal	10	PB_LCL_normal	1
	cg00453717	POLD3	10714		Body	PB_Bcell_normal PB_Bcell_RA PB_Bcell_SLE PB_CD4T_CD PB_CD4T_GD PB_CD4T_JIA PB_CD4T_SLE PB_CD4T_UC PB_CD8T_CD PB_CD8T_UC PB_LCL_normal	11	PB_monocyte_CD PB_monocyte_HIVpos PB_monocyte_MG PB_monocyte_SLE PB_monocyte_tuberculosis PB_monocyte_UC PB_PMN_normal	7
	cg00454592					PB_Bcell_normal PB_Bcell_RA PB_Bcell_SLE PB_CD4T_CD PB_CD4T_GD PB_CD4T_JIA PB_CD4T_SLE PB_CD4T_UC PB_CD8T_CD PB_CD8T_GD PB_CD8T_UC PB_LCL_normal	12	PB_monocyte_CD PB_monocyte_MG PB_monocyte_MS PB_monocyte_SLE PB_monocyte_tuberculosis PB_PMN_normal	6
	cg00454650	ERC2	26059		Body	PB_Bcell_SLE PB_CD4T_SLE PB_monocyte_CD PB_monocyte_HIVpos PB_monocyte_MS PB_monocyte_SLE PB_monocyte_tuberculosis PB_monocyte_UC PB_PMN_normal	9	PB_LCL_normal	1
	cg00454696	PRAMEF6	440561		Body	PB_monocyte_HIVpos PB_monocyte_MS	2	PB_CD4T_GD PB_CD4T_UC PB_LCL_normal	3
	cg00458681	DGCR10	26222		Body	PB_Bcell_RA	1	PB_CD4T_CD PB_CD4T_GD PB_CD4T_JIA PB_CD4T_SLE PB_CD4T_UC PB_CD8T_CD PB_CD8T_GD PB_CD8T_normal PB_CD8T_UC PB_monocyte_MG PB_monocyte_SLE PB_monocyte_tuberculosis PB_PMN_normal	13
	cg00458932					PB_Bcell_SLE PB_monocyte_CD PB_monocyte_HIVpos PB_monocyte_MG PB_monocyte_MS PB_monocyte_SLE PB_monocyte_tuberculosis PB_monocyte_UC PB_PMN_normal	9	PB_LCL_normal	1
	cg00460983					PB_Bcell_normal PB_Bcell_RA PB_Bcell_SLE PB_CD4T_CD PB_CD4T_GD PB_CD4T_JIA PB_CD4T_SLE PB_CD4T_UC PB_CD8T_CD PB_CD8T_GD PB_CD8T_UC PB_LCL_normal	12	PB_monocyte_CD PB_monocyte_MG PB_monocyte_MS PB_monocyte_SLE	4
	cg00461022	FAM134B	54463	S_Shore	TSS1500	PB_monocyte_CD PB_monocyte_HIVpos PB_monocyte_MG PB_monocyte_MS PB_monocyte_SLE PB_monocyte_tuberculosis PB_monocyte_UC PB_PMN_normal	8	PB_CD4T_CD PB_CD4T_JIA PB_CD4T_SLE PB_CD4T_UC	4
	cg00463732	ITGAE	3682		TSS200	PB_Bcell_RA PB_Bcell_SLE PB_CD4T_CD PB_CD4T_GD PB_CD4T_JIA PB_CD4T_SLE PB_CD4T_UC PB_CD8T_CD	8	PB_monocyte_CD PB_monocyte_tuberculosis PB_monocyte_UC PB_PMN_normal	4
	cg00464046	C7orf49	78996	N_Shore	5'UTR;Body	PB_Bcell_SLE PB_monocyte_MS	2	PB_LCL_normal	1
	cg00464520			S_Shelf		PB_Bcell_SLE PB_CD4T_SLE PB_monocyte_CD PB_monocyte_MS PB_monocyte_SLE PB_monocyte_tuberculosis PB_monocyte_UC	7	PB_LCL_normal	1
	cg00464814	ATXN1	6310	N_Shore	5'UTR	PB_Bcell_SLE	1	PB_CD4T_UC PB_CD8T_GD PB_monocyte_CD PB_monocyte_HIVpos PB_monocyte_MG PB_monocyte_MS PB_monocyte_normal PB_monocyte_SLE PB_monocyte_tuberculosis PB_monocyte_UC PB_PMN_normal	11
	cg00464927	LRP5	4041		Body	PB_CD4T_CD PB_CD4T_GD PB_CD4T_JIA PB_CD4T_normal PB_CD4T_SLE PB_CD4T_UC PB_CD8T_CD PB_CD8T_GD PB_CD8T_normal PB_CD8T_UC PB_monocyte_CD PB_monocyte_HIVpos PB_monocyte_MG PB_monocyte_MS PB_monocyte_normal PB_monocyte_SLE PB_monocyte_tuberculosis PB_monocyte_UC PB_PMN_normal	19	PB_Bcell_RA PB_Bcell_SLE	2
	cg00465247			N_Shore		PB_Bcell_SLE PB_monocyte_CD PB_monocyte_MS PB_monocyte_SLE PB_PMN_normal	5	PB_CD4T_SLE PB_CD4T_UC	2
	cg00465739	ATP8A2	51761		Body	PB_Bcell_RA PB_Bcell_SLE PB_CD4T_CD PB_CD4T_SLE PB_monocyte_CD PB_monocyte_HIVpos PB_monocyte_MG PB_monocyte_MS PB_monocyte_SLE PB_monocyte_tuberculosis PB_monocyte_UC PB_PMN_normal	12	PB_LCL_normal	1
	cg00465970					PB_CD4T_CD PB_CD4T_GD PB_CD4T_JIA PB_CD4T_SLE PB_CD4T_UC PB_CD8T_CD PB_CD8T_GD PB_CD8T_UC	8	PB_Bcell_normal PB_Bcell_RA PB_Bcell_SLE PB_monocyte_CD PB_monocyte_HIVpos PB_monocyte_MG PB_monocyte_MS PB_monocyte_SLE PB_monocyte_tuberculosis PB_monocyte_UC PB_PMN_normal	11
	cg00468228			S_Shelf		PB_Bcell_SLE	1	PB_monocyte_tuberculosis	1
	cg00468395	XPO6	23214		Body	PB_Bcell_SLE PB_CD4T_SLE PB_CD8T_GD PB_monocyte_CD PB_monocyte_HIVpos PB_monocyte_MG PB_monocyte_MS PB_monocyte_normal PB_monocyte_SLE PB_monocyte_tuberculosis PB_monocyte_UC PB_PMN_normal	12	PB_LCL_normal	1
	cg00470183	TSPYL4	23270	S_Shore	TSS1500	PB_CD4T_GD PB_CD4T_SLE	2	PB_Bcell_normal PB_Bcell_RA PB_Bcell_SLE PB_monocyte_CD PB_monocyte_HIVpos PB_monocyte_MG PB_monocyte_MS PB_monocyte_SLE PB_monocyte_tuberculosis PB_monocyte_UC PB_PMN_normal	11
	cg00470341	PDE1A	5136		Body	PB_Bcell_SLE PB_monocyte_CD PB_monocyte_HIVpos PB_monocyte_MG PB_monocyte_MS PB_monocyte_SLE PB_monocyte_tuberculosis PB_monocyte_UC PB_PMN_normal	9	PB_LCL_normal	1
	cg00470817	LPAR5	57121		TSS1500;5'UTR	PB_Bcell_SLE PB_CD4T_CD PB_CD4T_GD PB_CD4T_JIA PB_CD4T_normal PB_CD4T_SLE PB_CD4T_UC PB_CD8T_CD PB_CD8T_GD PB_CD8T_normal PB_CD8T_UC PB_monocyte_CD PB_monocyte_HIVpos PB_monocyte_MG PB_monocyte_MS PB_monocyte_normal PB_monocyte_SLE PB_monocyte_tuberculosis PB_monocyte_UC PB_PMN_normal	20	PB_LCL_normal	1
	cg00471190	IL32	9235		1stExon;5'UTR	PB_Bcell_RA PB_Bcell_SLE PB_monocyte_CD PB_monocyte_HIVpos PB_monocyte_MG PB_monocyte_MS PB_monocyte_SLE PB_monocyte_tuberculosis PB_monocyte_UC	9	PB_CD4T_SLE PB_CD8T_CD PB_CD8T_UC	3
	cg00471371	ZNF516	9658	Island	Body	PB_Bcell_RA PB_Bcell_SLE PB_CD4T_CD PB_CD4T_GD PB_CD4T_JIA PB_CD4T_SLE PB_CD4T_UC PB_CD8T_CD PB_CD8T_UC PB_LCL_normal	10	PB_monocyte_MG PB_monocyte_tuberculosis PB_monocyte_UC PB_PMN_normal	4
	cg00472373	ARPC4;TADA3	10093;10474	N_Shore	TSS1500;5'UTR	PB_Bcell_SLE PB_monocyte_CD PB_monocyte_HIVpos PB_monocyte_MG PB_monocyte_MS PB_monocyte_SLE PB_monocyte_tuberculosis PB_monocyte_UC PB_PMN_normal	9	PB_CD4T_CD PB_CD4T_JIA PB_CD4T_SLE PB_CD4T_UC	4
	cg00472528			S_Shelf		PB_Bcell_SLE PB_CD4T_CD PB_CD4T_GD PB_CD4T_JIA PB_CD4T_SLE PB_CD4T_UC PB_monocyte_CD PB_monocyte_HIVpos PB_monocyte_MG PB_monocyte_MS PB_monocyte_SLE PB_monocyte_tuberculosis PB_monocyte_UC PB_PMN_normal	14	PB_LCL_normal	1
	cg00473501	MPO	4353	N_Shore	Body	PB_Bcell_normal PB_Bcell_RA PB_Bcell_SLE PB_CD4T_CD PB_CD4T_GD PB_CD4T_JIA PB_CD4T_SLE PB_CD4T_UC PB_CD8T_CD PB_CD8T_GD PB_CD8T_UC	11	PB_monocyte_MG PB_monocyte_MS PB_monocyte_tuberculosis PB_PMN_normal	4
	cg00473633					PB_Bcell_SLE PB_CD4T_CD PB_CD4T_GD PB_CD4T_JIA PB_CD4T_SLE PB_CD4T_UC PB_CD8T_CD PB_CD8T_UC	8	PB_monocyte_CD PB_monocyte_MG PB_monocyte_MS PB_monocyte_SLE PB_monocyte_UC	5
	cg00475182	GATSL1	389523		TSS1500	PB_Bcell_SLE PB_CD4T_CD PB_CD4T_GD PB_CD4T_JIA PB_CD4T_SLE PB_CD4T_UC PB_CD8T_CD PB_CD8T_UC	8	PB_monocyte_CD PB_monocyte_HIVpos PB_monocyte_MG PB_monocyte_MS PB_monocyte_SLE PB_monocyte_tuberculosis PB_monocyte_UC PB_PMN_normal	8
	cg00475235	ANKFN1	162282		Body	PB_Bcell_RA PB_CD4T_CD PB_CD4T_GD PB_CD4T_UC PB_CD8T_CD PB_CD8T_GD	6	PB_monocyte_CD PB_monocyte_MG PB_monocyte_MS PB_monocyte_SLE	4
	cg00476653	LRCH1	23143		Body	PB_CD4T_CD PB_CD4T_GD PB_CD4T_normal PB_CD4T_SLE PB_CD4T_UC PB_CD8T_CD PB_CD8T_GD PB_CD8T_normal	8	PB_Bcell_RA PB_Bcell_SLE PB_LCL_normal	3
	cg00476771			N_Shore		PB_Bcell_SLE PB_CD4T_GD PB_CD4T_SLE	3	PB_monocyte_MG PB_monocyte_tuberculosis	2
	cg00478326					PB_Bcell_normal PB_Bcell_RA PB_Bcell_SLE PB_monocyte_CD PB_monocyte_HIVpos PB_monocyte_MG PB_monocyte_MS PB_monocyte_SLE PB_monocyte_tuberculosis PB_monocyte_UC PB_PMN_normal	11	PB_CD4T_CD PB_CD4T_JIA PB_CD4T_UC PB_CD8T_CD	4
	cg00479463			Island		PB_monocyte_CD PB_monocyte_MG PB_monocyte_MS PB_monocyte_SLE PB_monocyte_tuberculosis PB_monocyte_UC PB_PMN_normal	7	PB_CD4T_SLE PB_CD4T_UC PB_LCL_normal	3
	cg00479827	NCRNA00185	55410		Body	PB_LCL_normal	1	PB_monocyte_CD PB_monocyte_MG PB_monocyte_MS PB_monocyte_tuberculosis PB_monocyte_UC PB_PMN_normal	6
	cg00481415	TAPBP;RGL2	6892;5863	S_Shore	TSS1500;3'UTR	PB_Bcell_SLE	1	PB_monocyte_tuberculosis	1
	cg00481600	CILP	8483		1stExon;5'UTR	PB_CD4T_GD PB_CD4T_JIA PB_CD4T_SLE	3	PB_Bcell_RA PB_Bcell_SLE PB_monocyte_CD PB_monocyte_HIVpos PB_monocyte_MG PB_monocyte_MS PB_monocyte_SLE PB_monocyte_tuberculosis PB_monocyte_UC PB_PMN_normal	10
	cg00482996			N_Shelf		PB_Bcell_normal PB_Bcell_SLE PB_CD4T_CD PB_CD4T_GD PB_CD4T_JIA PB_CD4T_SLE PB_CD4T_UC PB_monocyte_CD PB_monocyte_HIVpos PB_monocyte_MG PB_monocyte_MS PB_monocyte_SLE PB_monocyte_tuberculosis PB_monocyte_UC	14	PB_LCL_normal	1
	cg00483030	CBX4	8535	N_Shore	Body	PB_CD4T_CD PB_CD4T_GD PB_CD4T_JIA PB_CD4T_SLE PB_CD4T_UC PB_CD8T_CD	6	PB_Bcell_SLE PB_monocyte_CD PB_monocyte_HIVpos PB_monocyte_MG PB_monocyte_MS PB_monocyte_SLE PB_monocyte_tuberculosis PB_monocyte_UC PB_PMN_normal	9
	cg00483217	EFR3B	22979		Body	PB_Bcell_SLE PB_CD4T_CD PB_CD4T_GD PB_CD4T_JIA PB_CD4T_SLE PB_CD4T_UC PB_CD8T_CD PB_CD8T_UC	8	PB_monocyte_CD PB_monocyte_MG PB_monocyte_MS PB_monocyte_SLE PB_monocyte_tuberculosis PB_monocyte_UC PB_PMN_normal	7
	cg00484711			S_Shelf		PB_Bcell_SLE PB_monocyte_CD PB_monocyte_HIVpos PB_monocyte_MG PB_monocyte_MS PB_monocyte_SLE	6	PB_CD4T_CD PB_CD4T_JIA PB_CD4T_SLE PB_CD4T_UC PB_PMN_normal	5
	cg00486280					PB_monocyte_MS	1	PB_LCL_normal	1
	cg00487142	DPPA4	55211		1stExon	PB_CD4T_CD PB_CD4T_GD PB_CD4T_SLE PB_CD4T_UC PB_CD8T_CD PB_CD8T_GD PB_CD8T_UC	7	PB_monocyte_CD PB_monocyte_MG	2
	cg00488091			N_Shore		PB_Bcell_RA PB_Bcell_SLE PB_CD4T_CD PB_CD4T_GD PB_CD4T_JIA PB_CD4T_SLE PB_CD4T_UC PB_CD8T_CD PB_CD8T_UC PB_LCL_normal	10	PB_monocyte_CD PB_monocyte_HIVpos PB_monocyte_MG PB_monocyte_MS PB_monocyte_SLE PB_monocyte_tuberculosis PB_monocyte_UC PB_PMN_normal	8
	cg00488514	HPS4	89781	N_Shore	Body	PB_Bcell_SLE PB_CD4T_GD PB_CD4T_SLE PB_CD8T_CD PB_CD8T_GD PB_CD8T_UC PB_PMN_normal	7	PB_monocyte_CD PB_monocyte_MG PB_monocyte_MS	3
	cg00489660	TNKS1BP1	85456	N_Shore	5'UTR	PB_Bcell_SLE	1	PB_CD4T_UC PB_monocyte_CD PB_monocyte_HIVpos PB_monocyte_MS PB_monocyte_SLE PB_monocyte_tuberculosis PB_monocyte_UC PB_PMN_normal	8
	cg00490406	AIM2	9447		TSS200	PB_Bcell_SLE	1	PB_LCL_normal PB_monocyte_CD PB_monocyte_HIVpos PB_monocyte_MG PB_monocyte_MS PB_monocyte_SLE PB_monocyte_tuberculosis	7
	cg00491064	NAV2	89797		Body	PB_Bcell_SLE PB_monocyte_CD PB_monocyte_HIVpos PB_monocyte_MG PB_monocyte_MS PB_monocyte_SLE PB_monocyte_tuberculosis PB_monocyte_UC PB_PMN_normal	9	PB_LCL_normal	1
	cg00491523	A2BP1	54715		5'UTR	PB_Bcell_SLE PB_CD4T_CD PB_CD4T_SLE PB_CD4T_UC PB_monocyte_CD PB_monocyte_HIVpos PB_monocyte_MG PB_monocyte_MS PB_monocyte_SLE PB_monocyte_tuberculosis PB_monocyte_UC PB_PMN_normal	12	PB_LCL_normal	1
	cg00493300	FRG1	2483	N_Shore	TSS1500	PB_CD4T_GD PB_CD8T_GD	2	PB_CD4T_SLE	1
	cg00494544	PPP1R2	5504	N_Shore	Body	PB_Bcell_SLE PB_monocyte_CD PB_monocyte_HIVpos PB_monocyte_MG PB_monocyte_MS PB_monocyte_SLE PB_monocyte_tuberculosis PB_monocyte_UC PB_PMN_normal	9	PB_CD4T_CD PB_CD4T_GD PB_CD4T_JIA PB_CD4T_SLE PB_CD4T_UC PB_CD8T_CD PB_CD8T_UC PB_LCL_normal	8
	cg00495658	GDF2	2658	S_Shelf	TSS1500	PB_Bcell_SLE PB_CD4T_SLE PB_monocyte_CD PB_monocyte_HIVpos PB_monocyte_MG PB_monocyte_MS PB_monocyte_normal PB_monocyte_SLE PB_monocyte_UC PB_PMN_normal	10	PB_LCL_normal	1
	cg00495811	LPCAT2	54947		3'UTR	PB_Bcell_SLE PB_CD4T_CD PB_CD4T_GD PB_CD4T_JIA PB_CD4T_SLE PB_monocyte_CD PB_monocyte_HIVpos PB_monocyte_MS PB_monocyte_normal PB_monocyte_SLE PB_monocyte_tuberculosis PB_monocyte_UC PB_PMN_normal	13	PB_LCL_normal	1
	cg00498434	ERBB4	2066		Body	PB_CD4T_SLE PB_monocyte_CD PB_monocyte_HIVpos PB_monocyte_MG PB_monocyte_MS PB_monocyte_SLE PB_monocyte_tuberculosis PB_monocyte_UC PB_PMN_normal	9	PB_LCL_normal	1
	cg00499700	F2RL1	2150	Island	Body	PB_CD4T_CD PB_CD4T_GD PB_CD4T_JIA PB_CD4T_SLE PB_CD4T_UC PB_CD8T_CD PB_CD8T_UC	7	PB_Bcell_SLE PB_monocyte_CD PB_monocyte_HIVpos PB_monocyte_MG PB_monocyte_MS PB_monocyte_SLE PB_monocyte_tuberculosis PB_PMN_normal	8
	cg00500176	ICAM4;ICAM1	3386;3383	N_Shore	TSS1500;3'UTR	PB_Bcell_RA PB_Bcell_SLE PB_CD4T_CD PB_CD4T_GD PB_CD4T_JIA PB_CD4T_normal PB_CD4T_SLE PB_CD4T_UC PB_CD8T_CD PB_CD8T_GD PB_CD8T_UC	11	PB_monocyte_CD PB_monocyte_tuberculosis PB_monocyte_UC PB_PMN_normal	4
	cg00500359	OSBPL5	114879		5'UTR	PB_Bcell_RA PB_Bcell_SLE PB_CD4T_CD PB_CD4T_GD PB_CD4T_JIA PB_CD4T_SLE PB_CD4T_UC PB_CD8T_CD PB_CD8T_GD PB_CD8T_UC	10	PB_monocyte_CD PB_monocyte_HIVpos PB_monocyte_MG PB_monocyte_MS PB_monocyte_SLE PB_monocyte_tuberculosis PB_monocyte_UC PB_PMN_normal	8
	cg00501765	C1orf105	92346	N_Shelf	Body	PB_Bcell_RA PB_Bcell_SLE PB_CD4T_CD PB_CD4T_GD PB_CD4T_JIA PB_CD4T_SLE PB_CD4T_UC PB_CD8T_CD PB_CD8T_UC PB_LCL_normal PB_monocyte_CD PB_monocyte_HIVpos PB_monocyte_MG PB_monocyte_MS PB_monocyte_SLE	15	PB_PMN_normal	1
	cg00501876	CSRNP1	64651	N_Shore	5'UTR	PB_CD8T_GD PB_monocyte_CD PB_monocyte_HIVpos PB_monocyte_MG PB_monocyte_MS PB_monocyte_SLE PB_monocyte_tuberculosis PB_monocyte_UC PB_PMN_normal	9	PB_CD4T_JIA PB_CD4T_SLE PB_CD4T_UC	3
	cg00501919	LTA	4049		Body	PB_monocyte_CD PB_monocyte_HIVpos PB_monocyte_MG PB_monocyte_MS PB_monocyte_SLE PB_monocyte_tuberculosis PB_monocyte_UC PB_PMN_normal	8	PB_CD4T_GD PB_CD4T_UC PB_CD8T_CD PB_CD8T_UC PB_LCL_normal	5
	cg00502597	FGGY	55277		Body	PB_Bcell_SLE	1	PB_CD4T_CD PB_CD4T_GD PB_CD4T_JIA PB_CD4T_normal PB_CD4T_SLE PB_CD4T_UC PB_CD8T_CD PB_CD8T_GD PB_CD8T_normal PB_CD8T_UC PB_monocyte_CD PB_monocyte_HIVpos PB_monocyte_MG PB_monocyte_MS PB_monocyte_normal PB_monocyte_SLE PB_monocyte_tuberculosis PB_monocyte_UC PB_PMN_normal	19
	cg00502926	RNASE7	84659		TSS1500	PB_Bcell_normal PB_Bcell_RA PB_Bcell_SLE PB_CD4T_CD PB_CD4T_GD PB_CD4T_JIA PB_CD4T_SLE PB_CD4T_UC PB_CD8T_CD PB_CD8T_UC	10	PB_monocyte_CD PB_monocyte_HIVpos PB_monocyte_MG PB_monocyte_MS PB_monocyte_SLE PB_monocyte_tuberculosis PB_monocyte_UC PB_PMN_normal	8
	cg00504285	C22orf25;MIR185	128989;406961		TSS1500;5'UTR	PB_CD4T_GD PB_CD4T_JIA PB_CD4T_SLE PB_CD4T_UC PB_monocyte_CD PB_monocyte_MS PB_monocyte_SLE PB_monocyte_tuberculosis	8	PB_Bcell_normal PB_Bcell_RA PB_Bcell_SLE	3
	cg00504595	TNFRSF19	55504		1stExon;5'UTR	PB_Bcell_normal PB_Bcell_RA PB_Bcell_SLE PB_CD8T_CD PB_monocyte_CD PB_monocyte_HIVpos PB_monocyte_MG PB_monocyte_MS PB_monocyte_SLE PB_monocyte_tuberculosis PB_monocyte_UC PB_PMN_normal	12	PB_CD4T_UC	1
	cg00504599	BAHCC1	57597	Island	Body	PB_Bcell_RA PB_Bcell_SLE PB_CD4T_CD PB_CD4T_GD PB_CD4T_JIA PB_CD4T_SLE PB_CD4T_UC	7	PB_monocyte_MG PB_PMN_normal	2
	cg00504782					PB_CD4T_CD PB_CD4T_GD PB_CD4T_JIA PB_CD4T_SLE PB_CD4T_UC PB_CD8T_CD PB_CD8T_UC	7	PB_monocyte_CD PB_monocyte_HIVpos PB_monocyte_MG PB_monocyte_MS PB_monocyte_SLE PB_monocyte_tuberculosis PB_monocyte_UC PB_PMN_normal	8
	cg00505318	UBA3	9039	S_Shore	TSS1500	PB_monocyte_CD PB_monocyte_HIVpos PB_monocyte_MG PB_monocyte_MS PB_monocyte_SLE PB_monocyte_tuberculosis PB_monocyte_UC PB_PMN_normal	8	PB_Bcell_RA PB_Bcell_SLE PB_CD4T_CD PB_CD4T_GD PB_CD4T_JIA PB_CD4T_SLE PB_CD4T_UC PB_LCL_normal	8
	cg00505606	TP73	7161	N_Shelf	Body	PB_CD4T_GD	1	PB_Bcell_SLE PB_monocyte_MG PB_monocyte_SLE PB_monocyte_UC PB_PMN_normal	5
	cg00506299	RFTN1	23180		Body	PB_Bcell_normal PB_Bcell_RA PB_Bcell_SLE PB_CD4T_CD PB_CD4T_GD PB_CD4T_JIA PB_CD4T_SLE PB_CD4T_UC PB_CD8T_CD PB_CD8T_GD PB_CD8T_UC	11	PB_monocyte_MG PB_monocyte_tuberculosis	2
	cg00509610	TSEN2	80746	S_Shelf	5'UTR	PB_Bcell_normal PB_Bcell_RA PB_Bcell_SLE PB_CD4T_CD PB_CD4T_GD PB_CD4T_JIA PB_CD4T_SLE PB_CD4T_UC PB_CD8T_CD PB_CD8T_UC PB_LCL_normal	11	PB_monocyte_CD PB_monocyte_HIVpos PB_monocyte_MG PB_monocyte_MS PB_monocyte_SLE PB_monocyte_tuberculosis PB_monocyte_UC PB_PMN_normal	8
	cg00509772	E2F1	1869	N_Shore	Body	PB_CD4T_CD PB_CD4T_GD PB_CD4T_JIA PB_CD4T_SLE PB_CD4T_UC PB_monocyte_CD PB_monocyte_HIVpos PB_monocyte_MG PB_monocyte_MS PB_monocyte_SLE PB_PMN_normal	11	PB_Bcell_normal PB_Bcell_RA PB_Bcell_SLE PB_LCL_normal	4
	cg00510689	FAM71B	153745		TSS1500	PB_Bcell_SLE PB_monocyte_CD PB_monocyte_HIVpos PB_monocyte_MS PB_monocyte_SLE PB_monocyte_tuberculosis PB_monocyte_UC PB_PMN_normal	8	PB_CD4T_JIA PB_CD4T_SLE PB_CD4T_UC PB_CD8T_CD PB_CD8T_UC	5
	cg00511027	C7orf50;MIR339	84310;442907	Island	TSS1500;Body	PB_CD4T_CD PB_CD4T_GD PB_CD4T_JIA PB_CD4T_normal PB_CD4T_SLE PB_CD4T_UC PB_CD8T_CD PB_CD8T_GD PB_CD8T_normal PB_CD8T_UC PB_monocyte_CD PB_monocyte_HIVpos PB_monocyte_MG PB_monocyte_MS PB_monocyte_normal PB_monocyte_SLE PB_monocyte_tuberculosis PB_monocyte_UC PB_PMN_normal	19	PB_Bcell_RA PB_Bcell_SLE	2
	cg00511167	CEP63	80254	S_Shore	5'UTR	PB_CD4T_CD PB_CD4T_GD PB_CD4T_JIA PB_CD4T_SLE PB_CD4T_UC PB_CD8T_CD PB_CD8T_GD PB_CD8T_UC	8	PB_LCL_normal PB_monocyte_CD PB_monocyte_HIVpos PB_monocyte_MG PB_monocyte_MS PB_monocyte_SLE PB_monocyte_tuberculosis PB_monocyte_UC	8
	cg00512484			S_Shelf		PB_monocyte_HIVpos PB_monocyte_MG PB_monocyte_tuberculosis PB_monocyte_UC PB_PMN_normal	5	PB_LCL_normal	1
	cg00513208	UPF2	26019	S_Shore	TSS1500	PB_monocyte_CD PB_monocyte_HIVpos PB_monocyte_MG PB_monocyte_MS PB_monocyte_SLE PB_monocyte_tuberculosis PB_monocyte_UC PB_PMN_normal	8	PB_CD4T_CD PB_CD4T_JIA PB_CD4T_SLE PB_CD4T_UC PB_CD8T_CD PB_CD8T_UC PB_LCL_normal	7
	cg00513288			N_Shore		PB_CD4T_SLE PB_monocyte_CD PB_monocyte_MG PB_monocyte_MS PB_monocyte_UC	5	PB_Bcell_SLE PB_LCL_normal	2
	cg00514284			Island		PB_Bcell_RA PB_Bcell_SLE PB_monocyte_CD PB_monocyte_HIVpos PB_monocyte_MG PB_monocyte_MS PB_monocyte_SLE PB_monocyte_UC PB_PMN_normal	9	PB_CD4T_SLE	1
	cg00514486	CDH29	389118	N_Shelf	TSS200	PB_Bcell_normal PB_Bcell_RA PB_Bcell_SLE PB_CD4T_CD PB_CD4T_GD PB_CD4T_JIA PB_CD4T_normal PB_CD4T_SLE PB_CD4T_UC PB_CD8T_CD PB_CD8T_GD PB_CD8T_UC PB_PMN_normal	13	PB_monocyte_CD	1
	cg00514723	CHD6	84181	N_Shore	5'UTR	PB_CD4T_CD PB_CD4T_GD PB_CD4T_JIA PB_CD4T_SLE PB_CD4T_UC PB_CD8T_CD	6	PB_monocyte_CD PB_monocyte_HIVpos PB_monocyte_MG PB_monocyte_MS PB_monocyte_SLE PB_monocyte_tuberculosis PB_monocyte_UC PB_PMN_normal	8
	cg00514971			Island		PB_Bcell_normal PB_Bcell_RA PB_Bcell_SLE PB_CD4T_SLE PB_monocyte_HIVpos PB_monocyte_MG PB_monocyte_MS PB_monocyte_SLE PB_monocyte_tuberculosis PB_monocyte_UC PB_PMN_normal	11	PB_LCL_normal	1
	cg00515455	SPACA1	81833	S_Shelf	Body	PB_Bcell_SLE PB_monocyte_HIVpos PB_monocyte_MS PB_monocyte_SLE PB_monocyte_tuberculosis PB_monocyte_UC PB_PMN_normal	7	PB_LCL_normal	1
	cg00516092			S_Shelf		PB_Bcell_RA PB_Bcell_SLE PB_CD4T_SLE	3	PB_monocyte_CD PB_monocyte_HIVpos PB_monocyte_MG PB_monocyte_MS PB_monocyte_normal PB_monocyte_SLE PB_monocyte_tuberculosis PB_monocyte_UC PB_PMN_normal	9
	cg00516481	PDE9A	5152	Island	TSS1500	PB_CD4T_CD PB_CD4T_GD PB_CD4T_SLE	3	PB_monocyte_HIVpos PB_monocyte_MG PB_monocyte_tuberculosis PB_monocyte_UC	4
	cg00517080	VPS26B	112936	S_Shelf	Body	PB_CD4T_CD PB_CD4T_GD PB_CD4T_JIA PB_CD4T_SLE PB_CD4T_UC PB_monocyte_CD PB_monocyte_HIVpos PB_monocyte_MG PB_monocyte_MS PB_monocyte_SLE PB_monocyte_tuberculosis PB_monocyte_UC PB_PMN_normal	13	PB_Bcell_RA PB_Bcell_SLE PB_CD8T_CD PB_LCL_normal	4
	cg00517855	RPL8	6132	N_Shore	Body	PB_monocyte_MS	1	PB_CD4T_GD PB_CD8T_GD	2
	cg00518276					PB_Bcell_SLE PB_monocyte_CD PB_monocyte_HIVpos PB_monocyte_MG PB_monocyte_MS PB_monocyte_SLE PB_monocyte_UC PB_PMN_normal	8	PB_LCL_normal	1
	cg00519829	CRTAC1	55118		Body	PB_Bcell_SLE PB_CD4T_CD PB_CD4T_GD PB_CD4T_JIA PB_CD4T_SLE PB_CD4T_UC PB_monocyte_CD PB_monocyte_HIVpos PB_monocyte_MG PB_monocyte_MS PB_monocyte_normal PB_monocyte_SLE PB_monocyte_UC PB_PMN_normal	14	PB_LCL_normal	1
	cg00519851			N_Shelf		PB_Bcell_SLE PB_monocyte_CD PB_monocyte_MS PB_monocyte_UC	4	PB_LCL_normal	1
	cg00521255	HBEGF	1839	S_Shore	TSS1500	PB_CD4T_GD	1	PB_Bcell_SLE PB_monocyte_CD PB_monocyte_HIVpos PB_monocyte_MG PB_monocyte_MS PB_monocyte_SLE PB_monocyte_tuberculosis PB_monocyte_UC PB_PMN_normal	9
	cg00522579	MYOM1	8736	Island	Body	PB_Bcell_SLE	1	PB_CD4T_CD PB_CD4T_SLE PB_CD4T_UC PB_CD8T_CD PB_CD8T_GD PB_CD8T_UC PB_monocyte_CD PB_monocyte_MG PB_monocyte_tuberculosis	9
	cg00524374					PB_Bcell_SLE	1	PB_CD4T_UC PB_LCL_normal PB_monocyte_CD PB_monocyte_HIVpos PB_monocyte_MG PB_monocyte_MS PB_monocyte_normal PB_monocyte_SLE PB_monocyte_tuberculosis PB_monocyte_UC PB_PMN_normal	11
	cg00524486	MUC5B	4587	N_Shelf	TSS200	PB_Bcell_SLE PB_CD4T_JIA PB_monocyte_CD PB_monocyte_MS PB_monocyte_UC PB_PMN_normal	6	PB_LCL_normal	1
	cg00524561					PB_Bcell_SLE PB_CD4T_CD PB_CD4T_GD PB_CD4T_JIA PB_CD4T_SLE PB_CD4T_UC PB_CD8T_CD PB_CD8T_GD PB_CD8T_UC	9	PB_monocyte_CD PB_monocyte_MG PB_monocyte_MS PB_monocyte_SLE PB_monocyte_tuberculosis	5
	cg00524900	TNFAIP8	25816		Body	PB_Bcell_SLE PB_CD4T_SLE PB_CD8T_CD PB_CD8T_UC	4	PB_monocyte_CD PB_monocyte_HIVpos PB_monocyte_MG PB_monocyte_MS PB_monocyte_SLE PB_monocyte_tuberculosis PB_monocyte_UC PB_PMN_normal	8
	cg00526772	CASC2	255082		Body	PB_Bcell_SLE PB_CD4T_CD PB_CD4T_SLE PB_monocyte_CD PB_monocyte_MG PB_monocyte_MS PB_monocyte_SLE PB_monocyte_tuberculosis PB_monocyte_UC PB_PMN_normal	10	PB_LCL_normal	1
	cg00528616	ZNRF1	84937	S_Shelf	Body	PB_CD4T_GD PB_CD4T_SLE PB_CD8T_CD	3	PB_Bcell_SLE PB_monocyte_CD PB_monocyte_HIVpos PB_monocyte_MG PB_monocyte_MS PB_monocyte_SLE PB_monocyte_tuberculosis PB_monocyte_UC PB_PMN_normal	9
	cg00530414	RPS15A	6210	N_Shore	Body	PB_monocyte_MS	1	PB_CD4T_SLE PB_CD4T_UC PB_CD8T_GD PB_CD8T_UC	4
	cg00530564			N_Shelf		PB_CD4T_GD PB_CD4T_SLE	2	PB_Bcell_normal PB_Bcell_RA PB_Bcell_SLE PB_monocyte_CD PB_monocyte_HIVpos PB_monocyte_MG PB_monocyte_MS PB_monocyte_SLE PB_monocyte_tuberculosis PB_monocyte_UC PB_PMN_normal	11
	cg00530805	ADNP	23394	N_Shelf	5'UTR	PB_Bcell_SLE PB_CD4T_CD PB_CD4T_SLE	3	PB_monocyte_CD PB_monocyte_MG PB_monocyte_MS PB_monocyte_normal PB_monocyte_SLE PB_monocyte_tuberculosis PB_monocyte_UC PB_PMN_normal	8
	cg00530870	TTC23L	153657		Body	PB_CD4T_CD PB_CD4T_GD PB_CD4T_JIA PB_CD4T_SLE PB_CD4T_UC PB_CD8T_CD PB_CD8T_GD PB_CD8T_UC	8	PB_monocyte_CD PB_monocyte_MG PB_monocyte_MS PB_monocyte_SLE PB_monocyte_tuberculosis PB_PMN_normal	6
	cg00531137					PB_PMN_normal	1	PB_Bcell_normal PB_Bcell_RA PB_Bcell_SLE PB_CD4T_CD PB_CD4T_GD PB_CD4T_JIA PB_CD4T_SLE PB_CD4T_UC PB_CD8T_CD PB_CD8T_UC PB_LCL_normal	11
	cg00532455	ACVR2A	92		Body	PB_Bcell_SLE PB_CD4T_CD PB_CD4T_GD PB_CD4T_JIA PB_CD4T_SLE PB_CD4T_UC PB_CD8T_GD PB_monocyte_CD PB_monocyte_HIVpos PB_monocyte_MG PB_monocyte_MS PB_monocyte_normal PB_monocyte_SLE PB_monocyte_tuberculosis PB_monocyte_UC PB_PMN_normal	16	PB_LCL_normal	1
	cg00532474	PSTPIP2	9050	S_Shore	TSS1500	PB_CD4T_CD PB_CD4T_GD PB_CD4T_JIA PB_CD4T_SLE PB_CD4T_UC PB_CD8T_CD PB_CD8T_GD PB_CD8T_UC	8	PB_monocyte_CD PB_monocyte_MG PB_monocyte_MS PB_monocyte_SLE PB_monocyte_tuberculosis PB_monocyte_UC PB_PMN_normal	7
	cg00533183	PSMB8	5696	N_Shore	Body	PB_monocyte_CD PB_monocyte_HIVpos PB_monocyte_MG PB_monocyte_MS PB_monocyte_SLE PB_monocyte_tuberculosis PB_monocyte_UC PB_PMN_normal	8	PB_LCL_normal	1
	cg00533990	MYL12A	10627		Body	PB_CD4T_CD PB_CD4T_GD PB_CD4T_JIA PB_CD4T_SLE PB_CD4T_UC PB_CD8T_CD PB_CD8T_UC	7	PB_LCL_normal PB_monocyte_CD PB_monocyte_HIVpos PB_monocyte_MG PB_monocyte_MS PB_monocyte_SLE PB_monocyte_tuberculosis PB_monocyte_UC PB_PMN_normal	9
	cg00534022					PB_Bcell_SLE PB_CD4T_GD PB_CD4T_JIA PB_CD4T_SLE PB_CD4T_UC PB_CD8T_CD PB_CD8T_UC	7	PB_monocyte_CD PB_monocyte_HIVpos PB_monocyte_MG PB_monocyte_MS PB_monocyte_SLE PB_monocyte_tuberculosis PB_monocyte_UC PB_PMN_normal	8
	cg00534858	DBNDD1	79007	S_Shelf	Body	PB_CD4T_CD PB_CD4T_GD PB_CD4T_JIA PB_CD4T_SLE PB_CD4T_UC PB_monocyte_CD PB_monocyte_MS PB_monocyte_tuberculosis PB_monocyte_UC PB_PMN_normal	10	PB_Bcell_normal PB_Bcell_RA PB_Bcell_SLE PB_LCL_normal	4
	cg00535994					PB_Bcell_SLE PB_monocyte_CD PB_monocyte_HIVpos PB_monocyte_MG PB_monocyte_MS PB_monocyte_SLE PB_monocyte_tuberculosis	7	PB_LCL_normal	1
	cg00536532	C6orf227		S_Shore	TSS1500	PB_CD4T_JIA PB_CD4T_SLE PB_CD8T_CD PB_monocyte_HIVpos PB_monocyte_MS PB_monocyte_SLE PB_monocyte_UC	7	PB_LCL_normal	1
	cg00536910			N_Shore		PB_Bcell_SLE PB_CD4T_CD PB_CD4T_GD PB_CD4T_JIA PB_CD4T_SLE PB_CD4T_UC PB_monocyte_CD PB_monocyte_HIVpos PB_monocyte_MG PB_monocyte_MS PB_monocyte_SLE PB_monocyte_tuberculosis PB_monocyte_UC PB_PMN_normal	14	PB_LCL_normal	1
	cg00536939	NR1H3	10062		TSS200;5'UTR	PB_CD4T_CD PB_CD4T_GD PB_CD4T_JIA PB_CD4T_SLE PB_CD4T_UC	5	PB_monocyte_CD PB_monocyte_HIVpos PB_monocyte_MG PB_monocyte_MS PB_monocyte_SLE PB_monocyte_tuberculosis PB_monocyte_UC PB_PMN_normal	8
	cg00537837			Island		PB_CD4T_CD PB_CD4T_GD PB_CD4T_JIA PB_CD4T_normal PB_CD4T_SLE PB_CD4T_UC PB_CD8T_CD PB_CD8T_GD PB_CD8T_UC	9	PB_Bcell_RA PB_Bcell_SLE	2
	cg00537960			N_Shore		PB_Bcell_RA PB_Bcell_SLE PB_CD4T_CD PB_CD4T_GD PB_CD4T_JIA PB_CD4T_SLE PB_CD4T_UC PB_CD8T_GD PB_CD8T_UC PB_monocyte_CD PB_monocyte_HIVpos PB_monocyte_MG PB_monocyte_MS PB_monocyte_SLE PB_monocyte_tuberculosis PB_monocyte_UC PB_PMN_normal	17	PB_LCL_normal	1
	cg00538591	CBFA2T3	863	S_Shore	TSS1500;Body	PB_CD4T_SLE	1	PB_monocyte_MG	1
	cg00539154	CAMTA1	23261		Body	PB_Bcell_SLE PB_monocyte_CD PB_monocyte_HIVpos PB_monocyte_MG PB_monocyte_MS PB_monocyte_SLE PB_monocyte_tuberculosis PB_monocyte_UC PB_PMN_normal	9	PB_LCL_normal	1
	cg00539174	CTSZ	1522	S_Shore	TSS1500	PB_CD4T_CD PB_CD4T_GD PB_CD4T_JIA PB_CD4T_normal PB_CD4T_SLE PB_CD4T_UC PB_CD8T_CD PB_CD8T_GD PB_CD8T_UC PB_monocyte_tuberculosis PB_PMN_normal	11	PB_Bcell_SLE PB_LCL_normal	2
	cg00540593	CHRNA4	1137	N_Shore	3'UTR	PB_Bcell_SLE PB_CD4T_SLE PB_monocyte_CD PB_monocyte_HIVpos PB_monocyte_MG PB_monocyte_MS PB_monocyte_SLE PB_monocyte_tuberculosis PB_monocyte_UC PB_PMN_normal	10	PB_LCL_normal	1
	cg00541638	USP7	7874	N_Shore	Body	PB_monocyte_tuberculosis	1	PB_Bcell_RA PB_Bcell_SLE PB_CD4T_CD PB_CD4T_GD PB_CD4T_JIA PB_CD4T_SLE PB_CD4T_UC PB_CD8T_CD PB_CD8T_GD PB_CD8T_UC PB_LCL_normal	11
	cg00542224			N_Shelf		PB_Bcell_RA PB_Bcell_SLE PB_CD4T_CD PB_CD4T_GD PB_CD4T_JIA PB_CD4T_SLE PB_CD4T_UC PB_CD8T_CD PB_CD8T_GD PB_CD8T_normal PB_CD8T_UC PB_monocyte_CD PB_monocyte_HIVpos PB_monocyte_MG PB_monocyte_MS PB_monocyte_normal PB_monocyte_SLE PB_monocyte_tuberculosis PB_monocyte_UC	19	PB_LCL_normal	1
	cg00542975	CLASP1	23332		5'UTR	PB_Bcell_RA PB_Bcell_SLE PB_monocyte_MS PB_monocyte_SLE	4	PB_CD4T_JIA	1
	cg00543073	BCL11A	53335	N_Shelf	Body	PB_CD4T_SLE	1	PB_Bcell_normal PB_Bcell_RA PB_Bcell_SLE PB_LCL_normal	4
	cg00543460	TPM1	7168	S_Shore	Body	PB_CD4T_CD PB_CD4T_SLE PB_monocyte_CD PB_monocyte_HIVpos PB_monocyte_MS PB_monocyte_tuberculosis PB_monocyte_UC PB_PMN_normal	8	PB_LCL_normal	1
	cg00543723					PB_Bcell_normal PB_Bcell_RA PB_CD4T_CD PB_CD4T_GD PB_CD4T_JIA PB_CD4T_SLE PB_CD4T_UC PB_monocyte_CD PB_monocyte_HIVpos PB_monocyte_MG PB_monocyte_MS PB_monocyte_normal PB_monocyte_SLE PB_monocyte_UC PB_PMN_normal	15	PB_LCL_normal	1
	cg00543769			N_Shelf		PB_Bcell_RA PB_Bcell_SLE PB_CD4T_CD PB_CD4T_GD PB_CD4T_JIA PB_CD4T_normal PB_CD4T_SLE PB_CD4T_UC PB_CD8T_CD PB_CD8T_UC PB_monocyte_CD PB_monocyte_MS PB_monocyte_SLE PB_monocyte_UC	14	PB_PMN_normal	1
	cg00544573					PB_Bcell_SLE PB_CD4T_GD PB_CD4T_SLE PB_monocyte_HIVpos PB_monocyte_MS PB_monocyte_SLE PB_PMN_normal	7	PB_LCL_normal	1
	cg00544674					PB_Bcell_SLE PB_CD4T_CD PB_CD4T_GD PB_CD4T_SLE PB_CD8T_CD PB_CD8T_GD PB_monocyte_CD PB_monocyte_HIVpos PB_monocyte_MG PB_monocyte_MS PB_monocyte_normal PB_monocyte_SLE PB_monocyte_tuberculosis PB_monocyte_UC PB_PMN_normal	15	PB_LCL_normal	1
	cg00545232	GPC6	10082		Body	PB_Bcell_SLE PB_monocyte_tuberculosis PB_PMN_normal	3	PB_LCL_normal	1
	cg00545462	DEFB132	400830		1stExon	PB_Bcell_SLE PB_CD4T_CD PB_CD4T_GD PB_CD4T_JIA PB_CD4T_SLE PB_CD4T_UC PB_CD8T_CD PB_CD8T_GD PB_monocyte_CD PB_monocyte_HIVpos PB_monocyte_MS PB_monocyte_normal PB_monocyte_SLE PB_monocyte_tuberculosis PB_monocyte_UC PB_PMN_normal	16	PB_LCL_normal	1
	cg00546248	PLCH2	9651	S_Shore	Body	PB_CD4T_CD PB_CD4T_GD PB_CD4T_JIA PB_CD4T_normal PB_CD4T_SLE PB_CD4T_UC PB_CD8T_GD PB_CD8T_normal PB_CD8T_UC PB_monocyte_CD PB_monocyte_HIVpos PB_monocyte_MG PB_monocyte_MS PB_monocyte_normal PB_monocyte_SLE PB_monocyte_tuberculosis PB_monocyte_UC PB_PMN_normal	18	PB_Bcell_RA PB_LCL_normal	2
	cg00546897	LOC284837	284837		Body	PB_Bcell_normal PB_Bcell_RA PB_Bcell_SLE PB_CD4T_CD PB_CD4T_GD PB_CD4T_JIA PB_CD4T_SLE PB_CD4T_UC PB_CD8T_CD PB_CD8T_GD PB_CD8T_UC	11	PB_monocyte_CD PB_monocyte_HIVpos PB_monocyte_MG PB_monocyte_MS PB_monocyte_SLE PB_monocyte_tuberculosis PB_monocyte_UC PB_PMN_normal	8
	cg00547304	LOC90586	90586		TSS1500	PB_monocyte_MS PB_monocyte_SLE PB_monocyte_tuberculosis PB_monocyte_UC	4	PB_LCL_normal	1
	cg00547480	LDB1	8861	N_Shelf	TSS1500;Body	PB_Bcell_RA PB_Bcell_SLE PB_CD4T_SLE PB_CD8T_CD	4	PB_monocyte_CD PB_monocyte_MG PB_monocyte_tuberculosis PB_monocyte_UC PB_PMN_normal	5
	cg00548098					PB_CD4T_CD PB_CD4T_GD PB_CD4T_UC	3	PB_monocyte_CD PB_monocyte_HIVpos PB_monocyte_MS PB_monocyte_SLE PB_monocyte_tuberculosis	5
	cg00549040					PB_Bcell_RA PB_monocyte_MS	2	PB_CD4T_CD PB_CD8T_UC PB_LCL_normal	3
	cg00549219			N_Shore		PB_CD4T_GD PB_CD4T_SLE	2	PB_monocyte_CD PB_monocyte_HIVpos PB_monocyte_MG PB_monocyte_MS PB_monocyte_SLE PB_monocyte_UC PB_PMN_normal	7
	cg00552892	SLC23A3	151295		TSS1500	PB_CD4T_SLE	1	PB_LCL_normal PB_monocyte_MG	2
	cg00554993	CEBPE	1053		TSS200	PB_Bcell_RA PB_Bcell_SLE PB_CD4T_GD PB_CD4T_JIA PB_CD4T_SLE PB_CD4T_UC PB_CD8T_CD	7	PB_monocyte_CD PB_monocyte_HIVpos PB_monocyte_MG PB_monocyte_MS PB_monocyte_SLE PB_monocyte_tuberculosis PB_monocyte_UC PB_PMN_normal	8
	cg00555420	TAPT1	202018		Body	PB_Bcell_SLE PB_LCL_normal PB_monocyte_tuberculosis	3	PB_CD4T_CD PB_CD4T_GD PB_CD4T_JIA PB_CD4T_SLE PB_CD4T_UC PB_CD8T_CD PB_CD8T_UC	7
	cg00555894					PB_Bcell_SLE PB_CD4T_GD PB_CD4T_JIA PB_CD4T_SLE PB_CD4T_UC PB_CD8T_GD PB_monocyte_CD PB_monocyte_HIVpos PB_monocyte_MS PB_monocyte_normal PB_monocyte_SLE PB_monocyte_tuberculosis PB_monocyte_UC PB_PMN_normal	14	PB_LCL_normal	1
	cg00556100					PB_Bcell_normal PB_Bcell_RA PB_Bcell_SLE PB_CD4T_CD PB_CD4T_GD PB_CD4T_JIA PB_CD4T_SLE PB_CD4T_UC PB_CD8T_CD PB_CD8T_GD PB_CD8T_UC PB_LCL_normal	12	PB_monocyte_MG PB_monocyte_tuberculosis PB_PMN_normal	3
	cg00557402	FAM55D	54827		TSS200	PB_Bcell_SLE PB_CD4T_SLE PB_monocyte_CD PB_monocyte_HIVpos PB_monocyte_MS PB_monocyte_SLE PB_monocyte_tuberculosis PB_monocyte_UC PB_PMN_normal	9	PB_LCL_normal	1
	cg00558749			Island		PB_CD4T_CD PB_CD4T_GD PB_CD4T_JIA PB_CD4T_SLE PB_CD4T_UC PB_CD8T_CD PB_CD8T_GD PB_CD8T_UC	8	PB_monocyte_CD PB_monocyte_HIVpos PB_monocyte_SLE PB_monocyte_tuberculosis	4
	cg00560072	NFIA	4774		Body	PB_Bcell_SLE PB_CD4T_CD PB_CD4T_GD PB_CD4T_JIA PB_CD4T_SLE PB_CD4T_UC PB_CD8T_CD PB_CD8T_GD PB_CD8T_UC PB_monocyte_CD PB_monocyte_HIVpos PB_monocyte_MS PB_monocyte_SLE PB_monocyte_tuberculosis PB_monocyte_UC PB_PMN_normal	16	PB_LCL_normal	1
	cg00560747			N_Shore		PB_monocyte_CD PB_monocyte_HIVpos PB_monocyte_MS PB_monocyte_SLE PB_monocyte_UC	5	PB_Bcell_normal PB_Bcell_RA PB_Bcell_SLE PB_CD4T_UC PB_LCL_normal	5
	cg00563107			N_Shore		PB_CD4T_CD PB_CD4T_GD PB_CD4T_JIA PB_CD4T_SLE PB_CD4T_UC PB_CD8T_CD PB_CD8T_GD PB_CD8T_UC	8	PB_monocyte_CD PB_monocyte_HIVpos PB_monocyte_MG PB_monocyte_MS PB_monocyte_SLE PB_monocyte_tuberculosis PB_PMN_normal	7
	cg00563348			N_Shelf		PB_CD4T_CD PB_CD4T_GD PB_CD4T_JIA PB_CD4T_SLE PB_CD4T_UC PB_CD8T_CD PB_CD8T_UC	7	PB_monocyte_CD PB_monocyte_HIVpos PB_monocyte_MG PB_monocyte_MS PB_monocyte_SLE PB_monocyte_tuberculosis PB_monocyte_UC PB_PMN_normal	8
	cg00563352	LOC285692	285692		Body	PB_Bcell_SLE PB_CD4T_CD PB_CD4T_GD PB_CD4T_JIA PB_CD4T_SLE PB_CD4T_UC PB_CD8T_CD PB_CD8T_GD PB_monocyte_CD PB_monocyte_HIVpos PB_monocyte_MS PB_monocyte_SLE PB_monocyte_tuberculosis PB_monocyte_UC PB_PMN_normal	15	PB_LCL_normal	1
	cg00563678	RNF150	57484		Body	PB_Bcell_SLE PB_CD4T_CD PB_CD4T_GD PB_CD4T_JIA PB_CD4T_SLE PB_CD4T_UC PB_monocyte_CD PB_monocyte_HIVpos PB_monocyte_MG PB_monocyte_MS PB_monocyte_normal PB_monocyte_SLE PB_monocyte_tuberculosis PB_monocyte_UC PB_PMN_normal	15	PB_LCL_normal	1
	cg00563847	C5orf36	285600		Body	PB_Bcell_normal PB_Bcell_RA PB_Bcell_SLE PB_CD4T_CD PB_CD4T_GD PB_CD4T_JIA PB_CD4T_SLE PB_CD4T_UC PB_CD8T_GD PB_monocyte_CD PB_monocyte_HIVpos PB_monocyte_MG PB_monocyte_MS PB_monocyte_normal PB_monocyte_SLE PB_monocyte_tuberculosis PB_monocyte_UC PB_PMN_normal	18	PB_LCL_normal	1
	cg00563926	TGFBR3	7049	S_Shore	TSS1500	PB_CD4T_SLE	1	PB_Bcell_RA PB_Bcell_SLE PB_monocyte_CD PB_monocyte_HIVpos PB_monocyte_MG PB_monocyte_MS PB_monocyte_normal PB_monocyte_SLE PB_monocyte_tuberculosis PB_monocyte_UC PB_PMN_normal	11
	cg00563932	PTGDS	5730	N_Shore	TSS1500	PB_Bcell_RA PB_Bcell_SLE PB_CD4T_CD PB_CD4T_GD PB_CD4T_JIA PB_CD4T_normal PB_CD4T_SLE PB_CD4T_UC PB_CD8T_CD PB_CD8T_GD PB_CD8T_UC	11	PB_monocyte_CD	1
	cg00564426	FGF1	2246		TSS1500;5'UTR;Body	PB_Bcell_RA PB_Bcell_SLE PB_CD4T_CD PB_CD4T_GD PB_CD4T_JIA PB_CD4T_SLE PB_CD4T_UC PB_monocyte_CD PB_monocyte_HIVpos PB_monocyte_MG PB_monocyte_MS PB_monocyte_SLE PB_monocyte_tuberculosis PB_monocyte_UC PB_PMN_normal	15	PB_LCL_normal	1
	cg00565090	SNORD23;GLTSCR2	692091;29997		TSS1500;Body	PB_Bcell_normal PB_Bcell_RA PB_Bcell_SLE PB_CD4T_CD PB_CD4T_GD PB_CD4T_JIA PB_CD4T_SLE PB_CD4T_UC PB_CD8T_CD	9	PB_monocyte_tuberculosis PB_PMN_normal	2
	cg00565412	MIR155HG	114614	N_Shore	TSS1500	PB_Bcell_SLE PB_CD4T_CD PB_CD4T_GD PB_CD4T_JIA PB_CD4T_SLE PB_CD4T_UC PB_CD8T_GD PB_monocyte_CD PB_monocyte_HIVpos PB_monocyte_MG PB_monocyte_MS PB_monocyte_SLE PB_monocyte_tuberculosis PB_monocyte_UC PB_PMN_normal	15	PB_LCL_normal	1
	cg00565679					PB_Bcell_SLE PB_CD4T_CD PB_CD4T_GD PB_CD4T_JIA PB_CD4T_SLE PB_CD4T_UC PB_CD8T_GD PB_monocyte_CD PB_monocyte_HIVpos PB_monocyte_MG PB_monocyte_MS PB_monocyte_normal PB_monocyte_SLE PB_monocyte_tuberculosis PB_monocyte_UC PB_PMN_normal	16	PB_LCL_normal	1
	cg00571483			S_Shelf		PB_Bcell_SLE	1	PB_CD8T_GD PB_LCL_normal PB_monocyte_CD PB_monocyte_HIVpos PB_monocyte_MG PB_monocyte_MS PB_monocyte_normal PB_monocyte_SLE PB_monocyte_tuberculosis PB_monocyte_UC PB_PMN_normal	11
	cg00572387	SIRPB2	284759		TSS1500	PB_Bcell_RA PB_Bcell_SLE PB_CD4T_CD PB_CD4T_GD PB_CD4T_JIA PB_CD4T_SLE PB_CD4T_UC PB_CD8T_CD PB_CD8T_UC	9	PB_monocyte_MG PB_monocyte_SLE	2
	cg00572560					PB_Bcell_SLE	1	PB_CD4T_CD PB_CD4T_GD PB_CD4T_JIA PB_CD4T_SLE PB_CD4T_UC PB_CD8T_CD PB_CD8T_GD PB_CD8T_UC PB_PMN_normal	9
	cg00573770	ZEB2	9839	N_Shelf	TSS1500	PB_CD4T_JIA	1	PB_Bcell_SLE PB_monocyte_CD PB_monocyte_HIVpos PB_monocyte_MG PB_monocyte_MS PB_monocyte_SLE PB_monocyte_tuberculosis PB_monocyte_UC PB_PMN_normal	9
	cg00574196	LDLRAD2	401944	N_Shelf	TSS1500	PB_Bcell_RA PB_Bcell_SLE PB_CD4T_SLE PB_monocyte_CD PB_monocyte_HIVpos PB_monocyte_MG PB_monocyte_MS PB_monocyte_SLE PB_monocyte_tuberculosis PB_monocyte_UC PB_PMN_normal	11	PB_LCL_normal	1
	cg00574379					PB_Bcell_RA PB_Bcell_SLE PB_monocyte_CD PB_monocyte_HIVpos PB_monocyte_MG PB_monocyte_MS PB_monocyte_SLE	7	PB_CD4T_CD PB_CD4T_GD PB_CD4T_JIA PB_CD4T_SLE PB_CD4T_UC PB_PMN_normal	6
	cg00575135	PKD1	5310	N_Shelf	Body	PB_CD4T_SLE	1	PB_monocyte_CD PB_monocyte_HIVpos PB_monocyte_MG PB_monocyte_MS PB_monocyte_normal PB_monocyte_SLE PB_monocyte_tuberculosis PB_monocyte_UC PB_PMN_normal	9
	cg00576086	TERT	7015	N_Shore	Body	PB_Bcell_normal PB_Bcell_RA PB_Bcell_SLE PB_LCL_normal PB_monocyte_CD PB_monocyte_HIVpos PB_monocyte_MG PB_monocyte_MS PB_monocyte_SLE PB_monocyte_tuberculosis PB_monocyte_UC PB_PMN_normal	12	PB_CD8T_CD	1
	cg00576139	LOC100101115;TTTY21	252953		Body	PB_LCL_normal	1	PB_monocyte_MG	1
	cg00577417	ZNF219	51222	Island	Body	PB_Bcell_SLE PB_CD4T_CD PB_CD4T_GD PB_CD4T_JIA PB_CD4T_normal PB_CD4T_SLE PB_CD4T_UC PB_CD8T_CD PB_CD8T_GD PB_CD8T_normal PB_CD8T_UC PB_monocyte_CD PB_monocyte_HIVpos PB_monocyte_MG PB_monocyte_MS PB_monocyte_normal PB_monocyte_SLE PB_monocyte_UC PB_PMN_normal	19	PB_LCL_normal	1
	cg00578039	C6orf25	80739	N_Shore	Body	PB_CD4T_CD PB_CD4T_GD PB_CD4T_JIA PB_CD4T_normal PB_CD4T_SLE PB_CD4T_UC PB_CD8T_CD PB_CD8T_UC	8	PB_monocyte_CD PB_monocyte_MG PB_monocyte_UC PB_PMN_normal	4
	cg00578614			N_Shore		PB_Bcell_RA PB_Bcell_SLE PB_CD4T_CD PB_CD4T_GD PB_CD4T_JIA PB_CD4T_SLE PB_CD4T_UC PB_CD8T_CD PB_CD8T_UC	9	PB_monocyte_CD PB_monocyte_HIVpos PB_monocyte_MG PB_monocyte_MS PB_monocyte_SLE PB_monocyte_tuberculosis PB_monocyte_UC PB_PMN_normal	8
	cg00579706	TFCP2L1	29842	N_Shore	3'UTR	PB_Bcell_SLE PB_CD4T_CD PB_CD4T_JIA PB_CD4T_SLE PB_monocyte_CD PB_monocyte_HIVpos PB_monocyte_MG PB_monocyte_MS PB_monocyte_normal PB_monocyte_SLE PB_monocyte_UC PB_PMN_normal	12	PB_LCL_normal	1
	cg00581764					PB_CD4T_GD	1	PB_Bcell_normal PB_Bcell_RA PB_Bcell_SLE PB_monocyte_CD PB_monocyte_HIVpos PB_monocyte_MG PB_monocyte_MS PB_monocyte_SLE PB_monocyte_tuberculosis PB_monocyte_UC PB_PMN_normal	11
	cg00582628	RGS20	8601		1stExon	PB_Bcell_SLE PB_CD4T_SLE PB_monocyte_CD PB_monocyte_HIVpos PB_monocyte_MS PB_monocyte_SLE PB_monocyte_UC PB_PMN_normal	8	PB_LCL_normal	1
	cg00582663	CHD3	1107	N_Shelf	3'UTR	PB_Bcell_RA PB_Bcell_SLE PB_CD4T_CD PB_CD4T_GD PB_CD4T_JIA PB_CD4T_SLE PB_CD4T_UC PB_CD8T_CD PB_CD8T_UC	9	PB_monocyte_CD PB_monocyte_HIVpos PB_monocyte_MG PB_monocyte_MS PB_monocyte_SLE PB_monocyte_tuberculosis PB_monocyte_UC PB_PMN_normal	8
	cg00582897			N_Shore		PB_monocyte_CD PB_monocyte_MS PB_monocyte_UC	3	PB_LCL_normal	1
	cg00583068					PB_Bcell_SLE PB_CD4T_CD PB_CD4T_GD PB_CD4T_JIA PB_CD4T_SLE PB_CD4T_UC PB_CD8T_CD PB_CD8T_GD PB_CD8T_UC	9	PB_monocyte_CD PB_monocyte_MG PB_monocyte_MS	3
	cg00583733	ALDOA	226	N_Shore	TSS1500;5'UTR	PB_CD4T_JIA PB_CD4T_SLE	2	PB_Bcell_RA PB_Bcell_SLE PB_monocyte_CD PB_monocyte_HIVpos PB_monocyte_MG PB_monocyte_MS PB_monocyte_SLE PB_monocyte_tuberculosis PB_monocyte_UC PB_PMN_normal	10
	cg00583780					PB_Bcell_RA PB_Bcell_SLE PB_CD4T_CD PB_CD4T_GD PB_CD4T_SLE PB_CD4T_UC PB_CD8T_CD PB_CD8T_GD PB_monocyte_CD PB_monocyte_HIVpos PB_monocyte_MS PB_monocyte_SLE PB_monocyte_tuberculosis PB_monocyte_UC PB_PMN_normal	15	PB_LCL_normal	1
	cg00585207	ATP2B2	491		Body	PB_Bcell_normal PB_Bcell_RA PB_Bcell_SLE PB_CD4T_CD PB_CD4T_GD PB_CD4T_JIA PB_CD4T_normal PB_CD4T_SLE PB_CD4T_UC PB_CD8T_GD PB_monocyte_CD PB_monocyte_HIVpos PB_monocyte_MG PB_monocyte_MS PB_monocyte_normal PB_monocyte_SLE PB_monocyte_tuberculosis PB_monocyte_UC PB_PMN_normal	19	PB_LCL_normal	1
	cg00586058					PB_Bcell_SLE PB_CD4T_JIA PB_CD4T_SLE PB_monocyte_CD PB_monocyte_MG PB_monocyte_MS PB_monocyte_SLE PB_monocyte_tuberculosis PB_monocyte_UC PB_PMN_normal	10	PB_LCL_normal	1
	cg00586275	PFN1	5216	N_Shore	Body	PB_Bcell_SLE PB_monocyte_HIVpos PB_monocyte_MS PB_monocyte_SLE	4	PB_LCL_normal	1
	cg00586420	HOXD3	3232	N_Shore	Body	PB_monocyte_HIVpos PB_monocyte_MS PB_monocyte_SLE PB_PMN_normal	4	PB_LCL_normal	1
	cg00588297	DQX1	165545	N_Shelf	TSS1500	PB_CD4T_JIA PB_CD4T_SLE PB_CD4T_UC	3	PB_Bcell_RA PB_Bcell_SLE PB_LCL_normal PB_monocyte_CD PB_monocyte_HIVpos PB_monocyte_MG PB_monocyte_MS PB_monocyte_SLE PB_monocyte_tuberculosis PB_monocyte_UC PB_PMN_normal	11
	cg00589581	MAD1L1	8379	N_Shore	Body	PB_CD4T_CD PB_CD4T_GD PB_CD4T_JIA PB_CD4T_normal PB_CD4T_SLE PB_CD4T_UC PB_CD8T_CD PB_CD8T_GD PB_CD8T_UC PB_monocyte_HIVpos	10	PB_Bcell_RA PB_Bcell_SLE	2
	cg00593607					PB_Bcell_RA PB_Bcell_SLE PB_CD4T_CD PB_CD4T_GD PB_CD4T_JIA PB_CD4T_SLE PB_CD4T_UC PB_CD8T_CD PB_CD8T_UC	9	PB_monocyte_CD PB_monocyte_HIVpos PB_monocyte_MG PB_monocyte_MS PB_monocyte_SLE PB_monocyte_tuberculosis PB_monocyte_UC PB_PMN_normal	8
	cg00594854			S_Shelf		PB_Bcell_SLE PB_CD4T_SLE PB_monocyte_CD PB_monocyte_HIVpos PB_monocyte_MG PB_monocyte_MS PB_monocyte_SLE PB_monocyte_tuberculosis PB_PMN_normal	9	PB_LCL_normal	1
	cg00597607			N_Shelf		PB_Bcell_SLE PB_CD4T_CD PB_CD4T_GD PB_CD4T_JIA PB_CD4T_SLE PB_CD4T_UC PB_monocyte_CD PB_monocyte_HIVpos PB_monocyte_MG PB_monocyte_MS PB_monocyte_SLE PB_monocyte_UC PB_PMN_normal	13	PB_LCL_normal	1
	cg00599219	MEFV	4210	S_Shelf	TSS1500	PB_Bcell_normal PB_Bcell_RA PB_Bcell_SLE PB_CD4T_CD PB_CD4T_GD PB_CD4T_JIA PB_CD4T_SLE PB_CD4T_UC PB_CD8T_CD PB_CD8T_GD PB_CD8T_UC PB_PMN_normal	12	PB_monocyte_CD PB_monocyte_HIVpos PB_monocyte_MG PB_monocyte_MS PB_monocyte_SLE	5
	cg00599377			Island		PB_LCL_normal	1	PB_monocyte_MG	1
	cg00602295					PB_Bcell_SLE	1	PB_monocyte_MG PB_monocyte_tuberculosis PB_PMN_normal	3
	cg00602811	ZEB2	9839	N_Shelf	TSS1500	PB_CD4T_CD PB_CD4T_GD PB_CD4T_JIA PB_CD4T_SLE PB_CD4T_UC PB_CD8T_CD PB_CD8T_GD PB_CD8T_UC	8	PB_monocyte_CD PB_monocyte_HIVpos PB_monocyte_MG PB_monocyte_MS PB_monocyte_SLE PB_monocyte_tuberculosis PB_monocyte_UC	7
	cg00605777	SEMA4C	54910	N_Shore	5'UTR	PB_Bcell_RA PB_Bcell_SLE PB_CD4T_CD PB_CD4T_GD PB_CD4T_JIA PB_CD4T_SLE PB_CD4T_UC PB_CD8T_CD PB_CD8T_GD PB_CD8T_UC PB_LCL_normal	11	PB_monocyte_CD PB_monocyte_HIVpos PB_monocyte_MG PB_monocyte_MS PB_monocyte_SLE PB_monocyte_tuberculosis PB_monocyte_UC PB_PMN_normal	8
	cg00607755	PKDCC	91461		TSS1500	PB_Bcell_RA PB_Bcell_SLE PB_CD4T_CD PB_CD4T_GD PB_CD4T_JIA PB_CD4T_SLE PB_CD4T_UC	7	PB_monocyte_CD PB_monocyte_MG PB_PMN_normal	3
	cg00609227			N_Shore		PB_CD4T_CD PB_CD4T_GD PB_CD4T_JIA PB_CD4T_normal PB_CD4T_SLE PB_CD4T_UC PB_CD8T_CD PB_CD8T_GD PB_CD8T_normal PB_CD8T_UC PB_monocyte_CD PB_monocyte_HIVpos PB_monocyte_MG PB_monocyte_MS PB_monocyte_normal PB_monocyte_SLE PB_monocyte_tuberculosis PB_monocyte_UC PB_PMN_normal	19	PB_Bcell_RA	1
	cg00609630	CCDC62	84660		TSS1500	PB_CD4T_GD	1	PB_Bcell_normal PB_Bcell_RA PB_Bcell_SLE PB_monocyte_CD PB_monocyte_HIVpos PB_monocyte_MG PB_monocyte_MS PB_monocyte_SLE PB_monocyte_tuberculosis PB_monocyte_UC PB_PMN_normal	11
	cg00610577	ETV6	2120		Body	PB_CD4T_GD PB_CD4T_SLE	2	PB_Bcell_RA PB_Bcell_SLE PB_monocyte_CD PB_monocyte_HIVpos PB_monocyte_MG PB_monocyte_MS PB_monocyte_SLE PB_monocyte_tuberculosis PB_monocyte_UC PB_PMN_normal	10
	cg00612751	FMNL2	114793		Body	PB_CD4T_GD PB_CD4T_JIA PB_CD4T_SLE PB_CD4T_UC PB_CD8T_CD	5	PB_Bcell_normal PB_Bcell_RA PB_Bcell_SLE PB_monocyte_CD PB_monocyte_HIVpos PB_monocyte_MG PB_monocyte_MS PB_monocyte_SLE PB_monocyte_tuberculosis PB_monocyte_UC PB_PMN_normal	11
	cg00613284	C8orf46	254778	S_Shelf	Body	PB_CD4T_SLE PB_CD8T_CD PB_CD8T_GD PB_CD8T_UC PB_monocyte_CD PB_monocyte_HIVpos PB_monocyte_MS PB_monocyte_SLE PB_monocyte_tuberculosis PB_monocyte_UC PB_PMN_normal	11	PB_Bcell_RA	1
	cg00614249	COL22A1	169044		Body	PB_Bcell_normal PB_Bcell_RA PB_Bcell_SLE PB_CD4T_CD PB_CD4T_GD PB_CD4T_JIA PB_CD4T_SLE PB_CD4T_UC PB_CD8T_GD PB_monocyte_CD PB_monocyte_MG PB_monocyte_MS PB_monocyte_normal PB_monocyte_SLE PB_monocyte_tuberculosis PB_monocyte_UC PB_PMN_normal	17	PB_LCL_normal	1
	cg00615241	PRTN3	5657	N_Shelf	TSS1500	PB_Bcell_SLE PB_CD4T_CD PB_CD4T_GD PB_CD4T_JIA PB_CD4T_SLE PB_CD4T_UC PB_CD8T_CD PB_CD8T_UC	8	PB_monocyte_CD PB_monocyte_MG PB_monocyte_tuberculosis PB_PMN_normal	4
	cg00618183	SEC14L1	6397		Body	PB_Bcell_SLE PB_CD4T_CD PB_CD4T_GD PB_CD4T_JIA PB_CD4T_SLE PB_CD4T_UC PB_CD8T_CD PB_CD8T_GD PB_CD8T_UC PB_monocyte_CD PB_monocyte_HIVpos PB_monocyte_MS PB_monocyte_SLE PB_monocyte_tuberculosis PB_monocyte_UC PB_PMN_normal	16	PB_LCL_normal	1
	cg00619207	DENND2D	79961	N_Shelf	TSS200	PB_Bcell_RA PB_Bcell_SLE	2	PB_CD4T_CD PB_CD4T_GD PB_CD4T_JIA PB_CD4T_normal PB_CD4T_SLE PB_CD4T_UC PB_CD8T_CD PB_CD8T_GD PB_CD8T_UC PB_monocyte_CD PB_monocyte_HIVpos PB_monocyte_MG PB_monocyte_MS PB_monocyte_normal PB_monocyte_SLE PB_monocyte_tuberculosis PB_monocyte_UC	17
	cg00619263					PB_Bcell_normal PB_Bcell_RA PB_Bcell_SLE PB_CD4T_CD PB_CD4T_GD PB_CD4T_JIA PB_CD4T_SLE PB_CD4T_UC PB_CD8T_GD PB_monocyte_CD PB_monocyte_HIVpos PB_monocyte_MG PB_monocyte_MS PB_monocyte_normal PB_monocyte_SLE PB_monocyte_tuberculosis PB_monocyte_UC PB_PMN_normal	18	PB_LCL_normal	1
	cg00620024	PPP6C	5537	S_Shore	TSS1500	PB_Bcell_normal PB_Bcell_RA PB_Bcell_SLE PB_LCL_normal PB_monocyte_CD PB_monocyte_HIVpos PB_monocyte_MG PB_monocyte_MS PB_monocyte_SLE PB_monocyte_tuberculosis PB_monocyte_UC PB_PMN_normal	12	PB_CD4T_CD PB_CD4T_JIA PB_CD4T_SLE PB_CD4T_UC	4
	cg00620976					PB_Bcell_SLE PB_CD4T_CD PB_CD4T_GD PB_CD4T_JIA PB_CD4T_SLE PB_CD4T_UC PB_monocyte_CD PB_monocyte_HIVpos PB_monocyte_MG PB_monocyte_MS PB_monocyte_SLE PB_monocyte_tuberculosis PB_monocyte_UC	13	PB_LCL_normal	1
	cg00621646	OR10S1	219873		TSS1500	PB_Bcell_SLE PB_CD4T_CD PB_CD4T_SLE PB_CD4T_UC PB_monocyte_CD PB_monocyte_HIVpos PB_monocyte_MG PB_monocyte_MS PB_monocyte_normal PB_monocyte_SLE PB_monocyte_tuberculosis PB_monocyte_UC PB_PMN_normal	13	PB_LCL_normal	1
	cg00622375	SVIL;MIR938	6840;100126327		TSS1500;5'UTR	PB_CD4T_CD PB_CD4T_SLE PB_CD4T_UC PB_CD8T_CD	4	PB_LCL_normal PB_monocyte_CD PB_monocyte_HIVpos PB_monocyte_MG PB_monocyte_MS PB_monocyte_SLE	6
	cg00622702	IFNAR1	3454		3'UTR	PB_CD4T_CD	1	PB_monocyte_MG PB_monocyte_tuberculosis	2
	cg00624477			N_Shore		PB_CD4T_CD PB_CD4T_GD PB_CD4T_JIA PB_CD4T_normal PB_CD4T_SLE PB_CD4T_UC PB_CD8T_CD PB_CD8T_GD PB_CD8T_normal PB_CD8T_UC PB_monocyte_CD PB_monocyte_HIVpos PB_monocyte_MS PB_monocyte_normal PB_monocyte_SLE PB_monocyte_tuberculosis PB_monocyte_UC PB_PMN_normal	18	PB_LCL_normal	1
	cg00625110	FTO	79068	S_Shelf	Body	PB_CD4T_CD PB_CD4T_GD PB_CD4T_JIA PB_CD4T_SLE PB_CD4T_UC PB_CD8T_CD	6	PB_Bcell_SLE PB_monocyte_CD PB_monocyte_HIVpos PB_monocyte_MG PB_monocyte_MS PB_monocyte_SLE PB_monocyte_tuberculosis PB_monocyte_UC PB_PMN_normal	9
	cg00628477	TRIM15	89870		1stExon	PB_Bcell_RA PB_Bcell_SLE PB_CD4T_CD PB_CD4T_GD PB_CD4T_JIA PB_CD4T_SLE PB_CD4T_UC PB_CD8T_GD PB_monocyte_CD PB_monocyte_HIVpos PB_monocyte_MG PB_monocyte_MS PB_monocyte_normal PB_monocyte_SLE PB_monocyte_tuberculosis PB_monocyte_UC PB_PMN_normal	17	PB_LCL_normal	1
	cg00628788			Island		PB_CD4T_GD PB_CD4T_SLE	2	PB_monocyte_CD PB_monocyte_HIVpos PB_monocyte_MG PB_monocyte_normal PB_monocyte_tuberculosis PB_monocyte_UC	6
	cg00636427	NFATC1	4772	N_Shelf	5'UTR;Body	PB_CD4T_GD PB_CD4T_SLE PB_CD8T_CD	3	PB_monocyte_CD PB_monocyte_HIVpos PB_monocyte_MG PB_monocyte_MS PB_monocyte_SLE PB_monocyte_tuberculosis PB_monocyte_UC PB_PMN_normal	8
	cg00636527	GRK6	2870	N_Shore	Body	PB_monocyte_CD PB_monocyte_HIVpos PB_monocyte_MG PB_monocyte_MS PB_monocyte_SLE PB_monocyte_UC PB_PMN_normal	7	PB_CD4T_CD PB_CD4T_GD PB_CD4T_JIA PB_CD4T_SLE PB_CD4T_UC PB_CD8T_CD PB_CD8T_UC	7
	cg00637104			S_Shore		PB_Bcell_RA PB_Bcell_SLE PB_CD4T_CD PB_CD4T_GD PB_CD4T_JIA PB_CD4T_SLE PB_CD4T_UC PB_CD8T_CD PB_CD8T_UC PB_monocyte_CD PB_monocyte_HIVpos PB_monocyte_MS	12	PB_PMN_normal	1
	cg00637477	DNAJC5	80331	Island	TSS1500	PB_CD4T_GD PB_CD4T_SLE	2	PB_Bcell_SLE PB_monocyte_CD PB_monocyte_HIVpos PB_monocyte_MG PB_monocyte_MS PB_monocyte_SLE PB_monocyte_tuberculosis PB_monocyte_UC PB_PMN_normal	9
	cg00637988	MESP1	55897	Island	TSS200	PB_CD4T_CD PB_CD4T_SLE PB_CD8T_CD	3	PB_monocyte_CD PB_monocyte_HIVpos PB_monocyte_MG PB_monocyte_SLE PB_monocyte_tuberculosis PB_monocyte_UC PB_PMN_normal	7
	cg00638797	GNB5	10681		Body	PB_CD4T_CD PB_CD4T_GD PB_CD4T_SLE PB_CD4T_UC PB_CD8T_CD PB_CD8T_GD PB_CD8T_normal	7	PB_monocyte_MG	1
	cg00639635					PB_Bcell_normal PB_Bcell_RA PB_Bcell_SLE PB_CD4T_CD PB_CD4T_GD PB_CD4T_JIA PB_CD4T_SLE PB_CD4T_UC PB_CD8T_CD PB_CD8T_GD PB_CD8T_UC	11	PB_monocyte_CD PB_monocyte_MG PB_monocyte_MS PB_monocyte_SLE	4
	cg00640053	CNPY1	285888	S_Shelf	5'UTR	PB_Bcell_SLE PB_CD4T_CD PB_CD4T_GD PB_CD4T_JIA PB_CD4T_SLE PB_CD8T_GD PB_monocyte_HIVpos PB_monocyte_MS PB_monocyte_SLE PB_monocyte_tuberculosis PB_monocyte_UC PB_PMN_normal	12	PB_LCL_normal	1
	cg00640479	FAM20C	56975	Island	Body	PB_Bcell_normal PB_Bcell_RA PB_Bcell_SLE PB_CD4T_CD PB_CD4T_GD PB_CD4T_JIA PB_CD4T_SLE PB_monocyte_CD PB_monocyte_HIVpos PB_monocyte_MG PB_monocyte_MS PB_monocyte_normal PB_monocyte_SLE PB_monocyte_tuberculosis PB_monocyte_UC PB_PMN_normal	16	PB_LCL_normal	1
	cg00643235	TTRAP	51567		3'UTR	PB_CD4T_GD	1	PB_Bcell_SLE PB_monocyte_CD PB_monocyte_HIVpos PB_monocyte_MG PB_monocyte_MS PB_monocyte_SLE PB_monocyte_tuberculosis PB_monocyte_UC PB_PMN_normal	9
	cg00645579	IRF7;MUPCDH	3665;53841	N_Shore	TSS1500;3'UTR	PB_CD4T_SLE	1	PB_monocyte_CD PB_monocyte_HIVpos PB_monocyte_MG PB_monocyte_MS PB_monocyte_SLE PB_monocyte_tuberculosis PB_monocyte_UC PB_PMN_normal	8
	cg00645755	INTS1	26173	Island	Body	PB_Bcell_SLE	1	PB_CD4T_CD PB_CD4T_GD PB_CD4T_JIA PB_CD4T_normal PB_CD4T_SLE PB_CD4T_UC PB_CD8T_CD PB_CD8T_GD PB_CD8T_normal PB_CD8T_UC PB_monocyte_HIVpos PB_monocyte_MS PB_monocyte_tuberculosis PB_PMN_normal	14
	cg00646216					PB_Bcell_normal PB_Bcell_RA PB_Bcell_SLE PB_CD4T_CD PB_CD4T_GD PB_CD4T_JIA PB_CD4T_SLE PB_CD4T_UC PB_CD8T_CD PB_CD8T_GD PB_CD8T_UC PB_PMN_normal	12	PB_monocyte_CD PB_monocyte_MG PB_monocyte_MS PB_monocyte_SLE	4
	cg00646396					PB_CD4T_CD PB_CD4T_GD PB_CD4T_JIA PB_CD4T_normal PB_CD4T_SLE PB_CD4T_UC PB_CD8T_CD	7	PB_Bcell_normal PB_Bcell_RA PB_Bcell_SLE	3
	cg00647317	DDC	1644		TSS1500	PB_Bcell_RA PB_Bcell_SLE PB_CD4T_CD PB_CD4T_GD PB_CD4T_JIA PB_CD4T_SLE PB_CD4T_UC PB_CD8T_GD PB_monocyte_CD PB_monocyte_HIVpos PB_monocyte_MG PB_monocyte_MS PB_monocyte_normal PB_monocyte_SLE PB_monocyte_tuberculosis PB_monocyte_UC PB_PMN_normal	17	PB_LCL_normal	1
	cg00648883	EEF1DP3	196549	N_Shelf	Body	PB_CD4T_CD PB_CD4T_GD PB_CD4T_JIA PB_CD4T_SLE PB_CD4T_UC	5	PB_Bcell_SLE PB_monocyte_CD PB_monocyte_HIVpos PB_monocyte_MG PB_monocyte_MS PB_monocyte_SLE PB_monocyte_tuberculosis PB_monocyte_UC PB_PMN_normal	9
	cg00651497	FBN1	2200		Body	PB_CD4T_CD PB_CD4T_SLE	2	PB_Bcell_RA PB_Bcell_SLE PB_monocyte_CD PB_monocyte_HIVpos PB_monocyte_MG PB_monocyte_MS PB_monocyte_SLE PB_monocyte_tuberculosis PB_monocyte_UC PB_PMN_normal	10
	cg00652158					PB_Bcell_SLE	1	PB_monocyte_tuberculosis	1
	cg00656728	GUCA2B	2981		TSS1500	PB_Bcell_SLE PB_monocyte_CD PB_monocyte_HIVpos PB_monocyte_MG PB_monocyte_MS PB_monocyte_SLE PB_monocyte_tuberculosis PB_monocyte_UC PB_PMN_normal	9	PB_LCL_normal	1
	cg00657460	TCF4	6925		Body	PB_CD4T_SLE	1	PB_monocyte_CD PB_monocyte_HIVpos PB_monocyte_MG PB_monocyte_MS PB_monocyte_tuberculosis PB_monocyte_UC PB_PMN_normal	7
	cg00657780					PB_Bcell_normal PB_Bcell_RA PB_Bcell_SLE PB_CD4T_CD PB_CD4T_GD PB_CD4T_JIA PB_CD4T_SLE PB_CD4T_UC PB_CD8T_CD PB_CD8T_GD PB_CD8T_UC PB_LCL_normal	12	PB_monocyte_MG PB_monocyte_MS	2
	cg00658082	RTKN	6242	Island	TSS1500	PB_CD4T_GD	1	PB_monocyte_CD PB_monocyte_MG PB_monocyte_MS PB_monocyte_tuberculosis PB_monocyte_UC	5
	cg00658740	NCK1	4690	N_Shore	TSS1500	PB_Bcell_SLE PB_CD4T_CD PB_CD4T_JIA PB_CD4T_SLE PB_CD4T_UC PB_CD8T_GD PB_CD8T_UC	7	PB_monocyte_tuberculosis PB_PMN_normal	2
	cg00658743			N_Shore		PB_monocyte_CD PB_monocyte_HIVpos PB_monocyte_MS PB_monocyte_SLE PB_monocyte_tuberculosis PB_monocyte_UC PB_PMN_normal	7	PB_CD4T_UC PB_LCL_normal	2
	cg00659077	HSBP1L1	440498	N_Shore	TSS1500	PB_Bcell_SLE PB_monocyte_CD PB_monocyte_HIVpos PB_monocyte_MG PB_monocyte_MS PB_monocyte_tuberculosis PB_PMN_normal	7	PB_LCL_normal	1
	cg00660009					PB_Bcell_SLE PB_CD4T_GD PB_CD4T_JIA PB_CD4T_SLE PB_CD4T_UC PB_monocyte_SLE	6	PB_monocyte_HIVpos PB_monocyte_tuberculosis	2
	cg00660167			N_Shore		PB_Bcell_RA PB_Bcell_SLE PB_CD4T_CD PB_CD4T_GD PB_CD4T_JIA PB_CD4T_SLE PB_CD4T_UC PB_CD8T_CD PB_CD8T_GD PB_CD8T_UC PB_LCL_normal PB_monocyte_CD PB_monocyte_HIVpos PB_monocyte_MS	14	PB_PMN_normal	1
	cg00661018	KIAA1688		N_Shore	Body	PB_Bcell_SLE PB_CD4T_CD PB_CD4T_GD PB_CD4T_JIA PB_CD4T_SLE PB_CD4T_UC PB_monocyte_CD PB_monocyte_HIVpos PB_monocyte_MG PB_monocyte_MS PB_monocyte_normal PB_monocyte_SLE PB_monocyte_UC PB_PMN_normal	14	PB_LCL_normal	1
	cg00661347	COL13A1	1305		Body	PB_Bcell_SLE PB_monocyte_CD PB_monocyte_HIVpos PB_monocyte_MG PB_monocyte_MS PB_monocyte_SLE PB_monocyte_UC	7	PB_LCL_normal	1
	cg00661777	PIK3CG	5294	S_Shelf	Body	PB_PMN_normal	1	PB_Bcell_RA PB_Bcell_SLE PB_CD4T_CD PB_CD4T_JIA PB_CD4T_SLE PB_CD4T_UC PB_CD8T_CD PB_CD8T_UC PB_LCL_normal PB_monocyte_CD PB_monocyte_MG PB_monocyte_MS PB_monocyte_SLE	13
	cg00662002	PPP1R13B	23368	Island	TSS1500	PB_CD4T_GD PB_CD4T_SLE	2	PB_monocyte_tuberculosis	1
	cg00664581			N_Shore		PB_Bcell_SLE PB_CD4T_SLE PB_monocyte_CD PB_monocyte_HIVpos PB_monocyte_MG PB_monocyte_MS PB_monocyte_normal PB_monocyte_SLE PB_monocyte_tuberculosis PB_monocyte_UC PB_PMN_normal	11	PB_LCL_normal	1
	cg00665029			N_Shore		PB_CD4T_JIA PB_CD4T_SLE PB_CD4T_UC	3	PB_monocyte_HIVpos	1
	cg00665827	CAMTA1	23261		Body	PB_Bcell_SLE PB_CD4T_CD PB_CD4T_GD PB_CD4T_JIA PB_CD4T_normal PB_CD4T_SLE PB_CD4T_UC PB_CD8T_GD PB_monocyte_CD PB_monocyte_HIVpos PB_monocyte_MG PB_monocyte_MS PB_monocyte_SLE PB_monocyte_tuberculosis PB_monocyte_UC PB_PMN_normal	16	PB_LCL_normal	1
	cg00666746	SYDE1	85360	N_Shore	TSS1500	PB_CD4T_GD	1	PB_Bcell_normal PB_Bcell_RA PB_Bcell_SLE PB_monocyte_CD PB_monocyte_HIVpos PB_monocyte_MG PB_monocyte_MS PB_monocyte_SLE PB_monocyte_tuberculosis PB_monocyte_UC PB_PMN_normal	11
	cg00668337	NRXN2	9379	S_Shore	TSS1500	PB_CD8T_GD PB_monocyte_HIVpos PB_monocyte_MS PB_monocyte_tuberculosis	4	PB_LCL_normal	1
	cg00668519	VGLL4;ATG7	9686;10533		3'UTR	PB_Bcell_SLE PB_CD4T_GD PB_CD4T_JIA PB_CD4T_SLE PB_CD8T_CD	5	PB_monocyte_CD PB_monocyte_MG PB_monocyte_tuberculosis PB_monocyte_UC PB_PMN_normal	5
	cg00669390					PB_Bcell_normal PB_Bcell_RA PB_Bcell_SLE PB_CD4T_JIA PB_CD4T_SLE PB_monocyte_CD PB_monocyte_HIVpos PB_monocyte_MG PB_monocyte_MS PB_monocyte_normal PB_monocyte_SLE PB_monocyte_tuberculosis PB_monocyte_UC PB_PMN_normal	14	PB_LCL_normal	1
	cg00670915	RPL31	6160	S_Shore	Body	PB_Bcell_SLE PB_CD4T_CD PB_CD4T_GD PB_CD4T_JIA PB_CD4T_SLE PB_monocyte_CD PB_monocyte_HIVpos PB_monocyte_MS PB_monocyte_SLE	9	PB_PMN_normal	1
	cg00671225	RPS12;SNORA33	6206;594839	S_Shelf	TSS200;Body	PB_Bcell_SLE PB_CD4T_SLE PB_monocyte_MS PB_monocyte_SLE	4	PB_monocyte_tuberculosis	1
	cg00671600			S_Shelf		PB_Bcell_RA PB_Bcell_SLE PB_CD4T_CD PB_CD4T_GD PB_CD4T_JIA PB_CD4T_SLE PB_CD4T_UC PB_CD8T_CD PB_CD8T_GD PB_CD8T_UC PB_monocyte_CD PB_monocyte_HIVpos PB_monocyte_MG PB_monocyte_MS PB_monocyte_normal PB_monocyte_SLE PB_monocyte_UC PB_PMN_normal	18	PB_LCL_normal	1
	cg00672277	ESYT3	83850	N_Shore	Body	PB_Bcell_SLE PB_monocyte_CD PB_monocyte_HIVpos PB_monocyte_MG PB_monocyte_MS PB_monocyte_normal PB_monocyte_SLE PB_monocyte_tuberculosis PB_monocyte_UC PB_PMN_normal	10	PB_LCL_normal	1
	cg00673191	DOPEY2	9980		5'UTR	PB_Bcell_normal PB_Bcell_RA PB_Bcell_SLE PB_CD4T_CD PB_CD4T_GD PB_CD4T_JIA PB_CD4T_normal PB_CD4T_SLE PB_CD4T_UC PB_CD8T_CD PB_CD8T_UC PB_monocyte_CD PB_monocyte_HIVpos PB_monocyte_MG PB_monocyte_MS PB_monocyte_SLE PB_monocyte_UC	17	PB_PMN_normal	1
	cg00673344			S_Shore		PB_CD8T_CD PB_CD8T_UC	2	PB_Bcell_RA PB_Bcell_SLE PB_LCL_normal PB_monocyte_CD PB_monocyte_HIVpos PB_monocyte_MG PB_monocyte_MS PB_monocyte_SLE PB_monocyte_tuberculosis PB_monocyte_UC PB_PMN_normal	11
	cg00673685	ZCCHC16	340595		3'UTR	PB_monocyte_CD PB_monocyte_HIVpos PB_monocyte_MS PB_PMN_normal	4	PB_LCL_normal	1
	cg00674004			N_Shore		PB_Bcell_SLE PB_CD4T_CD PB_CD4T_GD PB_CD4T_JIA PB_CD4T_SLE PB_CD4T_UC PB_CD8T_CD PB_CD8T_GD PB_CD8T_UC	9	PB_monocyte_MG PB_monocyte_tuberculosis PB_PMN_normal	3
	cg00675878	BCR	613	N_Shore	TSS1500	PB_Bcell_SLE PB_monocyte_CD PB_monocyte_HIVpos PB_monocyte_MG PB_monocyte_MS PB_monocyte_SLE PB_monocyte_UC PB_PMN_normal	8	PB_CD4T_UC PB_LCL_normal	2
	cg00676085	KRT72	140807	N_Shelf	Body	PB_Bcell_SLE PB_CD4T_SLE PB_CD4T_UC PB_monocyte_CD PB_monocyte_HIVpos PB_monocyte_MG PB_monocyte_MS PB_monocyte_SLE PB_monocyte_tuberculosis PB_monocyte_UC PB_PMN_normal	11	PB_LCL_normal	1
	cg00676801	STAT1	6772	N_Shore	5'UTR	PB_Bcell_normal PB_Bcell_RA PB_Bcell_SLE PB_CD8T_GD PB_monocyte_CD PB_monocyte_HIVpos PB_monocyte_MG PB_monocyte_MS PB_monocyte_SLE PB_monocyte_tuberculosis PB_monocyte_UC PB_PMN_normal	12	PB_CD4T_JIA PB_CD4T_SLE	2
	cg00676833			N_Shore		PB_Bcell_SLE PB_CD4T_SLE PB_monocyte_CD PB_monocyte_HIVpos PB_monocyte_MG PB_monocyte_MS PB_monocyte_normal PB_monocyte_SLE PB_monocyte_tuberculosis PB_monocyte_UC PB_PMN_normal	11	PB_LCL_normal	1
	cg00679763	UBE2Z	65264		Body	PB_Bcell_SLE PB_monocyte_CD PB_monocyte_HIVpos PB_monocyte_MG PB_monocyte_MS PB_monocyte_SLE PB_monocyte_UC PB_PMN_normal	8	PB_LCL_normal	1
	cg00681321	BDH2	56898		TSS1500	PB_Bcell_SLE PB_CD4T_SLE PB_monocyte_CD PB_monocyte_HIVpos PB_monocyte_MS PB_monocyte_SLE PB_monocyte_tuberculosis PB_monocyte_UC PB_PMN_normal	9	PB_LCL_normal	1
	cg00682263	MEGF11	84465		3'UTR	PB_Bcell_SLE PB_CD4T_GD PB_CD4T_JIA PB_CD4T_SLE PB_CD4T_UC PB_CD8T_CD PB_LCL_normal	7	PB_monocyte_CD PB_monocyte_HIVpos PB_monocyte_MG PB_monocyte_MS PB_monocyte_SLE PB_monocyte_tuberculosis PB_monocyte_UC PB_PMN_normal	8
	cg00684075					PB_CD4T_JIA	1	PB_Bcell_SLE PB_LCL_normal PB_monocyte_CD PB_monocyte_HIVpos PB_monocyte_MG PB_monocyte_MS PB_monocyte_SLE PB_monocyte_UC PB_PMN_normal	9
	cg00686132	MLLT4	4301		Body	PB_Bcell_RA PB_Bcell_SLE PB_CD4T_SLE PB_CD4T_UC PB_monocyte_HIVpos PB_monocyte_MS PB_monocyte_SLE	7	PB_PMN_normal	1
	cg00686477	TNXB	7148		Body	PB_Bcell_RA PB_Bcell_SLE PB_CD4T_CD PB_CD4T_GD PB_CD4T_SLE PB_CD4T_UC PB_CD8T_GD PB_monocyte_CD PB_monocyte_HIVpos PB_monocyte_MG PB_monocyte_MS PB_monocyte_SLE PB_monocyte_tuberculosis PB_monocyte_UC	14	PB_LCL_normal	1
	cg00686823	TPRA1	131601	S_Shore	TSS1500	PB_Bcell_SLE PB_CD4T_CD PB_CD4T_GD PB_CD4T_JIA PB_CD4T_SLE PB_CD4T_UC PB_CD8T_CD PB_CD8T_UC	8	PB_monocyte_CD PB_monocyte_HIVpos PB_monocyte_MG PB_monocyte_MS PB_monocyte_SLE PB_monocyte_tuberculosis PB_monocyte_UC PB_PMN_normal	8
	cg00687073			N_Shore		PB_Bcell_SLE PB_CD4T_CD PB_CD4T_GD PB_CD4T_JIA PB_CD4T_SLE PB_monocyte_CD PB_monocyte_HIVpos PB_monocyte_MS PB_monocyte_SLE PB_monocyte_tuberculosis PB_monocyte_UC PB_PMN_normal	12	PB_LCL_normal	1
	cg00688895					PB_monocyte_CD	1	PB_LCL_normal	1
	cg00689225	NFKBIA	4792	N_Shore	Body	PB_Bcell_SLE PB_monocyte_CD PB_monocyte_HIVpos PB_monocyte_MG PB_monocyte_MS PB_monocyte_SLE PB_monocyte_tuberculosis PB_monocyte_UC PB_PMN_normal	9	PB_CD4T_CD PB_CD4T_JIA PB_CD4T_SLE PB_CD4T_UC PB_CD8T_CD PB_CD8T_UC	6
	cg00691123	VGLL4	9686		Body	PB_Bcell_RA PB_Bcell_SLE PB_CD4T_CD PB_CD4T_GD PB_CD4T_JIA PB_CD4T_SLE PB_CD4T_UC PB_CD8T_CD PB_CD8T_UC PB_LCL_normal	10	PB_PMN_normal	1
	cg00691671			S_Shelf		PB_CD4T_CD PB_CD4T_GD PB_CD4T_JIA PB_CD4T_SLE PB_CD4T_UC PB_monocyte_MS	6	PB_LCL_normal	1
	cg00691729	USP32	84669	N_Shore	Body	PB_CD4T_CD PB_CD4T_GD PB_CD4T_SLE PB_CD4T_UC PB_CD8T_CD PB_CD8T_UC	6	PB_monocyte_CD PB_monocyte_MG PB_monocyte_MS PB_monocyte_SLE PB_monocyte_tuberculosis PB_monocyte_UC PB_PMN_normal	7
	cg00691874	SLC43A2	124935		Body	PB_Bcell_SLE PB_CD4T_JIA PB_CD4T_SLE PB_CD8T_CD	4	PB_monocyte_CD PB_monocyte_MG PB_monocyte_MS PB_monocyte_tuberculosis PB_monocyte_UC PB_PMN_normal	6
	cg00692088	AGPAT4	56895		Body	PB_CD4T_SLE	1	PB_Bcell_SLE PB_monocyte_CD PB_monocyte_HIVpos PB_monocyte_MG PB_monocyte_MS PB_monocyte_SLE PB_monocyte_tuberculosis PB_monocyte_UC PB_PMN_normal	9
	cg00693004	NMT1	4836		Body	PB_Bcell_normal PB_Bcell_SLE PB_CD4T_CD PB_CD4T_GD PB_CD8T_CD PB_LCL_normal	6	PB_monocyte_CD PB_monocyte_MG PB_monocyte_normal PB_monocyte_tuberculosis PB_monocyte_UC PB_PMN_normal	6
	cg00693837			S_Shelf		PB_CD4T_CD PB_CD4T_GD PB_CD4T_JIA PB_CD4T_normal PB_CD4T_SLE PB_CD4T_UC PB_CD8T_GD PB_monocyte_CD PB_monocyte_HIVpos PB_monocyte_MG PB_monocyte_MS PB_monocyte_SLE PB_monocyte_tuberculosis PB_monocyte_UC PB_PMN_normal	15	PB_LCL_normal	1
	cg00694302	LOC100233209;FAM113B	100233209;91523		TSS200;Body	PB_monocyte_HIVpos PB_monocyte_MS PB_monocyte_tuberculosis PB_PMN_normal	4	PB_LCL_normal	1
	cg00695324	TEX13B	56156		TSS1500	PB_monocyte_CD PB_monocyte_HIVpos PB_monocyte_MS PB_monocyte_UC	4	PB_LCL_normal	1
	cg00695391	MMEL1	79258	N_Shore	Body	PB_CD4T_JIA	1	PB_monocyte_CD PB_monocyte_HIVpos PB_monocyte_MG PB_monocyte_MS PB_monocyte_normal PB_monocyte_tuberculosis PB_monocyte_UC PB_PMN_normal	8
	cg00696930	LAMC2	3918		Body	PB_monocyte_CD PB_monocyte_HIVpos PB_monocyte_MS PB_monocyte_SLE PB_monocyte_tuberculosis PB_monocyte_UC PB_PMN_normal	7	PB_CD4T_CD PB_CD4T_GD PB_CD4T_JIA PB_CD4T_SLE PB_CD4T_UC PB_CD8T_CD PB_CD8T_UC	7
	cg00697440	CD86	942		TSS1500;Body	PB_Bcell_SLE PB_CD4T_CD PB_CD4T_GD PB_CD4T_JIA PB_CD4T_SLE PB_CD4T_UC PB_monocyte_CD PB_monocyte_HIVpos PB_monocyte_MG PB_monocyte_MS PB_monocyte_normal PB_monocyte_SLE PB_monocyte_tuberculosis PB_monocyte_UC PB_PMN_normal	15	PB_LCL_normal	1
	cg00697658	KIAA1688		S_Shore	Body	PB_monocyte_CD PB_monocyte_HIVpos PB_monocyte_MG PB_monocyte_MS PB_monocyte_SLE PB_monocyte_tuberculosis PB_monocyte_UC PB_PMN_normal	8	PB_Bcell_RA PB_Bcell_SLE PB_CD4T_CD PB_CD4T_JIA PB_CD4T_SLE PB_CD4T_UC PB_CD8T_CD PB_CD8T_UC	8
	cg00698169					PB_Bcell_SLE PB_CD4T_CD PB_CD4T_GD PB_CD4T_JIA PB_CD4T_SLE PB_monocyte_CD PB_monocyte_HIVpos PB_monocyte_MG PB_monocyte_MS PB_monocyte_normal PB_monocyte_SLE PB_monocyte_tuberculosis PB_PMN_normal	13	PB_LCL_normal	1
	cg00699569					PB_CD4T_CD PB_CD4T_GD PB_CD4T_JIA PB_CD4T_SLE PB_CD4T_UC PB_CD8T_CD	6	PB_Bcell_normal PB_Bcell_RA PB_Bcell_SLE PB_monocyte_CD PB_monocyte_HIVpos PB_monocyte_MG PB_monocyte_MS PB_monocyte_SLE PB_monocyte_tuberculosis PB_monocyte_UC PB_PMN_normal	11
	cg00699986	VSX1	30813	N_Shore	Body	PB_Bcell_RA PB_Bcell_SLE PB_CD4T_CD PB_CD4T_GD PB_CD4T_JIA PB_CD4T_SLE PB_CD4T_UC PB_CD8T_CD PB_CD8T_UC	9	PB_monocyte_tuberculosis PB_PMN_normal	2
	cg00701064	WFS1	7466		Body	PB_CD4T_GD PB_CD8T_CD	2	PB_monocyte_CD PB_monocyte_HIVpos PB_monocyte_MG PB_monocyte_MS PB_monocyte_SLE PB_monocyte_tuberculosis PB_monocyte_UC PB_PMN_normal	8
	cg00701951	HTRA1	5654		Body	PB_Bcell_normal PB_Bcell_RA PB_Bcell_SLE PB_CD4T_CD PB_CD4T_GD PB_CD4T_JIA PB_CD4T_SLE PB_CD4T_UC PB_CD8T_CD PB_CD8T_GD PB_CD8T_UC PB_PMN_normal	12	PB_monocyte_CD PB_monocyte_MG PB_monocyte_MS PB_monocyte_SLE	4
	cg00704369	CACNA2D1	781		Body	PB_CD4T_GD PB_CD4T_SLE PB_CD8T_GD PB_monocyte_CD PB_monocyte_HIVpos PB_monocyte_MS PB_monocyte_SLE PB_monocyte_tuberculosis PB_monocyte_UC PB_PMN_normal	10	PB_LCL_normal	1
	cg00704970	RPTOR	57521	S_Shore	Body	PB_Bcell_SLE	1	PB_monocyte_CD PB_monocyte_tuberculosis	2
	cg00705730	NCK2	8440		5'UTR	PB_Bcell_normal PB_Bcell_RA PB_Bcell_SLE PB_CD4T_CD PB_CD4T_GD PB_CD4T_JIA PB_CD4T_SLE PB_CD4T_UC PB_CD8T_CD PB_CD8T_UC PB_LCL_normal PB_monocyte_CD PB_monocyte_HIVpos PB_monocyte_MG PB_monocyte_MS PB_monocyte_SLE PB_monocyte_UC	17	PB_PMN_normal	1
	cg00706302	IL1F10	84639		3'UTR	PB_Bcell_RA PB_Bcell_SLE PB_monocyte_CD PB_monocyte_HIVpos PB_monocyte_MG PB_monocyte_MS PB_monocyte_SLE PB_monocyte_tuberculosis PB_monocyte_UC PB_PMN_normal	10	PB_CD8T_CD PB_CD8T_UC	2
	cg00706536	ATP6V0A1	535	N_Shore	TSS1500	PB_CD4T_CD PB_CD4T_GD PB_CD4T_JIA PB_CD4T_SLE PB_CD4T_UC PB_CD8T_CD PB_CD8T_GD PB_CD8T_UC PB_PMN_normal	9	PB_LCL_normal PB_monocyte_MG	2
	cg00706913	PRDM16	63976	N_Shore	Body	PB_Bcell_SLE PB_CD4T_CD PB_CD4T_JIA PB_CD4T_SLE PB_CD8T_GD PB_monocyte_CD PB_monocyte_HIVpos PB_monocyte_MG PB_monocyte_MS PB_monocyte_normal PB_monocyte_SLE PB_monocyte_tuberculosis PB_monocyte_UC PB_PMN_normal	14	PB_LCL_normal	1
	cg00706994	OR5A2	219981		1stExon	PB_CD4T_SLE PB_monocyte_CD PB_monocyte_MG PB_monocyte_MS PB_monocyte_normal PB_monocyte_SLE PB_monocyte_tuberculosis PB_monocyte_UC PB_PMN_normal	9	PB_Bcell_RA PB_Bcell_SLE PB_LCL_normal	3
	cg00707134			N_Shore		PB_CD4T_SLE	1	PB_CD8T_CD PB_CD8T_GD PB_CD8T_normal PB_CD8T_UC PB_monocyte_tuberculosis PB_PMN_normal	6
	cg00707406	PCDHA1	56147	Island	1stExon;Body	PB_CD4T_SLE PB_LCL_normal	2	PB_monocyte_UC	1
	cg00707741	FARP2	9855	N_Shore	TSS1500	PB_CD4T_GD PB_CD4T_JIA PB_CD4T_SLE PB_CD4T_UC PB_CD8T_CD PB_CD8T_GD PB_CD8T_UC	7	PB_monocyte_CD PB_monocyte_MG PB_monocyte_MS PB_monocyte_SLE PB_monocyte_tuberculosis PB_monocyte_UC	6
	cg00708789	PROM1	8842	N_Shore	5'UTR	PB_CD4T_CD PB_CD4T_GD PB_CD4T_SLE PB_CD4T_UC PB_CD8T_CD	5	PB_monocyte_CD PB_monocyte_HIVpos PB_monocyte_MG PB_monocyte_MS PB_monocyte_SLE PB_monocyte_tuberculosis PB_monocyte_UC PB_PMN_normal	8
	cg00709652	ABI3BP	25890		Body	PB_Bcell_SLE PB_CD4T_SLE PB_monocyte_CD PB_monocyte_HIVpos PB_monocyte_MG PB_monocyte_MS PB_monocyte_SLE PB_monocyte_tuberculosis PB_monocyte_UC PB_PMN_normal	10	PB_LCL_normal	1
	cg00709979			S_Shelf		PB_CD4T_CD PB_CD4T_GD PB_CD4T_JIA PB_CD4T_normal PB_CD4T_SLE PB_CD4T_UC PB_CD8T_CD PB_CD8T_GD PB_CD8T_normal PB_CD8T_UC PB_monocyte_CD PB_monocyte_HIVpos PB_monocyte_MG PB_monocyte_MS PB_monocyte_SLE PB_monocyte_tuberculosis PB_monocyte_UC PB_PMN_normal	18	PB_Bcell_SLE	1
	cg00710862	TGOLN2	10618		3'UTR	PB_Bcell_RA PB_Bcell_SLE PB_CD4T_SLE	3	PB_PMN_normal	1
	cg00711072	LOC404266;HOXB5	404266;3215	Island	TSS200;3'UTR;Body	PB_CD4T_CD PB_CD4T_GD PB_CD4T_JIA PB_CD4T_SLE PB_CD8T_CD	5	PB_Bcell_SLE PB_monocyte_CD PB_monocyte_HIVpos PB_monocyte_MS PB_monocyte_SLE PB_monocyte_tuberculosis PB_monocyte_UC PB_PMN_normal	8
	cg00712050	KCNQ3	3786		Body	PB_Bcell_SLE PB_CD4T_CD PB_CD4T_GD PB_CD4T_JIA PB_CD4T_SLE PB_CD4T_UC PB_monocyte_CD PB_monocyte_MG PB_monocyte_MS PB_monocyte_normal PB_monocyte_SLE PB_monocyte_tuberculosis PB_PMN_normal	13	PB_LCL_normal	1
	cg00714564	GCET2	257144		Body	PB_CD4T_CD PB_CD4T_GD PB_CD4T_JIA PB_CD4T_normal PB_CD4T_SLE PB_CD4T_UC PB_CD8T_CD PB_CD8T_GD PB_CD8T_normal PB_CD8T_UC PB_monocyte_CD PB_monocyte_HIVpos PB_monocyte_MG PB_monocyte_MS PB_monocyte_normal PB_monocyte_SLE PB_monocyte_tuberculosis PB_monocyte_UC PB_PMN_normal	19	PB_Bcell_SLE	1
	cg00714874	FCRLA	84824		Body	PB_monocyte_CD PB_monocyte_HIVpos PB_monocyte_MG PB_monocyte_MS PB_monocyte_SLE PB_monocyte_tuberculosis PB_monocyte_UC PB_PMN_normal	8	PB_Bcell_RA PB_Bcell_SLE PB_LCL_normal	3
	cg00715122	TOX	9760		Body	PB_Bcell_normal PB_Bcell_RA PB_Bcell_SLE PB_monocyte_CD PB_monocyte_HIVpos PB_monocyte_MG PB_monocyte_MS PB_monocyte_SLE PB_monocyte_tuberculosis PB_monocyte_UC PB_PMN_normal	11	PB_CD4T_JIA PB_CD4T_SLE PB_CD4T_UC	3
	cg00718400			N_Shore		PB_Bcell_RA PB_Bcell_SLE PB_CD4T_CD PB_CD4T_GD PB_CD4T_JIA PB_CD4T_normal PB_CD4T_SLE PB_CD4T_UC PB_CD8T_CD PB_CD8T_UC	10	PB_monocyte_tuberculosis PB_PMN_normal	2
	cg00718513					PB_CD4T_SLE PB_CD4T_UC PB_monocyte_CD PB_monocyte_HIVpos PB_monocyte_MG PB_monocyte_MS PB_monocyte_normal PB_monocyte_SLE PB_monocyte_UC PB_PMN_normal	10	PB_Bcell_RA PB_Bcell_SLE	2
	cg00718518	SH3PXD2B	285590	N_Shore	Body	PB_CD4T_SLE PB_monocyte_MS PB_monocyte_SLE	3	PB_LCL_normal	1
	cg00718539					PB_Bcell_SLE PB_monocyte_CD PB_monocyte_HIVpos PB_monocyte_MG PB_monocyte_MS PB_monocyte_SLE PB_monocyte_tuberculosis PB_monocyte_UC PB_PMN_normal	9	PB_LCL_normal	1
	cg00719237	NGFR	4804	Island	Body	PB_Bcell_SLE PB_CD4T_CD PB_CD4T_GD PB_CD4T_JIA PB_CD4T_normal PB_CD4T_SLE PB_CD4T_UC PB_CD8T_CD PB_CD8T_GD PB_CD8T_normal PB_CD8T_UC PB_monocyte_CD PB_monocyte_HIVpos PB_monocyte_MG PB_monocyte_MS PB_monocyte_normal PB_monocyte_SLE PB_monocyte_tuberculosis PB_monocyte_UC PB_PMN_normal	20	PB_LCL_normal	1
	cg00719668			N_Shore		PB_Bcell_SLE PB_CD4T_SLE PB_CD8T_CD	3	PB_monocyte_CD PB_monocyte_HIVpos PB_monocyte_MG PB_monocyte_MS PB_monocyte_SLE PB_monocyte_tuberculosis PB_monocyte_UC PB_PMN_normal	8
	cg00719771					PB_Bcell_SLE PB_CD4T_CD PB_CD4T_GD PB_CD4T_JIA PB_CD4T_SLE PB_CD4T_UC PB_CD8T_CD PB_CD8T_UC	8	PB_monocyte_HIVpos PB_monocyte_MG PB_monocyte_MS PB_monocyte_SLE PB_monocyte_tuberculosis PB_monocyte_UC PB_PMN_normal	7
	cg00720159					PB_Bcell_normal PB_Bcell_RA PB_Bcell_SLE PB_CD4T_CD PB_CD4T_GD PB_CD4T_SLE PB_CD4T_UC PB_CD8T_CD PB_LCL_normal	9	PB_monocyte_CD PB_monocyte_HIVpos PB_monocyte_MG PB_monocyte_MS PB_monocyte_SLE PB_monocyte_tuberculosis PB_monocyte_UC PB_PMN_normal	8
	cg00722081					PB_Bcell_SLE PB_CD4T_SLE PB_monocyte_CD PB_monocyte_HIVpos PB_monocyte_MG PB_monocyte_MS PB_monocyte_normal PB_monocyte_SLE PB_monocyte_tuberculosis PB_monocyte_UC PB_PMN_normal	11	PB_LCL_normal	1
	cg00723379	GOLGA6D	653643		Body	PB_monocyte_CD PB_monocyte_HIVpos PB_monocyte_MG PB_monocyte_MS PB_monocyte_SLE PB_monocyte_tuberculosis PB_PMN_normal	7	PB_LCL_normal	1
	cg00724015					PB_Bcell_SLE PB_CD4T_CD PB_CD4T_GD PB_CD4T_JIA PB_CD4T_SLE PB_CD4T_UC PB_monocyte_CD PB_monocyte_HIVpos PB_monocyte_MG PB_monocyte_MS PB_monocyte_normal PB_monocyte_SLE PB_monocyte_tuberculosis PB_monocyte_UC PB_PMN_normal	15	PB_LCL_normal	1
	cg00725089			Island		PB_CD4T_CD PB_CD4T_GD PB_CD4T_SLE PB_CD4T_UC	4	PB_Bcell_SLE PB_monocyte_CD PB_monocyte_HIVpos PB_monocyte_MG PB_monocyte_MS PB_monocyte_SLE PB_monocyte_tuberculosis PB_monocyte_UC PB_PMN_normal	9
	cg00727912	SLC17A9	63910	N_Shore	TSS1500	PB_CD4T_SLE	1	PB_Bcell_normal PB_Bcell_RA PB_Bcell_SLE PB_LCL_normal PB_monocyte_CD PB_monocyte_HIVpos PB_monocyte_MG PB_monocyte_MS PB_monocyte_normal PB_monocyte_SLE PB_monocyte_tuberculosis PB_monocyte_UC PB_PMN_normal	13
	cg00729699	EPB49	2039	S_Shelf	5'UTR	PB_Bcell_SLE	1	PB_CD4T_CD PB_CD4T_UC PB_CD8T_CD PB_CD8T_GD PB_CD8T_normal PB_CD8T_UC PB_monocyte_HIVpos PB_monocyte_MG PB_monocyte_MS PB_monocyte_tuberculosis PB_monocyte_UC PB_PMN_normal	12
	cg00730373					PB_CD4T_CD PB_CD4T_GD PB_CD4T_JIA PB_CD4T_normal PB_CD4T_SLE PB_CD4T_UC PB_monocyte_CD PB_monocyte_HIVpos PB_monocyte_MS PB_monocyte_SLE PB_monocyte_tuberculosis	11	PB_Bcell_RA PB_Bcell_SLE PB_LCL_normal	3
	cg00730561	SEC31B	25956	Island	TSS200	PB_CD4T_CD PB_CD4T_GD PB_CD4T_SLE PB_CD4T_UC PB_CD8T_CD PB_CD8T_GD PB_CD8T_UC	7	PB_monocyte_CD PB_monocyte_MS PB_monocyte_SLE PB_monocyte_tuberculosis PB_monocyte_UC	5
	cg00730820	MAP3K6	9064	S_Shore	TSS1500	PB_Bcell_normal PB_Bcell_RA PB_Bcell_SLE PB_CD4T_SLE	4	PB_PMN_normal	1
	cg00733115					PB_monocyte_CD PB_monocyte_HIVpos PB_monocyte_MG PB_monocyte_MS PB_monocyte_SLE PB_monocyte_tuberculosis PB_monocyte_UC PB_PMN_normal	8	PB_LCL_normal	1
	cg00733328			N_Shelf		PB_CD4T_SLE	1	PB_Bcell_normal PB_Bcell_RA PB_Bcell_SLE PB_LCL_normal PB_monocyte_CD PB_monocyte_HIVpos PB_monocyte_MG PB_monocyte_MS PB_monocyte_SLE PB_monocyte_tuberculosis PB_monocyte_UC PB_PMN_normal	12
	cg00733683	ATP5D	513	S_Shore	3'UTR	PB_CD4T_SLE	1	PB_Bcell_normal PB_Bcell_RA PB_Bcell_SLE PB_LCL_normal PB_monocyte_CD PB_monocyte_HIVpos PB_monocyte_MG PB_monocyte_MS PB_monocyte_normal PB_monocyte_SLE PB_monocyte_tuberculosis PB_monocyte_UC PB_PMN_normal	13
	cg00733978					PB_Bcell_SLE PB_CD4T_GD PB_CD4T_JIA PB_CD4T_SLE PB_CD4T_UC PB_CD8T_GD PB_CD8T_UC	7	PB_monocyte_CD PB_monocyte_MG PB_monocyte_MS PB_monocyte_SLE	4
	cg00735611	GRB7	2886		5'UTR	PB_CD4T_CD PB_CD4T_GD PB_CD4T_JIA PB_CD4T_SLE PB_CD4T_UC PB_CD8T_CD PB_CD8T_GD PB_CD8T_UC	8	PB_monocyte_CD PB_monocyte_MG PB_monocyte_MS PB_monocyte_SLE PB_monocyte_tuberculosis PB_monocyte_UC PB_PMN_normal	7
	cg00736104					PB_Bcell_SLE PB_CD4T_SLE PB_monocyte_CD PB_monocyte_HIVpos PB_monocyte_MG PB_monocyte_MS PB_monocyte_normal PB_monocyte_SLE PB_monocyte_tuberculosis PB_monocyte_UC PB_PMN_normal	11	PB_LCL_normal	1
	cg00736299	MGRN1	23295	Island	Body	PB_Bcell_normal PB_Bcell_RA PB_Bcell_SLE PB_CD4T_CD PB_CD4T_GD PB_CD4T_JIA PB_CD4T_SLE PB_CD4T_UC PB_CD8T_CD PB_CD8T_UC PB_LCL_normal	11	PB_monocyte_CD PB_monocyte_MG PB_monocyte_MS PB_monocyte_tuberculosis PB_PMN_normal	5
	cg00736958	C3orf74			TSS1500	PB_CD4T_CD PB_CD4T_GD PB_CD4T_JIA PB_CD4T_SLE PB_CD4T_UC PB_CD8T_CD PB_CD8T_UC	7	PB_monocyte_CD PB_monocyte_HIVpos PB_monocyte_MG PB_monocyte_MS PB_monocyte_SLE PB_monocyte_tuberculosis PB_monocyte_UC PB_PMN_normal	8
	cg00737979	LOC340074	340074		TSS1500	PB_Bcell_SLE PB_monocyte_CD PB_monocyte_HIVpos PB_monocyte_MG PB_monocyte_MS PB_monocyte_SLE PB_monocyte_tuberculosis PB_monocyte_UC PB_PMN_normal	9	PB_LCL_normal	1
	cg00738113	CLEC18C	283971		TSS1500	PB_Bcell_RA PB_Bcell_SLE PB_CD4T_GD PB_CD4T_JIA PB_CD4T_SLE PB_monocyte_CD PB_monocyte_HIVpos PB_monocyte_MG PB_monocyte_MS PB_monocyte_SLE PB_monocyte_tuberculosis PB_monocyte_UC PB_PMN_normal	13	PB_LCL_normal	1
	cg00739120	GAPDHS;TMEM147	26330;10430	N_Shore	TSS1500;Body	PB_CD4T_CD PB_CD4T_GD PB_CD4T_SLE PB_CD4T_UC PB_CD8T_CD	5	PB_Bcell_SLE PB_monocyte_CD PB_monocyte_HIVpos PB_monocyte_MG PB_monocyte_SLE PB_monocyte_tuberculosis PB_monocyte_UC PB_PMN_normal	8
	cg00739471	ACTN1	87		Body	PB_CD8T_GD PB_monocyte_CD PB_monocyte_HIVpos PB_monocyte_MG PB_monocyte_MS PB_monocyte_normal PB_monocyte_SLE PB_monocyte_tuberculosis PB_monocyte_UC PB_PMN_normal	10	PB_Bcell_SLE	1
	cg00740510	MPPED1	758	S_Shelf	5'UTR	PB_Bcell_SLE PB_monocyte_MG PB_monocyte_SLE	3	PB_LCL_normal	1
	cg00741695	LOC285768	285768		Body	PB_Bcell_SLE PB_monocyte_CD PB_monocyte_HIVpos PB_monocyte_MS PB_monocyte_SLE PB_monocyte_tuberculosis PB_monocyte_UC PB_PMN_normal	8	PB_LCL_normal	1
	cg00741986	TNIP2	79155		Body	PB_monocyte_CD PB_monocyte_MG PB_monocyte_MS PB_monocyte_SLE PB_monocyte_UC PB_PMN_normal	6	PB_LCL_normal	1
	cg00742040	SFRS3	6428		Body	PB_Bcell_normal PB_Bcell_RA PB_Bcell_SLE PB_LCL_normal PB_monocyte_CD PB_monocyte_HIVpos PB_monocyte_MG PB_monocyte_MS PB_monocyte_SLE PB_monocyte_tuberculosis PB_monocyte_UC PB_PMN_normal	12	PB_CD8T_CD	1
	cg00742649	XBP1	7494		3'UTR	PB_CD4T_SLE PB_CD4T_UC PB_CD8T_CD	3	PB_Bcell_SLE PB_monocyte_CD PB_monocyte_HIVpos PB_monocyte_MG PB_monocyte_MS PB_monocyte_SLE PB_monocyte_tuberculosis PB_monocyte_UC PB_PMN_normal	9
	cg00743629					PB_Bcell_SLE PB_CD4T_CD PB_CD4T_SLE PB_monocyte_CD PB_monocyte_HIVpos PB_monocyte_MS PB_monocyte_SLE PB_monocyte_tuberculosis PB_monocyte_UC PB_PMN_normal	10	PB_LCL_normal	1
	cg00744431	PWWP2B	170394		3'UTR;Body	PB_CD4T_JIA PB_CD4T_SLE	2	PB_Bcell_SLE PB_monocyte_CD PB_monocyte_HIVpos PB_monocyte_MG PB_monocyte_MS PB_monocyte_SLE PB_monocyte_tuberculosis PB_monocyte_UC PB_PMN_normal	9
	cg00744866	CLASP2	23122		Body	PB_CD4T_GD	1	PB_Bcell_SLE PB_monocyte_CD PB_monocyte_HIVpos PB_monocyte_MG PB_monocyte_MS PB_monocyte_SLE PB_monocyte_tuberculosis PB_monocyte_UC PB_PMN_normal	9
	cg00748432	SLC25A18	83733		TSS1500	PB_Bcell_RA PB_Bcell_SLE PB_CD4T_CD PB_CD4T_GD PB_CD4T_JIA PB_CD4T_SLE PB_CD4T_UC PB_CD8T_CD PB_CD8T_UC	9	PB_monocyte_CD PB_monocyte_HIVpos PB_monocyte_MG PB_monocyte_MS PB_monocyte_SLE PB_monocyte_tuberculosis PB_monocyte_UC PB_PMN_normal	8
	cg00750430	KIAA1598	57698		Body	PB_Bcell_SLE PB_CD4T_SLE	2	PB_monocyte_CD PB_monocyte_HIVpos PB_monocyte_MS PB_monocyte_tuberculosis PB_monocyte_UC PB_PMN_normal	6
	cg00750806			S_Shore		PB_Bcell_RA PB_Bcell_SLE PB_CD4T_CD PB_CD4T_GD PB_CD4T_JIA PB_CD4T_normal PB_CD4T_SLE PB_CD4T_UC PB_CD8T_CD PB_CD8T_GD PB_CD8T_UC PB_monocyte_CD PB_monocyte_HIVpos PB_monocyte_MG PB_monocyte_MS PB_monocyte_SLE PB_monocyte_tuberculosis PB_monocyte_UC	18	PB_LCL_normal	1
	cg00751126			N_Shore		PB_Bcell_SLE PB_CD4T_SLE	2	PB_monocyte_CD PB_monocyte_MG PB_monocyte_normal PB_monocyte_tuberculosis PB_monocyte_UC	5
	cg00752969			N_Shore		PB_Bcell_SLE PB_monocyte_CD PB_monocyte_HIVpos PB_monocyte_MS PB_monocyte_SLE PB_monocyte_UC PB_PMN_normal	7	PB_CD4T_CD PB_CD4T_JIA PB_CD4T_SLE PB_CD4T_UC	4
	cg00753692			Island		PB_CD4T_GD	1	PB_Bcell_SLE PB_CD4T_SLE	2
	cg00754253	HRASLS5	117245	S_Shore	TSS1500	PB_Bcell_SLE PB_monocyte_HIVpos PB_monocyte_MS	3	PB_CD4T_CD PB_CD4T_JIA PB_CD4T_SLE PB_CD4T_UC PB_PMN_normal	5
	cg00754357	ZCCHC11	23318	S_Shore	TSS1500	PB_CD4T_CD PB_CD4T_GD PB_CD4T_JIA PB_CD4T_SLE PB_CD4T_UC PB_CD8T_CD PB_CD8T_GD PB_CD8T_UC	8	PB_Bcell_SLE PB_monocyte_CD PB_monocyte_HIVpos PB_monocyte_MG PB_monocyte_MS PB_monocyte_SLE PB_monocyte_tuberculosis PB_monocyte_UC PB_PMN_normal	9
	cg00754552	NAPSB	256236		TSS1500	PB_CD4T_CD PB_CD4T_GD PB_CD4T_JIA PB_CD4T_SLE PB_CD4T_UC PB_CD8T_GD PB_PMN_normal	7	PB_Bcell_RA PB_Bcell_SLE PB_LCL_normal PB_monocyte_CD PB_monocyte_MG PB_monocyte_MS PB_monocyte_SLE	7
	cg00757070	UPK2	7379		1stExon	PB_Bcell_SLE PB_CD4T_CD PB_CD4T_GD PB_CD4T_JIA PB_CD4T_normal PB_CD4T_SLE PB_CD4T_UC PB_CD8T_CD PB_CD8T_GD PB_CD8T_UC PB_monocyte_CD PB_monocyte_HIVpos PB_monocyte_MG PB_monocyte_MS PB_monocyte_normal PB_monocyte_SLE PB_monocyte_tuberculosis PB_monocyte_UC PB_PMN_normal	19	PB_LCL_normal	1
	cg00757822	PLCH1	23007		Body	PB_Bcell_SLE PB_CD4T_SLE PB_monocyte_CD PB_monocyte_HIVpos PB_monocyte_MG PB_monocyte_MS PB_monocyte_normal PB_monocyte_SLE PB_monocyte_tuberculosis PB_monocyte_UC PB_PMN_normal	11	PB_LCL_normal	1
	cg00758816					PB_Bcell_SLE PB_CD4T_JIA PB_CD4T_SLE PB_CD8T_CD PB_monocyte_CD PB_monocyte_MG PB_monocyte_MS PB_monocyte_SLE PB_monocyte_UC	9	PB_monocyte_tuberculosis	1
	cg00759807	ANKRD11	29123		5'UTR	PB_monocyte_CD PB_monocyte_HIVpos PB_monocyte_MG PB_monocyte_MS PB_monocyte_SLE PB_monocyte_tuberculosis PB_monocyte_UC PB_PMN_normal	8	PB_CD4T_GD PB_CD4T_SLE PB_CD4T_UC PB_LCL_normal	4
	cg00760203	PLXDC1	57125		Body	PB_CD4T_GD PB_CD4T_SLE	2	PB_Bcell_normal PB_Bcell_RA PB_Bcell_SLE PB_LCL_normal PB_monocyte_CD PB_monocyte_HIVpos PB_monocyte_MG PB_monocyte_MS PB_monocyte_SLE PB_monocyte_tuberculosis PB_monocyte_UC PB_PMN_normal	12
	cg00760729	RBMS1	5937		Body	PB_Bcell_SLE PB_CD4T_CD PB_CD4T_GD PB_CD4T_JIA PB_CD4T_SLE PB_CD4T_UC PB_CD8T_CD	7	PB_monocyte_CD PB_monocyte_HIVpos PB_monocyte_MG PB_monocyte_MS PB_monocyte_SLE PB_monocyte_tuberculosis PB_monocyte_UC PB_PMN_normal	8
	cg00760938					PB_CD4T_CD PB_CD4T_GD PB_CD4T_JIA PB_CD4T_normal PB_CD4T_SLE PB_CD4T_UC PB_CD8T_CD PB_CD8T_GD PB_CD8T_normal PB_CD8T_UC PB_monocyte_CD PB_monocyte_HIVpos PB_monocyte_MG PB_monocyte_MS PB_monocyte_normal PB_monocyte_SLE PB_monocyte_tuberculosis PB_monocyte_UC PB_PMN_normal	19	PB_Bcell_RA PB_Bcell_SLE PB_LCL_normal	3
	cg00762029	IRF2	3660		Body	PB_CD4T_CD PB_CD4T_GD PB_CD4T_JIA PB_CD4T_normal PB_CD4T_SLE PB_CD4T_UC PB_CD8T_CD PB_CD8T_GD PB_CD8T_normal PB_CD8T_UC PB_monocyte_CD PB_monocyte_HIVpos PB_monocyte_MG PB_monocyte_MS PB_monocyte_normal PB_monocyte_SLE PB_monocyte_tuberculosis PB_monocyte_UC PB_PMN_normal	19	PB_Bcell_RA PB_Bcell_SLE	2
	cg00762397	PRELP	5549	N_Shore	Body	PB_Bcell_normal PB_Bcell_RA PB_Bcell_SLE PB_CD4T_CD PB_CD4T_GD PB_CD4T_JIA PB_CD4T_SLE PB_CD4T_UC PB_CD8T_GD PB_monocyte_CD PB_monocyte_HIVpos PB_monocyte_MG PB_monocyte_MS PB_monocyte_SLE PB_monocyte_UC PB_PMN_normal	16	PB_LCL_normal	1
	cg00764099	UGT1A10;UGT1A6;UGT1A8;UGT1A4;UGT1A3;UGT1A9;UGT1A7;UGT1A5	54575;54578;54576;54657;54659;54600;54577;54579	N_Shore	Body	PB_Bcell_SLE PB_CD4T_CD PB_CD4T_GD PB_CD4T_JIA PB_CD4T_SLE PB_CD8T_GD PB_monocyte_CD PB_monocyte_HIVpos PB_monocyte_MG PB_monocyte_MS PB_monocyte_normal PB_monocyte_SLE PB_monocyte_tuberculosis PB_monocyte_UC PB_PMN_normal	15	PB_LCL_normal	1
	cg00765653	GNASAS;GNAS	149775;2778	Island	1stExon;5'UTR;Body	PB_CD4T_GD PB_CD4T_JIA PB_CD8T_GD PB_LCL_normal PB_monocyte_MS PB_monocyte_tuberculosis	6	PB_CD4T_SLE PB_monocyte_SLE	2
	cg00765705	NCOR2	9612		Body	PB_CD4T_CD PB_CD4T_GD PB_CD4T_JIA PB_CD4T_SLE PB_CD4T_UC PB_CD8T_CD	6	PB_Bcell_SLE PB_monocyte_CD PB_monocyte_HIVpos PB_monocyte_MG PB_monocyte_MS PB_monocyte_SLE PB_monocyte_tuberculosis PB_monocyte_UC PB_PMN_normal	9
	cg00765992			N_Shelf		PB_Bcell_SLE PB_CD4T_CD PB_CD4T_SLE PB_monocyte_CD PB_monocyte_HIVpos PB_monocyte_MG PB_monocyte_MS PB_monocyte_normal PB_monocyte_SLE PB_monocyte_tuberculosis PB_monocyte_UC PB_PMN_normal	12	PB_LCL_normal	1
	cg00767042	RGL3	57139	S_Shore	Body	PB_Bcell_SLE PB_CD4T_SLE	2	PB_monocyte_MG PB_monocyte_tuberculosis PB_monocyte_UC PB_PMN_normal	4
	cg00767069					PB_CD4T_CD PB_CD4T_GD PB_CD4T_JIA PB_CD4T_SLE PB_CD4T_UC PB_CD8T_CD PB_CD8T_UC	7	PB_LCL_normal PB_monocyte_CD PB_monocyte_HIVpos PB_monocyte_MG PB_monocyte_MS PB_monocyte_SLE PB_monocyte_tuberculosis PB_monocyte_UC	8
	cg00767201					PB_Bcell_SLE PB_CD4T_SLE PB_monocyte_HIVpos PB_monocyte_MS PB_monocyte_tuberculosis PB_PMN_normal	6	PB_LCL_normal	1
	cg00770443	WSCD2	9671		Body	PB_Bcell_SLE PB_CD4T_JIA PB_CD4T_SLE PB_monocyte_CD PB_monocyte_HIVpos PB_monocyte_MG PB_monocyte_MS PB_monocyte_SLE PB_monocyte_tuberculosis PB_monocyte_UC	10	PB_LCL_normal	1
	cg00770471	C4orf34	201895	N_Shelf	5'UTR	PB_CD4T_CD PB_CD4T_GD PB_CD4T_normal PB_CD4T_SLE PB_CD4T_UC PB_CD8T_CD PB_CD8T_GD PB_CD8T_normal PB_CD8T_UC PB_monocyte_CD PB_monocyte_HIVpos PB_monocyte_MS PB_monocyte_normal PB_monocyte_SLE PB_monocyte_tuberculosis PB_PMN_normal	16	PB_Bcell_RA PB_Bcell_SLE	2
	cg00772091	BUB3	9184	S_Shore	Body	PB_monocyte_CD PB_monocyte_MS PB_monocyte_SLE	3	PB_CD4T_UC	1
	cg00772774	GALNT9	50614		Body	PB_CD4T_CD PB_CD4T_GD PB_CD4T_JIA PB_CD4T_SLE PB_CD4T_UC PB_monocyte_CD PB_monocyte_HIVpos PB_monocyte_MS PB_monocyte_SLE PB_monocyte_tuberculosis PB_monocyte_UC	11	PB_LCL_normal	1
	cg00774102	BAT2;SNORA38	7916;677820	S_Shore	Body	PB_Bcell_RA PB_Bcell_SLE PB_CD4T_CD PB_CD4T_GD PB_CD4T_JIA PB_CD4T_SLE PB_CD4T_UC PB_CD8T_CD PB_CD8T_UC PB_LCL_normal	10	PB_monocyte_CD PB_monocyte_MG PB_monocyte_MS PB_monocyte_SLE PB_monocyte_tuberculosis PB_monocyte_UC PB_PMN_normal	7
	cg00775818	LMNB2	84823	N_Shore	Body	PB_Bcell_RA PB_Bcell_SLE PB_CD4T_CD PB_CD4T_GD PB_CD4T_JIA PB_CD4T_SLE PB_CD4T_UC PB_CD8T_CD PB_CD8T_UC PB_LCL_normal	10	PB_monocyte_tuberculosis PB_monocyte_UC PB_PMN_normal	3
	cg00775863	CTNNA2	1496		Body	PB_Bcell_SLE PB_CD4T_CD PB_CD4T_GD PB_CD4T_SLE PB_CD4T_UC PB_monocyte_CD PB_monocyte_HIVpos PB_monocyte_MS PB_monocyte_SLE PB_monocyte_UC PB_PMN_normal	11	PB_LCL_normal	1
	cg00777445					PB_Bcell_normal PB_Bcell_RA PB_Bcell_SLE PB_CD4T_CD PB_CD4T_GD PB_CD4T_JIA PB_CD4T_normal PB_CD4T_SLE PB_CD4T_UC PB_CD8T_CD PB_CD8T_GD PB_CD8T_UC PB_LCL_normal PB_monocyte_CD PB_monocyte_HIVpos PB_monocyte_MG PB_monocyte_MS PB_monocyte_SLE	18	PB_PMN_normal	1
	cg00779216	COL6A3	1293	Island	Body	PB_Bcell_SLE PB_CD4T_CD PB_CD4T_GD PB_CD4T_JIA PB_CD4T_normal PB_CD4T_SLE PB_CD4T_UC PB_CD8T_CD PB_CD8T_GD PB_CD8T_UC PB_monocyte_CD PB_monocyte_HIVpos PB_monocyte_MG PB_monocyte_MS PB_monocyte_normal PB_monocyte_SLE PB_monocyte_tuberculosis PB_monocyte_UC PB_PMN_normal	19	PB_LCL_normal	1
	cg00779858	WDR49	151790		5'UTR	PB_Bcell_SLE PB_CD4T_CD PB_CD4T_GD PB_CD4T_SLE PB_CD8T_CD PB_CD8T_GD PB_PMN_normal	7	PB_monocyte_MG PB_monocyte_MS	2
	cg00780426			N_Shore		PB_Bcell_normal PB_Bcell_RA PB_Bcell_SLE PB_CD4T_CD PB_CD4T_GD PB_CD4T_JIA PB_CD4T_SLE PB_CD4T_UC PB_CD8T_CD PB_CD8T_GD PB_CD8T_UC	11	PB_monocyte_CD PB_monocyte_MG PB_monocyte_MS PB_monocyte_tuberculosis PB_monocyte_UC PB_PMN_normal	6
	cg00780520	PVT1	5820	S_Shore	Body	PB_Bcell_SLE PB_CD8T_CD PB_CD8T_GD PB_CD8T_normal PB_monocyte_CD PB_monocyte_HIVpos PB_monocyte_MG PB_monocyte_MS PB_monocyte_normal PB_monocyte_SLE PB_monocyte_tuberculosis PB_monocyte_UC PB_PMN_normal	13	PB_LCL_normal	1
	cg00782708	C2orf34	79823		Body	PB_Bcell_normal PB_Bcell_RA PB_Bcell_SLE PB_CD4T_CD PB_CD4T_GD PB_CD4T_JIA PB_CD4T_normal PB_CD4T_SLE PB_CD4T_UC PB_CD8T_CD PB_CD8T_normal PB_CD8T_UC PB_monocyte_MS	13	PB_PMN_normal	1
	cg00782811	RCAN2	10231		TSS1500	PB_monocyte_MS	1	PB_CD4T_CD PB_CD4T_GD PB_CD4T_JIA PB_CD4T_SLE PB_CD4T_UC PB_CD8T_CD PB_CD8T_GD PB_CD8T_UC PB_LCL_normal PB_monocyte_tuberculosis PB_PMN_normal	11
	cg00783006	FLJ41350	399806	N_Shore	Body	PB_CD4T_SLE	1	PB_monocyte_UC	1
	cg00785482					PB_Bcell_normal PB_Bcell_RA PB_Bcell_SLE PB_CD4T_CD PB_CD4T_GD PB_CD4T_JIA PB_CD4T_normal PB_CD4T_SLE PB_CD4T_UC PB_CD8T_CD PB_CD8T_GD PB_CD8T_UC PB_LCL_normal	13	PB_monocyte_tuberculosis	1
	cg00786237			S_Shelf		PB_Bcell_SLE PB_CD4T_SLE PB_monocyte_CD PB_monocyte_HIVpos PB_monocyte_MG PB_monocyte_MS PB_monocyte_SLE PB_monocyte_tuberculosis PB_monocyte_UC PB_PMN_normal	10	PB_LCL_normal	1
	cg00786685			N_Shore		PB_Bcell_SLE PB_monocyte_CD PB_monocyte_HIVpos PB_monocyte_MG PB_monocyte_MS PB_monocyte_SLE PB_monocyte_tuberculosis PB_monocyte_UC PB_PMN_normal	9	PB_LCL_normal	1
	cg00787180	CCDC88C	440193	N_Shelf	Body	PB_CD4T_GD PB_CD4T_SLE PB_monocyte_CD PB_monocyte_MS PB_monocyte_normal PB_monocyte_SLE PB_PMN_normal	7	PB_Bcell_RA PB_Bcell_SLE	2
	cg00787282	PLB1	151056	N_Shore	Body	PB_Bcell_normal PB_Bcell_RA PB_Bcell_SLE PB_CD8T_GD PB_monocyte_CD PB_monocyte_HIVpos PB_monocyte_MS PB_monocyte_UC	8	PB_CD4T_SLE PB_CD4T_UC	2
	cg00787726	FAM190B	54462		5'UTR	PB_Bcell_SLE	1	PB_CD4T_CD PB_CD4T_GD PB_CD4T_JIA PB_CD4T_normal PB_CD4T_SLE PB_CD4T_UC PB_CD8T_CD PB_CD8T_GD PB_CD8T_normal PB_CD8T_UC PB_monocyte_CD PB_monocyte_HIVpos PB_monocyte_MG PB_monocyte_MS PB_monocyte_normal PB_monocyte_SLE PB_monocyte_tuberculosis PB_monocyte_UC PB_PMN_normal	19
	cg00789540			Island		PB_LCL_normal	1	PB_monocyte_MG	1
	cg00789960	MNAT1	4331		Body	PB_Bcell_normal PB_Bcell_RA PB_Bcell_SLE PB_CD4T_CD PB_CD4T_GD PB_CD4T_JIA PB_CD4T_normal PB_CD4T_SLE PB_CD4T_UC PB_CD8T_CD PB_LCL_normal PB_monocyte_HIVpos PB_monocyte_MS	13	PB_PMN_normal	1
	cg00790071					PB_Bcell_SLE PB_CD4T_CD PB_CD4T_JIA PB_CD4T_SLE PB_CD4T_UC	5	PB_PMN_normal	1
	cg00790672	PRDM16	63976	N_Shelf	Body	PB_Bcell_SLE PB_CD4T_CD PB_CD4T_GD PB_CD4T_JIA PB_CD4T_SLE PB_CD8T_CD PB_monocyte_CD PB_monocyte_HIVpos PB_monocyte_MS PB_monocyte_normal PB_monocyte_SLE PB_monocyte_tuberculosis PB_monocyte_UC PB_PMN_normal	14	PB_LCL_normal	1
	cg00791548	CAPN13	92291		Body	PB_Bcell_RA PB_Bcell_SLE PB_CD4T_CD PB_CD4T_SLE PB_CD4T_UC PB_monocyte_CD PB_monocyte_HIVpos PB_monocyte_MG PB_monocyte_MS PB_monocyte_normal PB_monocyte_SLE PB_monocyte_UC PB_PMN_normal	13	PB_LCL_normal	1
	cg00791854	IL6R	3570		Body	PB_CD8T_CD	1	PB_CD4T_CD PB_monocyte_CD PB_monocyte_HIVpos PB_monocyte_MG PB_monocyte_MS PB_monocyte_SLE PB_monocyte_tuberculosis PB_monocyte_UC PB_PMN_normal	9
	cg00792688					PB_Bcell_SLE PB_CD4T_SLE PB_monocyte_CD PB_monocyte_HIVpos PB_monocyte_MG PB_monocyte_MS PB_monocyte_normal PB_monocyte_SLE PB_monocyte_tuberculosis PB_monocyte_UC PB_PMN_normal	11	PB_LCL_normal	1
	cg00793088	PTPRR	5801		TSS1500	PB_monocyte_MS	1	PB_LCL_normal	1
	cg00795812	PDCD1	5133	N_Shelf	TSS1500	PB_PMN_normal	1	PB_Bcell_RA PB_CD4T_CD PB_CD4T_GD PB_CD4T_JIA PB_CD4T_SLE PB_CD4T_UC PB_CD8T_CD PB_CD8T_UC PB_LCL_normal PB_monocyte_CD PB_monocyte_MG PB_monocyte_MS PB_monocyte_SLE	13
	cg00795825	KRTAP17-1	83902		TSS200	PB_Bcell_normal PB_Bcell_RA PB_Bcell_SLE PB_CD4T_CD PB_CD4T_GD PB_CD4T_JIA PB_CD4T_SLE PB_CD4T_UC PB_monocyte_CD PB_monocyte_HIVpos PB_monocyte_MG PB_monocyte_MS PB_monocyte_SLE PB_monocyte_tuberculosis PB_monocyte_UC PB_PMN_normal	16	PB_LCL_normal	1
	cg00796963	KIAA1009	22832	N_Shore	5'UTR	PB_Bcell_RA PB_Bcell_SLE PB_CD4T_CD PB_CD4T_GD PB_CD4T_JIA PB_CD4T_SLE PB_CD4T_UC PB_CD8T_CD PB_CD8T_UC PB_monocyte_HIVpos PB_monocyte_MS PB_monocyte_SLE	12	PB_PMN_normal	1
	cg00799984	NDRG1	10397	N_Shore	5'UTR	PB_Bcell_RA PB_Bcell_SLE PB_CD4T_CD PB_CD4T_GD PB_CD4T_JIA PB_CD4T_SLE PB_CD4T_UC PB_CD8T_CD PB_CD8T_UC PB_monocyte_CD PB_monocyte_HIVpos PB_monocyte_MG PB_monocyte_MS PB_monocyte_SLE	14	PB_PMN_normal	1
	cg00802510	HECW1	23072		3'UTR	PB_Bcell_normal PB_Bcell_RA PB_Bcell_SLE PB_CD4T_CD PB_CD4T_GD PB_CD4T_JIA PB_CD4T_SLE PB_CD4T_UC PB_CD8T_CD PB_CD8T_GD PB_CD8T_UC PB_monocyte_CD PB_monocyte_HIVpos PB_monocyte_MG PB_monocyte_MS PB_monocyte_normal PB_monocyte_SLE PB_monocyte_tuberculosis PB_monocyte_UC PB_PMN_normal	20	PB_LCL_normal	1
	cg00803692	CCR5	1234		TSS200	PB_Bcell_SLE PB_monocyte_CD PB_monocyte_HIVpos PB_monocyte_MG PB_monocyte_MS PB_monocyte_SLE PB_monocyte_tuberculosis PB_monocyte_UC PB_PMN_normal	9	PB_LCL_normal	1
	cg00803910	FAM157A	728262		3'UTR	PB_Bcell_SLE PB_CD4T_SLE PB_CD4T_UC PB_monocyte_CD PB_monocyte_HIVpos PB_monocyte_MS PB_monocyte_SLE PB_monocyte_UC PB_PMN_normal	9	PB_LCL_normal	1
	cg00804078	DDO	8528		TSS200	PB_CD4T_JIA	1	PB_monocyte_CD PB_monocyte_HIVpos PB_monocyte_MG PB_monocyte_MS PB_monocyte_SLE PB_monocyte_tuberculosis PB_monocyte_UC PB_PMN_normal	8
	cg00805193	SAMD10	140700	N_Shore	Body	PB_Bcell_RA PB_Bcell_SLE PB_LCL_normal	3	PB_CD4T_CD PB_CD4T_GD PB_CD4T_SLE PB_CD4T_UC PB_CD8T_CD PB_CD8T_GD PB_CD8T_UC PB_monocyte_CD PB_monocyte_HIVpos PB_monocyte_MG PB_monocyte_MS PB_monocyte_SLE PB_monocyte_tuberculosis PB_monocyte_UC	14
	cg00806311	C1orf101	257044	S_Shore	Body	PB_Bcell_SLE PB_CD4T_SLE	2	PB_monocyte_CD PB_monocyte_MG PB_monocyte_tuberculosis PB_monocyte_UC	4
	cg00808175	GNB3	2784		TSS1500	PB_CD4T_CD PB_CD4T_GD PB_CD4T_JIA PB_CD4T_normal PB_CD4T_SLE PB_CD4T_UC PB_CD8T_CD PB_CD8T_GD PB_CD8T_normal PB_CD8T_UC PB_monocyte_CD PB_monocyte_HIVpos PB_monocyte_MG PB_monocyte_MS PB_monocyte_normal PB_monocyte_SLE PB_monocyte_UC PB_PMN_normal	18	PB_LCL_normal	1
	cg00808648	PACS2	23241	N_Shore	TSS1500	PB_CD4T_GD PB_CD4T_SLE	2	PB_Bcell_SLE PB_monocyte_CD PB_monocyte_HIVpos PB_monocyte_MG PB_monocyte_MS PB_monocyte_SLE PB_monocyte_tuberculosis PB_monocyte_UC PB_PMN_normal	9
	cg00809267	NEDD4L	23327		TSS200;5'UTR;Body	PB_Bcell_SLE PB_CD4T_SLE PB_PMN_normal	3	PB_LCL_normal	1
	cg00809399	ZNF692	55657	S_Shore	TSS1500	PB_Bcell_SLE PB_CD4T_CD PB_CD4T_GD PB_CD4T_JIA PB_CD4T_SLE PB_CD4T_UC PB_CD8T_CD PB_CD8T_UC	8	PB_monocyte_CD PB_monocyte_HIVpos PB_monocyte_MG PB_monocyte_MS PB_monocyte_SLE PB_monocyte_UC PB_PMN_normal	7
	cg00810292	TBC1D4	9882		Body	PB_Bcell_SLE PB_monocyte_CD PB_monocyte_HIVpos PB_monocyte_MG PB_monocyte_MS PB_monocyte_SLE PB_monocyte_tuberculosis PB_PMN_normal	8	PB_CD4T_CD PB_CD4T_GD PB_CD4T_JIA PB_CD4T_SLE PB_CD4T_UC PB_CD8T_CD PB_CD8T_UC	7
	cg00810483	RGS12	6002	N_Shore	Body	PB_CD4T_CD PB_CD4T_GD PB_CD4T_JIA PB_CD4T_SLE PB_CD4T_UC PB_CD8T_CD PB_CD8T_GD PB_CD8T_UC PB_PMN_normal	9	PB_monocyte_CD PB_monocyte_MG PB_monocyte_MS PB_monocyte_SLE	4
	cg00810971			N_Shore		PB_Bcell_RA PB_Bcell_SLE PB_CD4T_CD PB_CD4T_GD PB_CD4T_JIA PB_CD4T_SLE PB_CD4T_UC PB_CD8T_CD PB_CD8T_UC	9	PB_monocyte_CD PB_monocyte_MG PB_monocyte_tuberculosis PB_monocyte_UC PB_PMN_normal	5
	cg00812557	TBC1D1	23216		Body	PB_CD4T_CD PB_CD4T_GD PB_CD4T_JIA PB_CD4T_SLE PB_CD4T_UC PB_CD8T_CD PB_CD8T_UC	7	PB_monocyte_CD PB_monocyte_HIVpos PB_monocyte_MG PB_monocyte_MS PB_monocyte_SLE PB_monocyte_tuberculosis PB_monocyte_UC PB_PMN_normal	8
	cg00812761	SCFD2	152579		Body	PB_Bcell_RA PB_Bcell_SLE	2	PB_CD4T_JIA PB_monocyte_MG PB_monocyte_tuberculosis PB_PMN_normal	4
	cg00812770			S_Shore		PB_CD4T_CD PB_CD4T_GD PB_CD4T_JIA PB_CD4T_normal PB_CD4T_SLE PB_CD8T_GD PB_monocyte_CD PB_monocyte_HIVpos PB_monocyte_MG PB_monocyte_MS PB_monocyte_normal PB_monocyte_SLE PB_monocyte_UC PB_PMN_normal	14	PB_Bcell_SLE	1
	cg00813162	ACTN1	87	N_Shore	Body	PB_Bcell_normal PB_Bcell_RA PB_Bcell_SLE PB_CD4T_CD PB_CD4T_GD PB_CD4T_JIA PB_CD4T_SLE PB_CD4T_UC PB_CD8T_CD PB_CD8T_GD	10	PB_monocyte_CD PB_monocyte_MG PB_monocyte_MS PB_monocyte_SLE PB_monocyte_tuberculosis PB_monocyte_UC PB_PMN_normal	7
	cg00813509	NCOR2	9612	Island	Body	PB_monocyte_CD PB_monocyte_HIVpos PB_monocyte_MS	3	PB_Bcell_RA PB_Bcell_SLE PB_LCL_normal	3
	cg00815198					PB_Bcell_SLE PB_monocyte_CD PB_monocyte_HIVpos PB_monocyte_MS PB_monocyte_SLE PB_monocyte_tuberculosis PB_monocyte_UC	7	PB_LCL_normal	1
	cg00815325	LONP1	9361	Island	3'UTR	PB_monocyte_HIVpos PB_monocyte_MS PB_monocyte_SLE PB_PMN_normal	4	PB_CD4T_GD PB_CD4T_UC	2
	cg00816039	TNFSF13;TNFSF12-TNFSF13	8741;407977	N_Shelf	TSS1500;Body	PB_CD8T_CD	1	PB_Bcell_normal PB_Bcell_RA PB_Bcell_SLE PB_monocyte_CD PB_monocyte_HIVpos PB_monocyte_MG PB_monocyte_MS PB_monocyte_SLE PB_monocyte_tuberculosis PB_monocyte_UC PB_PMN_normal	11
	cg00816080					PB_CD4T_SLE	1	PB_Bcell_RA PB_LCL_normal PB_monocyte_CD PB_monocyte_MG PB_monocyte_tuberculosis PB_PMN_normal	6
	cg00816240			N_Shore		PB_Bcell_normal PB_Bcell_RA PB_Bcell_SLE PB_CD4T_CD PB_CD4T_GD PB_CD4T_JIA PB_CD4T_SLE PB_CD4T_UC PB_CD8T_CD PB_CD8T_GD PB_CD8T_UC PB_LCL_normal	12	PB_monocyte_CD PB_monocyte_HIVpos PB_monocyte_MG PB_monocyte_MS PB_monocyte_SLE PB_monocyte_tuberculosis PB_monocyte_UC	7
	cg00818106	PWWP2B	170394	S_Shore	3'UTR;Body	PB_CD4T_CD PB_CD4T_GD PB_CD4T_JIA PB_CD4T_SLE PB_CD4T_UC PB_CD8T_CD	6	PB_monocyte_CD PB_monocyte_HIVpos PB_monocyte_MG PB_monocyte_MS PB_monocyte_SLE PB_monocyte_UC PB_PMN_normal	7
	cg00819338			N_Shore		PB_CD4T_CD PB_CD4T_GD PB_CD4T_JIA PB_CD4T_SLE PB_CD4T_UC PB_CD8T_CD	6	PB_Bcell_SLE PB_monocyte_CD PB_monocyte_HIVpos PB_monocyte_MG PB_monocyte_MS PB_monocyte_SLE PB_monocyte_tuberculosis PB_monocyte_UC PB_PMN_normal	9
	cg00820056			N_Shore		PB_Bcell_SLE PB_CD4T_CD PB_CD4T_GD PB_CD4T_JIA PB_CD4T_SLE PB_monocyte_CD PB_monocyte_HIVpos PB_monocyte_MG PB_monocyte_MS PB_monocyte_normal PB_monocyte_SLE PB_monocyte_UC PB_PMN_normal	13	PB_LCL_normal	1
	cg00820311	LMF1	64788	N_Shore	Body	PB_CD4T_SLE	1	PB_Bcell_normal PB_Bcell_RA PB_Bcell_SLE PB_monocyte_CD PB_monocyte_HIVpos PB_monocyte_MG PB_monocyte_MS PB_monocyte_SLE PB_monocyte_tuberculosis PB_monocyte_UC PB_PMN_normal	11
	cg00820535	MGAT3	4248	Island	TSS1500	PB_Bcell_normal PB_Bcell_RA PB_Bcell_SLE PB_LCL_normal PB_monocyte_CD PB_monocyte_HIVpos PB_monocyte_MG PB_monocyte_MS PB_monocyte_SLE PB_monocyte_tuberculosis PB_monocyte_UC PB_PMN_normal	12	PB_CD8T_CD PB_CD8T_UC	2
	cg00820637	FRMD6	122786		TSS1500	PB_Bcell_SLE PB_monocyte_CD PB_monocyte_HIVpos PB_monocyte_MS PB_monocyte_normal PB_monocyte_SLE PB_monocyte_tuberculosis PB_monocyte_UC PB_PMN_normal	9	PB_LCL_normal	1
	cg00822998	IQSEC2	23096		TSS200;Body	PB_CD4T_CD PB_CD4T_GD PB_CD4T_JIA PB_CD4T_SLE PB_CD4T_UC PB_CD8T_CD PB_CD8T_UC	7	PB_Bcell_SLE PB_monocyte_CD PB_monocyte_HIVpos PB_monocyte_MG PB_monocyte_MS PB_monocyte_SLE PB_monocyte_tuberculosis PB_monocyte_UC PB_PMN_normal	9
	cg00825252	SMYD2	56950	S_Shore	Body	PB_Bcell_SLE	1	PB_monocyte_CD PB_monocyte_HIVpos PB_monocyte_MG PB_monocyte_MS PB_monocyte_normal PB_monocyte_SLE PB_monocyte_tuberculosis PB_monocyte_UC PB_PMN_normal	9
	cg00827895	CPNE5	57699	N_Shore	Body	PB_Bcell_RA PB_Bcell_SLE PB_CD4T_CD PB_CD4T_GD PB_CD4T_JIA PB_CD4T_normal PB_CD4T_SLE PB_CD4T_UC PB_CD8T_CD PB_CD8T_GD PB_CD8T_normal PB_CD8T_UC PB_monocyte_CD PB_monocyte_HIVpos PB_monocyte_MG PB_monocyte_MS PB_monocyte_normal PB_monocyte_SLE PB_monocyte_tuberculosis PB_monocyte_UC PB_PMN_normal	21	PB_LCL_normal	1
	cg00828377			S_Shore		PB_Bcell_SLE PB_CD4T_CD PB_CD4T_GD PB_CD4T_JIA PB_CD4T_normal PB_CD4T_SLE PB_CD4T_UC PB_CD8T_CD PB_CD8T_GD PB_CD8T_UC PB_monocyte_CD PB_monocyte_HIVpos PB_monocyte_MG PB_monocyte_MS PB_monocyte_normal PB_monocyte_SLE PB_monocyte_tuberculosis PB_monocyte_UC PB_PMN_normal	19	PB_LCL_normal	1
	cg00828556					PB_Bcell_RA PB_Bcell_SLE PB_CD4T_CD PB_CD4T_GD PB_CD4T_JIA PB_CD4T_SLE PB_CD4T_UC PB_CD8T_CD PB_CD8T_UC PB_LCL_normal	10	PB_monocyte_CD PB_monocyte_HIVpos PB_monocyte_MG PB_monocyte_MS PB_monocyte_SLE PB_monocyte_tuberculosis PB_monocyte_UC PB_PMN_normal	8
	cg00829858	OSBPL6	114880		5'UTR	PB_Bcell_SLE PB_monocyte_CD PB_monocyte_HIVpos PB_monocyte_MG PB_monocyte_MS PB_monocyte_SLE PB_monocyte_tuberculosis PB_monocyte_UC PB_PMN_normal	9	PB_LCL_normal	1
	cg00830599					PB_Bcell_SLE PB_monocyte_CD PB_monocyte_HIVpos PB_monocyte_MG PB_monocyte_MS PB_monocyte_SLE PB_monocyte_tuberculosis PB_monocyte_UC PB_PMN_normal	9	PB_LCL_normal	1
	cg00831276	PRIMA1	145270	N_Shore	Body	PB_Bcell_RA PB_Bcell_SLE PB_CD4T_CD PB_CD4T_GD PB_CD4T_JIA PB_CD4T_SLE PB_CD4T_UC PB_CD8T_GD PB_monocyte_CD PB_monocyte_HIVpos PB_monocyte_MG PB_monocyte_MS PB_monocyte_normal PB_monocyte_SLE PB_monocyte_tuberculosis PB_monocyte_UC PB_PMN_normal	17	PB_LCL_normal	1
	cg00832199	CXCR1	3577		5'UTR	PB_Bcell_RA PB_Bcell_SLE PB_CD4T_CD PB_CD4T_GD PB_CD4T_JIA PB_CD4T_normal PB_CD4T_SLE PB_CD4T_UC PB_CD8T_CD PB_CD8T_GD PB_CD8T_normal PB_CD8T_UC PB_monocyte_CD PB_monocyte_HIVpos PB_monocyte_MG PB_monocyte_MS PB_monocyte_normal PB_monocyte_SLE PB_monocyte_tuberculosis PB_monocyte_UC PB_PMN_normal	21	PB_LCL_normal	1
	cg00832329	PACS2	23241	N_Shelf	Body	PB_Bcell_RA PB_Bcell_SLE PB_CD4T_CD PB_CD4T_GD PB_CD4T_JIA PB_CD4T_SLE PB_CD4T_UC PB_CD8T_CD PB_CD8T_UC PB_LCL_normal	10	PB_monocyte_CD PB_monocyte_HIVpos PB_monocyte_MG PB_monocyte_MS PB_monocyte_SLE PB_monocyte_tuberculosis PB_monocyte_UC PB_PMN_normal	8
	cg00834988	AUTS2	26053	N_Shore	Body	PB_Bcell_RA PB_Bcell_SLE PB_CD4T_CD PB_CD4T_GD PB_CD4T_JIA PB_CD4T_SLE PB_CD4T_UC PB_CD8T_CD PB_CD8T_UC PB_LCL_normal	10	PB_monocyte_CD PB_monocyte_MG PB_monocyte_SLE PB_monocyte_tuberculosis PB_monocyte_UC PB_PMN_normal	6
	cg00835825					PB_Bcell_normal PB_Bcell_RA PB_Bcell_SLE PB_CD4T_CD PB_CD4T_GD PB_CD4T_JIA PB_CD4T_SLE PB_CD4T_UC PB_CD8T_CD PB_CD8T_GD PB_CD8T_UC PB_LCL_normal	12	PB_monocyte_MG	1
	cg00838415	FKRP	79147	S_Shelf	5'UTR	PB_Bcell_SLE PB_CD4T_SLE	2	PB_monocyte_tuberculosis	1
	cg00839584	IL1A	3552		1stExon;5'UTR	PB_Bcell_SLE PB_CD4T_CD PB_CD4T_GD PB_CD4T_JIA PB_CD4T_SLE PB_CD4T_UC PB_CD8T_CD PB_CD8T_UC	8	PB_monocyte_CD PB_monocyte_MG PB_monocyte_MS PB_monocyte_SLE	4
	cg00841141	SULT6B1	391365		TSS1500	PB_Bcell_normal PB_Bcell_RA PB_Bcell_SLE PB_CD4T_CD PB_CD4T_GD PB_CD4T_JIA PB_CD4T_SLE PB_CD4T_UC PB_CD8T_CD PB_CD8T_UC PB_LCL_normal PB_monocyte_CD PB_monocyte_HIVpos PB_monocyte_MG PB_monocyte_MS PB_monocyte_SLE	16	PB_PMN_normal	1
	cg00842549	HOXB3	3213	N_Shelf	TSS200	PB_Bcell_SLE PB_CD4T_SLE PB_monocyte_HIVpos PB_monocyte_MS PB_monocyte_SLE PB_monocyte_tuberculosis PB_PMN_normal	7	PB_LCL_normal	1
	cg00842595	C17orf97	400566	Island	Body	PB_CD8T_CD PB_CD8T_GD PB_CD8T_UC	3	PB_monocyte_CD	1
	cg00842918	GAS7	8522		TSS1500;Body	PB_Bcell_normal PB_Bcell_RA PB_Bcell_SLE PB_CD4T_CD PB_CD4T_GD PB_CD4T_JIA PB_CD4T_SLE PB_CD4T_UC PB_CD8T_CD PB_CD8T_UC PB_LCL_normal	11	PB_monocyte_CD PB_monocyte_MG PB_monocyte_MS PB_monocyte_SLE PB_monocyte_tuberculosis PB_monocyte_UC PB_PMN_normal	7
	cg00844298					PB_Bcell_SLE PB_CD4T_CD PB_CD4T_GD PB_CD4T_JIA PB_CD4T_normal PB_CD4T_SLE PB_CD4T_UC PB_CD8T_GD PB_CD8T_UC PB_monocyte_CD PB_monocyte_HIVpos PB_monocyte_MG PB_monocyte_MS PB_monocyte_normal PB_monocyte_SLE PB_monocyte_tuberculosis PB_monocyte_UC PB_PMN_normal	18	PB_LCL_normal	1
	cg00846554	PHACTR1	221692	N_Shore	Body	PB_CD4T_CD PB_CD4T_GD PB_CD4T_JIA PB_CD4T_SLE PB_CD8T_CD	5	PB_monocyte_tuberculosis PB_PMN_normal	2
	cg00849025	OR5B3	441608		1stExon	PB_Bcell_SLE PB_CD4T_SLE PB_monocyte_CD PB_monocyte_MG PB_monocyte_MS PB_monocyte_SLE PB_monocyte_tuberculosis PB_monocyte_UC PB_PMN_normal	9	PB_LCL_normal	1
	cg00849148					PB_monocyte_CD PB_monocyte_MS PB_monocyte_SLE	3	PB_LCL_normal	1
	cg00849642	CORO1C	23603		5'UTR	PB_CD4T_CD PB_CD4T_GD PB_CD4T_JIA PB_CD4T_normal PB_CD4T_SLE PB_CD4T_UC PB_CD8T_CD PB_CD8T_GD PB_CD8T_UC	9	PB_LCL_normal PB_monocyte_CD PB_monocyte_MG PB_monocyte_MS PB_monocyte_SLE PB_monocyte_UC	6
	cg00849990	E2F5	1875	S_Shore	Body	PB_CD4T_GD PB_CD4T_SLE	2	PB_monocyte_CD PB_monocyte_MG PB_monocyte_tuberculosis PB_monocyte_UC	4
	cg00852051					PB_Bcell_SLE PB_CD4T_CD PB_CD4T_GD PB_CD4T_JIA PB_CD4T_SLE PB_CD4T_UC PB_CD8T_GD PB_monocyte_CD PB_monocyte_HIVpos PB_monocyte_MS PB_monocyte_normal PB_monocyte_SLE PB_monocyte_tuberculosis PB_monocyte_UC PB_PMN_normal	15	PB_LCL_normal	1
	cg00852924	TOR3A	64222		Body	PB_Bcell_RA PB_Bcell_SLE PB_CD4T_CD PB_CD4T_GD PB_CD4T_JIA PB_CD4T_SLE PB_CD4T_UC PB_CD8T_CD PB_CD8T_UC	9	PB_monocyte_CD PB_monocyte_MG PB_monocyte_MS PB_monocyte_SLE PB_monocyte_tuberculosis PB_monocyte_UC PB_PMN_normal	7
	cg00854314	ISG20	3669		TSS1500	PB_Bcell_SLE PB_monocyte_CD PB_monocyte_HIVpos PB_monocyte_MG PB_monocyte_MS PB_monocyte_SLE PB_monocyte_tuberculosis PB_monocyte_UC PB_PMN_normal	9	PB_CD4T_CD PB_CD4T_GD PB_CD4T_JIA PB_CD4T_SLE PB_CD4T_UC PB_CD8T_CD PB_CD8T_UC	7
	cg00854392	SEPT1	1731	S_Shelf	TSS1500	PB_Bcell_RA PB_Bcell_SLE PB_monocyte_CD PB_monocyte_HIVpos PB_monocyte_MG PB_monocyte_MS PB_monocyte_SLE PB_monocyte_tuberculosis PB_monocyte_UC PB_PMN_normal	10	PB_CD4T_CD PB_CD4T_GD PB_CD4T_JIA PB_CD4T_SLE PB_CD4T_UC PB_CD8T_CD PB_CD8T_UC	7
	cg00857536	C10orf72	196740		Body	PB_Bcell_SLE PB_CD4T_CD PB_CD4T_GD PB_CD4T_JIA PB_CD4T_SLE PB_CD4T_UC PB_monocyte_CD PB_monocyte_HIVpos PB_monocyte_MG PB_monocyte_MS PB_monocyte_normal PB_monocyte_SLE PB_monocyte_tuberculosis PB_monocyte_UC PB_PMN_normal	15	PB_LCL_normal	1
	cg00857921	TGFBR3	7049		Body	PB_CD4T_GD PB_CD4T_SLE	2	PB_Bcell_normal PB_Bcell_RA PB_Bcell_SLE PB_CD8T_CD PB_CD8T_UC PB_LCL_normal PB_monocyte_CD PB_monocyte_HIVpos PB_monocyte_MG PB_monocyte_MS PB_monocyte_normal PB_monocyte_SLE PB_monocyte_tuberculosis PB_monocyte_UC	14
	cg00858400	SLC7A5	8140	S_Shore	TSS1500	PB_Bcell_RA PB_Bcell_SLE PB_CD4T_CD PB_CD4T_GD PB_CD4T_JIA PB_CD4T_normal PB_CD4T_SLE PB_CD4T_UC PB_CD8T_CD PB_CD8T_UC PB_LCL_normal	11	PB_monocyte_tuberculosis PB_PMN_normal	2
	cg00859441	PLBD2	196463	S_Shelf	Body	PB_Bcell_normal PB_Bcell_RA PB_Bcell_SLE PB_CD4T_CD PB_CD4T_GD PB_CD4T_JIA PB_CD4T_SLE PB_CD4T_UC PB_CD8T_CD PB_CD8T_GD PB_CD8T_UC PB_LCL_normal	12	PB_monocyte_CD PB_monocyte_HIVpos PB_monocyte_MG PB_monocyte_MS PB_monocyte_SLE PB_monocyte_tuberculosis PB_monocyte_UC PB_PMN_normal	8
	cg00859858	ZC3H12A	80149	S_Shelf	Body	PB_Bcell_SLE PB_PMN_normal	2	PB_CD4T_CD PB_CD4T_GD PB_CD4T_JIA PB_CD4T_SLE PB_CD4T_UC PB_CD8T_CD PB_CD8T_UC PB_monocyte_MG	8
	cg00861646			S_Shore		PB_CD4T_GD PB_CD4T_SLE	2	PB_Bcell_SLE PB_monocyte_CD PB_monocyte_HIVpos PB_monocyte_MG PB_monocyte_MS PB_monocyte_SLE PB_monocyte_tuberculosis PB_monocyte_UC PB_PMN_normal	9
	cg00864012	TEX2	55852		5'UTR	PB_Bcell_SLE PB_CD4T_CD PB_CD4T_GD PB_CD4T_JIA PB_CD4T_SLE PB_CD4T_UC PB_CD8T_CD PB_CD8T_GD PB_CD8T_UC	9	PB_monocyte_CD PB_monocyte_MG PB_monocyte_MS PB_monocyte_SLE	4
	cg00864530					PB_Bcell_SLE PB_CD4T_CD PB_CD4T_SLE PB_monocyte_CD PB_monocyte_HIVpos PB_monocyte_MS PB_monocyte_SLE PB_monocyte_tuberculosis PB_monocyte_UC PB_PMN_normal	10	PB_LCL_normal	1
	cg00864954	SF3B3	23450		Body	PB_Bcell_normal PB_Bcell_SLE PB_monocyte_CD PB_monocyte_HIVpos PB_monocyte_MS PB_monocyte_SLE PB_monocyte_UC PB_PMN_normal	8	PB_CD4T_CD PB_CD4T_JIA PB_CD4T_UC PB_CD8T_CD PB_CD8T_UC	5
	cg00867018					PB_Bcell_RA PB_Bcell_SLE PB_CD4T_GD PB_CD4T_SLE PB_CD4T_UC PB_CD8T_GD PB_CD8T_UC	7	PB_monocyte_MG PB_monocyte_tuberculosis	2
	cg00867406	TUBB3	10381	N_Shelf	Body	PB_CD4T_CD PB_CD4T_GD PB_CD4T_JIA PB_CD4T_normal PB_CD4T_SLE PB_CD4T_UC PB_CD8T_CD PB_CD8T_GD PB_CD8T_normal PB_CD8T_UC PB_monocyte_CD PB_monocyte_HIVpos PB_monocyte_MG PB_monocyte_MS PB_monocyte_normal PB_monocyte_SLE PB_monocyte_tuberculosis PB_monocyte_UC PB_PMN_normal	19	PB_Bcell_RA PB_LCL_normal	2
	cg00868860	DCD	117159		Body	PB_Bcell_RA PB_Bcell_SLE PB_CD4T_CD PB_CD4T_GD PB_CD4T_JIA PB_CD4T_SLE PB_CD4T_UC PB_CD8T_GD PB_monocyte_CD PB_monocyte_HIVpos PB_monocyte_MG PB_monocyte_MS PB_monocyte_SLE PB_monocyte_tuberculosis PB_monocyte_UC PB_PMN_normal	16	PB_LCL_normal	1
	cg00869668	SCARF1	8578	S_Shore	1stExon;5'UTR;Body	PB_CD4T_GD PB_CD4T_SLE PB_CD8T_CD	3	PB_Bcell_SLE PB_monocyte_CD PB_monocyte_HIVpos PB_monocyte_MG PB_monocyte_MS PB_monocyte_SLE PB_monocyte_tuberculosis PB_monocyte_UC PB_PMN_normal	9
	cg00871055	IGFL1	374918		TSS1500	PB_Bcell_SLE PB_CD4T_SLE PB_monocyte_CD PB_monocyte_HIVpos PB_monocyte_MG PB_monocyte_MS PB_monocyte_SLE PB_monocyte_tuberculosis PB_monocyte_UC PB_PMN_normal	10	PB_LCL_normal	1
	cg00872354					PB_CD4T_SLE	1	PB_Bcell_normal PB_Bcell_RA PB_Bcell_SLE PB_LCL_normal	4
	cg00872865					PB_CD8T_CD PB_CD8T_UC	2	PB_monocyte_CD PB_monocyte_MG PB_monocyte_SLE	3
	cg00873351	CD300LB	124599		TSS1500	PB_CD4T_SLE	1	PB_monocyte_CD PB_monocyte_HIVpos PB_monocyte_MG PB_monocyte_MS PB_monocyte_SLE PB_monocyte_tuberculosis PB_monocyte_UC PB_PMN_normal	8
	cg00873616			N_Shore		PB_Bcell_SLE PB_CD4T_CD PB_CD4T_JIA PB_CD4T_SLE PB_CD8T_CD PB_CD8T_UC	6	PB_PMN_normal	1
	cg00874051			N_Shelf		PB_Bcell_RA PB_Bcell_SLE PB_CD4T_GD PB_CD4T_SLE PB_LCL_normal	5	PB_monocyte_CD PB_monocyte_HIVpos PB_monocyte_MG PB_monocyte_MS PB_monocyte_SLE PB_monocyte_tuberculosis PB_monocyte_UC PB_PMN_normal	8
	cg00874073			Island		PB_CD4T_SLE	1	PB_monocyte_CD PB_monocyte_MG PB_monocyte_UC PB_PMN_normal	4
	cg00876141	CORIN	10699	N_Shore	Body	PB_CD4T_CD PB_CD4T_GD PB_CD4T_JIA PB_CD4T_SLE PB_CD4T_UC PB_CD8T_CD PB_CD8T_UC	7	PB_monocyte_CD PB_monocyte_HIVpos PB_monocyte_MG PB_monocyte_MS PB_monocyte_SLE PB_monocyte_tuberculosis PB_monocyte_UC PB_PMN_normal	8
	cg00877938			N_Shore		PB_Bcell_RA PB_Bcell_SLE PB_CD4T_GD PB_CD4T_JIA PB_CD4T_SLE PB_monocyte_CD PB_monocyte_HIVpos PB_monocyte_MG PB_monocyte_MS PB_monocyte_SLE PB_monocyte_tuberculosis PB_monocyte_UC PB_PMN_normal	13	PB_LCL_normal	1
	cg00879824					PB_CD4T_SLE	1	PB_Bcell_normal PB_Bcell_RA PB_Bcell_SLE PB_LCL_normal PB_monocyte_CD PB_monocyte_HIVpos PB_monocyte_MG PB_monocyte_MS PB_monocyte_SLE PB_monocyte_tuberculosis PB_monocyte_UC PB_PMN_normal	12
	cg00883190			S_Shelf		PB_Bcell_normal PB_Bcell_RA PB_Bcell_SLE PB_CD4T_CD PB_CD4T_GD PB_CD4T_JIA PB_CD4T_normal PB_CD4T_SLE PB_CD4T_UC PB_CD8T_GD PB_CD8T_UC PB_monocyte_CD PB_monocyte_HIVpos PB_monocyte_MG PB_monocyte_MS PB_monocyte_normal PB_monocyte_SLE PB_monocyte_tuberculosis PB_monocyte_UC PB_PMN_normal	20	PB_LCL_normal	1
	cg00883212	RAPGEF4	11069		Body	PB_Bcell_normal PB_Bcell_RA PB_Bcell_SLE PB_CD4T_CD PB_CD4T_GD PB_CD4T_JIA PB_CD4T_SLE PB_CD4T_UC PB_CD8T_CD PB_CD8T_GD PB_CD8T_UC	11	PB_monocyte_CD PB_monocyte_MG PB_monocyte_tuberculosis PB_PMN_normal	4
	cg00883689	SPTBN1	6711		Body	PB_Bcell_normal PB_Bcell_RA PB_Bcell_SLE PB_CD4T_JIA PB_CD4T_SLE	5	PB_monocyte_CD PB_monocyte_HIVpos PB_monocyte_MG PB_monocyte_MS PB_monocyte_SLE PB_monocyte_tuberculosis	6
	cg00887966	MUC12	10071		Body	PB_Bcell_SLE PB_CD4T_JIA PB_CD4T_SLE PB_monocyte_CD PB_monocyte_MG PB_monocyte_tuberculosis PB_PMN_normal	7	PB_LCL_normal	1
	cg00889363	PARD3B	117583		Body	PB_Bcell_SLE PB_CD4T_SLE	2	PB_LCL_normal PB_monocyte_tuberculosis	2
	cg00890049					PB_Bcell_SLE PB_monocyte_CD PB_monocyte_HIVpos PB_monocyte_MS PB_monocyte_SLE PB_monocyte_tuberculosis PB_monocyte_UC PB_PMN_normal	8	PB_LCL_normal	1
	cg00891541	SMPD3	55512	Island	5'UTR	PB_Bcell_normal PB_CD4T_GD PB_CD4T_SLE PB_CD4T_UC PB_CD8T_UC	5	PB_monocyte_tuberculosis	1
	cg00892324	LFNG	3955	N_Shore	Body	PB_CD4T_CD PB_CD4T_GD PB_CD4T_JIA PB_CD4T_SLE PB_CD4T_UC PB_CD8T_CD PB_CD8T_UC	7	PB_Bcell_normal PB_Bcell_RA PB_Bcell_SLE PB_monocyte_CD PB_monocyte_HIVpos PB_monocyte_MG PB_monocyte_MS PB_monocyte_SLE PB_monocyte_tuberculosis PB_monocyte_UC PB_PMN_normal	11
	cg00892703	CPNE7	27132	N_Shore	Body	PB_Bcell_SLE PB_monocyte_HIVpos PB_monocyte_tuberculosis PB_PMN_normal	4	PB_CD4T_CD PB_CD4T_JIA PB_CD4T_SLE PB_CD4T_UC PB_CD8T_CD PB_CD8T_UC	6
	cg00895528	BIRC7	79444	N_Shelf	1stExon;5'UTR	PB_Bcell_SLE PB_CD4T_CD PB_CD4T_GD PB_CD4T_JIA PB_CD4T_SLE PB_CD4T_UC PB_CD8T_GD PB_monocyte_CD PB_monocyte_HIVpos PB_monocyte_MG PB_monocyte_MS PB_monocyte_normal PB_monocyte_tuberculosis PB_monocyte_UC PB_PMN_normal	15	PB_LCL_normal	1
	cg00896068					PB_Bcell_SLE PB_CD4T_SLE PB_monocyte_CD PB_monocyte_HIVpos PB_monocyte_MG PB_monocyte_MS PB_monocyte_SLE PB_monocyte_tuberculosis PB_monocyte_UC PB_PMN_normal	10	PB_LCL_normal	1
	cg00897703	TMEM163	81615		Body	PB_Bcell_SLE PB_monocyte_CD PB_monocyte_SLE PB_monocyte_tuberculosis PB_monocyte_UC PB_PMN_normal	6	PB_CD4T_JIA PB_CD4T_UC PB_CD8T_CD PB_CD8T_UC	4
	cg00898111	BTBD17	388419	S_Shelf	TSS1500	PB_monocyte_CD PB_monocyte_MS PB_monocyte_SLE PB_monocyte_tuberculosis PB_monocyte_UC PB_PMN_normal	6	PB_LCL_normal	1
	cg00899659	C10orf25;ZNF22	220979;7570	N_Shore	TSS1500;Body	PB_Bcell_RA PB_Bcell_SLE PB_CD4T_CD PB_CD4T_GD PB_CD4T_JIA PB_CD4T_SLE PB_CD4T_UC PB_CD8T_CD PB_LCL_normal	9	PB_monocyte_CD PB_monocyte_HIVpos PB_monocyte_MG PB_monocyte_MS PB_monocyte_SLE PB_monocyte_tuberculosis PB_monocyte_UC PB_PMN_normal	8
	cg00900242					PB_Bcell_normal PB_Bcell_RA PB_Bcell_SLE PB_CD4T_CD PB_CD4T_GD PB_CD4T_JIA PB_CD4T_SLE PB_CD4T_UC PB_monocyte_CD PB_monocyte_HIVpos PB_monocyte_MG PB_monocyte_MS PB_monocyte_normal PB_monocyte_SLE PB_monocyte_tuberculosis PB_monocyte_UC PB_PMN_normal	17	PB_LCL_normal	1
	cg00900735	GRB2	2885		Body	PB_CD4T_CD PB_CD4T_GD PB_CD4T_JIA PB_CD4T_normal PB_CD4T_SLE PB_CD4T_UC PB_CD8T_CD PB_CD8T_GD PB_CD8T_normal PB_CD8T_UC PB_monocyte_CD PB_monocyte_HIVpos PB_monocyte_MG PB_monocyte_MS PB_monocyte_normal PB_monocyte_SLE PB_monocyte_tuberculosis PB_monocyte_UC PB_PMN_normal	19	PB_LCL_normal	1
	cg00900933	ARL5C	390790	Island	1stExon;5'UTR	PB_CD8T_CD PB_CD8T_GD	2	PB_monocyte_CD PB_monocyte_MG PB_monocyte_UC	3
	cg00901138	CHN2	1124		Body	PB_monocyte_tuberculosis	1	PB_LCL_normal	1
	cg00901982					PB_Bcell_RA PB_Bcell_SLE PB_CD4T_CD PB_CD4T_GD PB_CD4T_JIA PB_CD4T_SLE PB_CD4T_UC PB_CD8T_CD PB_CD8T_UC	9	PB_monocyte_CD PB_monocyte_HIVpos PB_monocyte_MG PB_monocyte_MS PB_monocyte_SLE PB_monocyte_tuberculosis PB_monocyte_UC PB_PMN_normal	8
	cg00902153	LPP	4026		Body	PB_Bcell_SLE	1	PB_CD4T_CD PB_CD4T_GD PB_CD4T_JIA PB_CD4T_normal PB_CD4T_SLE PB_CD4T_UC PB_CD8T_CD PB_CD8T_GD PB_CD8T_normal PB_CD8T_UC PB_monocyte_CD PB_monocyte_HIVpos PB_monocyte_MG PB_monocyte_MS PB_monocyte_normal PB_monocyte_SLE PB_monocyte_tuberculosis PB_monocyte_UC PB_PMN_normal	19
	cg00902374					PB_Bcell_SLE PB_monocyte_CD PB_monocyte_HIVpos PB_monocyte_MG PB_monocyte_MS PB_monocyte_SLE PB_monocyte_tuberculosis PB_monocyte_UC PB_PMN_normal	9	PB_LCL_normal	1
	cg00903577			N_Shore		PB_Bcell_RA PB_Bcell_SLE PB_monocyte_CD PB_monocyte_HIVpos PB_monocyte_MS PB_monocyte_SLE PB_monocyte_tuberculosis PB_PMN_normal	8	PB_CD4T_CD PB_CD4T_GD PB_CD4T_JIA PB_CD4T_SLE PB_CD4T_UC PB_CD8T_CD	6
	cg00903825	LGMN	5641		Body	PB_CD4T_CD PB_CD4T_GD PB_CD4T_JIA PB_CD4T_SLE PB_CD4T_UC	5	PB_Bcell_RA PB_Bcell_SLE PB_LCL_normal PB_monocyte_CD PB_monocyte_HIVpos PB_monocyte_MG PB_monocyte_MS PB_monocyte_SLE PB_monocyte_tuberculosis PB_monocyte_UC PB_PMN_normal	11
	cg00904258	ADAP1	11033	S_Shore	Body	PB_Bcell_RA PB_Bcell_SLE PB_CD4T_CD PB_CD4T_GD PB_CD4T_JIA PB_CD4T_SLE PB_CD4T_UC PB_CD8T_CD PB_CD8T_GD PB_CD8T_UC	10	PB_monocyte_CD PB_monocyte_HIVpos PB_monocyte_MG PB_monocyte_MS PB_monocyte_SLE PB_monocyte_tuberculosis PB_monocyte_UC	7
	cg00905101	SEPX1	51734	N_Shelf	3'UTR	PB_Bcell_RA PB_Bcell_SLE PB_CD4T_JIA PB_CD4T_SLE	4	PB_monocyte_CD PB_monocyte_HIVpos PB_monocyte_MG PB_monocyte_MS PB_monocyte_SLE PB_monocyte_tuberculosis PB_monocyte_UC PB_PMN_normal	8
	cg00905584			S_Shelf		PB_Bcell_SLE PB_CD4T_CD PB_CD4T_GD PB_CD4T_JIA PB_CD4T_SLE PB_monocyte_CD PB_monocyte_HIVpos PB_monocyte_MG PB_monocyte_MS PB_monocyte_SLE PB_monocyte_tuberculosis PB_monocyte_UC PB_PMN_normal	13	PB_LCL_normal	1
	cg00907842	FYB	2533		5'UTR	PB_Bcell_RA PB_Bcell_SLE PB_CD4T_CD PB_CD4T_GD PB_CD4T_JIA PB_CD4T_SLE PB_CD4T_UC PB_CD8T_CD PB_CD8T_UC	9	PB_monocyte_CD PB_monocyte_HIVpos PB_monocyte_MG PB_monocyte_MS PB_monocyte_SLE PB_monocyte_tuberculosis PB_monocyte_UC PB_PMN_normal	8
	cg00909062			N_Shore		PB_Bcell_RA PB_Bcell_SLE PB_CD4T_CD PB_CD4T_GD PB_CD4T_JIA PB_CD4T_SLE PB_CD4T_UC PB_CD8T_GD PB_monocyte_CD PB_monocyte_HIVpos PB_monocyte_MG PB_monocyte_MS PB_monocyte_SLE PB_monocyte_tuberculosis PB_monocyte_UC PB_PMN_normal	16	PB_LCL_normal	1
	cg00912580	MGAT5	4249		Body	PB_monocyte_CD PB_monocyte_HIVpos PB_monocyte_MG PB_monocyte_MS PB_monocyte_SLE PB_monocyte_tuberculosis PB_monocyte_UC PB_PMN_normal	8	PB_Bcell_normal PB_Bcell_RA PB_Bcell_SLE PB_CD4T_CD PB_CD4T_JIA PB_LCL_normal	6
	cg00912738			N_Shore		PB_Bcell_RA PB_Bcell_SLE PB_CD4T_CD PB_CD4T_GD PB_CD4T_JIA PB_CD4T_SLE PB_CD4T_UC PB_CD8T_GD PB_monocyte_CD PB_monocyte_HIVpos PB_monocyte_MG PB_monocyte_MS PB_monocyte_normal PB_monocyte_SLE PB_monocyte_tuberculosis PB_monocyte_UC PB_PMN_normal	17	PB_LCL_normal	1
	cg00913954	STK40	83931	S_Shore	TSS1500	PB_Bcell_normal PB_Bcell_RA PB_Bcell_SLE PB_CD4T_CD PB_CD4T_GD PB_CD4T_JIA PB_CD4T_SLE PB_CD4T_UC PB_CD8T_CD PB_CD8T_GD PB_CD8T_UC PB_LCL_normal	12	PB_monocyte_CD PB_monocyte_HIVpos PB_monocyte_MG PB_monocyte_MS PB_monocyte_SLE PB_monocyte_tuberculosis PB_monocyte_UC PB_PMN_normal	8
	cg00914787	DOCK5	80005		Body	PB_Bcell_SLE PB_CD4T_CD PB_CD4T_GD PB_CD4T_JIA PB_CD4T_normal PB_CD4T_SLE PB_CD4T_UC PB_CD8T_CD PB_CD8T_GD PB_CD8T_normal PB_CD8T_UC PB_monocyte_CD PB_monocyte_HIVpos PB_monocyte_MG PB_monocyte_MS PB_monocyte_normal PB_monocyte_SLE PB_monocyte_tuberculosis PB_monocyte_UC PB_PMN_normal	20	PB_LCL_normal	1
	cg00916659	TMEM206	55248		Body	PB_Bcell_normal PB_Bcell_SLE PB_CD4T_CD PB_CD4T_GD PB_CD4T_SLE PB_monocyte_CD PB_monocyte_HIVpos PB_monocyte_MG PB_monocyte_MS PB_monocyte_SLE	10	PB_PMN_normal	1
	cg00917101	ESPN	83715	S_Shore	Body	PB_CD4T_SLE	1	PB_LCL_normal	1
	cg00917471	LEPRE1	64175	N_Shelf	Body	PB_CD4T_CD PB_CD4T_GD PB_CD4T_SLE PB_CD4T_UC PB_CD8T_CD PB_CD8T_UC	6	PB_monocyte_CD PB_monocyte_MG PB_monocyte_tuberculosis PB_monocyte_UC PB_PMN_normal	5
	cg00918944	LOC158376	158376		TSS1500	PB_CD4T_CD PB_CD4T_GD PB_CD4T_JIA PB_CD4T_SLE PB_CD4T_UC PB_CD8T_CD PB_CD8T_UC	7	PB_monocyte_CD PB_monocyte_MG PB_monocyte_SLE PB_monocyte_tuberculosis PB_monocyte_UC PB_PMN_normal	6
	cg00920254	SLC29A1	2030	N_Shore	TSS1500;5'UTR	PB_CD4T_CD PB_CD4T_GD PB_CD4T_SLE PB_CD8T_CD PB_CD8T_GD	5	PB_monocyte_CD PB_monocyte_MG PB_monocyte_UC	3
	cg00920892	RAB11FIP1	80223		TSS1500;Body	PB_monocyte_CD PB_monocyte_HIVpos PB_monocyte_MG PB_monocyte_MS PB_monocyte_SLE PB_monocyte_tuberculosis PB_monocyte_UC PB_PMN_normal	8	PB_Bcell_RA PB_Bcell_SLE PB_CD8T_CD PB_CD8T_UC PB_LCL_normal	5
	cg00921097	GPR37L1	9283		TSS1500	PB_Bcell_SLE PB_monocyte_CD PB_monocyte_HIVpos PB_monocyte_MG PB_monocyte_MS PB_monocyte_SLE PB_monocyte_tuberculosis PB_monocyte_UC PB_PMN_normal	9	PB_LCL_normal	1
	cg00925492					PB_CD4T_CD PB_CD4T_GD PB_CD4T_JIA PB_CD4T_SLE PB_CD4T_UC PB_CD8T_CD PB_CD8T_UC	7	PB_monocyte_CD PB_monocyte_MG	2
	cg00927035	SLC35C1	55343	N_Shore	TSS200;TSS1500	PB_CD4T_CD PB_CD4T_GD PB_CD4T_JIA PB_CD4T_SLE PB_CD4T_UC PB_CD8T_CD PB_CD8T_GD PB_CD8T_UC	8	PB_monocyte_CD PB_monocyte_MG PB_monocyte_MS PB_monocyte_tuberculosis PB_monocyte_UC PB_PMN_normal	6
	cg00927364					PB_Bcell_normal PB_Bcell_RA PB_Bcell_SLE PB_CD4T_CD PB_CD4T_GD PB_CD4T_JIA PB_CD4T_SLE PB_CD4T_UC PB_CD8T_GD PB_monocyte_CD PB_monocyte_HIVpos PB_monocyte_MG PB_monocyte_MS PB_monocyte_normal PB_monocyte_SLE PB_monocyte_tuberculosis PB_monocyte_UC PB_PMN_normal	18	PB_LCL_normal	1
	cg00928002			S_Shore		PB_Bcell_SLE PB_CD4T_CD PB_CD4T_GD PB_CD4T_JIA PB_CD4T_SLE PB_monocyte_CD PB_monocyte_HIVpos PB_monocyte_MG PB_monocyte_MS PB_monocyte_normal PB_monocyte_SLE PB_monocyte_tuberculosis PB_monocyte_UC PB_PMN_normal	14	PB_LCL_normal	1
	cg00929635	DBNDD2;SYS1-DBNDD2	55861;767557	Island	TSS1500;5'UTR;Body	PB_CD4T_GD	1	PB_monocyte_CD PB_monocyte_HIVpos PB_monocyte_MG PB_monocyte_MS PB_monocyte_SLE PB_monocyte_tuberculosis PB_monocyte_UC PB_PMN_normal	8
	cg00930606	PATZ1	23598	N_Shore	1stExon	PB_monocyte_CD PB_monocyte_HIVpos PB_monocyte_MG PB_monocyte_MS PB_PMN_normal	5	PB_CD4T_UC PB_CD8T_UC	2
	cg00931181					PB_Bcell_SLE PB_CD4T_CD PB_CD4T_GD PB_CD4T_JIA PB_CD4T_SLE PB_CD4T_UC PB_CD8T_CD PB_CD8T_GD PB_CD8T_normal PB_CD8T_UC	10	PB_monocyte_tuberculosis	1
	cg00931491	SULT1A2	6799	N_Shelf	TSS1500;5'UTR	PB_Bcell_SLE PB_CD4T_CD PB_CD4T_GD PB_CD4T_JIA PB_CD4T_SLE PB_CD4T_UC PB_CD8T_CD PB_CD8T_UC	8	PB_monocyte_tuberculosis	1
	cg00931843	TIAM2	26230		5'UTR	PB_CD4T_GD PB_CD4T_JIA PB_CD4T_SLE	3	PB_monocyte_CD PB_monocyte_MG	2
	cg00932063	LHPP	64077		Body	PB_monocyte_MS PB_monocyte_tuberculosis	2	PB_CD4T_CD PB_CD4T_GD PB_CD4T_JIA PB_CD4T_SLE PB_CD4T_UC PB_CD8T_CD PB_CD8T_UC	7
	cg00932104	NBL1	4681	S_Shore	5'UTR;Body	PB_Bcell_SLE PB_CD4T_CD PB_CD4T_GD PB_CD4T_JIA PB_CD4T_SLE PB_CD4T_UC PB_CD8T_CD PB_CD8T_UC	8	PB_monocyte_CD PB_monocyte_MG PB_monocyte_tuberculosis PB_PMN_normal	4
	cg00932510	RNF215	200312	N_Shore	Body	PB_CD4T_JIA PB_CD4T_SLE	2	PB_monocyte_CD PB_monocyte_MG PB_monocyte_tuberculosis	3
	cg00933182	FMNL1	752	N_Shore	TSS1500	PB_Bcell_normal PB_Bcell_RA PB_Bcell_SLE PB_LCL_normal PB_monocyte_CD PB_monocyte_HIVpos PB_monocyte_MG PB_monocyte_MS PB_monocyte_SLE PB_monocyte_UC PB_PMN_normal	11	PB_CD4T_SLE PB_CD4T_UC PB_CD8T_CD PB_CD8T_UC	4
	cg00933411	DLC1	10395		TSS1500	PB_monocyte_CD PB_monocyte_MS PB_PMN_normal	3	PB_LCL_normal	1
	cg00934087	PPM1G	5496	N_Shore	Body	PB_Bcell_normal PB_Bcell_RA PB_Bcell_SLE PB_monocyte_CD PB_monocyte_HIVpos PB_monocyte_MG PB_monocyte_MS PB_monocyte_SLE PB_monocyte_tuberculosis PB_monocyte_UC PB_PMN_normal	11	PB_CD4T_JIA PB_CD4T_UC	2
	cg00934987	SEPT4	5414	N_Shelf	Body	PB_CD4T_SLE	1	PB_LCL_normal PB_monocyte_CD PB_monocyte_HIVpos PB_monocyte_MG PB_monocyte_MS PB_monocyte_normal PB_monocyte_tuberculosis PB_monocyte_UC PB_PMN_normal	9
	cg00935717	ZMAT4	79698		Body	PB_Bcell_SLE PB_CD4T_SLE PB_monocyte_CD PB_monocyte_HIVpos PB_monocyte_MG PB_monocyte_MS PB_monocyte_SLE PB_monocyte_tuberculosis PB_monocyte_UC PB_PMN_normal	10	PB_LCL_normal	1
	cg00936309	COL11A2	1302		Body	PB_CD4T_CD PB_CD4T_GD PB_CD4T_JIA PB_CD4T_normal PB_CD4T_SLE PB_CD4T_UC PB_CD8T_CD PB_CD8T_GD PB_CD8T_normal PB_CD8T_UC PB_monocyte_CD PB_monocyte_HIVpos PB_monocyte_MG PB_monocyte_MS PB_monocyte_normal PB_monocyte_SLE PB_monocyte_UC PB_PMN_normal	18	PB_Bcell_RA PB_Bcell_SLE	2
	cg00936790	KIF13B	23303		Body	PB_Bcell_SLE PB_monocyte_CD PB_monocyte_HIVpos PB_monocyte_MS PB_monocyte_SLE PB_monocyte_UC PB_PMN_normal	7	PB_CD4T_CD PB_CD4T_JIA PB_CD4T_SLE PB_CD4T_UC PB_LCL_normal	5
	cg00936935	SGMS1	259230		5'UTR	PB_Bcell_SLE PB_monocyte_CD PB_monocyte_HIVpos PB_monocyte_MG PB_monocyte_MS PB_monocyte_SLE PB_monocyte_tuberculosis PB_monocyte_UC PB_PMN_normal	9	PB_LCL_normal	1
	cg00937359	SYNCRIP	10492	N_Shore	5'UTR;Body	PB_Bcell_SLE PB_monocyte_CD PB_monocyte_HIVpos PB_monocyte_MG PB_monocyte_MS PB_monocyte_SLE PB_monocyte_tuberculosis PB_monocyte_UC PB_PMN_normal	9	PB_CD4T_CD PB_CD4T_GD PB_CD4T_JIA PB_CD4T_SLE PB_CD4T_UC PB_CD8T_CD PB_CD8T_UC	7
	cg00941900					PB_Bcell_RA PB_Bcell_SLE PB_CD4T_CD PB_CD4T_GD PB_CD4T_SLE PB_monocyte_CD PB_monocyte_HIVpos PB_monocyte_MG PB_monocyte_MS PB_monocyte_normal PB_monocyte_SLE PB_monocyte_tuberculosis PB_monocyte_UC PB_PMN_normal	14	PB_LCL_normal	1
	cg00942552			N_Shore		PB_CD4T_CD PB_CD4T_GD PB_CD4T_JIA PB_CD4T_SLE PB_CD4T_UC PB_CD8T_GD PB_CD8T_UC	7	PB_Bcell_SLE	1
	cg00942920	LAX1	54900		1stExon;5'UTR;Body	PB_Bcell_SLE PB_monocyte_CD PB_monocyte_HIVpos PB_monocyte_MS PB_monocyte_SLE PB_monocyte_tuberculosis PB_PMN_normal	7	PB_CD4T_CD PB_CD4T_GD PB_CD4T_JIA PB_CD4T_SLE PB_CD4T_UC PB_CD8T_CD PB_CD8T_UC PB_LCL_normal	8
	cg00944580	DAB1;MIR548D2	1600;693131		TSS1500;5'UTR	PB_Bcell_SLE PB_CD4T_SLE PB_monocyte_CD PB_monocyte_HIVpos PB_monocyte_MG PB_monocyte_MS PB_monocyte_normal PB_monocyte_SLE PB_monocyte_tuberculosis PB_monocyte_UC PB_PMN_normal	11	PB_LCL_normal	1
	cg00944599	TRRAP	8295	S_Shelf	Body	PB_Bcell_normal PB_Bcell_RA PB_Bcell_SLE PB_LCL_normal PB_monocyte_CD PB_monocyte_HIVpos PB_monocyte_MS PB_monocyte_SLE PB_monocyte_tuberculosis PB_monocyte_UC PB_PMN_normal	11	PB_CD4T_UC	1
	cg00944785	ARNT	405		Body	PB_CD4T_CD PB_CD4T_GD PB_CD4T_JIA PB_CD4T_SLE PB_CD4T_UC PB_CD8T_CD	6	PB_Bcell_normal PB_Bcell_RA PB_Bcell_SLE PB_monocyte_CD PB_monocyte_HIVpos PB_monocyte_MG PB_monocyte_MS PB_monocyte_SLE PB_monocyte_tuberculosis PB_monocyte_UC PB_PMN_normal	11
	cg00945108	C1orf158	93190		TSS200	PB_monocyte_HIVpos PB_monocyte_MS PB_monocyte_SLE PB_monocyte_tuberculosis PB_monocyte_UC PB_PMN_normal	6	PB_CD4T_CD PB_CD4T_GD PB_CD4T_JIA PB_CD4T_SLE PB_CD4T_UC PB_CD8T_CD PB_CD8T_UC PB_LCL_normal	8
	cg00948900	OLFM1	10439	N_Shore	Body	PB_Bcell_SLE PB_CD4T_SLE PB_monocyte_CD PB_monocyte_MG PB_monocyte_MS PB_monocyte_normal PB_monocyte_tuberculosis PB_monocyte_UC PB_PMN_normal	9	PB_LCL_normal	1
	cg00949661	ATP9A	10079		3'UTR	PB_Bcell_SLE PB_CD4T_SLE PB_CD8T_GD PB_monocyte_CD PB_monocyte_HIVpos PB_monocyte_MG PB_monocyte_MS PB_monocyte_SLE PB_monocyte_tuberculosis PB_monocyte_UC PB_PMN_normal	11	PB_LCL_normal	1
	cg00951599					PB_Bcell_SLE PB_CD4T_SLE PB_monocyte_CD PB_monocyte_MS PB_monocyte_SLE PB_monocyte_tuberculosis PB_monocyte_UC PB_PMN_normal	8	PB_LCL_normal	1
	cg00951869	ADCY4;RIPK3	196883;11035	S_Shore	TSS1500;3'UTR	PB_Bcell_SLE PB_CD4T_JIA PB_CD4T_SLE PB_CD4T_UC	4	PB_monocyte_CD PB_monocyte_HIVpos PB_monocyte_MG PB_monocyte_MS PB_monocyte_SLE PB_monocyte_tuberculosis PB_monocyte_UC PB_PMN_normal	8
	cg00954105	CCDC46	201134		Body	PB_Bcell_normal PB_Bcell_RA PB_Bcell_SLE PB_monocyte_CD PB_monocyte_HIVpos PB_monocyte_MG PB_monocyte_MS PB_monocyte_SLE PB_monocyte_tuberculosis PB_monocyte_UC PB_PMN_normal	11	PB_CD4T_JIA PB_CD4T_SLE PB_CD4T_UC	3
	cg00954391	DIP2C	22982		Body	PB_Bcell_SLE PB_CD4T_CD PB_CD4T_JIA PB_CD4T_SLE PB_monocyte_CD PB_monocyte_HIVpos PB_monocyte_MG PB_monocyte_MS PB_monocyte_SLE PB_monocyte_UC PB_PMN_normal	11	PB_LCL_normal	1
	cg00955307	ILDR2	387597	Island	Body	PB_CD4T_CD PB_CD4T_GD PB_CD4T_SLE PB_CD4T_UC PB_CD8T_CD PB_CD8T_GD	6	PB_monocyte_CD PB_monocyte_HIVpos PB_monocyte_MG PB_monocyte_MS PB_monocyte_SLE PB_monocyte_tuberculosis PB_monocyte_UC PB_PMN_normal	8
	cg00955547			N_Shelf		PB_Bcell_RA PB_Bcell_SLE PB_CD4T_CD PB_CD4T_GD PB_CD4T_SLE PB_CD4T_UC PB_CD8T_GD PB_monocyte_CD PB_monocyte_HIVpos PB_monocyte_MG PB_monocyte_MS PB_monocyte_normal PB_monocyte_SLE PB_monocyte_tuberculosis PB_monocyte_UC PB_PMN_normal	16	PB_LCL_normal	1
	cg00955808	FLJ22536	401237		Body	PB_Bcell_normal PB_Bcell_RA PB_Bcell_SLE PB_CD4T_CD PB_CD4T_SLE PB_monocyte_CD PB_monocyte_HIVpos PB_monocyte_MS PB_monocyte_SLE	9	PB_LCL_normal	1
	cg00956142	PHACTR4	65979		Body	PB_CD8T_CD	1	PB_monocyte_CD PB_monocyte_HIVpos PB_monocyte_MG PB_monocyte_MS PB_monocyte_SLE PB_monocyte_tuberculosis PB_monocyte_UC PB_PMN_normal	8
	cg00957580	NDRG2	57447		3'UTR	PB_Bcell_normal PB_Bcell_RA PB_Bcell_SLE PB_CD4T_CD PB_CD4T_GD PB_CD4T_JIA PB_CD4T_SLE PB_CD4T_UC PB_CD8T_CD PB_CD8T_GD PB_CD8T_UC	11	PB_monocyte_MG	1
	cg00957901	LIMCH1	22998		TSS200;Body	PB_Bcell_SLE PB_CD4T_CD PB_CD4T_GD PB_CD4T_JIA PB_CD4T_SLE PB_monocyte_CD PB_monocyte_HIVpos PB_monocyte_MG PB_monocyte_MS PB_monocyte_SLE PB_monocyte_tuberculosis PB_monocyte_UC PB_PMN_normal	13	PB_LCL_normal	1
	cg00958560	C4orf50	389197		Body	PB_CD4T_JIA PB_CD4T_SLE PB_CD8T_CD	3	PB_monocyte_CD PB_monocyte_tuberculosis PB_monocyte_UC	3
	cg00959259	PARP9;DTX3L	83666;151636	N_Shore	TSS1500;5'UTR	PB_CD8T_CD	1	PB_Bcell_SLE PB_LCL_normal PB_monocyte_tuberculosis	3
	cg00959749	TMEM48	55706	N_Shore	Body	PB_CD4T_CD PB_CD4T_JIA PB_CD4T_SLE PB_CD4T_UC PB_monocyte_CD PB_monocyte_HIVpos PB_monocyte_MS PB_monocyte_tuberculosis PB_monocyte_UC PB_PMN_normal	10	PB_LCL_normal	1
	cg00961325					PB_Bcell_normal PB_Bcell_RA PB_Bcell_SLE PB_CD4T_CD PB_CD4T_GD PB_CD4T_JIA PB_CD4T_SLE PB_CD4T_UC PB_CD8T_CD PB_CD8T_GD PB_CD8T_UC PB_monocyte_CD PB_monocyte_HIVpos PB_monocyte_MG PB_monocyte_MS PB_monocyte_normal PB_monocyte_SLE PB_monocyte_tuberculosis PB_monocyte_UC PB_PMN_normal	20	PB_LCL_normal	1
	cg00961450	RBPJ	3516		5'UTR;Body	PB_monocyte_CD PB_monocyte_MS	2	PB_monocyte_tuberculosis	1
	cg00961517	KIAA1217	56243		5'UTR	PB_CD4T_JIA	1	PB_monocyte_tuberculosis	1
	cg00961792	PIGR	5284		TSS1500	PB_Bcell_SLE PB_CD4T_CD PB_CD4T_GD PB_CD4T_JIA PB_CD4T_SLE PB_CD4T_UC PB_PMN_normal	7	PB_monocyte_MG PB_monocyte_MS PB_monocyte_SLE	3
	cg00962147	A2BP1	54715		5'UTR	PB_Bcell_SLE PB_CD4T_CD PB_CD4T_JIA PB_CD4T_SLE PB_CD4T_UC PB_CD8T_GD PB_monocyte_CD PB_monocyte_HIVpos PB_monocyte_MG PB_monocyte_MS PB_monocyte_normal PB_monocyte_UC PB_PMN_normal	13	PB_LCL_normal	1
	cg00962740	SDCCAG8	10806		Body	PB_Bcell_SLE PB_CD4T_CD PB_CD4T_GD PB_CD4T_JIA PB_CD4T_SLE PB_monocyte_CD PB_monocyte_HIVpos PB_monocyte_MS PB_monocyte_SLE PB_monocyte_UC PB_PMN_normal	11	PB_LCL_normal	1
	cg00963496	PBX2	5089		3'UTR	PB_monocyte_MS	1	PB_CD4T_JIA PB_CD4T_UC PB_CD8T_UC	3
	cg00965110	PARN	5073	S_Shore	TSS1500	PB_Bcell_SLE	1	PB_monocyte_CD PB_monocyte_MG PB_monocyte_MS PB_monocyte_UC	4
	cg00965578	APOL3	80833		1stExon;5'UTR	PB_Bcell_SLE PB_CD4T_CD PB_CD4T_GD PB_CD4T_JIA PB_CD4T_SLE PB_CD4T_UC	6	PB_LCL_normal PB_monocyte_CD PB_monocyte_HIVpos PB_monocyte_MG PB_monocyte_MS PB_monocyte_SLE PB_monocyte_tuberculosis PB_monocyte_UC PB_PMN_normal	9
	cg00966522					PB_Bcell_SLE PB_CD4T_CD PB_CD4T_GD PB_CD4T_JIA PB_CD4T_normal PB_CD4T_SLE PB_CD4T_UC PB_PMN_normal	8	PB_monocyte_MG	1
	cg00967073					PB_Bcell_SLE PB_CD4T_GD PB_CD4T_JIA PB_CD4T_SLE PB_CD8T_CD PB_CD8T_UC	6	PB_monocyte_CD PB_monocyte_HIVpos PB_monocyte_MG PB_monocyte_MS PB_monocyte_SLE PB_monocyte_tuberculosis PB_monocyte_UC PB_PMN_normal	8
	cg00968167	CAPZB	832	N_Shore	Body	PB_Bcell_SLE PB_monocyte_CD PB_monocyte_HIVpos PB_monocyte_MS PB_monocyte_SLE PB_monocyte_tuberculosis PB_monocyte_UC PB_PMN_normal	8	PB_CD4T_CD PB_CD4T_GD PB_CD4T_JIA PB_CD4T_SLE PB_CD4T_UC PB_CD8T_CD PB_CD8T_UC	7
	cg00968616	CUEDC1	404093	S_Shelf	3'UTR	PB_CD4T_CD PB_CD4T_GD PB_CD4T_JIA PB_CD4T_SLE PB_CD4T_UC PB_CD8T_CD PB_CD8T_GD PB_CD8T_UC	8	PB_monocyte_CD PB_monocyte_MG PB_monocyte_tuberculosis	3
	cg00969893	TLN2	83660		3'UTR	PB_Bcell_SLE PB_monocyte_CD PB_monocyte_HIVpos PB_monocyte_MG PB_monocyte_MS PB_monocyte_SLE PB_monocyte_tuberculosis PB_monocyte_UC PB_PMN_normal	9	PB_LCL_normal	1
	cg00970057	HIVEP3	59269		5'UTR	PB_monocyte_CD PB_monocyte_HIVpos PB_monocyte_MG PB_monocyte_MS PB_monocyte_SLE PB_monocyte_UC PB_PMN_normal	7	PB_CD4T_CD PB_CD4T_GD PB_CD4T_JIA PB_CD4T_SLE PB_CD4T_UC PB_CD8T_CD PB_CD8T_UC PB_LCL_normal	8
	cg00970435	ARSG	22901		Body	PB_Bcell_SLE	1	PB_CD4T_CD PB_CD4T_GD PB_CD4T_JIA PB_CD4T_normal PB_CD4T_SLE PB_CD4T_UC PB_CD8T_CD PB_CD8T_GD PB_CD8T_normal PB_CD8T_UC PB_monocyte_CD PB_monocyte_HIVpos PB_monocyte_MG PB_monocyte_MS PB_monocyte_normal PB_monocyte_SLE PB_monocyte_tuberculosis PB_monocyte_UC PB_PMN_normal	19
	cg00971747	C1orf106	55765	S_Shelf	5'UTR;Body	PB_Bcell_normal PB_Bcell_RA PB_Bcell_SLE PB_CD4T_CD PB_CD4T_GD PB_CD4T_JIA PB_CD4T_normal PB_CD4T_SLE PB_CD4T_UC PB_CD8T_CD PB_CD8T_GD PB_CD8T_normal PB_CD8T_UC PB_monocyte_CD PB_monocyte_HIVpos PB_monocyte_MG PB_monocyte_MS PB_monocyte_normal PB_monocyte_SLE PB_monocyte_tuberculosis PB_monocyte_UC PB_PMN_normal	22	PB_LCL_normal	1
	cg00974095	HPCAL4	51440	N_Shelf	5'UTR	PB_Bcell_RA PB_Bcell_SLE PB_CD4T_CD PB_CD4T_GD PB_CD4T_SLE PB_CD4T_UC PB_CD8T_GD PB_monocyte_CD PB_monocyte_HIVpos PB_monocyte_MS PB_monocyte_SLE PB_monocyte_tuberculosis PB_monocyte_UC PB_PMN_normal	14	PB_LCL_normal	1
	cg00974255			S_Shelf		PB_Bcell_SLE PB_monocyte_MS PB_monocyte_SLE	3	PB_CD4T_CD PB_CD4T_GD PB_CD4T_JIA PB_CD4T_SLE PB_CD4T_UC PB_CD8T_CD PB_CD8T_GD PB_CD8T_UC PB_LCL_normal	9
	cg00974864	FCGR3B	2215		1stExon;5'UTR	PB_Bcell_RA PB_Bcell_SLE PB_CD4T_CD PB_CD4T_GD PB_CD4T_JIA PB_CD4T_SLE PB_CD4T_UC PB_CD8T_CD PB_CD8T_UC PB_LCL_normal	10	PB_monocyte_CD PB_monocyte_HIVpos PB_monocyte_MG PB_monocyte_MS PB_monocyte_SLE PB_monocyte_UC PB_PMN_normal	7
	cg00975375			Island		PB_LCL_normal	1	PB_monocyte_MG	1
	cg00975624					PB_Bcell_RA PB_Bcell_SLE PB_CD4T_CD PB_CD4T_GD PB_CD4T_JIA PB_CD4T_SLE PB_CD4T_UC PB_CD8T_CD PB_CD8T_UC PB_LCL_normal	10	PB_monocyte_CD PB_monocyte_HIVpos PB_monocyte_MG PB_monocyte_MS PB_monocyte_SLE PB_monocyte_tuberculosis PB_monocyte_UC PB_PMN_normal	8
	cg00976181	SAMD11	148398	N_Shelf	Body	PB_Bcell_normal PB_Bcell_RA PB_Bcell_SLE PB_CD4T_CD PB_CD4T_GD PB_CD4T_JIA PB_CD4T_normal PB_CD4T_SLE PB_CD4T_UC PB_CD8T_CD PB_CD8T_GD PB_monocyte_CD PB_monocyte_HIVpos PB_monocyte_MG PB_monocyte_MS PB_monocyte_normal PB_monocyte_SLE PB_monocyte_tuberculosis PB_monocyte_UC PB_PMN_normal	20	PB_LCL_normal	1
	cg00976619	CCNL1	57018	N_Shore	Body	PB_monocyte_MS PB_monocyte_tuberculosis PB_PMN_normal	3	PB_CD4T_UC PB_LCL_normal	2
	cg00978848					PB_Bcell_SLE PB_CD4T_CD PB_CD4T_GD PB_CD4T_JIA PB_CD4T_SLE PB_CD4T_UC PB_monocyte_CD PB_monocyte_HIVpos PB_monocyte_MG PB_monocyte_MS PB_monocyte_normal PB_monocyte_SLE PB_monocyte_tuberculosis PB_monocyte_UC PB_PMN_normal	15	PB_LCL_normal	1
	cg00979931	ATG16L2	89849	Island	Body	PB_CD4T_GD PB_CD8T_GD PB_monocyte_HIVpos	3	PB_LCL_normal	1
	cg00980058	PCNXL2	80003		Body	PB_CD4T_SLE	1	PB_Bcell_SLE PB_monocyte_CD PB_monocyte_HIVpos PB_monocyte_MG PB_monocyte_MS PB_monocyte_SLE PB_monocyte_tuberculosis PB_monocyte_UC PB_PMN_normal	9
	cg00980060					PB_Bcell_SLE PB_CD4T_SLE PB_monocyte_CD PB_monocyte_MG PB_monocyte_MS PB_monocyte_SLE PB_monocyte_UC	7	PB_LCL_normal	1
	cg00980622					PB_Bcell_normal PB_Bcell_RA PB_Bcell_SLE PB_CD4T_CD PB_CD4T_GD PB_CD4T_JIA PB_CD4T_SLE PB_CD4T_UC PB_CD8T_CD PB_CD8T_UC PB_LCL_normal PB_monocyte_HIVpos PB_monocyte_MS PB_monocyte_SLE	14	PB_PMN_normal	1
	cg00981928	DKFZp434L192	222029		TSS1500	PB_Bcell_SLE PB_CD4T_SLE PB_monocyte_CD PB_monocyte_HIVpos PB_monocyte_MS PB_monocyte_SLE PB_monocyte_UC PB_PMN_normal	8	PB_LCL_normal	1
	cg00982805	HCCA2;KRTAP5-2;LOC338651	81532;440021;338651		1stExon;Body	PB_Bcell_RA PB_Bcell_SLE PB_CD4T_CD PB_CD4T_JIA PB_CD4T_SLE PB_monocyte_CD PB_monocyte_HIVpos PB_monocyte_MG PB_monocyte_MS PB_monocyte_SLE PB_PMN_normal	11	PB_LCL_normal	1
	cg00983608	ZNF783	100289678	N_Shore	Body	PB_Bcell_normal PB_Bcell_RA PB_Bcell_SLE PB_CD4T_CD PB_CD4T_GD PB_CD4T_JIA PB_CD4T_normal PB_CD4T_SLE PB_CD4T_UC PB_CD8T_CD PB_CD8T_GD PB_monocyte_CD PB_monocyte_HIVpos PB_monocyte_MG PB_monocyte_MS PB_monocyte_normal PB_monocyte_SLE PB_monocyte_tuberculosis PB_monocyte_UC PB_PMN_normal	20	PB_LCL_normal	1
	cg00983705	ATXN1	6310		5'UTR	PB_monocyte_MS	1	PB_LCL_normal	1
	cg00983803	SKINTL	391037		Body	PB_Bcell_RA PB_Bcell_SLE PB_CD4T_CD PB_CD4T_GD PB_CD4T_JIA PB_CD4T_SLE PB_CD4T_UC PB_CD8T_GD PB_monocyte_CD PB_monocyte_HIVpos PB_monocyte_MG PB_monocyte_MS PB_monocyte_normal PB_monocyte_SLE PB_monocyte_tuberculosis PB_monocyte_UC PB_PMN_normal	17	PB_LCL_normal	1
	cg00984696	KALRN	8997		Body	PB_monocyte_CD PB_monocyte_MS PB_monocyte_SLE	3	PB_CD4T_GD PB_CD4T_SLE PB_CD4T_UC PB_CD8T_GD PB_LCL_normal PB_monocyte_tuberculosis	6
	cg00984715	PPARA	5465	S_Shelf	5'UTR	PB_Bcell_RA	1	PB_CD4T_CD PB_CD8T_CD PB_CD8T_UC PB_monocyte_CD PB_monocyte_tuberculosis PB_monocyte_UC	6
	cg00985817					PB_Bcell_SLE PB_CD4T_CD PB_CD4T_SLE PB_monocyte_CD PB_monocyte_HIVpos PB_monocyte_MS PB_monocyte_SLE PB_monocyte_tuberculosis PB_monocyte_UC PB_PMN_normal	10	PB_LCL_normal	1
	cg00986133	KCNMA1	3778		Body	PB_Bcell_SLE PB_CD4T_CD PB_CD4T_GD PB_CD4T_JIA PB_CD4T_SLE PB_CD4T_UC PB_CD8T_CD PB_CD8T_GD	8	PB_monocyte_CD PB_monocyte_MG PB_monocyte_MS PB_monocyte_SLE	4
	cg00987044	CUBN	8029		Body	PB_Bcell_RA PB_Bcell_SLE PB_CD4T_CD PB_CD4T_GD PB_CD4T_JIA PB_CD4T_normal PB_CD4T_SLE PB_CD4T_UC PB_CD8T_CD PB_CD8T_GD PB_CD8T_normal PB_CD8T_UC PB_monocyte_CD PB_monocyte_HIVpos PB_monocyte_MG PB_monocyte_MS PB_monocyte_normal PB_monocyte_SLE PB_monocyte_UC PB_PMN_normal	20	PB_LCL_normal	1
	cg00987918	TRIM40	135644		3'UTR	PB_Bcell_SLE PB_monocyte_CD PB_monocyte_HIVpos PB_monocyte_MG PB_monocyte_MS PB_monocyte_SLE PB_monocyte_tuberculosis PB_monocyte_UC PB_PMN_normal	9	PB_LCL_normal	1
	cg00988350	GALE	2582	N_Shore	1stExon;5'UTR	PB_Bcell_SLE PB_CD4T_CD PB_CD4T_SLE PB_CD4T_UC	4	PB_monocyte_CD PB_monocyte_MG	2
	cg00988548					PB_Bcell_RA PB_Bcell_SLE PB_CD4T_CD PB_CD4T_GD PB_CD4T_JIA PB_CD4T_SLE PB_CD4T_UC PB_CD8T_CD PB_CD8T_GD PB_CD8T_UC PB_monocyte_CD PB_monocyte_HIVpos PB_monocyte_MG PB_monocyte_MS PB_monocyte_SLE PB_monocyte_tuberculosis PB_monocyte_UC PB_PMN_normal	18	PB_LCL_normal	1
	cg00989365			Island		PB_CD4T_SLE	1	PB_monocyte_tuberculosis PB_monocyte_UC	2
	cg00990740	ERG	2078		TSS1500;Body	PB_CD4T_SLE	1	PB_Bcell_SLE PB_monocyte_CD PB_monocyte_HIVpos PB_monocyte_MG PB_monocyte_MS PB_monocyte_SLE PB_monocyte_tuberculosis PB_monocyte_UC PB_PMN_normal	9
	cg00992048	NADK	65220	S_Shelf	Body	PB_Bcell_RA PB_Bcell_SLE PB_CD4T_CD PB_CD4T_GD PB_CD4T_JIA PB_CD4T_SLE PB_CD4T_UC PB_CD8T_CD PB_CD8T_UC PB_LCL_normal	10	PB_monocyte_CD PB_monocyte_UC PB_PMN_normal	3
	cg00992055	OLFML2A	169611	N_Shore	Body	PB_Bcell_normal PB_Bcell_RA PB_Bcell_SLE PB_CD4T_CD PB_CD4T_GD PB_CD4T_JIA PB_CD4T_SLE PB_monocyte_CD PB_monocyte_HIVpos PB_monocyte_MG PB_monocyte_MS PB_monocyte_normal PB_monocyte_SLE PB_monocyte_tuberculosis PB_monocyte_UC PB_PMN_normal	16	PB_LCL_normal	1
	cg00992521	KIAA1755	85449	S_Shore	TSS1500	PB_Bcell_SLE PB_CD4T_CD PB_CD4T_JIA PB_CD4T_SLE PB_CD4T_UC PB_monocyte_CD PB_monocyte_HIVpos PB_monocyte_MG PB_monocyte_MS PB_monocyte_SLE PB_monocyte_tuberculosis PB_monocyte_UC PB_PMN_normal	13	PB_LCL_normal	1
	cg00993952	HNRNPC	3183		3'UTR	PB_Bcell_SLE PB_CD4T_SLE	2	PB_monocyte_UC	1
	cg00994616			N_Shelf		PB_CD4T_GD	1	PB_Bcell_normal PB_Bcell_RA PB_Bcell_SLE PB_LCL_normal PB_monocyte_CD PB_monocyte_HIVpos PB_monocyte_MG PB_monocyte_MS PB_monocyte_SLE PB_monocyte_tuberculosis PB_monocyte_UC PB_PMN_normal	12
	cg00995065	SLCO1B1	10599		TSS1500	PB_Bcell_SLE PB_CD4T_CD PB_CD4T_GD PB_CD4T_SLE PB_CD4T_UC PB_CD8T_GD PB_monocyte_CD PB_monocyte_HIVpos PB_monocyte_MS PB_monocyte_SLE PB_monocyte_tuberculosis PB_monocyte_UC PB_PMN_normal	13	PB_LCL_normal	1
	cg00995368	HLA-DQB1	3119		3'UTR	PB_CD4T_UC PB_CD8T_GD PB_monocyte_CD PB_monocyte_MG PB_monocyte_MS PB_monocyte_tuberculosis PB_monocyte_UC	7	PB_Bcell_RA PB_Bcell_SLE PB_LCL_normal	3
	cg00995854	CD5L	922		Body	PB_Bcell_RA PB_Bcell_SLE PB_CD4T_CD PB_CD4T_GD PB_CD4T_JIA PB_CD4T_SLE PB_CD4T_UC PB_CD8T_CD PB_CD8T_UC	9	PB_monocyte_CD PB_monocyte_HIVpos PB_monocyte_MG PB_monocyte_MS PB_monocyte_SLE PB_monocyte_tuberculosis PB_monocyte_UC PB_PMN_normal	8
	cg00997130			N_Shelf		PB_Bcell_RA PB_Bcell_SLE PB_CD4T_CD PB_CD4T_GD PB_CD4T_JIA PB_CD4T_SLE PB_CD4T_UC PB_monocyte_CD PB_monocyte_HIVpos PB_monocyte_MG PB_monocyte_MS PB_monocyte_normal PB_monocyte_SLE PB_monocyte_tuberculosis PB_monocyte_UC PB_PMN_normal	16	PB_LCL_normal	1
	cg00997251	ARHGAP26	23092		Body	PB_Bcell_normal PB_Bcell_RA PB_Bcell_SLE PB_CD4T_CD PB_CD4T_GD PB_CD4T_JIA PB_CD4T_SLE PB_CD4T_UC PB_LCL_normal	9	PB_monocyte_CD PB_monocyte_HIVpos PB_monocyte_MG PB_monocyte_MS PB_monocyte_SLE PB_monocyte_UC	6
	cg01000188	QRFP	347148		1stExon	PB_CD4T_SLE PB_CD8T_CD	2	PB_Bcell_normal PB_Bcell_RA PB_monocyte_CD PB_monocyte_HIVpos PB_monocyte_MG PB_monocyte_MS PB_monocyte_SLE PB_monocyte_tuberculosis PB_monocyte_UC PB_PMN_normal	10
	cg01003245	POGZ	23126	N_Shelf	5'UTR	PB_CD4T_CD PB_CD4T_GD PB_CD4T_SLE PB_CD4T_UC PB_CD8T_CD	5	PB_monocyte_CD PB_monocyte_HIVpos PB_monocyte_MG PB_monocyte_MS PB_monocyte_SLE PB_monocyte_tuberculosis PB_monocyte_UC PB_PMN_normal	8
	cg01003666			N_Shore		PB_monocyte_CD PB_monocyte_HIVpos PB_monocyte_MG PB_monocyte_MS PB_monocyte_SLE PB_monocyte_UC PB_PMN_normal	7	PB_CD4T_CD PB_CD4T_GD PB_CD4T_JIA PB_CD4T_SLE PB_CD4T_UC PB_CD8T_CD PB_CD8T_UC	7
	cg01004762	KIAA1045	23349	N_Shore	TSS1500	PB_Bcell_normal PB_Bcell_RA PB_Bcell_SLE PB_CD4T_CD PB_CD4T_JIA PB_CD4T_SLE	6	PB_monocyte_MG PB_PMN_normal	2
	cg01008405	CXXC5	51523	N_Shore	5'UTR	PB_CD4T_CD PB_CD4T_GD PB_CD4T_JIA PB_CD4T_normal PB_CD4T_SLE PB_CD4T_UC PB_CD8T_CD PB_CD8T_GD PB_CD8T_normal PB_CD8T_UC PB_monocyte_CD PB_monocyte_HIVpos PB_monocyte_MG PB_monocyte_MS PB_monocyte_normal PB_monocyte_SLE PB_monocyte_tuberculosis PB_monocyte_UC PB_PMN_normal	19	PB_Bcell_SLE	1
	cg01008602	TRIM35	23087	N_Shore	3'UTR	PB_Bcell_RA PB_Bcell_SLE PB_LCL_normal	3	PB_CD4T_CD PB_CD4T_JIA PB_CD4T_SLE PB_CD4T_UC PB_monocyte_CD PB_monocyte_MG PB_monocyte_MS PB_monocyte_SLE PB_monocyte_tuberculosis PB_monocyte_UC PB_PMN_normal	11
	cg01010091					PB_Bcell_SLE PB_CD4T_CD PB_CD4T_GD PB_CD4T_JIA PB_CD4T_SLE PB_CD8T_GD PB_monocyte_CD PB_monocyte_HIVpos PB_monocyte_MG PB_monocyte_MS PB_monocyte_SLE PB_monocyte_tuberculosis PB_monocyte_UC PB_PMN_normal	14	PB_LCL_normal	1
	cg01010211	CECR2	27443		TSS200	PB_Bcell_SLE	1	PB_monocyte_CD PB_monocyte_HIVpos PB_monocyte_MG PB_monocyte_MS PB_monocyte_SLE PB_monocyte_tuberculosis PB_monocyte_UC PB_PMN_normal	8
	cg01010923	SNORD115-39	100033813		TSS1500	PB_Bcell_SLE PB_CD4T_GD PB_CD4T_SLE PB_monocyte_MG PB_monocyte_MS PB_monocyte_SLE PB_monocyte_UC PB_PMN_normal	8	PB_LCL_normal	1
	cg01012242	SLC37A3	84255		Body	PB_Bcell_RA PB_Bcell_SLE PB_CD4T_CD PB_CD4T_GD PB_CD4T_JIA PB_CD4T_SLE PB_CD4T_UC PB_CD8T_CD PB_CD8T_UC	9	PB_monocyte_CD PB_monocyte_HIVpos PB_monocyte_MG PB_monocyte_MS PB_monocyte_SLE PB_monocyte_tuberculosis PB_monocyte_UC PB_PMN_normal	8
	cg01012879	ADSS	159	N_Shore	Body	PB_Bcell_normal PB_Bcell_RA PB_Bcell_SLE PB_CD4T_CD PB_CD4T_GD PB_CD4T_JIA PB_CD4T_normal PB_CD4T_SLE PB_CD4T_UC PB_CD8T_CD PB_CD8T_GD PB_CD8T_UC PB_LCL_normal PB_monocyte_CD PB_monocyte_HIVpos PB_monocyte_MG PB_monocyte_MS PB_monocyte_SLE PB_monocyte_UC	19	PB_PMN_normal	1
	cg01014262			S_Shelf		PB_CD4T_SLE PB_CD8T_CD	2	PB_monocyte_CD PB_monocyte_HIVpos PB_monocyte_MG PB_monocyte_MS PB_monocyte_SLE PB_monocyte_tuberculosis PB_monocyte_UC PB_PMN_normal	8
	cg01015123	OTOL1	131149		1stExon	PB_Bcell_SLE PB_CD4T_CD PB_CD4T_SLE PB_monocyte_CD PB_monocyte_HIVpos PB_monocyte_MS PB_monocyte_normal PB_monocyte_SLE PB_monocyte_UC PB_PMN_normal	10	PB_LCL_normal	1
	cg01015663	TCEA3	6920		Body	PB_Bcell_normal PB_Bcell_RA PB_Bcell_SLE PB_CD4T_CD PB_CD4T_GD PB_CD4T_JIA PB_CD4T_SLE PB_CD4T_UC PB_CD8T_CD PB_CD8T_UC	10	PB_monocyte_CD PB_monocyte_HIVpos PB_monocyte_MG PB_monocyte_MS PB_monocyte_SLE PB_monocyte_tuberculosis PB_monocyte_UC PB_PMN_normal	8
	cg01016119	ARHGEF3	50650	N_Shore	Body	PB_monocyte_CD PB_monocyte_MS PB_monocyte_SLE PB_monocyte_tuberculosis	4	PB_CD4T_CD PB_CD4T_GD PB_CD4T_JIA PB_CD4T_SLE PB_CD4T_UC PB_CD8T_CD PB_CD8T_UC	7
	cg01016122	PSORS1C1	170679		TSS200	PB_Bcell_SLE PB_CD4T_SLE PB_CD4T_UC PB_monocyte_CD PB_monocyte_HIVpos PB_monocyte_MG PB_monocyte_MS PB_monocyte_normal PB_monocyte_SLE PB_monocyte_tuberculosis PB_monocyte_UC PB_PMN_normal	12	PB_LCL_normal	1
	cg01019484					PB_Bcell_SLE PB_CD4T_CD PB_CD4T_GD PB_CD4T_SLE PB_CD8T_GD PB_monocyte_CD PB_monocyte_HIVpos PB_monocyte_MS PB_monocyte_tuberculosis PB_PMN_normal	10	PB_LCL_normal	1
	cg01021484					PB_CD4T_CD PB_CD4T_GD PB_CD4T_JIA PB_CD4T_normal PB_CD4T_SLE PB_CD4T_UC PB_CD8T_GD PB_monocyte_CD PB_monocyte_HIVpos PB_monocyte_MG PB_monocyte_MS PB_monocyte_normal PB_monocyte_SLE PB_monocyte_tuberculosis PB_monocyte_UC PB_PMN_normal	16	PB_LCL_normal	1
	cg01021552	CDH11	1009		5'UTR	PB_Bcell_SLE PB_CD4T_CD PB_CD4T_SLE PB_monocyte_CD PB_monocyte_HIVpos PB_monocyte_MS PB_monocyte_SLE PB_monocyte_tuberculosis PB_PMN_normal	9	PB_LCL_normal	1
	cg01022117	PKP1	5317		Body	PB_CD4T_SLE PB_monocyte_MS PB_monocyte_tuberculosis	3	PB_LCL_normal	1
	cg01022219	C18orf1	753	Island	Body	PB_Bcell_RA PB_Bcell_SLE PB_CD4T_CD PB_CD4T_GD PB_CD4T_JIA PB_CD4T_SLE PB_CD4T_UC PB_CD8T_CD PB_CD8T_GD PB_CD8T_UC PB_LCL_normal	11	PB_monocyte_CD PB_monocyte_HIVpos PB_monocyte_MG PB_monocyte_MS PB_monocyte_SLE PB_monocyte_tuberculosis PB_monocyte_UC PB_PMN_normal	8
	cg01023672			S_Shelf		PB_Bcell_normal PB_Bcell_RA PB_Bcell_SLE PB_CD4T_CD PB_CD4T_GD PB_CD4T_JIA PB_CD4T_SLE PB_CD4T_UC PB_CD8T_CD PB_CD8T_UC	10	PB_monocyte_CD PB_monocyte_HIVpos PB_monocyte_MG PB_monocyte_MS PB_monocyte_SLE PB_monocyte_tuberculosis PB_monocyte_UC PB_PMN_normal	8
	cg01024458	RERE	473		Body	PB_CD4T_CD PB_CD4T_GD PB_CD4T_JIA PB_CD4T_normal PB_CD4T_SLE PB_CD4T_UC PB_CD8T_CD PB_CD8T_GD PB_CD8T_normal PB_CD8T_UC PB_monocyte_CD PB_monocyte_HIVpos PB_monocyte_MG PB_monocyte_MS PB_monocyte_normal PB_monocyte_SLE PB_monocyte_tuberculosis PB_monocyte_UC PB_PMN_normal	19	PB_Bcell_RA PB_Bcell_SLE PB_LCL_normal	3
	cg01024962	STRN3	29966		Body	PB_Bcell_normal PB_Bcell_RA PB_Bcell_SLE PB_CD4T_CD PB_CD4T_GD PB_CD4T_JIA PB_CD4T_SLE PB_CD4T_UC PB_CD8T_CD PB_CD8T_GD PB_CD8T_UC PB_PMN_normal	12	PB_monocyte_CD PB_monocyte_MG PB_monocyte_MS PB_monocyte_SLE	4
	cg01026233					PB_Bcell_SLE PB_CD4T_SLE PB_monocyte_CD PB_monocyte_HIVpos PB_monocyte_MG PB_monocyte_MS PB_monocyte_SLE PB_monocyte_tuberculosis PB_monocyte_UC	9	PB_LCL_normal	1
	cg01026613	TMEM214	54867	N_Shore	TSS1500	PB_monocyte_HIVpos	1	PB_Bcell_SLE PB_CD4T_CD PB_CD4T_JIA PB_CD4T_SLE PB_CD4T_UC PB_CD8T_CD PB_CD8T_UC PB_monocyte_CD PB_monocyte_MG PB_monocyte_SLE	10
	cg01027405	IL7R	3575		Body	PB_Bcell_SLE PB_monocyte_CD PB_monocyte_HIVpos PB_monocyte_MG PB_monocyte_MS PB_monocyte_SLE PB_monocyte_tuberculosis PB_monocyte_UC PB_PMN_normal	9	PB_CD4T_CD PB_CD4T_GD PB_CD4T_JIA PB_CD4T_SLE PB_CD4T_UC PB_CD8T_CD PB_LCL_normal	7
	cg01029637			N_Shore		PB_Bcell_SLE PB_CD4T_CD PB_CD4T_GD PB_CD4T_JIA PB_CD4T_normal PB_CD4T_SLE PB_CD4T_UC PB_CD8T_GD PB_monocyte_CD PB_monocyte_HIVpos PB_monocyte_MG PB_monocyte_MS PB_monocyte_normal PB_monocyte_SLE PB_monocyte_tuberculosis PB_monocyte_UC PB_PMN_normal	17	PB_LCL_normal	1
	cg01030598					PB_Bcell_SLE PB_CD4T_CD PB_CD4T_SLE PB_CD8T_GD PB_monocyte_CD PB_monocyte_HIVpos PB_monocyte_MS PB_monocyte_SLE PB_monocyte_UC PB_PMN_normal	10	PB_LCL_normal	1
	cg01031983	KLF15	28999	S_Shelf	Body	PB_Bcell_normal PB_Bcell_RA PB_Bcell_SLE PB_CD4T_CD PB_CD4T_GD PB_CD4T_JIA PB_CD4T_SLE PB_CD4T_UC PB_monocyte_CD PB_monocyte_MG PB_monocyte_MS PB_monocyte_normal PB_monocyte_SLE PB_monocyte_tuberculosis PB_monocyte_UC PB_PMN_normal	16	PB_LCL_normal	1
	cg01034411					PB_Bcell_RA PB_Bcell_SLE PB_CD4T_CD PB_CD4T_GD PB_CD4T_JIA PB_CD4T_SLE PB_CD4T_UC PB_CD8T_GD PB_monocyte_CD PB_monocyte_HIVpos PB_monocyte_MS PB_monocyte_normal PB_monocyte_SLE PB_monocyte_tuberculosis PB_monocyte_UC PB_PMN_normal	16	PB_LCL_normal	1
	cg01037726	PNCK	139728	N_Shore	Body	PB_monocyte_HIVpos PB_monocyte_MG PB_monocyte_MS PB_monocyte_SLE PB_monocyte_tuberculosis PB_monocyte_UC PB_PMN_normal	7	PB_LCL_normal	1
	cg01037823	ZG16B	124220		TSS200	PB_CD4T_SLE	1	PB_monocyte_CD PB_monocyte_HIVpos PB_monocyte_MG PB_monocyte_MS PB_monocyte_SLE PB_monocyte_tuberculosis PB_monocyte_UC PB_PMN_normal	8
	cg01038492					PB_Bcell_SLE PB_CD4T_GD PB_CD4T_JIA PB_CD4T_normal PB_CD4T_SLE PB_CD4T_UC PB_CD8T_GD PB_monocyte_CD PB_monocyte_MG PB_monocyte_MS PB_monocyte_tuberculosis PB_monocyte_UC PB_PMN_normal	13	PB_LCL_normal	1
	cg01039876	TGM5	9333		TSS1500	PB_Bcell_RA PB_Bcell_SLE PB_CD4T_JIA PB_CD4T_SLE PB_CD4T_UC PB_CD8T_CD PB_CD8T_UC	7	PB_monocyte_CD PB_monocyte_HIVpos PB_monocyte_MG PB_monocyte_MS PB_monocyte_SLE PB_monocyte_tuberculosis PB_monocyte_UC PB_PMN_normal	8
	cg01040434			N_Shore		PB_CD4T_SLE	1	PB_monocyte_CD PB_monocyte_MG PB_monocyte_tuberculosis PB_PMN_normal	4
	cg01040649	ST6GAL1	6480		TSS1500;5'UTR	PB_Bcell_normal PB_Bcell_RA PB_Bcell_SLE PB_CD8T_GD PB_monocyte_CD PB_monocyte_HIVpos PB_monocyte_MS PB_monocyte_normal PB_monocyte_SLE PB_monocyte_tuberculosis PB_monocyte_UC PB_PMN_normal	12	PB_CD4T_JIA PB_CD4T_UC	2
	cg01040749	INPP5A	3632		Body	PB_Bcell_normal PB_Bcell_RA PB_Bcell_SLE PB_CD4T_CD PB_CD4T_GD PB_CD4T_JIA PB_CD4T_SLE PB_CD4T_UC PB_CD8T_CD PB_CD8T_GD PB_CD8T_UC PB_LCL_normal PB_monocyte_CD PB_monocyte_HIVpos PB_monocyte_MG PB_monocyte_MS PB_monocyte_SLE PB_monocyte_UC	18	PB_PMN_normal	1
	cg01040890	FLT4	2324	N_Shore	Body	PB_Bcell_normal PB_Bcell_RA PB_Bcell_SLE PB_CD4T_CD PB_CD4T_GD PB_CD4T_JIA PB_CD4T_SLE PB_CD4T_UC PB_CD8T_CD PB_CD8T_GD PB_CD8T_UC PB_monocyte_CD PB_monocyte_HIVpos PB_monocyte_MG PB_monocyte_MS PB_monocyte_normal PB_monocyte_SLE PB_monocyte_tuberculosis PB_monocyte_UC PB_PMN_normal	20	PB_LCL_normal	1
	cg01041239	C18orf1	753	S_Shelf	5'UTR	PB_Bcell_normal PB_Bcell_RA PB_Bcell_SLE PB_CD4T_CD PB_CD4T_GD PB_CD4T_SLE PB_CD8T_CD PB_CD8T_GD PB_CD8T_UC PB_LCL_normal PB_PMN_normal	11	PB_monocyte_CD PB_monocyte_MG PB_monocyte_MS PB_monocyte_SLE	4
	cg01041455			S_Shore		PB_Bcell_SLE PB_monocyte_CD PB_monocyte_HIVpos PB_monocyte_MS PB_monocyte_SLE PB_monocyte_tuberculosis PB_monocyte_UC PB_PMN_normal	8	PB_LCL_normal	1
	cg01042640	CLEC18B	497190		Body	PB_monocyte_CD PB_monocyte_MS	2	PB_CD4T_GD PB_CD4T_UC PB_LCL_normal	3
	cg01042641	IFT140	9742	S_Shore	Body	PB_monocyte_CD PB_monocyte_HIVpos PB_monocyte_MG PB_monocyte_MS PB_monocyte_SLE PB_monocyte_tuberculosis PB_monocyte_UC PB_PMN_normal	8	PB_CD4T_CD PB_CD4T_GD PB_CD4T_JIA PB_CD4T_SLE PB_CD4T_UC PB_CD8T_CD PB_CD8T_UC	7
	cg01043134	MSH5	4439	S_Shore	Body	PB_Bcell_RA PB_CD4T_SLE PB_monocyte_MS	3	PB_monocyte_tuberculosis	1
	cg01044025					PB_Bcell_normal PB_Bcell_RA PB_Bcell_SLE	3	PB_CD4T_CD PB_CD4T_GD PB_CD4T_JIA PB_CD4T_SLE PB_CD4T_UC PB_CD8T_CD PB_CD8T_GD PB_monocyte_tuberculosis PB_PMN_normal	9
	cg01044849	NCRNA00171	80862		Body	PB_Bcell_normal PB_Bcell_RA PB_Bcell_SLE PB_CD4T_CD PB_CD4T_GD PB_CD4T_JIA PB_CD4T_SLE PB_CD4T_UC PB_CD8T_CD PB_CD8T_UC PB_monocyte_CD PB_monocyte_HIVpos PB_monocyte_MG PB_monocyte_MS PB_monocyte_SLE PB_monocyte_UC	16	PB_PMN_normal	1
	cg01045374			S_Shelf		PB_Bcell_normal PB_Bcell_RA PB_Bcell_SLE PB_CD4T_CD PB_CD4T_GD PB_CD4T_JIA PB_CD4T_normal PB_CD4T_SLE PB_CD4T_UC PB_CD8T_CD PB_CD8T_GD PB_CD8T_normal PB_CD8T_UC PB_monocyte_CD PB_monocyte_HIVpos PB_monocyte_MG PB_monocyte_MS PB_monocyte_normal PB_monocyte_SLE PB_monocyte_tuberculosis PB_monocyte_UC PB_PMN_normal	22	PB_LCL_normal	1
	cg01048372	C8orf73	619348	S_Shore	TSS1500	PB_Bcell_RA PB_Bcell_SLE PB_CD4T_CD PB_CD4T_GD PB_CD4T_JIA PB_CD4T_SLE PB_CD4T_UC PB_CD8T_CD PB_CD8T_UC PB_monocyte_MG PB_monocyte_MS	11	PB_PMN_normal	1
	cg01048810	C1orf228	339541	S_Shelf	5'UTR	PB_Bcell_normal PB_Bcell_RA PB_Bcell_SLE PB_CD4T_CD PB_CD4T_GD PB_CD4T_JIA PB_CD4T_SLE PB_CD4T_UC PB_CD8T_CD PB_CD8T_GD PB_CD8T_UC PB_PMN_normal	12	PB_monocyte_CD PB_monocyte_MG PB_monocyte_MS	3
	cg01049782	CRHR2	1395	N_Shelf	Body	PB_Bcell_normal PB_Bcell_RA PB_Bcell_SLE PB_CD4T_CD PB_CD4T_GD PB_CD4T_JIA PB_CD4T_SLE PB_CD4T_UC PB_CD8T_CD PB_CD8T_GD PB_monocyte_CD PB_monocyte_HIVpos PB_monocyte_MG PB_monocyte_MS PB_monocyte_normal PB_monocyte_SLE PB_monocyte_UC PB_PMN_normal	18	PB_LCL_normal	1
	cg01049849	CASZ1	54897		5'UTR	PB_Bcell_SLE PB_CD4T_SLE PB_monocyte_MG PB_monocyte_MS PB_monocyte_SLE PB_PMN_normal	6	PB_LCL_normal	1
	cg01049933			N_Shore		PB_Bcell_SLE PB_CD4T_CD PB_CD4T_GD PB_CD4T_SLE PB_CD4T_UC PB_monocyte_CD PB_monocyte_HIVpos PB_monocyte_MS PB_monocyte_SLE PB_monocyte_tuberculosis PB_monocyte_UC PB_PMN_normal	12	PB_LCL_normal	1
	cg01051003					PB_Bcell_SLE PB_CD4T_SLE PB_monocyte_CD PB_monocyte_HIVpos PB_monocyte_MS PB_monocyte_SLE PB_monocyte_UC PB_PMN_normal	8	PB_LCL_normal	1
	cg01053714	SLC12A6	9990	S_Shore	TSS1500	PB_CD4T_CD PB_CD4T_GD PB_CD4T_JIA PB_CD4T_normal PB_CD4T_SLE PB_CD4T_UC PB_CD8T_CD PB_CD8T_GD PB_CD8T_normal PB_CD8T_UC PB_monocyte_CD PB_monocyte_HIVpos PB_monocyte_MG PB_monocyte_MS PB_monocyte_SLE PB_monocyte_tuberculosis PB_monocyte_UC PB_PMN_normal	18	PB_Bcell_RA PB_Bcell_SLE	2
	cg01054140			N_Shore		PB_Bcell_RA PB_Bcell_SLE PB_CD4T_CD PB_CD4T_GD PB_CD4T_JIA PB_CD4T_SLE PB_CD4T_UC PB_CD8T_CD PB_monocyte_CD PB_monocyte_HIVpos PB_monocyte_MG PB_monocyte_MS PB_monocyte_normal PB_monocyte_SLE PB_monocyte_tuberculosis PB_monocyte_UC PB_PMN_normal	17	PB_LCL_normal	1
	cg01054402	TGOLN2	10618	N_Shelf	Body	PB_Bcell_RA PB_Bcell_SLE	2	PB_CD4T_CD PB_CD4T_GD PB_CD4T_JIA PB_CD4T_normal PB_CD4T_SLE PB_CD4T_UC PB_CD8T_CD PB_CD8T_GD PB_CD8T_UC PB_monocyte_CD PB_monocyte_MG PB_monocyte_normal PB_monocyte_tuberculosis PB_monocyte_UC PB_PMN_normal	15
	cg01054652					PB_Bcell_RA PB_Bcell_SLE PB_CD4T_CD PB_CD4T_GD PB_CD4T_SLE PB_CD4T_UC PB_CD8T_CD PB_CD8T_GD PB_CD8T_UC PB_LCL_normal	10	PB_PMN_normal	1
	cg01055562	COG2	22796	N_Shore	TSS1500	PB_Bcell_SLE PB_CD4T_CD PB_CD4T_GD PB_CD4T_SLE PB_CD4T_UC PB_CD8T_CD PB_CD8T_UC	7	PB_monocyte_UC	1
	cg01056135	SERPINB13	5275		TSS1500	PB_Bcell_RA PB_Bcell_SLE PB_CD4T_CD PB_CD4T_SLE PB_CD4T_UC PB_CD8T_CD PB_CD8T_UC	7	PB_monocyte_CD PB_monocyte_HIVpos PB_monocyte_MG PB_monocyte_MS PB_monocyte_SLE PB_monocyte_tuberculosis PB_monocyte_UC PB_PMN_normal	8
	cg01057573	TNFAIP8	25816		Body	PB_Bcell_normal PB_Bcell_RA PB_Bcell_SLE PB_CD4T_CD PB_CD4T_GD PB_CD4T_JIA PB_CD4T_SLE PB_CD4T_UC PB_CD8T_CD PB_CD8T_UC	10	PB_monocyte_tuberculosis PB_PMN_normal	2
	cg01058360	PRKAG2	51422		Body	PB_Bcell_RA PB_Bcell_SLE PB_CD4T_CD PB_CD4T_GD PB_CD4T_JIA PB_CD4T_SLE PB_CD4T_UC PB_CD8T_CD PB_CD8T_UC PB_LCL_normal	10	PB_monocyte_CD PB_monocyte_MG PB_monocyte_MS PB_monocyte_SLE PB_monocyte_tuberculosis PB_monocyte_UC PB_PMN_normal	7
	cg01058569			Island		PB_Bcell_SLE PB_CD4T_CD PB_CD4T_GD PB_CD4T_JIA PB_CD4T_SLE PB_CD4T_UC PB_CD8T_GD PB_monocyte_CD PB_monocyte_HIVpos PB_monocyte_MG PB_monocyte_MS PB_monocyte_SLE PB_monocyte_tuberculosis PB_PMN_normal	14	PB_LCL_normal	1
	cg01059100	PYCARD	29108	S_Shore	TSS1500	PB_CD4T_SLE PB_CD8T_CD	2	PB_Bcell_normal PB_Bcell_RA PB_Bcell_SLE PB_LCL_normal PB_monocyte_CD PB_monocyte_HIVpos PB_monocyte_MG PB_monocyte_MS PB_monocyte_SLE PB_monocyte_tuberculosis PB_monocyte_UC PB_PMN_normal	12
	cg01059398	TNFSF10	8743		Body	PB_Bcell_RA PB_Bcell_SLE PB_LCL_normal	3	PB_CD4T_CD PB_CD4T_GD PB_CD4T_JIA PB_CD4T_SLE PB_CD4T_UC PB_monocyte_CD PB_monocyte_HIVpos PB_monocyte_MS PB_monocyte_tuberculosis PB_monocyte_UC	10
	cg01059768	CDH22	64405	N_Shore	Body	PB_Bcell_SLE PB_CD4T_JIA PB_CD4T_SLE PB_monocyte_CD PB_monocyte_HIVpos PB_monocyte_MG PB_monocyte_MS PB_monocyte_SLE PB_monocyte_tuberculosis PB_monocyte_UC PB_PMN_normal	11	PB_LCL_normal	1
	cg01060444	GRID1	2894		Body	PB_CD4T_CD PB_CD4T_GD PB_CD4T_JIA PB_CD4T_normal PB_CD4T_SLE PB_CD4T_UC PB_CD8T_CD PB_CD8T_GD PB_CD8T_normal PB_CD8T_UC PB_monocyte_CD PB_monocyte_HIVpos PB_monocyte_MG PB_monocyte_MS PB_monocyte_normal PB_monocyte_SLE PB_monocyte_UC PB_PMN_normal	18	PB_Bcell_RA PB_Bcell_SLE PB_LCL_normal	3
	cg01062020	SH2D1B	117157		TSS1500	PB_Bcell_SLE	1	PB_LCL_normal	1
	cg01062937	ZFPM1	161882	Island	Body	PB_Bcell_SLE	1	PB_CD4T_CD PB_CD4T_GD PB_CD4T_JIA PB_CD4T_SLE PB_CD4T_UC PB_CD8T_CD PB_CD8T_GD PB_CD8T_UC PB_monocyte_UC	9
	cg01063280			N_Shore		PB_Bcell_normal PB_Bcell_RA PB_Bcell_SLE PB_CD4T_CD PB_CD4T_GD PB_CD4T_JIA PB_CD4T_normal PB_CD4T_SLE PB_CD4T_UC PB_CD8T_CD PB_CD8T_GD PB_CD8T_normal PB_CD8T_UC PB_monocyte_HIVpos	14	PB_monocyte_tuberculosis PB_PMN_normal	2
	cg01064725			N_Shore		PB_CD4T_CD PB_CD4T_GD PB_CD4T_SLE PB_CD4T_UC PB_CD8T_CD PB_CD8T_GD PB_CD8T_normal PB_CD8T_UC PB_monocyte_CD PB_monocyte_HIVpos PB_monocyte_MS PB_monocyte_SLE PB_monocyte_tuberculosis PB_monocyte_UC	14	PB_LCL_normal	1
	cg01064979	CSF2RB	1439		TSS200	PB_Bcell_SLE PB_CD4T_CD PB_CD4T_GD PB_CD4T_JIA PB_CD4T_SLE PB_CD4T_UC PB_CD8T_CD PB_CD8T_UC	8	PB_monocyte_CD PB_monocyte_HIVpos PB_monocyte_MG PB_monocyte_MS PB_monocyte_SLE PB_monocyte_tuberculosis PB_monocyte_UC PB_PMN_normal	8
	cg01068808	GLT25D2	23127	S_Shore	TSS1500	PB_Bcell_SLE PB_CD4T_CD PB_CD4T_GD PB_CD4T_JIA PB_CD4T_SLE PB_CD4T_UC PB_CD8T_CD PB_CD8T_UC	8	PB_PMN_normal	1
	cg01068823	C16orf65			TSS1500	PB_Bcell_SLE PB_CD4T_JIA PB_CD4T_SLE	3	PB_monocyte_tuberculosis	1
	cg01069738	RBP1	5947		3'UTR	PB_Bcell_SLE PB_monocyte_CD PB_monocyte_HIVpos PB_monocyte_MS PB_monocyte_SLE PB_monocyte_tuberculosis PB_monocyte_UC PB_PMN_normal	8	PB_LCL_normal	1
	cg01072821	T-SP1	203074		TSS1500	PB_monocyte_CD PB_monocyte_HIVpos PB_monocyte_MG PB_monocyte_MS PB_monocyte_tuberculosis PB_monocyte_UC PB_PMN_normal	7	PB_LCL_normal	1
	cg01073479	NAT15	79903	S_Shore	5'UTR	PB_Bcell_SLE PB_monocyte_CD PB_monocyte_MS PB_monocyte_SLE PB_monocyte_tuberculosis PB_monocyte_UC PB_PMN_normal	7	PB_CD4T_CD PB_CD4T_GD PB_CD4T_JIA PB_CD4T_SLE PB_CD4T_UC PB_CD8T_CD PB_CD8T_UC	7
	cg01074622			N_Shelf		PB_CD4T_JIA PB_CD4T_SLE	2	PB_LCL_normal PB_monocyte_CD PB_monocyte_HIVpos PB_monocyte_MG PB_monocyte_MS PB_monocyte_SLE PB_monocyte_tuberculosis PB_monocyte_UC PB_PMN_normal	9
	cg01075002	TIAM2	26230		Body	PB_Bcell_SLE PB_CD4T_CD PB_CD4T_GD PB_CD4T_JIA PB_CD4T_SLE PB_CD4T_UC PB_CD8T_CD PB_CD8T_GD PB_CD8T_UC PB_monocyte_CD PB_monocyte_HIVpos PB_monocyte_MG PB_monocyte_MS PB_monocyte_normal PB_monocyte_SLE PB_monocyte_tuberculosis PB_monocyte_UC PB_PMN_normal	18	PB_LCL_normal	1
	cg01076454	TBC1D5	9779		TSS1500;5'UTR	PB_monocyte_MS PB_monocyte_SLE	2	PB_CD4T_UC PB_CD8T_UC PB_LCL_normal PB_monocyte_tuberculosis	4
	cg01076495	ECM1	1893		1stExon;5'UTR	PB_Bcell_SLE PB_CD4T_CD PB_CD4T_GD PB_CD4T_JIA PB_CD4T_SLE PB_CD4T_UC PB_CD8T_CD PB_CD8T_UC	8	PB_monocyte_CD PB_monocyte_HIVpos PB_monocyte_MG PB_monocyte_MS PB_monocyte_SLE PB_monocyte_tuberculosis PB_monocyte_UC	7
	cg01077058					PB_Bcell_SLE PB_CD4T_CD PB_CD4T_GD PB_CD4T_JIA PB_CD4T_SLE PB_CD4T_UC PB_CD8T_CD PB_CD8T_GD PB_CD8T_UC PB_monocyte_CD PB_monocyte_HIVpos PB_monocyte_MG PB_monocyte_MS PB_monocyte_SLE PB_monocyte_tuberculosis PB_monocyte_UC PB_PMN_normal	17	PB_LCL_normal	1
	cg01077100	BTBD16	118663		Body	PB_CD4T_GD	1	PB_Bcell_RA PB_Bcell_SLE PB_LCL_normal PB_monocyte_CD PB_monocyte_HIVpos PB_monocyte_MG PB_monocyte_MS PB_monocyte_SLE PB_monocyte_UC	9
	cg01078332	SLC6A1	6529	N_Shore	TSS1500	PB_Bcell_SLE PB_CD4T_SLE PB_monocyte_CD PB_monocyte_MG PB_monocyte_MS PB_monocyte_SLE PB_monocyte_tuberculosis PB_PMN_normal	8	PB_LCL_normal	1
	cg01078772	KIF3B	9371		3'UTR	PB_Bcell_SLE PB_CD4T_SLE PB_monocyte_CD PB_monocyte_HIVpos PB_monocyte_MG PB_monocyte_MS PB_monocyte_normal PB_monocyte_SLE PB_monocyte_tuberculosis PB_monocyte_UC PB_PMN_normal	11	PB_LCL_normal	1
	cg01080713					PB_Bcell_SLE PB_monocyte_CD PB_monocyte_HIVpos PB_monocyte_MS PB_monocyte_SLE PB_monocyte_tuberculosis PB_monocyte_UC PB_PMN_normal	8	PB_CD4T_CD PB_CD4T_JIA PB_CD4T_SLE PB_CD4T_UC PB_CD8T_CD PB_CD8T_UC	6
	cg01081096	ATG9B	285973	N_Shelf	1stExon;5'UTR	PB_Bcell_SLE PB_CD4T_CD PB_CD4T_GD PB_CD4T_JIA PB_CD4T_SLE PB_CD4T_UC PB_monocyte_CD PB_monocyte_HIVpos PB_monocyte_MG PB_monocyte_MS PB_monocyte_normal PB_monocyte_SLE PB_monocyte_tuberculosis PB_monocyte_UC PB_PMN_normal	15	PB_LCL_normal	1
	cg01081737	SLC45A4	57210	S_Shore	TSS200	PB_Bcell_normal PB_Bcell_RA PB_Bcell_SLE PB_CD4T_CD PB_CD4T_GD PB_CD4T_JIA PB_CD4T_SLE PB_CD4T_UC PB_CD8T_CD PB_CD8T_GD PB_CD8T_UC PB_LCL_normal PB_monocyte_HIVpos	13	PB_PMN_normal	1
	cg01082229			S_Shelf		PB_CD4T_SLE	1	PB_monocyte_CD PB_monocyte_HIVpos PB_monocyte_MG PB_monocyte_MS PB_monocyte_SLE PB_monocyte_tuberculosis PB_monocyte_UC PB_PMN_normal	8
	cg01082299	HCP5	10866		3'UTR	PB_monocyte_MG PB_monocyte_MS PB_monocyte_tuberculosis PB_monocyte_UC PB_PMN_normal	5	PB_CD4T_CD PB_CD4T_GD PB_CD4T_JIA PB_CD4T_SLE PB_CD4T_UC PB_CD8T_CD PB_CD8T_UC PB_LCL_normal	8
	cg01082907	DACT2	168002	N_Shore	Body	PB_Bcell_SLE PB_CD4T_CD PB_CD4T_JIA PB_CD4T_SLE PB_monocyte_CD PB_monocyte_HIVpos PB_monocyte_MG PB_monocyte_MS PB_monocyte_normal PB_monocyte_SLE PB_monocyte_tuberculosis PB_monocyte_UC PB_PMN_normal	13	PB_LCL_normal	1
	cg01085569					PB_Bcell_SLE PB_CD4T_CD PB_CD4T_GD PB_CD4T_JIA PB_CD4T_SLE PB_CD8T_GD PB_monocyte_CD PB_monocyte_HIVpos PB_monocyte_MG PB_monocyte_MS PB_monocyte_normal PB_monocyte_SLE PB_monocyte_tuberculosis PB_monocyte_UC PB_PMN_normal	15	PB_LCL_normal	1
	cg01087239	KIAA1683	80726		TSS200	PB_Bcell_normal PB_Bcell_RA PB_Bcell_SLE PB_LCL_normal PB_monocyte_CD PB_monocyte_HIVpos PB_monocyte_MG PB_monocyte_MS PB_monocyte_SLE PB_monocyte_tuberculosis PB_monocyte_UC PB_PMN_normal	12	PB_CD4T_CD PB_CD4T_GD PB_CD4T_JIA PB_CD4T_SLE PB_CD4T_UC PB_CD8T_CD PB_CD8T_UC	7
	cg01087254					PB_Bcell_normal PB_Bcell_RA PB_Bcell_SLE PB_CD4T_CD PB_CD4T_GD PB_CD4T_JIA PB_CD4T_SLE PB_CD4T_UC PB_CD8T_CD PB_CD8T_UC PB_LCL_normal	11	PB_monocyte_CD PB_monocyte_HIVpos PB_monocyte_MG PB_monocyte_MS PB_monocyte_SLE PB_monocyte_tuberculosis PB_monocyte_UC PB_PMN_normal	8
	cg01088404	HDAC7	51564	S_Shore	TSS1500	PB_CD8T_CD PB_CD8T_UC	2	PB_Bcell_RA PB_Bcell_SLE PB_monocyte_CD PB_monocyte_HIVpos PB_monocyte_MG PB_monocyte_MS PB_monocyte_SLE PB_monocyte_tuberculosis PB_monocyte_UC PB_PMN_normal	10
	cg01088863			S_Shore		PB_Bcell_normal PB_Bcell_RA PB_Bcell_SLE PB_CD4T_CD PB_CD4T_GD PB_CD4T_JIA PB_CD4T_normal PB_CD4T_SLE PB_CD4T_UC PB_CD8T_CD PB_CD8T_GD PB_CD8T_UC PB_LCL_normal	13	PB_monocyte_tuberculosis	1
	cg01089858	KIAA1755	85449	N_Shelf	Body	PB_Bcell_SLE PB_CD4T_SLE PB_monocyte_CD PB_monocyte_HIVpos PB_monocyte_MG PB_monocyte_MS PB_monocyte_SLE PB_monocyte_tuberculosis PB_monocyte_UC PB_PMN_normal	10	PB_LCL_normal	1
	cg01091099	SPTBN1	6711		Body	PB_monocyte_HIVpos PB_monocyte_MS	2	PB_CD4T_UC	1
	cg01092108					PB_CD4T_CD PB_CD4T_SLE PB_monocyte_CD PB_monocyte_HIVpos PB_monocyte_MS PB_monocyte_UC PB_PMN_normal	7	PB_LCL_normal	1
	cg01092213	UPP1	7378	N_Shore	TSS1500	PB_CD4T_CD PB_CD4T_GD PB_CD4T_JIA PB_CD4T_SLE PB_CD4T_UC PB_CD8T_UC	6	PB_LCL_normal PB_monocyte_CD PB_monocyte_HIVpos PB_monocyte_MG PB_monocyte_MS PB_monocyte_SLE PB_monocyte_tuberculosis PB_monocyte_UC PB_PMN_normal	9
	cg01093028			S_Shore		PB_CD4T_CD PB_CD4T_GD PB_CD4T_JIA PB_CD4T_normal PB_CD4T_SLE PB_CD4T_UC PB_CD8T_CD PB_CD8T_GD PB_CD8T_normal PB_CD8T_UC PB_monocyte_CD PB_monocyte_HIVpos PB_monocyte_MG PB_monocyte_MS PB_monocyte_normal PB_monocyte_SLE PB_monocyte_tuberculosis PB_monocyte_UC PB_PMN_normal	19	PB_Bcell_SLE	1
	cg01094114	ATG5	9474		Body	PB_CD4T_GD PB_CD4T_JIA PB_CD4T_SLE PB_monocyte_CD PB_monocyte_HIVpos PB_monocyte_MG PB_monocyte_MS PB_monocyte_normal PB_monocyte_SLE PB_monocyte_tuberculosis PB_monocyte_UC PB_PMN_normal	12	PB_Bcell_RA PB_Bcell_SLE	2
	cg01097408			N_Shore		PB_CD4T_JIA PB_CD4T_SLE PB_CD8T_CD PB_CD8T_UC	4	PB_monocyte_CD PB_monocyte_HIVpos PB_monocyte_MG PB_monocyte_MS PB_monocyte_SLE PB_monocyte_tuberculosis PB_monocyte_UC PB_PMN_normal	8
	cg01097768	AHRR	57491		Body	PB_Bcell_SLE PB_monocyte_CD PB_monocyte_HIVpos PB_monocyte_MG PB_monocyte_MS PB_monocyte_SLE PB_monocyte_UC PB_PMN_normal	8	PB_CD8T_CD PB_LCL_normal	2
	cg01099150					PB_Bcell_RA PB_Bcell_SLE PB_CD4T_CD PB_CD4T_GD PB_CD4T_SLE PB_CD4T_UC PB_CD8T_CD PB_CD8T_GD PB_CD8T_normal PB_CD8T_UC PB_monocyte_CD PB_monocyte_HIVpos PB_monocyte_MG PB_monocyte_MS PB_monocyte_normal PB_monocyte_SLE PB_monocyte_UC PB_PMN_normal	18	PB_LCL_normal	1
	cg01101522	NKD2	85409	N_Shore	Body	PB_Bcell_SLE PB_monocyte_CD PB_monocyte_HIVpos PB_monocyte_MS PB_monocyte_SLE PB_monocyte_tuberculosis PB_monocyte_UC PB_PMN_normal	8	PB_LCL_normal	1
	cg01103597	RUNX3	864		Body	PB_Bcell_normal PB_Bcell_RA PB_Bcell_SLE PB_CD4T_CD PB_CD4T_GD PB_CD4T_JIA PB_CD4T_SLE PB_monocyte_CD PB_monocyte_HIVpos PB_monocyte_MG PB_monocyte_MS PB_monocyte_SLE PB_monocyte_tuberculosis PB_monocyte_UC PB_PMN_normal	15	PB_CD8T_CD	1
	cg01104250	CCDC102A	92922	N_Shore	5'UTR	PB_CD4T_GD PB_CD4T_SLE	2	PB_monocyte_CD PB_monocyte_HIVpos PB_monocyte_MG PB_monocyte_MS PB_monocyte_SLE PB_monocyte_tuberculosis PB_monocyte_UC PB_PMN_normal	8
	cg01104489	PRDM16	63976	Island	Body	PB_CD4T_CD PB_CD4T_GD PB_CD4T_JIA PB_CD4T_SLE PB_CD4T_UC	5	PB_monocyte_CD PB_monocyte_HIVpos PB_monocyte_MG PB_monocyte_tuberculosis PB_monocyte_UC	5
	cg01105337	TGM3	7053	N_Shore	Body	PB_Bcell_SLE PB_CD4T_SLE PB_monocyte_CD PB_monocyte_HIVpos PB_monocyte_MG PB_monocyte_MS PB_monocyte_SLE PB_monocyte_tuberculosis PB_monocyte_UC PB_PMN_normal	10	PB_LCL_normal	1
	cg01106909	HCCA2;CTSD	81532;1509	S_Shelf	Body	PB_Bcell_RA PB_Bcell_SLE PB_LCL_normal PB_monocyte_CD PB_monocyte_HIVpos PB_monocyte_MG PB_monocyte_MS PB_monocyte_SLE PB_monocyte_tuberculosis PB_PMN_normal	10	PB_CD4T_CD PB_CD4T_JIA PB_CD4T_SLE PB_CD4T_UC	4
	cg01107178	ANKRD11	29123	Island	5'UTR	PB_Bcell_RA PB_Bcell_SLE PB_CD4T_CD PB_CD4T_JIA PB_CD4T_SLE PB_LCL_normal PB_monocyte_CD PB_monocyte_HIVpos PB_monocyte_MG PB_monocyte_MS PB_monocyte_SLE PB_monocyte_tuberculosis PB_monocyte_UC PB_PMN_normal	14	PB_CD8T_CD PB_CD8T_UC	2
	cg01108112			N_Shore		PB_CD4T_JIA PB_CD4T_SLE	2	PB_monocyte_CD PB_monocyte_MG PB_monocyte_tuberculosis PB_monocyte_UC	4
	cg01108243	TUBB1	81027		TSS200	PB_CD4T_CD PB_CD4T_GD PB_CD4T_JIA PB_CD4T_SLE PB_CD4T_UC PB_CD8T_CD PB_CD8T_UC	7	PB_monocyte_CD PB_monocyte_HIVpos PB_monocyte_MG PB_monocyte_MS PB_monocyte_SLE PB_monocyte_tuberculosis PB_monocyte_UC PB_PMN_normal	8
	cg01109660	GPR64	10149		3'UTR	PB_monocyte_HIVpos PB_monocyte_MS PB_monocyte_UC	3	PB_LCL_normal	1
	cg01110616					PB_Bcell_RA PB_Bcell_SLE PB_CD4T_CD PB_CD4T_GD PB_CD4T_JIA PB_CD4T_SLE PB_CD4T_UC PB_CD8T_CD PB_CD8T_GD PB_LCL_normal PB_PMN_normal	11	PB_monocyte_CD PB_monocyte_MG PB_monocyte_MS PB_monocyte_SLE	4
	cg01110765	BCOR	54880	N_Shore	5'UTR	PB_CD4T_CD PB_CD4T_GD PB_CD4T_JIA PB_CD4T_SLE PB_CD8T_CD PB_CD8T_UC	6	PB_monocyte_MG PB_monocyte_MS PB_monocyte_tuberculosis PB_monocyte_UC	4
	cg01110839	SLC39A13	91252		3'UTR	PB_Bcell_normal PB_Bcell_RA PB_Bcell_SLE PB_CD4T_CD PB_CD4T_GD PB_CD4T_JIA PB_CD4T_SLE PB_CD4T_UC PB_CD8T_CD PB_CD8T_GD PB_CD8T_UC PB_LCL_normal	12	PB_monocyte_CD	1
	cg01111041	PPT2;PRRT1	9374;80863	N_Shore	TSS1500	PB_CD4T_SLE	1	PB_CD8T_CD PB_CD8T_UC PB_monocyte_MG PB_monocyte_UC	4
	cg01112020	ESPNL	339768	N_Shore	1stExon;5'UTR	PB_Bcell_SLE PB_CD4T_SLE	2	PB_monocyte_CD PB_monocyte_HIVpos PB_monocyte_MG PB_monocyte_MS PB_monocyte_SLE PB_monocyte_tuberculosis PB_monocyte_UC	7
	cg01113488					PB_Bcell_SLE	1	PB_CD8T_CD PB_monocyte_MG	2
	cg01115636	MCTS1	28985		3'UTR	PB_CD4T_CD PB_CD4T_GD PB_CD4T_JIA PB_CD4T_normal PB_CD4T_SLE PB_CD4T_UC PB_CD8T_CD PB_CD8T_GD PB_CD8T_normal PB_PMN_normal	10	PB_LCL_normal	1
	cg01116137	ACSS1	84532	N_Shelf	Body	PB_CD4T_GD PB_CD4T_SLE	2	PB_Bcell_SLE PB_monocyte_CD PB_monocyte_HIVpos PB_monocyte_MG PB_monocyte_MS PB_monocyte_SLE PB_monocyte_tuberculosis PB_monocyte_UC PB_PMN_normal	9
	cg01116568	AMPD3	272	S_Shelf	TSS200;TSS1500;Body	PB_Bcell_SLE PB_CD4T_CD PB_CD4T_SLE PB_CD8T_CD	4	PB_LCL_normal PB_PMN_normal	2
	cg01117339					PB_Bcell_RA PB_Bcell_SLE PB_CD4T_JIA PB_CD4T_SLE	4	PB_monocyte_CD PB_monocyte_HIVpos PB_monocyte_MG PB_monocyte_MS PB_monocyte_SLE PB_monocyte_tuberculosis PB_monocyte_UC PB_PMN_normal	8
	cg01117384	PMEPA1	56937		5'UTR;Body	PB_monocyte_CD PB_monocyte_HIVpos PB_monocyte_MG PB_monocyte_MS PB_monocyte_SLE PB_monocyte_tuberculosis PB_monocyte_UC PB_PMN_normal	8	PB_Bcell_RA PB_Bcell_SLE PB_LCL_normal	3
	cg01119452	ELMO1	9844		Body	PB_Bcell_RA PB_Bcell_SLE PB_CD4T_CD PB_CD4T_GD PB_CD4T_JIA PB_CD4T_SLE PB_CD4T_UC PB_CD8T_CD PB_CD8T_UC	9	PB_monocyte_CD PB_monocyte_HIVpos PB_monocyte_MG PB_monocyte_MS PB_monocyte_SLE PB_monocyte_tuberculosis PB_monocyte_UC PB_PMN_normal	8
	cg01119831	MAD1L1	8379	S_Shelf	Body	PB_CD4T_GD PB_CD4T_SLE	2	PB_monocyte_MG PB_monocyte_tuberculosis PB_monocyte_UC PB_PMN_normal	4
	cg01120953	CAMK2A	815		Body	PB_CD4T_GD PB_CD4T_JIA PB_CD4T_SLE	3	PB_Bcell_SLE PB_monocyte_CD PB_monocyte_HIVpos PB_monocyte_MG PB_monocyte_MS PB_monocyte_SLE PB_monocyte_tuberculosis PB_monocyte_UC PB_PMN_normal	9
	cg01123946	ACSF3	197322	N_Shelf	5'UTR;Body	PB_Bcell_normal PB_Bcell_RA PB_Bcell_SLE PB_LCL_normal PB_monocyte_CD PB_monocyte_HIVpos PB_monocyte_MG PB_monocyte_MS PB_monocyte_SLE PB_monocyte_tuberculosis PB_monocyte_UC PB_PMN_normal	12	PB_CD8T_CD	1
	cg01124420	EDAR	10913		1stExon;5'UTR	PB_Bcell_SLE PB_monocyte_CD PB_monocyte_HIVpos PB_monocyte_MS PB_monocyte_SLE PB_monocyte_tuberculosis PB_PMN_normal	7	PB_CD4T_CD PB_CD4T_GD PB_CD4T_JIA PB_CD4T_SLE PB_CD4T_UC	5
	cg01124546	DSCAML1	57453		Body	PB_Bcell_SLE PB_CD4T_SLE	2	PB_LCL_normal	1
	cg01124810	IFT88	8100	S_Shelf	5'UTR;Body	PB_Bcell_RA PB_Bcell_SLE PB_CD4T_CD PB_CD4T_GD PB_CD4T_JIA PB_CD4T_normal PB_CD4T_SLE PB_CD4T_UC PB_CD8T_CD PB_CD8T_GD PB_CD8T_normal PB_CD8T_UC PB_LCL_normal PB_monocyte_CD PB_monocyte_HIVpos PB_monocyte_MS PB_monocyte_SLE PB_monocyte_UC	18	PB_PMN_normal	1
	cg01127423					PB_Bcell_SLE PB_monocyte_CD PB_monocyte_HIVpos PB_monocyte_MS PB_monocyte_tuberculosis PB_monocyte_UC PB_PMN_normal	7	PB_LCL_normal	1
	cg01128574	MAD1L1	8379	N_Shore	Body	PB_CD4T_CD PB_CD4T_GD PB_CD4T_JIA PB_CD4T_SLE PB_CD4T_UC PB_CD8T_CD PB_CD8T_UC	7	PB_Bcell_normal PB_Bcell_RA PB_Bcell_SLE PB_monocyte_CD PB_monocyte_HIVpos PB_monocyte_MG PB_monocyte_MS PB_monocyte_SLE PB_monocyte_tuberculosis PB_monocyte_UC PB_PMN_normal	11
	cg01129847	C19orf35	374872	S_Shelf	5'UTR	PB_CD4T_CD PB_CD4T_GD PB_CD4T_JIA PB_CD4T_SLE PB_CD4T_UC PB_CD8T_CD PB_CD8T_UC	7	PB_Bcell_RA PB_Bcell_SLE PB_monocyte_CD PB_monocyte_HIVpos PB_monocyte_MG PB_monocyte_MS PB_monocyte_SLE PB_monocyte_tuberculosis PB_monocyte_UC PB_PMN_normal	10
	cg01132484	TBL1XR1	79718	S_Shore	TSS1500	PB_Bcell_SLE PB_monocyte_CD PB_monocyte_HIVpos PB_monocyte_MS PB_monocyte_SLE PB_monocyte_tuberculosis PB_monocyte_UC PB_PMN_normal	8	PB_CD4T_CD PB_CD4T_GD PB_CD4T_JIA PB_CD4T_SLE PB_CD4T_UC PB_CD8T_CD PB_CD8T_UC	7
	cg01135648	DCAF4L1	285429	N_Shore	TSS200	PB_Bcell_normal PB_Bcell_RA PB_Bcell_SLE PB_CD4T_CD PB_CD4T_GD PB_CD4T_JIA PB_CD4T_normal PB_CD4T_SLE PB_CD4T_UC PB_CD8T_CD PB_CD8T_GD PB_CD8T_UC PB_LCL_normal PB_monocyte_CD PB_monocyte_HIVpos PB_monocyte_MG PB_monocyte_MS PB_monocyte_SLE PB_monocyte_UC	19	PB_PMN_normal	1
	cg01137047	SERPINB6	5269	N_Shore	5'UTR	PB_CD4T_CD PB_CD4T_GD PB_CD4T_JIA PB_CD4T_SLE PB_CD4T_UC PB_CD8T_CD PB_CD8T_UC	7	PB_monocyte_CD PB_monocyte_HIVpos PB_monocyte_MG PB_monocyte_MS PB_monocyte_SLE PB_monocyte_tuberculosis PB_monocyte_UC PB_PMN_normal	8
	cg01138448	TRIM69	140691		1stExon;5'UTR	PB_monocyte_CD PB_monocyte_HIVpos PB_monocyte_MG PB_monocyte_MS PB_monocyte_SLE PB_monocyte_tuberculosis PB_monocyte_UC PB_PMN_normal	8	PB_CD8T_CD	1
	cg01138652	ARVCF	421	N_Shore	Body	PB_CD4T_GD PB_CD4T_SLE	2	PB_Bcell_SLE PB_monocyte_CD PB_monocyte_HIVpos PB_monocyte_MG PB_monocyte_MS PB_monocyte_SLE PB_monocyte_tuberculosis PB_monocyte_UC PB_PMN_normal	9
	cg01140006	GPR97	58870		TSS200	PB_Bcell_RA PB_Bcell_SLE PB_CD4T_CD PB_CD4T_JIA PB_CD4T_SLE PB_CD4T_UC PB_CD8T_UC PB_monocyte_CD PB_monocyte_MS PB_monocyte_SLE	10	PB_PMN_normal	1
	cg01140143	HLA-DPA1	3113		Body	PB_CD4T_CD PB_CD4T_GD PB_CD4T_JIA PB_CD4T_normal PB_CD4T_SLE PB_CD4T_UC	6	PB_Bcell_RA PB_Bcell_SLE PB_LCL_normal	3
	cg01140247	C10orf11	83938		Body	PB_Bcell_SLE PB_monocyte_CD PB_monocyte_HIVpos PB_monocyte_MG PB_monocyte_MS PB_monocyte_SLE PB_monocyte_UC PB_PMN_normal	8	PB_LCL_normal	1
	cg01140616					PB_CD4T_JIA PB_CD4T_SLE PB_monocyte_HIVpos PB_monocyte_MS PB_monocyte_tuberculosis PB_monocyte_UC PB_PMN_normal	7	PB_LCL_normal	1
	cg01140985	AP1G1	164	S_Shore	TSS1500	PB_CD4T_CD PB_CD4T_SLE PB_CD8T_CD PB_CD8T_GD PB_monocyte_CD PB_monocyte_HIVpos PB_monocyte_MG PB_monocyte_MS PB_monocyte_tuberculosis PB_PMN_normal	10	PB_LCL_normal	1
	cg01141413			N_Shore		PB_Bcell_SLE PB_CD4T_JIA PB_CD4T_SLE PB_monocyte_CD PB_monocyte_HIVpos PB_monocyte_MG PB_monocyte_MS PB_monocyte_normal PB_monocyte_SLE PB_monocyte_tuberculosis PB_monocyte_UC PB_PMN_normal	12	PB_LCL_normal	1
	cg01141459	HORMAD2	150280	Island	1stExon;5'UTR	PB_CD4T_GD	1	PB_Bcell_RA PB_Bcell_SLE PB_monocyte_CD PB_monocyte_HIVpos PB_monocyte_MG PB_monocyte_MS PB_monocyte_tuberculosis PB_monocyte_UC PB_PMN_normal	9
	cg01141721	SRC	6714	N_Shore	5'UTR	PB_Bcell_SLE PB_CD4T_CD PB_CD4T_GD PB_CD4T_JIA PB_CD4T_SLE PB_CD4T_UC PB_CD8T_CD PB_CD8T_GD PB_CD8T_UC	9	PB_monocyte_CD PB_monocyte_HIVpos PB_monocyte_MG PB_monocyte_MS PB_monocyte_SLE PB_monocyte_tuberculosis PB_monocyte_UC PB_PMN_normal	8
	cg01142676	FXYD2	486		TSS200;Body	PB_Bcell_RA PB_Bcell_SLE PB_CD4T_CD PB_CD4T_GD PB_CD4T_JIA PB_CD4T_SLE PB_CD4T_UC PB_CD8T_CD PB_CD8T_UC	9	PB_monocyte_CD PB_monocyte_HIVpos PB_monocyte_MG PB_monocyte_MS PB_monocyte_SLE PB_monocyte_tuberculosis PB_monocyte_UC PB_PMN_normal	8
	cg01143068	STARD9	57519		Body	PB_CD4T_CD PB_CD4T_GD PB_CD4T_JIA PB_CD4T_SLE PB_CD8T_CD PB_CD8T_GD PB_CD8T_UC	7	PB_monocyte_CD PB_monocyte_HIVpos PB_monocyte_MG PB_monocyte_SLE PB_monocyte_tuberculosis PB_monocyte_UC PB_PMN_normal	7
	cg01143547	CCND3	896		3'UTR	PB_CD4T_GD PB_CD4T_SLE PB_monocyte_CD PB_monocyte_HIVpos PB_monocyte_MG PB_monocyte_MS PB_monocyte_SLE PB_monocyte_tuberculosis PB_monocyte_UC PB_PMN_normal	10	PB_Bcell_SLE PB_CD8T_CD PB_CD8T_UC	3
	cg01145026	TTLL8	164714	S_Shore	Body	PB_Bcell_RA PB_Bcell_SLE PB_CD4T_CD PB_CD4T_GD PB_CD4T_JIA PB_CD4T_normal PB_CD4T_SLE PB_CD4T_UC PB_CD8T_CD PB_CD8T_GD PB_CD8T_UC PB_monocyte_CD PB_monocyte_HIVpos PB_monocyte_MG PB_monocyte_MS PB_monocyte_normal PB_monocyte_SLE PB_monocyte_UC PB_PMN_normal	19	PB_LCL_normal	1
	cg01148073	HSD17B2	3294		Body	PB_Bcell_RA PB_Bcell_SLE PB_CD4T_CD PB_CD4T_GD PB_CD4T_JIA PB_CD4T_SLE PB_CD4T_UC PB_CD8T_UC PB_monocyte_CD PB_monocyte_HIVpos PB_monocyte_MG PB_monocyte_MS PB_monocyte_normal PB_monocyte_SLE PB_monocyte_tuberculosis PB_monocyte_UC PB_PMN_normal	17	PB_LCL_normal	1
	cg01150105	NAALADL2	254827		Body	PB_Bcell_SLE PB_CD4T_SLE PB_CD8T_GD PB_monocyte_CD PB_monocyte_HIVpos PB_monocyte_MS PB_monocyte_SLE PB_monocyte_tuberculosis PB_monocyte_UC PB_PMN_normal	10	PB_LCL_normal	1
	cg01150799	HADH	3033		3'UTR	PB_monocyte_SLE	1	PB_Bcell_RA PB_Bcell_SLE PB_CD4T_CD PB_CD4T_JIA PB_CD4T_SLE PB_CD4T_UC PB_CD8T_CD	7
	cg01150918			S_Shelf		PB_Bcell_SLE PB_monocyte_CD PB_monocyte_HIVpos PB_monocyte_MG PB_monocyte_MS PB_monocyte_SLE PB_monocyte_tuberculosis PB_monocyte_UC PB_PMN_normal	9	PB_LCL_normal	1
	cg01151584	EHD1	10938		Body	PB_Bcell_SLE PB_monocyte_CD PB_monocyte_HIVpos PB_monocyte_MG PB_monocyte_MS PB_monocyte_SLE PB_monocyte_UC	7	PB_LCL_normal	1
	cg01154283	CRIM1	51232		Body	PB_Bcell_RA PB_Bcell_SLE PB_CD4T_CD PB_CD4T_GD PB_CD4T_JIA PB_CD4T_SLE PB_CD4T_UC PB_CD8T_CD PB_CD8T_GD PB_CD8T_UC	10	PB_monocyte_CD PB_monocyte_MG PB_monocyte_MS PB_monocyte_SLE PB_monocyte_tuberculosis PB_monocyte_UC PB_PMN_normal	7
	cg01154353	SERP2	387923		Body	PB_Bcell_normal PB_Bcell_RA PB_Bcell_SLE PB_CD4T_CD PB_CD4T_GD PB_CD4T_JIA PB_CD4T_SLE PB_CD4T_UC PB_CD8T_GD PB_monocyte_CD PB_monocyte_HIVpos PB_monocyte_MG PB_monocyte_MS PB_monocyte_normal PB_monocyte_SLE PB_monocyte_tuberculosis PB_monocyte_UC PB_PMN_normal	18	PB_LCL_normal	1
	cg01154505	FBLN7	129804	S_Shore	Body	PB_Bcell_RA PB_Bcell_SLE PB_CD8T_CD PB_CD8T_GD PB_CD8T_UC PB_LCL_normal PB_monocyte_CD PB_monocyte_HIVpos PB_monocyte_MG PB_monocyte_MS PB_monocyte_normal PB_monocyte_SLE PB_monocyte_tuberculosis PB_monocyte_UC PB_PMN_normal	15	PB_CD4T_CD PB_CD4T_JIA PB_CD4T_SLE PB_CD4T_UC	4
	cg01155092	TMEM100	55273		TSS1500	PB_CD4T_CD PB_CD4T_GD PB_CD4T_JIA PB_CD4T_SLE PB_CD4T_UC PB_CD8T_CD PB_CD8T_UC	7	PB_monocyte_CD PB_monocyte_MG PB_monocyte_MS PB_monocyte_SLE PB_monocyte_tuberculosis PB_monocyte_UC PB_PMN_normal	7
	cg01155497	PCDHA2;PCDHA1;PCDHA3;PCDHA4;PCDHA5	56146;56147;56145;56144;56143	Island	1stExon;Body	PB_Bcell_RA PB_Bcell_SLE PB_CD4T_GD PB_CD4T_SLE PB_LCL_normal	5	PB_monocyte_tuberculosis	1
	cg01156012	IRS2	8660		Body	PB_Bcell_normal PB_Bcell_RA PB_Bcell_SLE PB_CD4T_CD PB_CD4T_GD PB_CD4T_JIA PB_CD4T_SLE PB_CD4T_UC PB_CD8T_CD PB_CD8T_GD PB_CD8T_UC PB_monocyte_CD PB_monocyte_HIVpos PB_monocyte_MG PB_monocyte_MS PB_monocyte_normal PB_monocyte_SLE PB_monocyte_tuberculosis PB_monocyte_UC PB_PMN_normal	20	PB_LCL_normal	1
	cg01156249	MGRN1	23295		Body	PB_Bcell_RA PB_Bcell_SLE PB_LCL_normal	3	PB_CD4T_CD PB_CD4T_GD PB_CD4T_JIA PB_CD4T_normal PB_CD4T_SLE PB_CD4T_UC PB_CD8T_CD PB_CD8T_GD PB_monocyte_CD PB_monocyte_HIVpos PB_monocyte_MG PB_monocyte_MS PB_monocyte_normal PB_monocyte_SLE PB_monocyte_tuberculosis PB_monocyte_UC PB_PMN_normal	17
	cg01156892					PB_Bcell_SLE PB_monocyte_CD PB_monocyte_HIVpos PB_monocyte_MG PB_monocyte_SLE PB_monocyte_tuberculosis PB_PMN_normal	7	PB_LCL_normal	1
	cg01157650	COL23A1	91522		Body	PB_CD4T_CD PB_CD4T_GD PB_CD4T_JIA PB_CD4T_normal PB_CD4T_SLE PB_CD4T_UC PB_CD8T_CD PB_CD8T_GD PB_CD8T_normal PB_CD8T_UC PB_monocyte_CD PB_monocyte_HIVpos PB_monocyte_MG PB_monocyte_MS PB_monocyte_normal PB_monocyte_SLE PB_monocyte_tuberculosis PB_monocyte_UC PB_PMN_normal	19	PB_LCL_normal	1
	cg01157951	LTA	4049		5'UTR	PB_monocyte_CD PB_monocyte_HIVpos PB_monocyte_MG PB_monocyte_MS PB_monocyte_SLE PB_monocyte_UC PB_PMN_normal	7	PB_Bcell_RA PB_Bcell_SLE PB_CD4T_CD PB_CD4T_GD PB_CD4T_JIA PB_CD4T_SLE PB_CD4T_UC PB_CD8T_CD PB_CD8T_UC PB_LCL_normal	10
	cg01158527					PB_monocyte_CD PB_monocyte_MS PB_monocyte_tuberculosis PB_monocyte_UC PB_PMN_normal	5	PB_LCL_normal	1
	cg01160452	KCNK18	338567		1stExon	PB_Bcell_SLE PB_CD4T_CD PB_CD4T_GD PB_CD4T_JIA PB_CD4T_SLE PB_CD4T_UC PB_monocyte_CD PB_monocyte_HIVpos PB_monocyte_MG PB_monocyte_MS PB_monocyte_normal PB_monocyte_SLE PB_monocyte_tuberculosis PB_monocyte_UC PB_PMN_normal	15	PB_LCL_normal	1
	cg01164972	LOC389033	389033	N_Shore	Body	PB_Bcell_RA PB_Bcell_SLE PB_CD4T_CD PB_CD4T_GD PB_CD4T_JIA PB_CD4T_SLE PB_CD4T_UC PB_CD8T_CD PB_CD8T_UC PB_monocyte_CD PB_monocyte_HIVpos PB_monocyte_MG PB_monocyte_MS PB_monocyte_normal PB_monocyte_SLE PB_monocyte_tuberculosis PB_monocyte_UC PB_PMN_normal	18	PB_LCL_normal	1
	cg01165560			N_Shore		PB_Bcell_normal PB_Bcell_RA PB_Bcell_SLE PB_CD4T_CD PB_CD4T_GD PB_CD4T_JIA PB_CD4T_SLE PB_CD4T_UC PB_CD8T_GD PB_monocyte_CD PB_monocyte_HIVpos PB_monocyte_MG PB_monocyte_MS PB_monocyte_normal PB_monocyte_SLE PB_monocyte_tuberculosis PB_monocyte_UC PB_PMN_normal	18	PB_LCL_normal	1
	cg01165817	PCCA	5095		Body	PB_Bcell_SLE PB_monocyte_CD PB_monocyte_HIVpos PB_monocyte_MG PB_monocyte_MS PB_monocyte_SLE PB_monocyte_tuberculosis PB_monocyte_UC PB_PMN_normal	9	PB_CD4T_GD PB_CD4T_UC	2
	cg01165997					PB_Bcell_SLE PB_monocyte_CD PB_monocyte_HIVpos PB_monocyte_MG PB_monocyte_MS PB_monocyte_SLE PB_monocyte_tuberculosis PB_monocyte_UC PB_PMN_normal	9	PB_LCL_normal	1
	cg01166876					PB_Bcell_SLE PB_CD4T_SLE PB_monocyte_CD PB_monocyte_HIVpos PB_monocyte_MG PB_monocyte_MS PB_monocyte_tuberculosis PB_monocyte_UC PB_PMN_normal	9	PB_LCL_normal	1
	cg01167502			N_Shore		PB_CD4T_SLE	1	PB_monocyte_CD PB_monocyte_HIVpos PB_monocyte_MG PB_monocyte_MS PB_monocyte_SLE PB_monocyte_tuberculosis PB_monocyte_UC PB_PMN_normal	8
	cg01168584	EMILIN2	84034	N_Shelf	Body	PB_CD4T_CD PB_CD4T_GD PB_CD4T_SLE PB_CD4T_UC PB_CD8T_CD PB_CD8T_GD PB_CD8T_UC	7	PB_monocyte_CD PB_monocyte_HIVpos PB_monocyte_MG PB_monocyte_MS PB_monocyte_SLE PB_monocyte_tuberculosis PB_monocyte_UC PB_PMN_normal	8
	cg01170124	ISCU	23479		3'UTR	PB_monocyte_CD PB_monocyte_HIVpos PB_monocyte_MG PB_monocyte_MS PB_monocyte_SLE PB_monocyte_tuberculosis PB_monocyte_UC PB_PMN_normal	8	PB_CD4T_CD PB_CD4T_GD PB_CD4T_JIA PB_CD4T_SLE PB_CD4T_UC PB_CD8T_CD PB_CD8T_UC PB_LCL_normal	8
	cg01170196	C4orf31	79625		3'UTR	PB_monocyte_CD PB_monocyte_HIVpos PB_monocyte_MS PB_PMN_normal	4	PB_LCL_normal	1
	cg01175610	BCL2L14	79370		TSS200;5'UTR	PB_monocyte_CD PB_monocyte_MS PB_monocyte_SLE PB_monocyte_tuberculosis PB_PMN_normal	5	PB_CD4T_SLE PB_CD4T_UC	2
	cg01175832					PB_Bcell_SLE PB_CD4T_CD PB_CD4T_GD PB_CD4T_JIA PB_CD4T_normal PB_CD4T_SLE PB_CD4T_UC PB_CD8T_CD PB_CD8T_GD PB_CD8T_normal PB_CD8T_UC PB_monocyte_CD PB_monocyte_HIVpos PB_monocyte_MG PB_monocyte_MS PB_monocyte_normal PB_monocyte_SLE PB_monocyte_tuberculosis PB_monocyte_UC PB_PMN_normal	20	PB_LCL_normal	1
	cg01176028	ABCG1	9619	N_Shore	Body	PB_CD4T_SLE	1	PB_Bcell_normal PB_Bcell_RA PB_Bcell_SLE PB_CD8T_CD PB_CD8T_GD PB_LCL_normal PB_monocyte_CD PB_monocyte_HIVpos PB_monocyte_MG PB_monocyte_MS PB_monocyte_normal PB_monocyte_SLE PB_monocyte_tuberculosis PB_monocyte_UC PB_PMN_normal	15
	cg01176433					PB_CD4T_CD PB_CD4T_JIA PB_CD4T_UC PB_CD8T_UC	4	PB_monocyte_CD PB_monocyte_HIVpos PB_monocyte_MG PB_monocyte_MS PB_monocyte_SLE PB_monocyte_tuberculosis PB_monocyte_UC PB_PMN_normal	8
	cg01176949			S_Shelf		PB_monocyte_MG PB_monocyte_MS PB_monocyte_tuberculosis	3	PB_LCL_normal	1
	cg01177100	SRGAP3	9901	N_Shore	Body	PB_Bcell_RA PB_Bcell_SLE PB_CD4T_CD PB_CD4T_GD PB_CD4T_JIA PB_CD4T_SLE PB_CD4T_UC PB_CD8T_CD PB_CD8T_UC PB_LCL_normal	10	PB_monocyte_CD PB_monocyte_MG PB_monocyte_MS PB_monocyte_tuberculosis PB_monocyte_UC PB_PMN_normal	6
	cg01177709	COMMD8	54951	N_Shore	Body	PB_monocyte_MS	1	PB_CD4T_UC PB_CD8T_UC	2
	cg01178099					PB_CD4T_CD PB_CD4T_GD PB_CD4T_JIA PB_CD4T_SLE PB_CD4T_UC PB_CD8T_CD PB_CD8T_GD PB_CD8T_UC	8	PB_monocyte_CD PB_monocyte_HIVpos PB_monocyte_MG PB_monocyte_MS PB_monocyte_SLE PB_monocyte_tuberculosis PB_monocyte_UC PB_PMN_normal	8
	cg01178710					PB_Bcell_SLE PB_CD4T_CD PB_CD4T_GD PB_CD4T_SLE PB_CD4T_UC PB_CD8T_GD PB_monocyte_CD PB_monocyte_HIVpos PB_monocyte_MG PB_monocyte_MS PB_monocyte_SLE PB_monocyte_tuberculosis PB_monocyte_UC PB_PMN_normal	14	PB_LCL_normal	1
	cg01178899	CXCR6;FYCO1	10663;79443		5'UTR;Body	PB_Bcell_normal PB_Bcell_RA PB_Bcell_SLE PB_LCL_normal PB_monocyte_CD PB_monocyte_HIVpos PB_monocyte_MG PB_monocyte_MS PB_monocyte_SLE PB_monocyte_tuberculosis PB_monocyte_UC PB_PMN_normal	12	PB_CD4T_CD PB_CD4T_JIA PB_CD4T_SLE PB_CD4T_UC	4
	cg01179256	CHST11	50515		Body	PB_Bcell_normal PB_Bcell_RA PB_Bcell_SLE PB_LCL_normal PB_monocyte_CD PB_monocyte_HIVpos PB_monocyte_MG PB_monocyte_MS PB_monocyte_SLE PB_monocyte_tuberculosis PB_monocyte_UC PB_PMN_normal	12	PB_CD4T_CD PB_CD4T_GD PB_CD4T_JIA PB_CD4T_SLE PB_CD4T_UC	5
	cg01180628	BHLHE40	8553	N_Shore	Body	PB_Bcell_SLE PB_CD4T_SLE PB_monocyte_MS PB_monocyte_SLE	4	PB_LCL_normal	1
	cg01182455			N_Shore		PB_Bcell_RA PB_Bcell_SLE PB_monocyte_CD PB_monocyte_HIVpos PB_monocyte_MG PB_monocyte_MS PB_monocyte_SLE	7	PB_CD4T_CD PB_CD4T_GD PB_CD4T_JIA PB_CD4T_SLE PB_CD4T_UC PB_CD8T_CD PB_CD8T_UC	7
	cg01182697	C1orf83;TMEM59	127428;9528	S_Shore	TSS1500;Body	PB_CD4T_GD PB_CD4T_JIA PB_CD4T_SLE PB_CD4T_UC PB_CD8T_CD	5	PB_Bcell_SLE PB_monocyte_CD PB_monocyte_HIVpos PB_monocyte_MG PB_monocyte_MS PB_monocyte_SLE PB_monocyte_tuberculosis PB_monocyte_UC PB_PMN_normal	9
	cg01183510	IRAK3	11213	N_Shore	TSS1500	PB_Bcell_RA PB_Bcell_SLE PB_CD4T_CD PB_CD4T_GD PB_CD4T_JIA PB_CD4T_SLE PB_CD4T_UC PB_CD8T_CD PB_CD8T_UC	9	PB_monocyte_CD PB_monocyte_HIVpos PB_monocyte_MG PB_monocyte_MS PB_monocyte_SLE PB_monocyte_tuberculosis PB_monocyte_UC PB_PMN_normal	8
	cg01185573					PB_Bcell_SLE PB_CD4T_SLE PB_monocyte_CD PB_monocyte_HIVpos PB_monocyte_MG PB_monocyte_MS PB_monocyte_SLE PB_monocyte_tuberculosis PB_monocyte_UC PB_PMN_normal	10	PB_LCL_normal	1
	cg01188314					PB_Bcell_normal PB_Bcell_RA PB_Bcell_SLE PB_CD8T_GD PB_LCL_normal PB_monocyte_CD PB_monocyte_HIVpos PB_monocyte_MG PB_monocyte_MS PB_monocyte_SLE PB_monocyte_tuberculosis PB_monocyte_UC PB_PMN_normal	13	PB_CD4T_CD PB_CD4T_JIA PB_CD4T_SLE PB_CD4T_UC	4
	cg01188914	PPM1F	9647	N_Shore	5'UTR	PB_CD4T_CD PB_CD4T_GD PB_CD4T_JIA PB_CD4T_normal PB_CD4T_SLE PB_CD4T_UC PB_CD8T_CD PB_CD8T_GD PB_CD8T_UC	9	PB_monocyte_CD PB_monocyte_MG PB_monocyte_tuberculosis PB_PMN_normal	4
	cg01190276	THRB	7068		5'UTR	PB_Bcell_normal PB_Bcell_RA PB_Bcell_SLE PB_CD4T_CD PB_CD4T_GD PB_CD4T_SLE PB_CD4T_UC PB_CD8T_GD PB_monocyte_CD PB_monocyte_HIVpos PB_monocyte_MG PB_monocyte_MS PB_monocyte_normal PB_monocyte_SLE PB_monocyte_tuberculosis PB_monocyte_UC PB_PMN_normal	17	PB_LCL_normal	1
	cg01190800			N_Shore		PB_Bcell_SLE PB_CD4T_CD PB_CD4T_GD PB_CD4T_JIA PB_CD4T_SLE PB_CD4T_UC PB_CD8T_CD PB_monocyte_CD PB_monocyte_HIVpos PB_monocyte_MG PB_monocyte_MS PB_monocyte_SLE PB_monocyte_tuberculosis PB_monocyte_UC PB_PMN_normal	15	PB_LCL_normal	1
	cg01194336	IRAK3	11213		Body	PB_Bcell_SLE PB_CD4T_SLE PB_CD8T_CD	3	PB_monocyte_CD PB_monocyte_MG PB_monocyte_SLE PB_monocyte_tuberculosis PB_monocyte_UC PB_PMN_normal	6
	cg01196079	PRDM16	63976	N_Shore	Body	PB_Bcell_SLE PB_monocyte_CD PB_monocyte_HIVpos PB_monocyte_MG PB_monocyte_MS PB_monocyte_SLE PB_monocyte_tuberculosis PB_monocyte_UC PB_PMN_normal	9	PB_LCL_normal	1
	cg01197156	PCOLCE;FBXO24	5118;26261	N_Shelf	TSS1500;Body	PB_Bcell_normal PB_Bcell_RA PB_Bcell_SLE PB_CD4T_CD PB_CD4T_GD PB_CD4T_JIA PB_CD4T_SLE PB_CD4T_UC PB_monocyte_CD PB_monocyte_HIVpos PB_monocyte_MG PB_monocyte_MS PB_monocyte_normal PB_monocyte_SLE PB_monocyte_UC PB_PMN_normal	16	PB_LCL_normal	1
	cg01199327	CD82	3732		Body	PB_CD4T_CD PB_CD4T_GD PB_CD4T_JIA PB_CD4T_normal PB_CD4T_SLE PB_CD4T_UC PB_CD8T_CD PB_CD8T_GD PB_CD8T_normal PB_CD8T_UC PB_monocyte_CD PB_monocyte_HIVpos PB_monocyte_MG PB_monocyte_MS PB_monocyte_SLE PB_monocyte_tuberculosis PB_monocyte_UC PB_PMN_normal	18	PB_Bcell_RA PB_Bcell_SLE	2
	cg01200021			N_Shore		PB_Bcell_RA PB_Bcell_SLE PB_monocyte_CD PB_monocyte_HIVpos PB_monocyte_MG PB_monocyte_MS PB_monocyte_SLE PB_monocyte_UC PB_PMN_normal	9	PB_CD4T_CD PB_CD4T_GD PB_CD4T_JIA PB_CD4T_SLE PB_CD4T_UC PB_CD8T_CD PB_CD8T_UC	7
	cg01200264	MIR654;MIR376B;MIR376C;MIR376A2	724024;574435;442913;664615		TSS1500	PB_Bcell_SLE PB_CD4T_CD PB_CD4T_GD PB_CD4T_JIA PB_CD4T_SLE PB_CD4T_UC PB_CD8T_GD PB_CD8T_UC PB_monocyte_CD PB_monocyte_HIVpos PB_monocyte_MG PB_monocyte_MS PB_monocyte_normal PB_monocyte_SLE PB_monocyte_tuberculosis PB_monocyte_UC PB_PMN_normal	17	PB_LCL_normal	1
	cg01200442			N_Shore		PB_Bcell_SLE	1	PB_CD4T_SLE	1
	cg01201215	ATOX1	475	N_Shore	Body	PB_Bcell_normal PB_Bcell_RA PB_Bcell_SLE PB_CD4T_CD PB_CD4T_GD PB_CD4T_JIA PB_CD4T_normal PB_CD4T_SLE PB_CD4T_UC PB_CD8T_CD PB_CD8T_GD PB_CD8T_normal PB_CD8T_UC PB_monocyte_CD PB_monocyte_HIVpos PB_monocyte_MG PB_monocyte_MS PB_monocyte_normal PB_monocyte_SLE PB_monocyte_tuberculosis PB_monocyte_UC PB_PMN_normal	22	PB_LCL_normal	1
	cg01201744	HMGCR	3156		Body	PB_Bcell_SLE PB_CD4T_SLE	2	PB_CD4T_CD PB_CD8T_CD PB_monocyte_CD	3
	cg01203136			N_Shore		PB_Bcell_normal PB_Bcell_RA PB_Bcell_SLE PB_CD4T_SLE PB_monocyte_CD PB_monocyte_HIVpos PB_monocyte_MG PB_monocyte_MS PB_monocyte_SLE PB_monocyte_UC PB_PMN_normal	11	PB_LCL_normal	1
	cg01203550	MYH7	4625		TSS200	PB_Bcell_normal PB_Bcell_RA PB_Bcell_SLE PB_CD4T_CD PB_CD4T_GD PB_CD4T_JIA PB_CD4T_SLE PB_CD4T_UC PB_CD8T_CD PB_CD8T_GD PB_monocyte_CD PB_monocyte_HIVpos PB_monocyte_MG PB_monocyte_MS PB_monocyte_normal PB_monocyte_SLE PB_monocyte_UC PB_PMN_normal	18	PB_LCL_normal	1
	cg01204305	AMIGO3;RNF123	386724;63891	Island	1stExon;Body	PB_Bcell_SLE	1	PB_monocyte_MS	1
	cg01204844			N_Shelf		PB_Bcell_normal PB_Bcell_SLE PB_CD4T_CD PB_CD4T_GD PB_CD4T_SLE PB_CD8T_CD PB_CD8T_GD PB_CD8T_UC	8	PB_monocyte_CD PB_monocyte_SLE PB_monocyte_tuberculosis PB_monocyte_UC	4
	cg01204911	ARHGAP26	23092		Body	PB_Bcell_RA PB_Bcell_SLE PB_CD4T_CD PB_CD4T_GD PB_CD4T_JIA PB_CD4T_SLE PB_CD4T_UC PB_CD8T_CD PB_CD8T_GD PB_CD8T_UC	10	PB_monocyte_CD PB_monocyte_MG PB_monocyte_MS PB_monocyte_SLE PB_monocyte_tuberculosis	5
	cg01205058			S_Shore		PB_CD4T_CD PB_CD4T_GD PB_CD4T_JIA PB_CD4T_normal PB_CD4T_SLE PB_CD4T_UC PB_CD8T_CD PB_CD8T_GD PB_monocyte_HIVpos PB_monocyte_SLE PB_monocyte_tuberculosis PB_PMN_normal	12	PB_LCL_normal	1
	cg01205165	ETNK2	55224	N_Shore	Body	PB_Bcell_normal PB_Bcell_RA PB_Bcell_SLE PB_CD4T_CD PB_CD4T_GD PB_CD4T_JIA PB_CD4T_normal PB_CD4T_SLE PB_CD4T_UC PB_CD8T_CD PB_CD8T_GD PB_CD8T_normal PB_CD8T_UC PB_monocyte_CD PB_monocyte_HIVpos PB_monocyte_MG PB_monocyte_MS PB_monocyte_normal PB_monocyte_SLE PB_monocyte_tuberculosis PB_monocyte_UC PB_PMN_normal	22	PB_LCL_normal	1
	cg01206944	ATP10A	57194		Body	PB_Bcell_SLE PB_CD4T_GD PB_CD4T_JIA PB_CD4T_SLE PB_monocyte_CD PB_monocyte_HIVpos PB_monocyte_MG PB_monocyte_MS PB_monocyte_SLE PB_monocyte_tuberculosis PB_monocyte_UC PB_PMN_normal	12	PB_LCL_normal	1
	cg01207916	MIR184	406960		TSS1500	PB_Bcell_SLE PB_CD4T_CD PB_CD4T_GD PB_CD4T_JIA PB_CD4T_SLE PB_monocyte_CD PB_monocyte_HIVpos PB_monocyte_MS PB_monocyte_SLE PB_monocyte_tuberculosis PB_monocyte_UC PB_PMN_normal	12	PB_LCL_normal	1
	cg01208318			N_Shelf		PB_CD4T_GD PB_CD4T_SLE PB_CD8T_CD PB_CD8T_UC	4	PB_Bcell_normal PB_Bcell_RA PB_Bcell_SLE PB_LCL_normal PB_monocyte_CD PB_monocyte_HIVpos PB_monocyte_MG PB_monocyte_MS PB_monocyte_SLE PB_monocyte_tuberculosis PB_monocyte_UC	11
	cg01209756			Island		PB_Bcell_SLE PB_LCL_normal	2	PB_monocyte_MG	1
	cg01210589	FOXN3	1112		5'UTR	PB_CD4T_CD PB_CD4T_GD PB_CD4T_SLE PB_CD4T_UC PB_CD8T_CD PB_CD8T_UC	6	PB_monocyte_MG	1
	cg01211097	USP10	9100	N_Shore	TSS1500	PB_CD4T_CD PB_CD4T_GD PB_CD4T_JIA PB_CD4T_SLE PB_CD4T_UC PB_CD8T_CD PB_CD8T_GD PB_CD8T_UC	8	PB_monocyte_CD PB_monocyte_MG PB_monocyte_MS PB_monocyte_tuberculosis PB_monocyte_UC PB_PMN_normal	6
	cg01211396	DHX16	8449		Body	PB_Bcell_normal PB_Bcell_RA PB_Bcell_SLE PB_CD4T_CD PB_CD4T_GD PB_CD4T_JIA PB_CD4T_SLE PB_CD4T_UC PB_CD8T_CD PB_CD8T_GD PB_CD8T_UC PB_LCL_normal	12	PB_monocyte_CD PB_monocyte_MG PB_monocyte_MS PB_monocyte_SLE PB_monocyte_tuberculosis PB_monocyte_UC PB_PMN_normal	7
	cg01211763	NTM	50863		Body	PB_Bcell_normal PB_Bcell_RA PB_Bcell_SLE PB_CD4T_CD PB_CD4T_GD PB_CD4T_JIA PB_CD4T_SLE PB_CD4T_UC PB_CD8T_CD PB_CD8T_GD PB_monocyte_CD PB_monocyte_HIVpos PB_monocyte_MG PB_monocyte_MS PB_monocyte_normal PB_monocyte_SLE PB_monocyte_tuberculosis PB_monocyte_UC PB_PMN_normal	19	PB_LCL_normal	1
	cg01213645	HECW1	23072		Body	PB_Bcell_SLE PB_CD4T_CD PB_CD4T_GD PB_CD4T_normal PB_CD4T_SLE PB_CD4T_UC PB_CD8T_CD PB_CD8T_GD PB_CD8T_normal PB_CD8T_UC PB_monocyte_CD PB_monocyte_HIVpos PB_monocyte_MG PB_monocyte_MS PB_monocyte_SLE PB_monocyte_tuberculosis PB_monocyte_UC	17	PB_LCL_normal	1
	cg01214384					PB_Bcell_SLE PB_CD4T_GD PB_CD4T_SLE PB_monocyte_CD PB_monocyte_HIVpos PB_monocyte_MG PB_monocyte_MS PB_monocyte_normal PB_monocyte_SLE PB_monocyte_tuberculosis PB_monocyte_UC PB_PMN_normal	12	PB_LCL_normal	1
	cg01215343			Island		PB_LCL_normal PB_monocyte_HIVpos	2	PB_monocyte_MG	1
	cg01217984	HOXA2	3199	Island	TSS1500	PB_Bcell_SLE PB_CD4T_GD PB_CD4T_SLE	3	PB_monocyte_tuberculosis	1
	cg01218206	SIK3	23387		Body	PB_monocyte_CD PB_monocyte_HIVpos PB_monocyte_MS PB_monocyte_SLE PB_monocyte_tuberculosis PB_monocyte_UC PB_PMN_normal	7	PB_Bcell_RA PB_Bcell_SLE PB_LCL_normal	3
	cg01218350	MAP2	4133		5'UTR	PB_Bcell_normal PB_Bcell_RA PB_Bcell_SLE PB_CD4T_CD PB_CD4T_GD PB_CD4T_JIA PB_CD4T_SLE PB_CD4T_UC PB_CD8T_CD PB_CD8T_GD PB_monocyte_CD PB_monocyte_HIVpos PB_monocyte_MG PB_monocyte_MS PB_monocyte_normal PB_monocyte_SLE PB_monocyte_tuberculosis PB_monocyte_UC PB_PMN_normal	19	PB_LCL_normal	1
	cg01219426	MAML2	84441		Body	PB_monocyte_MS PB_monocyte_SLE	2	PB_Bcell_RA PB_Bcell_SLE PB_CD4T_CD PB_CD4T_GD PB_CD4T_JIA PB_CD4T_SLE PB_CD4T_UC PB_CD8T_CD PB_CD8T_GD PB_CD8T_UC PB_LCL_normal	11
	cg01219924	FLJ90757	440465	N_Shore	Body	PB_Bcell_normal PB_Bcell_RA PB_Bcell_SLE PB_CD4T_CD PB_CD4T_GD PB_CD4T_JIA PB_CD4T_SLE PB_CD4T_UC PB_CD8T_CD PB_CD8T_GD PB_CD8T_UC	11	PB_monocyte_CD PB_monocyte_MG PB_monocyte_UC	3
	cg01220513	SH3KBP1	30011	N_Shelf	Body	PB_CD4T_SLE PB_monocyte_CD PB_monocyte_HIVpos PB_monocyte_MS PB_monocyte_SLE PB_monocyte_tuberculosis PB_monocyte_UC PB_PMN_normal	8	PB_LCL_normal	1
	cg01220564	DDC	1644		1stExon;5'UTR	PB_Bcell_RA PB_Bcell_SLE PB_CD4T_SLE PB_CD4T_UC PB_monocyte_CD PB_monocyte_HIVpos PB_monocyte_MG PB_monocyte_MS PB_monocyte_normal PB_monocyte_SLE PB_monocyte_tuberculosis PB_monocyte_UC PB_PMN_normal	13	PB_LCL_normal	1
	cg01223011	KIAA1257	57501	S_Shore	TSS1500	PB_Bcell_RA PB_Bcell_SLE PB_monocyte_CD PB_monocyte_HIVpos PB_monocyte_MG PB_monocyte_MS PB_monocyte_SLE PB_monocyte_UC PB_PMN_normal	9	PB_CD4T_CD PB_CD4T_JIA PB_CD4T_SLE PB_CD4T_UC PB_CD8T_CD PB_CD8T_UC	6
	cg01223336			Island		PB_Bcell_SLE PB_CD4T_SLE PB_monocyte_CD PB_monocyte_MS PB_monocyte_SLE	5	PB_LCL_normal	1
	cg01224563			S_Shelf		PB_Bcell_RA PB_Bcell_SLE PB_CD4T_CD PB_CD4T_GD PB_CD4T_SLE PB_CD4T_UC PB_CD8T_CD PB_monocyte_CD PB_monocyte_HIVpos PB_monocyte_MG PB_monocyte_MS PB_monocyte_SLE PB_monocyte_tuberculosis PB_monocyte_UC PB_PMN_normal	15	PB_LCL_normal	1
	cg01225779	SQSTM1	8878	S_Shelf	5'UTR	PB_Bcell_normal PB_Bcell_RA PB_Bcell_SLE PB_CD4T_CD PB_CD4T_GD PB_CD4T_JIA PB_CD4T_SLE PB_CD4T_UC PB_CD8T_CD PB_CD8T_GD PB_CD8T_UC PB_LCL_normal	12	PB_monocyte_CD PB_monocyte_MG PB_monocyte_MS PB_monocyte_SLE	4
	cg01226748	PXMP2	5827		Body	PB_Bcell_SLE PB_CD4T_JIA PB_CD4T_SLE PB_CD8T_CD	4	PB_monocyte_CD PB_monocyte_MG PB_monocyte_MS PB_monocyte_tuberculosis PB_monocyte_UC PB_PMN_normal	6
	cg01229658					PB_Bcell_RA PB_Bcell_SLE PB_CD4T_CD PB_CD4T_GD PB_CD4T_JIA PB_CD4T_SLE PB_CD4T_UC PB_CD8T_CD PB_CD8T_UC	9	PB_monocyte_CD PB_monocyte_MG PB_monocyte_MS PB_monocyte_SLE PB_monocyte_tuberculosis PB_monocyte_UC PB_PMN_normal	7
	cg01229865	ATP11A	23250		Body	PB_CD4T_GD PB_CD4T_SLE	2	PB_Bcell_SLE PB_monocyte_CD PB_monocyte_HIVpos PB_monocyte_MG PB_monocyte_MS PB_monocyte_SLE PB_monocyte_tuberculosis PB_monocyte_UC PB_PMN_normal	9
	cg01230386	GOLGA3	2802		Body	PB_Bcell_RA PB_Bcell_SLE PB_CD8T_GD PB_monocyte_CD PB_monocyte_HIVpos PB_monocyte_MG PB_monocyte_MS PB_monocyte_SLE PB_monocyte_tuberculosis PB_monocyte_UC PB_PMN_normal	11	PB_CD4T_JIA PB_CD4T_UC	2
	cg01231183			S_Shelf		PB_CD4T_CD PB_CD4T_GD PB_CD4T_JIA PB_CD4T_SLE PB_CD4T_UC PB_CD8T_CD PB_CD8T_UC	7	PB_Bcell_normal PB_Bcell_RA PB_Bcell_SLE PB_LCL_normal PB_monocyte_CD PB_monocyte_HIVpos PB_monocyte_MG PB_monocyte_MS PB_monocyte_SLE PB_monocyte_tuberculosis PB_monocyte_UC PB_PMN_normal	12
	cg01231381	SESTD1	91404	S_Shore	TSS1500	PB_Bcell_normal PB_Bcell_RA PB_Bcell_SLE PB_CD4T_CD PB_CD4T_GD PB_CD4T_JIA PB_CD4T_SLE PB_CD4T_UC PB_CD8T_CD PB_CD8T_GD PB_CD8T_UC PB_LCL_normal	12	PB_monocyte_CD PB_monocyte_HIVpos PB_monocyte_MG PB_monocyte_MS PB_monocyte_SLE PB_monocyte_tuberculosis PB_monocyte_UC PB_PMN_normal	8
	cg01232717	TCEB1	6921		Body	PB_Bcell_SLE PB_CD4T_CD PB_CD4T_GD PB_CD4T_JIA PB_CD4T_SLE PB_CD4T_UC PB_CD8T_CD PB_CD8T_GD PB_LCL_normal PB_monocyte_CD PB_monocyte_HIVpos PB_monocyte_MS PB_monocyte_SLE	13	PB_PMN_normal	1
	cg01232748	CHIC2	26511	N_Shore	Body	PB_Bcell_normal PB_Bcell_RA PB_Bcell_SLE PB_LCL_normal PB_monocyte_CD PB_monocyte_HIVpos PB_monocyte_MS PB_monocyte_SLE	8	PB_PMN_normal	1
	cg01233025			N_Shelf		PB_Bcell_SLE PB_CD4T_SLE PB_CD4T_UC PB_monocyte_CD PB_monocyte_HIVpos PB_monocyte_MG PB_monocyte_MS PB_monocyte_normal PB_monocyte_SLE PB_monocyte_tuberculosis PB_monocyte_UC PB_PMN_normal	12	PB_LCL_normal	1
	cg01233897					PB_CD4T_CD PB_CD4T_GD PB_CD4T_JIA PB_CD4T_SLE PB_CD4T_UC	5	PB_Bcell_normal PB_Bcell_RA PB_Bcell_SLE PB_LCL_normal PB_monocyte_CD PB_monocyte_HIVpos PB_monocyte_MG PB_monocyte_MS PB_monocyte_SLE PB_monocyte_tuberculosis PB_monocyte_UC PB_PMN_normal	12
	cg01233934	PRDM13	59336	N_Shore	Body	PB_CD4T_GD	1	PB_monocyte_MG PB_monocyte_tuberculosis	2
	cg01234420	LOC150381	150381	N_Shelf	Body	PB_CD4T_GD PB_CD4T_JIA PB_CD4T_SLE PB_CD4T_UC PB_CD8T_CD PB_CD8T_GD PB_CD8T_UC	7	PB_monocyte_CD PB_monocyte_MG PB_monocyte_UC	3
	cg01235172	PTPRN2	5799	N_Shelf	Body	PB_Bcell_SLE PB_monocyte_CD PB_monocyte_HIVpos PB_monocyte_MG PB_monocyte_MS PB_monocyte_SLE PB_monocyte_tuberculosis PB_monocyte_UC PB_PMN_normal	9	PB_CD4T_UC	1
	cg01238435					PB_CD4T_CD PB_CD4T_GD PB_CD4T_JIA PB_CD4T_SLE PB_CD4T_UC PB_CD8T_UC	6	PB_monocyte_CD PB_monocyte_MG PB_monocyte_tuberculosis PB_monocyte_UC	4
	cg01238991	C8orf47	203111	N_Shore	TSS1500	PB_CD4T_CD PB_CD4T_GD PB_CD4T_SLE PB_CD4T_UC	4	PB_monocyte_MG PB_monocyte_tuberculosis	2
	cg01240931	APC	324		5'UTR	PB_CD4T_UC	1	PB_Bcell_SLE PB_monocyte_CD PB_monocyte_MG PB_monocyte_SLE PB_monocyte_tuberculosis PB_monocyte_UC PB_PMN_normal	7
	cg01241007			N_Shore		PB_CD4T_CD PB_CD4T_GD PB_CD4T_JIA PB_CD4T_SLE PB_CD4T_UC	5	PB_monocyte_tuberculosis	1
	cg01241390	RNU5E;RNU5D;ZCCHC9	26829;26830;84240	N_Shore	TSS1500;Body	PB_Bcell_normal PB_Bcell_RA PB_Bcell_SLE PB_CD4T_CD PB_CD4T_GD PB_CD4T_JIA PB_CD4T_SLE PB_CD4T_UC PB_CD8T_CD PB_CD8T_GD PB_CD8T_UC PB_monocyte_CD PB_monocyte_HIVpos PB_monocyte_MS	14	PB_PMN_normal	1
	cg01244520					PB_Bcell_SLE PB_CD4T_SLE PB_monocyte_CD PB_monocyte_HIVpos PB_monocyte_MS PB_monocyte_tuberculosis PB_PMN_normal	7	PB_LCL_normal	1
	cg01245155	PARD3B	117583		Body	PB_Bcell_SLE PB_CD4T_CD PB_CD4T_GD PB_CD4T_JIA PB_CD4T_SLE PB_CD4T_UC PB_monocyte_CD PB_monocyte_HIVpos PB_monocyte_MG PB_monocyte_MS PB_monocyte_normal PB_monocyte_SLE PB_monocyte_tuberculosis PB_monocyte_UC PB_PMN_normal	15	PB_LCL_normal	1
	cg01246390			Island		PB_CD4T_SLE PB_PMN_normal	2	PB_monocyte_UC	1
	cg01247693	NPAS2	4862		5'UTR	PB_Bcell_RA PB_Bcell_SLE PB_CD4T_CD PB_CD4T_GD PB_CD4T_JIA PB_CD4T_SLE PB_CD4T_UC PB_monocyte_CD PB_monocyte_HIVpos PB_monocyte_MG PB_monocyte_MS PB_monocyte_normal PB_monocyte_SLE PB_monocyte_tuberculosis PB_monocyte_UC PB_PMN_normal	16	PB_LCL_normal	1
	cg01248426	ATP6V0D2	245972		1stExon;5'UTR	PB_Bcell_normal PB_Bcell_RA PB_Bcell_SLE PB_CD4T_CD PB_CD4T_GD PB_CD4T_JIA PB_CD4T_SLE PB_CD4T_UC PB_CD8T_UC PB_monocyte_CD PB_monocyte_HIVpos PB_monocyte_MG PB_monocyte_MS PB_monocyte_SLE PB_monocyte_tuberculosis PB_monocyte_UC PB_PMN_normal	17	PB_LCL_normal	1
	cg01249544	CTNNA3	29119		Body	PB_Bcell_RA PB_Bcell_SLE PB_monocyte_CD PB_monocyte_HIVpos PB_monocyte_MG PB_monocyte_MS PB_monocyte_SLE PB_monocyte_tuberculosis PB_monocyte_UC PB_PMN_normal	10	PB_CD4T_CD PB_CD4T_GD PB_CD4T_JIA PB_CD4T_UC PB_CD8T_CD	5
	cg01250845	RAB30	27314		Body	PB_Bcell_SLE PB_CD4T_CD PB_CD4T_GD PB_CD4T_JIA PB_CD4T_SLE PB_CD4T_UC PB_CD8T_GD PB_CD8T_normal PB_CD8T_UC PB_monocyte_CD PB_monocyte_HIVpos PB_monocyte_MS PB_monocyte_normal PB_monocyte_SLE PB_monocyte_UC PB_PMN_normal	16	PB_LCL_normal	1
	cg01252023	CORO1B	57175	S_Shelf	Body	PB_Bcell_RA PB_Bcell_SLE PB_LCL_normal	3	PB_CD4T_CD PB_CD4T_GD PB_CD4T_SLE PB_CD4T_UC	4
	cg01252496	USE1	55850	S_Shore	Body	PB_Bcell_SLE PB_CD4T_CD PB_CD4T_GD PB_CD4T_JIA PB_CD4T_SLE PB_CD8T_CD	6	PB_monocyte_MG PB_monocyte_UC	2
	cg01253753	CLEC4D	338339		1stExon;5'UTR	PB_Bcell_normal PB_Bcell_RA PB_Bcell_SLE PB_CD4T_CD PB_CD4T_GD PB_CD4T_JIA PB_CD4T_SLE PB_CD4T_UC PB_CD8T_CD PB_CD8T_GD PB_LCL_normal	11	PB_monocyte_CD PB_monocyte_MG PB_monocyte_MS PB_monocyte_SLE PB_monocyte_tuberculosis PB_monocyte_UC PB_PMN_normal	7
	cg01256139	RBMS1	5937		Body	PB_Bcell_SLE PB_CD4T_CD PB_CD4T_GD PB_CD4T_JIA PB_CD4T_SLE PB_CD4T_UC PB_CD8T_CD	7	PB_monocyte_CD PB_monocyte_HIVpos PB_monocyte_MG PB_monocyte_MS PB_monocyte_SLE PB_monocyte_tuberculosis PB_monocyte_UC PB_PMN_normal	8
	cg01256165	OPRL1;C20orf201	4987;198437	N_Shore	TSS1500;5'UTR	PB_Bcell_SLE PB_CD4T_JIA PB_CD4T_SLE	3	PB_LCL_normal PB_monocyte_CD PB_monocyte_UC	3
	cg01256260			S_Shelf		PB_Bcell_SLE PB_CD4T_JIA PB_CD4T_SLE	3	PB_LCL_normal	1
	cg01256444					PB_Bcell_SLE PB_CD4T_SLE PB_monocyte_CD PB_monocyte_HIVpos PB_monocyte_MS PB_monocyte_SLE PB_monocyte_tuberculosis PB_PMN_normal	8	PB_LCL_normal	1
	cg01257194	ALAD	210	N_Shore	5'UTR	PB_Bcell_RA PB_Bcell_SLE PB_CD4T_CD PB_CD4T_GD PB_CD4T_JIA PB_CD4T_SLE PB_CD4T_UC PB_CD8T_CD PB_CD8T_UC	9	PB_monocyte_CD PB_monocyte_tuberculosis PB_monocyte_UC PB_PMN_normal	4
	cg01260502	GIMAP7	168537		Body	PB_Bcell_normal PB_Bcell_RA PB_Bcell_SLE PB_LCL_normal PB_monocyte_CD PB_monocyte_HIVpos PB_monocyte_MG PB_monocyte_MS PB_monocyte_SLE PB_monocyte_tuberculosis PB_monocyte_UC PB_PMN_normal	12	PB_CD4T_JIA	1
	cg01261013	MORC3	23515	N_Shore	TSS1500	PB_Bcell_RA PB_Bcell_SLE PB_CD4T_CD PB_CD4T_GD PB_CD4T_JIA PB_CD4T_SLE PB_CD4T_UC PB_CD8T_CD PB_CD8T_GD PB_CD8T_UC PB_LCL_normal	11	PB_monocyte_CD PB_monocyte_MG PB_monocyte_MS PB_monocyte_SLE PB_monocyte_tuberculosis PB_monocyte_UC PB_PMN_normal	7
	cg01261194	PRDM16	63976	N_Shore	Body	PB_CD4T_JIA PB_CD4T_SLE PB_CD4T_UC	3	PB_Bcell_RA PB_LCL_normal PB_monocyte_CD PB_monocyte_HIVpos PB_monocyte_MG PB_monocyte_tuberculosis PB_PMN_normal	7
	cg01263574	TMEM8C	389827		TSS1500	PB_Bcell_SLE PB_CD4T_SLE PB_monocyte_CD PB_monocyte_HIVpos PB_monocyte_MG PB_monocyte_MS PB_monocyte_normal PB_monocyte_SLE PB_monocyte_tuberculosis PB_monocyte_UC PB_PMN_normal	11	PB_LCL_normal	1
	cg01264963	OR10G4	390264		TSS1500	PB_Bcell_SLE PB_monocyte_CD PB_monocyte_HIVpos PB_monocyte_MG PB_monocyte_MS PB_monocyte_SLE PB_monocyte_tuberculosis PB_monocyte_UC PB_PMN_normal	9	PB_LCL_normal	1
	cg01265860	RUNX1	861	N_Shelf	Body	PB_CD4T_SLE	1	PB_monocyte_CD PB_monocyte_HIVpos PB_monocyte_MG PB_monocyte_MS PB_monocyte_SLE PB_monocyte_tuberculosis PB_monocyte_UC PB_PMN_normal	8
	cg01266375					PB_Bcell_SLE PB_CD4T_CD PB_CD4T_GD PB_CD4T_JIA PB_CD4T_SLE PB_monocyte_CD PB_monocyte_HIVpos PB_monocyte_MS PB_monocyte_normal PB_monocyte_SLE PB_monocyte_tuberculosis PB_monocyte_UC PB_PMN_normal	13	PB_LCL_normal	1
	cg01267797	SERINC5	256987		Body	PB_Bcell_RA PB_Bcell_SLE PB_CD8T_CD	3	PB_CD4T_CD PB_CD4T_JIA PB_CD4T_SLE PB_CD4T_UC PB_monocyte_CD PB_monocyte_HIVpos PB_monocyte_MG PB_monocyte_MS PB_monocyte_SLE PB_monocyte_tuberculosis PB_monocyte_UC PB_PMN_normal	12
	cg01267908	POFUT2	23275	Island	3'UTR;Body	PB_monocyte_CD PB_monocyte_HIVpos PB_monocyte_MG PB_monocyte_MS PB_monocyte_SLE PB_monocyte_UC PB_PMN_normal	7	PB_CD4T_CD PB_CD4T_JIA PB_CD4T_UC PB_CD8T_CD	4
	cg01268901	WNT5B	81029	N_Shelf	Body	PB_Bcell_RA PB_Bcell_SLE PB_CD4T_CD PB_CD4T_GD PB_CD4T_JIA PB_CD4T_SLE PB_CD4T_UC PB_CD8T_CD PB_CD8T_UC PB_LCL_normal	10	PB_monocyte_CD PB_monocyte_HIVpos PB_monocyte_MG PB_monocyte_MS PB_monocyte_SLE PB_monocyte_tuberculosis PB_monocyte_UC PB_PMN_normal	8
	cg01271455	PTPRN2	5799	S_Shore	Body	PB_CD4T_GD PB_CD4T_SLE PB_CD4T_UC	3	PB_Bcell_SLE PB_monocyte_CD PB_monocyte_HIVpos PB_monocyte_MG PB_monocyte_MS PB_monocyte_normal PB_monocyte_SLE PB_monocyte_tuberculosis PB_monocyte_UC PB_PMN_normal	10
	cg01271695	PXDN	7837		Body	PB_CD4T_SLE	1	PB_Bcell_RA PB_Bcell_SLE PB_monocyte_tuberculosis PB_PMN_normal	4
	cg01273344	ZNF69	7620	N_Shore	TSS1500	PB_CD4T_CD PB_CD4T_GD PB_CD4T_JIA PB_CD4T_SLE PB_CD4T_UC PB_CD8T_CD PB_CD8T_GD PB_CD8T_UC	8	PB_monocyte_CD PB_monocyte_MG PB_monocyte_tuberculosis PB_monocyte_UC PB_PMN_normal	5
	cg01277438	NFATC1	4772	Island	5'UTR;Body	PB_CD8T_CD PB_CD8T_UC	2	PB_CD4T_CD PB_CD4T_UC PB_monocyte_CD PB_monocyte_MG PB_monocyte_tuberculosis PB_monocyte_UC PB_PMN_normal	7
	cg01278291	DOK3	79930		1stExon;TSS1500;5'UTR	PB_CD4T_CD PB_CD4T_GD PB_CD4T_JIA PB_CD4T_SLE PB_CD4T_UC PB_CD8T_CD	6	PB_Bcell_normal PB_Bcell_RA PB_Bcell_SLE PB_LCL_normal PB_monocyte_CD PB_monocyte_MG PB_monocyte_tuberculosis PB_monocyte_UC PB_PMN_normal	9
	cg01279413			N_Shore		PB_Bcell_SLE PB_monocyte_CD PB_monocyte_HIVpos PB_monocyte_MG PB_monocyte_MS PB_monocyte_SLE PB_monocyte_tuberculosis PB_monocyte_UC PB_PMN_normal	9	PB_LCL_normal	1
	cg01279933	ATG4D;KRI1	84971;65095		3'UTR	PB_monocyte_CD PB_monocyte_HIVpos PB_monocyte_MG PB_monocyte_MS PB_monocyte_SLE PB_monocyte_UC PB_PMN_normal	7	PB_Bcell_RA PB_Bcell_SLE PB_CD4T_CD PB_CD4T_GD PB_CD4T_JIA PB_CD4T_SLE PB_CD4T_UC PB_CD8T_CD PB_CD8T_UC	9
	cg01281718	SMAP1	60682	N_Shore	TSS1500	PB_Bcell_normal PB_Bcell_RA PB_Bcell_SLE PB_CD4T_CD PB_CD4T_GD PB_CD4T_JIA PB_CD4T_SLE PB_CD4T_UC PB_CD8T_CD PB_CD8T_GD PB_CD8T_UC PB_LCL_normal PB_monocyte_HIVpos PB_PMN_normal	14	PB_monocyte_MG	1
	cg01283227	CDKL5	6792	S_Shore	5'UTR	PB_Bcell_SLE PB_CD4T_GD PB_CD4T_JIA PB_LCL_normal PB_monocyte_HIVpos	5	PB_PMN_normal	1
	cg01283625			N_Shelf		PB_Bcell_RA PB_Bcell_SLE PB_CD4T_CD PB_CD4T_GD PB_CD4T_JIA PB_CD4T_SLE PB_CD4T_UC PB_CD8T_CD PB_CD8T_UC PB_monocyte_HIVpos PB_monocyte_MS	11	PB_PMN_normal	1
	cg01285783	C6orf195	154386		Body	PB_Bcell_RA PB_Bcell_SLE PB_CD4T_CD PB_CD4T_GD PB_CD4T_JIA PB_CD4T_SLE PB_CD4T_UC PB_monocyte_MS PB_monocyte_SLE PB_monocyte_tuberculosis PB_PMN_normal	11	PB_LCL_normal	1
	cg01287476	C2orf65	130951	Island	TSS1500	PB_CD4T_GD PB_CD4T_SLE	2	PB_monocyte_tuberculosis PB_monocyte_UC	2
	cg01288337	RIN3	79890		Body	PB_CD4T_GD PB_CD4T_JIA PB_CD4T_SLE PB_CD4T_UC	4	PB_monocyte_CD PB_monocyte_HIVpos PB_monocyte_MG PB_monocyte_MS PB_monocyte_SLE PB_monocyte_tuberculosis PB_monocyte_UC PB_PMN_normal	8
	cg01288724	ARHGAP26	23092		Body	PB_Bcell_SLE PB_CD4T_CD PB_CD4T_GD PB_CD4T_JIA PB_CD4T_SLE PB_CD4T_UC PB_CD8T_UC	7	PB_monocyte_CD PB_monocyte_HIVpos PB_monocyte_MG PB_monocyte_MS PB_monocyte_SLE PB_monocyte_tuberculosis PB_monocyte_UC PB_PMN_normal	8
	cg01290568	IL1B	3553		5'UTR	PB_CD4T_CD PB_CD4T_GD PB_CD4T_JIA PB_CD4T_SLE PB_CD4T_UC PB_CD8T_CD PB_CD8T_UC	7	PB_Bcell_RA PB_Bcell_SLE PB_monocyte_CD PB_monocyte_HIVpos PB_monocyte_MG PB_monocyte_MS PB_monocyte_SLE PB_monocyte_tuberculosis PB_monocyte_UC PB_PMN_normal	10
	cg01290904	EVC2	132884	N_Shore	5'UTR;Body	PB_Bcell_normal PB_Bcell_RA PB_Bcell_SLE PB_CD4T_CD PB_CD4T_GD PB_CD4T_JIA PB_CD4T_normal PB_CD4T_SLE PB_CD4T_UC PB_CD8T_CD PB_CD8T_GD PB_CD8T_UC PB_LCL_normal	13	PB_monocyte_MG	1
	cg01291381	MKL1	57591	N_Shelf	Body	PB_CD4T_SLE PB_CD4T_UC	2	PB_Bcell_SLE PB_monocyte_CD PB_monocyte_HIVpos PB_monocyte_MG PB_monocyte_MS PB_monocyte_SLE PB_monocyte_tuberculosis PB_monocyte_UC PB_PMN_normal	9
	cg01291856	HCCA2;FAM99B	81532;100132464		TSS200;Body	PB_Bcell_SLE PB_CD4T_SLE PB_monocyte_CD PB_monocyte_HIVpos PB_monocyte_MG PB_monocyte_MS PB_monocyte_normal PB_monocyte_SLE PB_monocyte_tuberculosis PB_monocyte_UC PB_PMN_normal	11	PB_LCL_normal	1
	cg01292810			N_Shore		PB_Bcell_SLE	1	PB_monocyte_CD PB_monocyte_HIVpos PB_monocyte_MG PB_monocyte_MS PB_monocyte_SLE PB_monocyte_tuberculosis	6
	cg01293723	KRTAP1-5	83895		1stExon	PB_Bcell_SLE PB_monocyte_CD PB_monocyte_HIVpos PB_monocyte_MG PB_monocyte_MS PB_monocyte_normal PB_monocyte_SLE PB_monocyte_tuberculosis PB_monocyte_UC PB_PMN_normal	10	PB_LCL_normal	1
	cg01293740	CACNG8	59283	S_Shelf	Body	PB_monocyte_MS PB_PMN_normal	2	PB_CD4T_UC PB_LCL_normal	2
	cg01295249	NCK2	8440		5'UTR	PB_monocyte_CD PB_monocyte_HIVpos PB_monocyte_MG PB_monocyte_MS PB_monocyte_SLE PB_monocyte_tuberculosis PB_monocyte_UC PB_PMN_normal	8	PB_Bcell_RA PB_Bcell_SLE	2
	cg01295539	TLN2	83660		Body	PB_Bcell_SLE PB_CD4T_CD PB_CD4T_GD PB_CD4T_JIA PB_CD4T_SLE PB_CD4T_UC PB_monocyte_CD PB_monocyte_HIVpos PB_monocyte_MG PB_monocyte_MS PB_monocyte_normal PB_monocyte_SLE PB_monocyte_UC PB_PMN_normal	14	PB_LCL_normal	1
	cg01296347					PB_CD4T_CD PB_CD4T_GD PB_CD4T_JIA PB_CD4T_normal PB_CD4T_SLE PB_CD4T_UC PB_CD8T_CD PB_CD8T_GD PB_CD8T_normal PB_CD8T_UC PB_monocyte_CD PB_monocyte_HIVpos PB_monocyte_MG PB_monocyte_MS PB_monocyte_normal PB_monocyte_SLE PB_monocyte_tuberculosis PB_monocyte_UC PB_PMN_normal	19	PB_LCL_normal	1
	cg01297020	DAOA	267012		TSS1500	PB_Bcell_SLE PB_monocyte_CD PB_monocyte_HIVpos PB_monocyte_MS PB_monocyte_SLE PB_monocyte_tuberculosis PB_monocyte_UC PB_PMN_normal	8	PB_LCL_normal	1
	cg01297303			N_Shore		PB_Bcell_normal PB_Bcell_RA PB_Bcell_SLE PB_CD4T_CD PB_CD4T_GD PB_CD4T_JIA PB_CD4T_normal PB_CD4T_SLE PB_CD4T_UC PB_CD8T_CD PB_CD8T_GD PB_CD8T_UC PB_monocyte_CD PB_monocyte_HIVpos PB_monocyte_MG PB_monocyte_MS PB_monocyte_normal PB_monocyte_SLE PB_monocyte_tuberculosis PB_monocyte_UC PB_PMN_normal	21	PB_LCL_normal	1
	cg01297806	SH3BP4	23677	N_Shore	Body	PB_Bcell_RA PB_Bcell_SLE PB_CD4T_CD PB_CD4T_JIA PB_CD4T_SLE PB_CD4T_UC PB_CD8T_CD PB_CD8T_UC PB_monocyte_CD PB_monocyte_HIVpos PB_monocyte_MG PB_monocyte_MS PB_monocyte_SLE	13	PB_PMN_normal	1
	cg01298987	HIRIP3	8479	N_Shore	Body	PB_Bcell_RA PB_Bcell_SLE PB_CD4T_CD PB_CD4T_GD PB_CD4T_JIA PB_CD4T_SLE PB_CD4T_UC PB_CD8T_CD PB_CD8T_UC PB_LCL_normal	10	PB_monocyte_CD PB_monocyte_HIVpos PB_monocyte_MS PB_monocyte_SLE PB_monocyte_tuberculosis PB_monocyte_UC PB_PMN_normal	7
	cg01299082			N_Shelf		PB_Bcell_SLE PB_CD4T_SLE PB_CD4T_UC PB_monocyte_CD PB_monocyte_HIVpos PB_monocyte_MS PB_monocyte_SLE PB_monocyte_tuberculosis PB_monocyte_UC PB_PMN_normal	10	PB_LCL_normal	1
	cg01299332					PB_CD4T_CD PB_CD4T_GD PB_CD4T_JIA PB_CD4T_normal PB_CD4T_SLE PB_CD4T_UC PB_CD8T_GD PB_monocyte_CD PB_monocyte_HIVpos PB_monocyte_MG PB_monocyte_MS PB_monocyte_normal PB_monocyte_SLE PB_monocyte_tuberculosis PB_monocyte_UC PB_PMN_normal	16	PB_Bcell_RA PB_Bcell_SLE PB_LCL_normal	3
	cg01299388					PB_Bcell_SLE PB_CD4T_SLE PB_monocyte_HIVpos PB_monocyte_MS PB_monocyte_SLE PB_monocyte_tuberculosis PB_monocyte_UC	7	PB_LCL_normal	1
	cg01299997	FIS1	51024	N_Shore	Body	PB_CD4T_SLE	1	PB_monocyte_CD PB_monocyte_HIVpos PB_monocyte_MG PB_monocyte_tuberculosis PB_monocyte_UC	5
	cg01300096	CUTA	51596	N_Shore	Body	PB_Bcell_SLE PB_monocyte_CD PB_monocyte_HIVpos PB_monocyte_MG PB_monocyte_MS PB_monocyte_SLE PB_monocyte_tuberculosis PB_monocyte_UC PB_PMN_normal	9	PB_CD4T_GD PB_CD4T_SLE PB_CD4T_UC PB_LCL_normal	4
	cg01300684	SCOC	60592		5'UTR	PB_Bcell_SLE PB_CD4T_CD PB_CD4T_GD PB_CD4T_JIA PB_CD4T_SLE PB_CD4T_UC PB_monocyte_CD PB_monocyte_HIVpos PB_monocyte_MG PB_monocyte_MS PB_monocyte_normal PB_monocyte_SLE PB_monocyte_tuberculosis PB_monocyte_UC PB_PMN_normal	15	PB_LCL_normal	1
	cg01305421	IGF1	3479		1stExon;5'UTR	PB_CD8T_CD	1	PB_Bcell_SLE PB_monocyte_CD PB_monocyte_HIVpos PB_monocyte_MG PB_monocyte_MS PB_monocyte_SLE PB_monocyte_tuberculosis PB_monocyte_UC PB_PMN_normal	9
	cg01307174	ARPP-21	10777		1stExon;5'UTR	PB_Bcell_SLE PB_CD4T_CD PB_CD4T_GD PB_CD4T_JIA PB_CD4T_SLE PB_CD4T_UC PB_CD8T_CD PB_CD8T_GD	8	PB_monocyte_MG	1
	cg01309342					PB_Bcell_RA PB_Bcell_SLE PB_CD4T_CD PB_CD4T_GD PB_CD4T_JIA PB_CD4T_SLE PB_CD4T_UC PB_CD8T_CD PB_CD8T_UC PB_monocyte_CD PB_monocyte_HIVpos PB_monocyte_MG PB_monocyte_MS PB_monocyte_SLE	14	PB_PMN_normal	1
	cg01310118	SMOC2	64094		Body	PB_monocyte_MS	1	PB_LCL_normal	1
	cg01311313	UNC5D	137970		Body	PB_Bcell_SLE PB_CD4T_SLE PB_CD4T_UC PB_monocyte_CD PB_monocyte_MS PB_monocyte_SLE PB_monocyte_tuberculosis PB_PMN_normal	8	PB_LCL_normal	1
	cg01313358	RAB43	339122	S_Shore	TSS1500	PB_CD4T_SLE	1	PB_LCL_normal PB_monocyte_CD PB_monocyte_HIVpos PB_monocyte_MG PB_monocyte_MS PB_monocyte_SLE PB_monocyte_tuberculosis PB_monocyte_UC	8
	cg01313363	PLXNB1	5364	S_Shore	TSS1500	PB_CD4T_GD PB_CD4T_SLE	2	PB_Bcell_SLE PB_monocyte_CD PB_monocyte_HIVpos PB_monocyte_MG PB_monocyte_MS PB_monocyte_SLE PB_monocyte_tuberculosis PB_monocyte_UC PB_PMN_normal	9
	cg01313732	CLEC1A	51267		TSS1500	PB_Bcell_SLE PB_CD4T_SLE PB_monocyte_CD PB_monocyte_HIVpos PB_monocyte_MS PB_monocyte_SLE PB_monocyte_tuberculosis PB_monocyte_UC PB_PMN_normal	9	PB_LCL_normal	1
	cg01314306			S_Shelf		PB_Bcell_normal PB_Bcell_SLE PB_CD4T_CD PB_CD4T_GD PB_CD4T_JIA PB_CD4T_SLE PB_CD4T_UC PB_CD8T_GD PB_monocyte_CD PB_monocyte_HIVpos PB_monocyte_MG PB_monocyte_MS PB_monocyte_normal PB_monocyte_SLE PB_monocyte_tuberculosis PB_monocyte_UC PB_PMN_normal	17	PB_LCL_normal	1
	cg01316152			S_Shelf		PB_monocyte_CD PB_monocyte_HIVpos PB_monocyte_MG PB_monocyte_MS PB_monocyte_SLE PB_monocyte_tuberculosis PB_monocyte_UC PB_PMN_normal	8	PB_LCL_normal	1
	cg01316378					PB_Bcell_RA PB_Bcell_SLE PB_CD4T_CD PB_CD4T_GD PB_CD4T_JIA PB_CD4T_SLE PB_CD4T_UC PB_CD8T_CD PB_CD8T_GD PB_CD8T_UC	10	PB_monocyte_CD PB_monocyte_MG PB_monocyte_UC	3
	cg01316476			S_Shore		PB_CD4T_GD PB_CD8T_CD	2	PB_monocyte_MG PB_monocyte_tuberculosis	2
	cg01320698	PIK3CD	5293	N_Shore	3'UTR	PB_Bcell_RA PB_Bcell_SLE PB_monocyte_CD PB_monocyte_HIVpos PB_monocyte_MG PB_monocyte_MS PB_monocyte_SLE PB_monocyte_tuberculosis PB_monocyte_UC PB_PMN_normal	10	PB_CD4T_GD PB_CD4T_JIA PB_CD4T_SLE PB_CD4T_UC PB_CD8T_CD PB_CD8T_UC	6
	cg01322142	CPLX1	10815	S_Shore	Body	PB_Bcell_SLE PB_monocyte_CD PB_monocyte_MG PB_monocyte_MS PB_monocyte_SLE PB_monocyte_tuberculosis PB_monocyte_UC	7	PB_CD4T_JIA PB_CD8T_CD	2
	cg01322214	C7orf31	136895	N_Shore	5'UTR	PB_CD4T_CD PB_CD4T_GD PB_CD4T_JIA PB_CD4T_SLE PB_CD4T_UC PB_CD8T_CD PB_CD8T_GD	7	PB_monocyte_CD PB_monocyte_MG PB_monocyte_SLE PB_monocyte_UC PB_PMN_normal	5
	cg01322555	AIFM2	84883	Island	TSS200	PB_CD4T_GD PB_CD4T_SLE	2	PB_monocyte_CD PB_monocyte_MG PB_monocyte_UC	3
	cg01323104	AFF1	4299		Body	PB_CD4T_CD PB_CD4T_GD PB_CD4T_JIA PB_CD4T_SLE PB_CD4T_UC PB_CD8T_CD PB_CD8T_GD PB_CD8T_normal PB_CD8T_UC PB_monocyte_CD PB_monocyte_HIVpos PB_monocyte_MS PB_monocyte_SLE PB_monocyte_tuberculosis PB_monocyte_UC PB_PMN_normal	16	PB_Bcell_RA PB_Bcell_SLE	2
	cg01323964	SNORA22;CCT6P1	677807;643253	S_Shelf	TSS1500;Body	PB_Bcell_RA PB_Bcell_SLE PB_CD4T_CD PB_CD4T_GD PB_CD4T_JIA PB_CD4T_SLE PB_CD4T_UC PB_CD8T_CD PB_CD8T_GD PB_CD8T_UC PB_LCL_normal PB_monocyte_HIVpos	12	PB_monocyte_tuberculosis PB_PMN_normal	2
	cg01326358			N_Shore		PB_Bcell_normal PB_Bcell_RA PB_Bcell_SLE PB_CD4T_CD PB_CD4T_GD PB_CD4T_JIA PB_CD4T_SLE PB_CD4T_UC PB_monocyte_CD PB_monocyte_HIVpos PB_monocyte_MG PB_monocyte_MS PB_monocyte_normal PB_monocyte_SLE PB_monocyte_tuberculosis PB_monocyte_UC PB_PMN_normal	17	PB_LCL_normal	1
	cg01327169			S_Shelf		PB_Bcell_normal PB_Bcell_RA PB_Bcell_SLE PB_CD4T_CD PB_CD4T_GD PB_CD4T_JIA PB_CD4T_normal PB_CD4T_SLE PB_CD4T_UC PB_CD8T_CD PB_CD8T_UC PB_LCL_normal PB_monocyte_CD PB_monocyte_HIVpos PB_monocyte_MG PB_monocyte_MS PB_monocyte_SLE	17	PB_PMN_normal	1
	cg01329690	DSCR9	257203		TSS1500	PB_CD4T_SLE	1	PB_LCL_normal PB_monocyte_MG	2
	cg01329756			Island		PB_Bcell_RA PB_Bcell_SLE PB_CD4T_CD PB_CD4T_GD PB_CD4T_JIA PB_CD4T_SLE PB_CD4T_UC PB_CD8T_CD PB_LCL_normal	9	PB_monocyte_CD PB_monocyte_HIVpos PB_monocyte_MG PB_monocyte_MS PB_monocyte_SLE PB_monocyte_tuberculosis PB_monocyte_UC PB_PMN_normal	8
	cg01330815	LRRN2	10446	N_Shore	5'UTR	PB_Bcell_SLE	1	PB_LCL_normal	1
	cg01331275					PB_CD4T_CD PB_CD4T_GD PB_CD4T_JIA PB_CD4T_normal PB_CD4T_SLE PB_CD4T_UC PB_CD8T_GD PB_CD8T_normal PB_CD8T_UC PB_monocyte_CD PB_monocyte_HIVpos PB_monocyte_MG PB_monocyte_MS PB_monocyte_normal PB_monocyte_SLE PB_monocyte_UC PB_PMN_normal	17	PB_Bcell_SLE	1
	cg01331992	RPS6	6194	N_Shore	Body	PB_monocyte_CD PB_monocyte_MS PB_monocyte_SLE PB_monocyte_tuberculosis	4	PB_LCL_normal	1
	cg01332683	ABCC1	4363		Body	PB_Bcell_RA PB_Bcell_SLE PB_CD4T_CD PB_CD4T_GD PB_CD4T_JIA PB_CD4T_SLE PB_CD4T_UC PB_CD8T_CD PB_CD8T_UC	9	PB_monocyte_CD PB_monocyte_MG PB_monocyte_MS PB_monocyte_SLE PB_monocyte_tuberculosis PB_monocyte_UC PB_PMN_normal	7
	cg01332882	ZNFX1	57169		Body	PB_Bcell_normal PB_Bcell_RA PB_Bcell_SLE PB_CD4T_CD PB_CD4T_GD PB_CD4T_JIA PB_CD4T_SLE PB_CD4T_UC PB_CD8T_CD PB_CD8T_UC PB_LCL_normal	11	PB_PMN_normal	1
	cg01335126	NPW	283869	N_Shore	TSS1500	PB_Bcell_SLE PB_CD4T_SLE PB_monocyte_CD PB_monocyte_HIVpos PB_monocyte_MG PB_monocyte_MS PB_monocyte_SLE PB_monocyte_tuberculosis PB_monocyte_UC PB_PMN_normal	10	PB_LCL_normal	1
	cg01336858					PB_monocyte_MS	1	PB_Bcell_normal PB_Bcell_RA PB_Bcell_SLE PB_CD4T_CD PB_CD4T_GD PB_CD4T_JIA PB_CD4T_SLE PB_CD4T_UC PB_CD8T_CD PB_CD8T_UC PB_LCL_normal	11
	cg01337143	SEMA5B	54437		Body	PB_Bcell_normal PB_Bcell_RA PB_Bcell_SLE PB_CD4T_CD PB_CD4T_GD PB_CD4T_JIA PB_CD4T_SLE PB_CD4T_UC PB_CD8T_CD PB_CD8T_GD PB_CD8T_UC PB_monocyte_CD PB_monocyte_HIVpos PB_monocyte_MG PB_monocyte_MS PB_monocyte_normal PB_monocyte_SLE PB_monocyte_tuberculosis PB_monocyte_UC PB_PMN_normal	20	PB_LCL_normal	1
	cg01342901	ANKRD58	347454	Island	1stExon	PB_monocyte_MG	1	PB_LCL_normal	1
	cg01344171	RSPH9	221421	N_Shore	TSS200	PB_Bcell_SLE PB_CD4T_CD PB_CD4T_GD PB_CD4T_SLE PB_CD4T_UC PB_CD8T_CD PB_CD8T_GD PB_CD8T_UC	8	PB_monocyte_CD PB_monocyte_MG PB_monocyte_MS PB_monocyte_tuberculosis PB_monocyte_UC PB_PMN_normal	6
	cg01348055	GRIN2A	2903	N_Shore	Body	PB_Bcell_RA PB_Bcell_SLE PB_CD4T_CD PB_CD4T_GD PB_CD4T_JIA PB_CD4T_SLE PB_CD4T_UC PB_monocyte_CD PB_monocyte_HIVpos PB_monocyte_MG PB_monocyte_MS PB_monocyte_SLE PB_monocyte_tuberculosis PB_monocyte_UC PB_PMN_normal	15	PB_LCL_normal	1
	cg01348374					PB_Bcell_RA PB_Bcell_SLE PB_CD4T_CD PB_CD4T_GD PB_CD4T_JIA PB_CD4T_SLE PB_CD4T_UC PB_CD8T_CD PB_CD8T_GD PB_CD8T_normal PB_CD8T_UC PB_monocyte_CD PB_monocyte_HIVpos PB_monocyte_MG PB_monocyte_MS PB_monocyte_normal PB_monocyte_SLE PB_monocyte_tuberculosis PB_monocyte_UC PB_PMN_normal	20	PB_LCL_normal	1
	cg01350330			S_Shore		PB_Bcell_SLE PB_CD4T_SLE PB_monocyte_CD PB_monocyte_HIVpos PB_monocyte_MS PB_monocyte_normal PB_monocyte_SLE PB_monocyte_UC PB_PMN_normal	9	PB_LCL_normal	1
	cg01351315	LOC404266	404266	N_Shore	TSS200	PB_CD4T_GD PB_CD4T_JIA PB_CD4T_SLE PB_CD4T_UC PB_CD8T_GD	5	PB_Bcell_SLE PB_monocyte_CD PB_monocyte_HIVpos PB_monocyte_MG PB_monocyte_MS PB_monocyte_SLE PB_monocyte_tuberculosis PB_monocyte_UC PB_PMN_normal	9
	cg01351337	C10orf76	79591		Body	PB_CD4T_CD PB_CD4T_GD PB_CD4T_SLE PB_CD4T_UC PB_CD8T_CD PB_CD8T_UC	6	PB_Bcell_SLE PB_monocyte_CD PB_monocyte_HIVpos PB_monocyte_MG PB_monocyte_MS PB_monocyte_SLE PB_monocyte_UC PB_PMN_normal	8
	cg01352472			N_Shelf		PB_CD4T_JIA PB_CD4T_SLE PB_CD4T_UC PB_CD8T_CD PB_CD8T_UC	5	PB_monocyte_MG PB_monocyte_tuberculosis PB_monocyte_UC	3
	cg01352906			N_Shore		PB_CD4T_JIA PB_CD4T_SLE PB_monocyte_CD PB_monocyte_HIVpos PB_monocyte_MS PB_monocyte_SLE PB_monocyte_tuberculosis PB_monocyte_UC PB_PMN_normal	9	PB_Bcell_RA PB_Bcell_SLE PB_LCL_normal	3
	cg01357222					PB_Bcell_normal PB_Bcell_RA PB_Bcell_SLE PB_CD4T_CD PB_CD4T_GD PB_CD4T_JIA PB_CD4T_SLE PB_CD4T_UC PB_CD8T_CD PB_CD8T_GD PB_CD8T_UC PB_LCL_normal	12	PB_monocyte_CD PB_monocyte_HIVpos PB_monocyte_MG PB_monocyte_MS PB_monocyte_SLE PB_monocyte_tuberculosis PB_monocyte_UC PB_PMN_normal	8
	cg01357892	ZXDC	79364	N_Shelf	Body	PB_Bcell_SLE	1	PB_CD4T_UC PB_monocyte_CD PB_monocyte_HIVpos PB_monocyte_MG PB_monocyte_MS PB_monocyte_normal PB_monocyte_SLE PB_monocyte_tuberculosis PB_monocyte_UC PB_PMN_normal	10
	cg01359532	CYP1A2	1544		Body	PB_Bcell_SLE PB_CD4T_SLE PB_monocyte_CD PB_monocyte_HIVpos PB_monocyte_MG PB_monocyte_MS PB_monocyte_SLE PB_monocyte_tuberculosis PB_monocyte_UC PB_PMN_normal	10	PB_LCL_normal	1
	cg01359962	C3orf39	84892	S_Shore	TSS1500	PB_CD4T_CD PB_CD4T_GD PB_CD4T_JIA PB_CD4T_normal PB_CD4T_SLE PB_CD4T_UC PB_CD8T_CD PB_CD8T_GD PB_CD8T_UC	9	PB_monocyte_MG	1
	cg01360115			S_Shore		PB_Bcell_normal PB_Bcell_RA PB_Bcell_SLE PB_CD4T_CD PB_CD4T_GD PB_CD4T_JIA PB_CD4T_normal PB_CD4T_SLE PB_CD4T_UC PB_CD8T_CD PB_CD8T_GD PB_CD8T_UC PB_LCL_normal PB_monocyte_tuberculosis PB_PMN_normal	15	PB_monocyte_MG	1
	cg01360627	TNF	7124	N_Shelf	Body	PB_monocyte_CD PB_monocyte_HIVpos PB_monocyte_MG PB_monocyte_MS PB_monocyte_SLE PB_monocyte_tuberculosis PB_monocyte_UC PB_PMN_normal	8	PB_CD4T_SLE PB_LCL_normal	2
	cg01360628	EPHA3	2042		TSS1500	PB_CD4T_GD PB_CD4T_SLE	2	PB_monocyte_CD PB_monocyte_MG	2
	cg01363198	EPHB1	2047		Body	PB_monocyte_CD PB_monocyte_MS PB_monocyte_SLE PB_PMN_normal	4	PB_LCL_normal	1
	cg01363734	TESC	54997	N_Shore	Body	PB_CD8T_CD	1	PB_monocyte_UC	1
	cg01364935					PB_Bcell_SLE PB_monocyte_CD PB_monocyte_HIVpos PB_monocyte_MG PB_monocyte_MS PB_monocyte_SLE PB_monocyte_tuberculosis PB_monocyte_UC PB_PMN_normal	9	PB_LCL_normal	1
	cg01365766	WWOX	51741		Body	PB_Bcell_SLE PB_CD4T_GD PB_CD4T_SLE PB_CD4T_UC PB_monocyte_MS PB_monocyte_SLE	6	PB_LCL_normal	1
	cg01366670	CBFA2T3	863	N_Shore	5'UTR;Body	PB_Bcell_RA PB_Bcell_SLE PB_CD4T_CD PB_CD4T_JIA PB_CD4T_SLE PB_CD4T_UC PB_CD8T_CD PB_CD8T_UC	8	PB_monocyte_CD PB_monocyte_MG PB_monocyte_MS PB_monocyte_SLE PB_monocyte_tuberculosis PB_monocyte_UC PB_PMN_normal	7
	cg01366941	SNX29	92017		Body	PB_Bcell_normal PB_Bcell_RA PB_Bcell_SLE PB_LCL_normal PB_monocyte_CD PB_monocyte_HIVpos PB_monocyte_MG PB_monocyte_MS PB_monocyte_SLE PB_monocyte_tuberculosis PB_monocyte_UC PB_PMN_normal	12	PB_CD4T_CD PB_CD4T_JIA PB_CD4T_UC	3
	cg01367992	LY9	4063		Body	PB_Bcell_SLE PB_monocyte_CD PB_monocyte_HIVpos PB_monocyte_MG PB_monocyte_MS PB_monocyte_SLE PB_monocyte_tuberculosis PB_monocyte_UC PB_PMN_normal	9	PB_CD4T_CD PB_CD4T_JIA PB_CD4T_SLE PB_CD4T_UC PB_CD8T_CD PB_CD8T_UC PB_LCL_normal	7
	cg01368075	RAB7A	7879		Body	PB_Bcell_normal PB_Bcell_RA PB_Bcell_SLE PB_CD8T_GD PB_LCL_normal PB_monocyte_CD PB_monocyte_HIVpos PB_monocyte_MS PB_monocyte_SLE PB_monocyte_tuberculosis PB_monocyte_UC PB_PMN_normal	12	PB_CD4T_JIA	1
	cg01368900	IQSEC1	9922	N_Shore	Body	PB_CD4T_CD PB_CD4T_GD PB_CD4T_JIA PB_CD4T_normal PB_CD4T_SLE PB_CD4T_UC PB_CD8T_CD PB_CD8T_GD PB_CD8T_normal PB_CD8T_UC PB_monocyte_CD PB_monocyte_HIVpos PB_monocyte_MG PB_monocyte_MS PB_monocyte_normal PB_monocyte_SLE PB_monocyte_tuberculosis PB_monocyte_UC PB_PMN_normal	19	PB_Bcell_RA PB_Bcell_SLE PB_LCL_normal	3
	cg01372572	ATP10A	57194		Body	PB_Bcell_SLE PB_CD4T_CD PB_CD4T_GD PB_CD4T_JIA PB_CD4T_normal PB_CD4T_SLE PB_CD4T_UC PB_CD8T_CD PB_CD8T_GD PB_CD8T_UC PB_monocyte_CD PB_monocyte_HIVpos PB_monocyte_MG PB_monocyte_MS PB_monocyte_normal PB_monocyte_SLE PB_monocyte_UC PB_PMN_normal	18	PB_LCL_normal	1
	cg01373166	ADORA2A	135	S_Shelf	TSS200	PB_monocyte_CD PB_monocyte_HIVpos PB_monocyte_MG PB_monocyte_MS PB_monocyte_SLE PB_monocyte_tuberculosis PB_monocyte_UC PB_PMN_normal	8	PB_CD4T_CD PB_CD4T_GD PB_CD4T_JIA PB_CD4T_SLE PB_CD4T_UC PB_CD8T_CD PB_CD8T_UC PB_LCL_normal	8
	cg01373819			S_Shore		PB_monocyte_CD PB_monocyte_tuberculosis	2	PB_Bcell_SLE PB_LCL_normal	2
	cg01374870	HLA-DMB	3109		Body	PB_Bcell_SLE PB_CD4T_CD PB_CD4T_GD PB_CD4T_JIA PB_CD4T_SLE PB_CD4T_UC PB_CD8T_CD PB_CD8T_UC	8	PB_monocyte_CD PB_monocyte_HIVpos PB_monocyte_MG PB_monocyte_MS PB_monocyte_SLE PB_monocyte_tuberculosis PB_monocyte_UC PB_PMN_normal	8
	cg01374885	MIR508	574513		TSS1500	PB_monocyte_CD PB_monocyte_HIVpos PB_monocyte_MS PB_monocyte_UC PB_PMN_normal	5	PB_LCL_normal	1
	cg01377358	ASXL1	171023	S_Shore	Body	PB_monocyte_CD PB_monocyte_HIVpos PB_monocyte_MG PB_monocyte_MS PB_monocyte_SLE PB_monocyte_tuberculosis PB_monocyte_UC PB_PMN_normal	8	PB_CD4T_CD PB_CD4T_GD PB_CD4T_JIA PB_CD4T_SLE PB_CD4T_UC PB_LCL_normal	6
	cg01378112	YY2;MBTPS2	404281;51360	Island	1stExon;Body	PB_Bcell_normal PB_Bcell_RA PB_Bcell_SLE PB_CD4T_CD PB_CD4T_GD PB_CD4T_JIA PB_CD4T_normal PB_CD4T_SLE PB_CD4T_UC PB_CD8T_CD PB_CD8T_GD PB_CD8T_UC PB_LCL_normal PB_monocyte_HIVpos PB_monocyte_MS PB_monocyte_SLE	16	PB_PMN_normal	1
	cg01381374					PB_CD4T_JIA PB_CD4T_SLE PB_monocyte_tuberculosis PB_PMN_normal	4	PB_monocyte_UC	1
	cg01381829	TNRC6B	23112		TSS1500;Body	PB_Bcell_RA PB_Bcell_SLE PB_monocyte_CD PB_monocyte_HIVpos PB_monocyte_MG PB_monocyte_MS PB_monocyte_SLE PB_monocyte_tuberculosis PB_monocyte_UC PB_PMN_normal	10	PB_CD4T_CD PB_CD4T_JIA PB_CD4T_SLE PB_CD4T_UC	4
	cg01381934	STAB1	23166		TSS1500	PB_Bcell_SLE PB_CD4T_GD PB_CD4T_JIA PB_CD4T_SLE PB_CD4T_UC PB_CD8T_CD PB_CD8T_UC	7	PB_monocyte_CD PB_monocyte_HIVpos PB_monocyte_MG PB_monocyte_MS PB_monocyte_SLE PB_monocyte_tuberculosis PB_monocyte_UC PB_PMN_normal	8
	cg01382771	GLRA4	441509		TSS1500	PB_Bcell_SLE PB_CD4T_SLE PB_monocyte_CD PB_monocyte_HIVpos PB_monocyte_MS PB_monocyte_SLE PB_monocyte_tuberculosis PB_monocyte_UC PB_PMN_normal	9	PB_LCL_normal	1
	cg01385198	TPCN2	219931		3'UTR	PB_CD4T_JIA PB_CD4T_SLE	2	PB_LCL_normal PB_monocyte_tuberculosis	2
	cg01386157					PB_Bcell_SLE PB_CD4T_CD PB_CD4T_SLE PB_monocyte_CD PB_monocyte_HIVpos PB_monocyte_MG PB_monocyte_MS PB_monocyte_normal PB_monocyte_SLE PB_monocyte_tuberculosis PB_monocyte_UC PB_PMN_normal	12	PB_LCL_normal	1
	cg01391548					PB_Bcell_RA PB_Bcell_SLE PB_CD4T_CD PB_CD4T_JIA PB_CD4T_SLE	5	PB_monocyte_CD PB_monocyte_HIVpos PB_monocyte_MG	3
	cg01393705	SNORD115-15;SNORD115-21;HBII-52-24	100033453;100033603;100036563		TSS1500;Body	PB_monocyte_HIVpos PB_monocyte_tuberculosis	2	PB_LCL_normal	1
	cg01393945	ROPN1L	83853		Body	PB_Bcell_RA PB_Bcell_SLE PB_CD4T_CD PB_CD4T_GD PB_CD4T_JIA PB_CD4T_SLE PB_CD4T_UC PB_CD8T_CD PB_CD8T_UC PB_LCL_normal	10	PB_monocyte_CD PB_monocyte_MG PB_monocyte_MS PB_monocyte_SLE PB_monocyte_tuberculosis PB_monocyte_UC PB_PMN_normal	7
	cg01394781	ABCC1	4363		Body	PB_Bcell_RA PB_Bcell_SLE PB_CD4T_CD PB_CD4T_GD PB_CD4T_JIA PB_CD4T_SLE PB_CD4T_UC PB_CD8T_CD PB_CD8T_UC PB_LCL_normal	10	PB_monocyte_CD PB_monocyte_HIVpos PB_monocyte_MG PB_monocyte_MS PB_monocyte_SLE PB_monocyte_tuberculosis PB_PMN_normal	7
	cg01396157	CD247	919	N_Shore	Body	PB_CD4T_GD	1	PB_Bcell_RA PB_Bcell_SLE PB_monocyte_CD PB_monocyte_MG PB_monocyte_MS PB_monocyte_normal PB_monocyte_SLE PB_monocyte_tuberculosis PB_monocyte_UC PB_PMN_normal	10
	cg01397449	EXOC3L	283849	S_Shore	Body	PB_Bcell_SLE PB_CD4T_CD PB_CD4T_GD PB_CD4T_JIA PB_CD4T_SLE PB_CD4T_UC PB_CD8T_GD PB_monocyte_CD PB_monocyte_HIVpos PB_monocyte_MG PB_monocyte_MS PB_monocyte_normal PB_monocyte_SLE PB_monocyte_tuberculosis PB_monocyte_UC PB_PMN_normal	16	PB_LCL_normal	1
	cg01397521			S_Shore		PB_CD4T_CD PB_CD4T_GD PB_CD4T_JIA PB_CD4T_SLE PB_CD4T_UC PB_CD8T_CD PB_CD8T_UC	7	PB_monocyte_CD PB_monocyte_MG PB_monocyte_tuberculosis PB_monocyte_UC PB_PMN_normal	5
	cg01400750	ANAPC10	10393		Body	PB_Bcell_RA PB_Bcell_SLE PB_CD4T_GD PB_CD4T_SLE PB_CD4T_UC PB_CD8T_CD PB_LCL_normal PB_monocyte_CD PB_monocyte_HIVpos PB_monocyte_MS PB_monocyte_SLE	11	PB_PMN_normal	1
	cg01400884			Island		PB_CD4T_GD	1	PB_monocyte_tuberculosis PB_PMN_normal	2
	cg01401762					PB_Bcell_SLE PB_CD4T_JIA PB_CD4T_SLE PB_CD4T_UC PB_monocyte_CD PB_monocyte_HIVpos PB_monocyte_MG PB_monocyte_MS PB_monocyte_SLE PB_monocyte_UC PB_PMN_normal	11	PB_LCL_normal	1
	cg01402255	GATAD2B	57459		Body	PB_Bcell_RA PB_Bcell_SLE PB_CD4T_CD PB_CD4T_GD PB_CD4T_JIA PB_CD4T_SLE PB_CD4T_UC PB_CD8T_CD PB_CD8T_UC PB_monocyte_HIVpos PB_monocyte_MG PB_monocyte_MS PB_monocyte_SLE	13	PB_PMN_normal	1
	cg01403010	MAFF	23764	N_Shore	5'UTR	PB_Bcell_SLE PB_CD4T_CD PB_CD4T_GD PB_CD4T_JIA PB_CD4T_SLE PB_CD4T_UC PB_CD8T_CD PB_CD8T_UC	8	PB_monocyte_CD PB_monocyte_HIVpos PB_monocyte_MG PB_monocyte_MS PB_monocyte_SLE PB_monocyte_tuberculosis PB_monocyte_UC PB_PMN_normal	8
	cg01403030	FAM154A	158297	N_Shore	Body	PB_Bcell_SLE PB_monocyte_MS	2	PB_CD4T_GD PB_CD4T_UC PB_LCL_normal	3
	cg01403532	LOC652276	652276	N_Shelf	Body	PB_CD4T_CD PB_CD4T_GD PB_CD4T_JIA PB_CD4T_SLE PB_CD4T_UC PB_CD8T_CD PB_CD8T_GD PB_CD8T_UC PB_monocyte_tuberculosis PB_PMN_normal	10	PB_LCL_normal PB_monocyte_MG	2
	cg01404122					PB_Bcell_normal PB_Bcell_RA PB_Bcell_SLE PB_CD4T_CD PB_CD4T_GD PB_CD4T_JIA PB_CD4T_normal PB_CD4T_SLE PB_CD4T_UC PB_CD8T_CD PB_CD8T_GD PB_CD8T_normal PB_CD8T_UC PB_monocyte_CD PB_monocyte_HIVpos PB_monocyte_MG PB_monocyte_MS PB_monocyte_normal PB_monocyte_SLE PB_monocyte_UC PB_PMN_normal	21	PB_LCL_normal	1
	cg01404750	ATP11A	23250	N_Shore	Body	PB_CD4T_CD PB_CD4T_JIA PB_CD4T_normal PB_CD4T_SLE PB_CD4T_UC PB_CD8T_CD PB_CD8T_GD PB_CD8T_normal PB_monocyte_CD PB_monocyte_HIVpos PB_monocyte_MG PB_monocyte_MS PB_monocyte_normal PB_monocyte_SLE PB_monocyte_UC PB_PMN_normal	16	PB_Bcell_RA PB_Bcell_SLE	2
	cg01404893	CBFA2T3	863		TSS200	PB_CD4T_CD PB_CD4T_JIA PB_CD4T_SLE PB_CD4T_UC PB_CD8T_CD	5	PB_Bcell_normal PB_Bcell_RA PB_Bcell_SLE PB_LCL_normal PB_monocyte_CD PB_monocyte_HIVpos PB_monocyte_MG PB_monocyte_MS PB_monocyte_SLE PB_monocyte_tuberculosis PB_monocyte_UC PB_PMN_normal	12
	cg01406317	Magmas	51025	N_Shelf	Body	PB_Bcell_RA PB_Bcell_SLE PB_CD4T_CD PB_CD4T_GD PB_CD4T_JIA PB_CD4T_SLE PB_CD4T_UC PB_CD8T_CD PB_CD8T_UC PB_LCL_normal	10	PB_monocyte_CD PB_monocyte_HIVpos PB_monocyte_MG PB_monocyte_MS PB_monocyte_SLE PB_monocyte_tuberculosis PB_monocyte_UC PB_PMN_normal	8
	cg01406456					PB_CD4T_CD PB_CD4T_JIA PB_CD4T_SLE PB_CD4T_UC	4	PB_monocyte_CD PB_monocyte_HIVpos PB_monocyte_tuberculosis	3
	cg01408476	KLKBL4	221191		TSS1500	PB_monocyte_MS	1	PB_CD4T_GD PB_CD4T_UC PB_monocyte_tuberculosis	3
	cg01408486	CXXC5	51523	N_Shore	TSS1500	PB_CD8T_CD	1	PB_monocyte_CD PB_monocyte_HIVpos PB_monocyte_MG PB_monocyte_MS PB_monocyte_SLE PB_monocyte_tuberculosis PB_monocyte_UC PB_PMN_normal	8
	cg01409343	TMEM49	81671		Body	PB_Bcell_SLE PB_monocyte_MS PB_monocyte_SLE PB_PMN_normal	4	PB_CD4T_SLE PB_LCL_normal	2
	cg01409693			N_Shore		PB_Bcell_RA PB_Bcell_SLE PB_CD4T_CD PB_CD4T_GD PB_CD4T_JIA PB_CD4T_SLE PB_CD4T_UC PB_CD8T_GD PB_monocyte_CD PB_monocyte_HIVpos PB_monocyte_MG PB_monocyte_MS PB_monocyte_normal PB_monocyte_SLE PB_monocyte_tuberculosis PB_monocyte_UC PB_PMN_normal	17	PB_LCL_normal	1
	cg01412404					PB_Bcell_SLE	1	PB_LCL_normal	1
	cg01412469	INHBA;LOC285954	3624;285954		TSS1500;Body	PB_CD4T_JIA PB_CD4T_SLE PB_CD4T_UC	3	PB_monocyte_CD PB_monocyte_HIVpos PB_monocyte_MS PB_monocyte_SLE PB_monocyte_tuberculosis PB_monocyte_UC PB_PMN_normal	7
	cg01413522					PB_Bcell_SLE PB_monocyte_CD PB_monocyte_HIVpos PB_monocyte_MG PB_monocyte_MS PB_monocyte_SLE PB_monocyte_tuberculosis PB_monocyte_UC	8	PB_LCL_normal	1
	cg01416657	LEMD1	93273		TSS1500	PB_CD4T_SLE PB_monocyte_CD PB_monocyte_HIVpos PB_monocyte_tuberculosis PB_monocyte_UC PB_PMN_normal	6	PB_LCL_normal	1
	cg01417714	FAM189B	10712	N_Shore	Body	PB_Bcell_RA PB_Bcell_SLE PB_CD4T_CD PB_CD4T_GD PB_CD4T_JIA PB_CD4T_normal PB_CD4T_SLE PB_CD4T_UC PB_CD8T_CD PB_CD8T_GD PB_CD8T_UC PB_PMN_normal	12	PB_monocyte_CD PB_monocyte_MS	2
	cg01417849					PB_monocyte_HIVpos PB_monocyte_MG PB_monocyte_MS PB_monocyte_SLE PB_monocyte_UC PB_PMN_normal	6	PB_LCL_normal	1
	cg01418188	OSBPL5	114879	S_Shelf	Body	PB_CD4T_SLE	1	PB_LCL_normal PB_monocyte_CD PB_monocyte_HIVpos PB_monocyte_MG PB_monocyte_MS PB_monocyte_SLE PB_monocyte_tuberculosis PB_monocyte_UC PB_PMN_normal	9
	cg01418951			N_Shore		PB_CD4T_CD PB_CD4T_GD PB_CD4T_JIA PB_CD4T_normal PB_CD4T_SLE PB_CD4T_UC PB_CD8T_GD PB_CD8T_normal PB_CD8T_UC PB_monocyte_CD PB_monocyte_HIVpos PB_monocyte_MG PB_monocyte_MS PB_monocyte_normal PB_monocyte_SLE PB_monocyte_tuberculosis PB_monocyte_UC PB_PMN_normal	18	PB_Bcell_normal PB_Bcell_RA PB_Bcell_SLE PB_LCL_normal	4
	cg01419670			N_Shore		PB_monocyte_HIVpos PB_monocyte_MS PB_monocyte_tuberculosis PB_PMN_normal	4	PB_CD4T_CD PB_CD4T_JIA PB_CD4T_SLE PB_CD4T_UC	4
	cg01420564	OSBPL6	114880		5'UTR	PB_Bcell_SLE PB_monocyte_CD PB_monocyte_HIVpos PB_monocyte_MG PB_monocyte_MS PB_monocyte_SLE PB_monocyte_tuberculosis PB_monocyte_UC PB_PMN_normal	9	PB_LCL_normal	1
	cg01421140	DAB1	1600		3'UTR	PB_Bcell_SLE PB_CD4T_CD PB_CD4T_SLE PB_monocyte_CD PB_monocyte_HIVpos PB_monocyte_MS PB_monocyte_SLE PB_monocyte_tuberculosis PB_monocyte_UC PB_PMN_normal	10	PB_LCL_normal	1
	cg01421994	OSGIN2	734	S_Shore	5'UTR;Body	PB_Bcell_SLE PB_CD4T_CD PB_CD4T_GD PB_CD4T_JIA PB_CD4T_SLE PB_CD4T_UC PB_CD8T_CD PB_CD8T_GD PB_monocyte_CD PB_monocyte_HIVpos PB_monocyte_MS PB_monocyte_SLE PB_monocyte_tuberculosis PB_monocyte_UC PB_PMN_normal	15	PB_LCL_normal	1
	cg01422243			N_Shore		PB_monocyte_CD PB_monocyte_HIVpos PB_monocyte_MG PB_monocyte_MS PB_monocyte_SLE PB_monocyte_tuberculosis PB_monocyte_UC PB_PMN_normal	8	PB_LCL_normal	1
	cg01424562	ZFP36L1	677	Island	Body	PB_Bcell_SLE PB_monocyte_CD PB_monocyte_HIVpos PB_monocyte_MG PB_monocyte_MS PB_monocyte_SLE PB_monocyte_tuberculosis PB_monocyte_UC PB_PMN_normal	9	PB_CD4T_CD PB_CD4T_JIA PB_CD4T_SLE PB_CD4T_UC PB_CD8T_CD	5
	cg01425680			N_Shore		PB_CD4T_SLE PB_monocyte_CD PB_monocyte_HIVpos PB_monocyte_MS PB_monocyte_tuberculosis PB_monocyte_UC PB_PMN_normal	7	PB_LCL_normal	1
	cg01426558	DDX3Y	8653	N_Shore	TSS1500	PB_LCL_normal	1	PB_monocyte_MG	1
	cg01426713					PB_Bcell_RA PB_Bcell_SLE PB_CD4T_CD PB_CD4T_GD PB_CD4T_JIA PB_CD4T_SLE PB_CD4T_UC PB_CD8T_CD PB_CD8T_UC PB_monocyte_MS PB_monocyte_SLE	11	PB_PMN_normal	1
	cg01429256	RAI1	10743	S_Shore	5'UTR	PB_CD4T_CD PB_CD4T_JIA PB_CD4T_SLE PB_CD4T_UC PB_CD8T_CD	5	PB_Bcell_normal PB_Bcell_RA PB_Bcell_SLE PB_monocyte_CD PB_monocyte_HIVpos PB_monocyte_MG PB_monocyte_MS PB_monocyte_SLE PB_monocyte_tuberculosis PB_monocyte_UC PB_PMN_normal	11
	cg01429933	PLEKHG5	57449	N_Shore	Body	PB_CD4T_CD PB_CD4T_GD PB_CD4T_JIA PB_CD4T_SLE PB_CD4T_UC	5	PB_monocyte_CD PB_monocyte_HIVpos PB_monocyte_MG PB_monocyte_MS PB_monocyte_SLE PB_monocyte_tuberculosis PB_monocyte_UC PB_PMN_normal	8
	cg01431057	S100A8	6279		Body	PB_Bcell_RA PB_Bcell_SLE PB_CD4T_CD PB_CD4T_GD PB_CD4T_JIA PB_CD4T_SLE PB_CD4T_UC PB_CD8T_CD PB_CD8T_UC	9	PB_monocyte_CD PB_monocyte_HIVpos PB_monocyte_MG PB_monocyte_MS PB_monocyte_SLE PB_monocyte_tuberculosis PB_monocyte_UC PB_PMN_normal	8
	cg01432520	ESRRG	2104		5'UTR	PB_Bcell_SLE PB_CD4T_CD PB_CD4T_GD PB_CD4T_SLE PB_monocyte_CD PB_monocyte_HIVpos PB_monocyte_MG PB_monocyte_MS PB_monocyte_SLE PB_monocyte_UC PB_PMN_normal	11	PB_LCL_normal	1
	cg01432663					PB_Bcell_SLE PB_CD4T_CD PB_CD4T_GD PB_CD4T_SLE PB_CD8T_CD PB_CD8T_GD	6	PB_monocyte_tuberculosis	1
	cg01435643	MCF2L	23263	S_Shore	Body	PB_CD4T_JIA PB_CD4T_UC PB_CD8T_CD PB_CD8T_UC	4	PB_monocyte_CD	1
	cg01437135	ABCA4	24		Body	PB_Bcell_normal PB_Bcell_RA PB_Bcell_SLE PB_CD4T_CD PB_CD4T_GD PB_CD4T_JIA PB_CD4T_SLE PB_CD4T_UC PB_monocyte_CD PB_monocyte_HIVpos PB_monocyte_MG PB_monocyte_MS PB_monocyte_normal PB_monocyte_SLE PB_monocyte_tuberculosis PB_monocyte_UC PB_PMN_normal	17	PB_LCL_normal	1
	cg01437221	MAD1L1	8379	N_Shore	Body	PB_Bcell_normal PB_Bcell_RA PB_Bcell_SLE PB_LCL_normal PB_monocyte_CD PB_monocyte_HIVpos PB_monocyte_MG PB_monocyte_MS PB_monocyte_SLE PB_monocyte_tuberculosis PB_monocyte_UC PB_PMN_normal	12	PB_CD4T_JIA PB_CD4T_UC	2
	cg01437450	ABCC3	8714		Body	PB_Bcell_RA PB_Bcell_SLE PB_CD4T_SLE	3	PB_monocyte_CD PB_monocyte_MG PB_monocyte_tuberculosis	3
	cg01438537			N_Shelf		PB_CD4T_CD PB_CD4T_GD PB_CD4T_JIA PB_CD4T_normal PB_CD4T_SLE PB_CD4T_UC PB_CD8T_CD PB_CD8T_GD PB_CD8T_normal PB_CD8T_UC PB_monocyte_CD PB_monocyte_HIVpos PB_monocyte_MS PB_monocyte_SLE PB_monocyte_tuberculosis PB_monocyte_UC PB_PMN_normal	17	PB_LCL_normal	1
	cg01439078	ERBB4	2066		Body	PB_CD4T_SLE PB_monocyte_HIVpos PB_monocyte_MS	3	PB_LCL_normal	1
	cg01439670	LRRC32	2615	N_Shore	TSS200;5'UTR	PB_CD4T_SLE PB_CD8T_CD	2	PB_monocyte_CD	1
	cg01439754					PB_Bcell_SLE PB_CD4T_CD PB_CD4T_GD PB_CD4T_JIA PB_CD4T_SLE PB_CD4T_UC PB_CD8T_CD PB_CD8T_GD	8	PB_LCL_normal PB_monocyte_MG PB_monocyte_MS	3
	cg01440452			N_Shore		PB_CD4T_CD PB_CD4T_GD PB_CD4T_SLE PB_CD4T_UC PB_CD8T_CD PB_CD8T_UC	6	PB_Bcell_RA PB_Bcell_SLE PB_monocyte_CD PB_monocyte_MG PB_monocyte_MS PB_monocyte_SLE PB_monocyte_tuberculosis PB_monocyte_UC PB_PMN_normal	9
	cg01440934	MKNK1	8569		Body	PB_Bcell_normal PB_Bcell_RA PB_Bcell_SLE PB_CD4T_CD PB_CD4T_GD PB_CD4T_JIA PB_CD4T_SLE PB_CD4T_UC PB_CD8T_CD PB_CD8T_UC PB_LCL_normal	11	PB_monocyte_CD PB_monocyte_HIVpos PB_monocyte_MG PB_monocyte_MS PB_monocyte_SLE PB_monocyte_tuberculosis PB_monocyte_UC PB_PMN_normal	8
	cg01441127	MR1	3140		Body	PB_Bcell_normal PB_Bcell_RA PB_Bcell_SLE PB_CD4T_CD PB_CD4T_GD PB_CD4T_JIA PB_CD4T_SLE PB_CD4T_UC PB_CD8T_CD PB_CD8T_UC PB_LCL_normal	11	PB_monocyte_CD PB_monocyte_MG PB_monocyte_MS PB_monocyte_SLE PB_monocyte_tuberculosis PB_PMN_normal	6
	cg01441699			S_Shore		PB_Bcell_normal PB_Bcell_RA PB_Bcell_SLE PB_CD4T_CD PB_CD4T_GD PB_CD4T_JIA PB_CD4T_SLE PB_CD4T_UC PB_CD8T_CD PB_CD8T_GD PB_monocyte_CD PB_monocyte_HIVpos PB_monocyte_MG PB_monocyte_MS PB_monocyte_normal PB_monocyte_SLE PB_monocyte_tuberculosis PB_monocyte_UC PB_PMN_normal	19	PB_LCL_normal	1
	cg01441777	CSNK1E	1454	S_Shore	TSS1500	PB_CD4T_CD PB_CD4T_GD PB_CD4T_JIA PB_CD4T_SLE PB_CD4T_UC PB_CD8T_CD PB_CD8T_UC	7	PB_monocyte_CD PB_monocyte_HIVpos PB_monocyte_MG PB_monocyte_MS PB_monocyte_SLE PB_monocyte_tuberculosis PB_monocyte_UC PB_PMN_normal	8
	cg01442531	LRRN1	57633		5'UTR	PB_Bcell_RA PB_Bcell_SLE PB_CD4T_CD PB_CD4T_GD PB_CD4T_JIA PB_CD4T_SLE PB_CD4T_UC PB_CD8T_CD PB_CD8T_GD PB_CD8T_UC PB_monocyte_CD PB_monocyte_HIVpos PB_monocyte_MG PB_monocyte_MS PB_monocyte_normal PB_monocyte_SLE PB_monocyte_tuberculosis PB_monocyte_UC PB_PMN_normal	19	PB_LCL_normal	1
	cg01442620	ANKRD27	84079	N_Shelf	5'UTR	PB_CD4T_GD PB_CD4T_JIA PB_CD4T_SLE	3	PB_Bcell_SLE PB_monocyte_CD PB_monocyte_HIVpos PB_monocyte_MG PB_monocyte_MS PB_monocyte_normal PB_monocyte_SLE PB_monocyte_tuberculosis PB_monocyte_UC PB_PMN_normal	10
	cg01442843	RASSF5	83593	N_Shore	TSS1500;Body	PB_Bcell_RA PB_Bcell_SLE PB_monocyte_CD PB_monocyte_HIVpos PB_monocyte_MG PB_monocyte_MS PB_monocyte_SLE PB_monocyte_UC PB_PMN_normal	9	PB_CD4T_CD PB_CD4T_JIA PB_CD4T_SLE PB_CD4T_UC PB_CD8T_CD	5
	cg01444716	BTBD3	22903		TSS200;5'UTR	PB_CD4T_GD PB_CD4T_SLE	2	PB_Bcell_RA PB_Bcell_SLE PB_monocyte_CD PB_monocyte_HIVpos PB_monocyte_MG PB_monocyte_MS PB_monocyte_SLE PB_monocyte_tuberculosis PB_monocyte_UC PB_PMN_normal	10
	cg01445100	BANP	54971	S_Shore	Body	PB_CD4T_GD PB_CD8T_GD PB_monocyte_CD PB_monocyte_HIVpos PB_monocyte_MG PB_monocyte_MS PB_monocyte_normal PB_monocyte_SLE PB_monocyte_tuberculosis PB_monocyte_UC PB_PMN_normal	11	PB_Bcell_RA PB_Bcell_SLE PB_LCL_normal	3
	cg01445151	SLC22A23	63027		TSS200;Body	PB_Bcell_normal PB_Bcell_RA PB_Bcell_SLE PB_CD4T_CD PB_CD4T_GD PB_CD4T_JIA PB_CD4T_SLE PB_CD4T_UC PB_CD8T_CD PB_CD8T_GD PB_CD8T_UC PB_monocyte_CD PB_monocyte_HIVpos PB_monocyte_MG PB_monocyte_MS PB_monocyte_normal PB_monocyte_SLE PB_monocyte_tuberculosis PB_monocyte_UC PB_PMN_normal	20	PB_LCL_normal	1
	cg01445578	PIP4K2A	5305		Body	PB_Bcell_SLE	1	PB_CD4T_CD PB_CD4T_JIA PB_CD4T_normal PB_CD4T_SLE PB_CD4T_UC PB_CD8T_CD PB_CD8T_UC	7
	cg01446894	PAX1	5075	N_Shore	Body	PB_Bcell_RA PB_Bcell_SLE PB_CD4T_GD PB_CD8T_CD	4	PB_monocyte_CD PB_monocyte_tuberculosis	2
	cg01446971	ANGPT1	284		Body	PB_CD4T_CD PB_CD4T_GD PB_CD4T_JIA PB_CD4T_SLE PB_CD4T_UC PB_CD8T_GD PB_monocyte_CD PB_monocyte_HIVpos PB_monocyte_MS PB_monocyte_normal PB_monocyte_SLE PB_monocyte_tuberculosis PB_monocyte_UC PB_PMN_normal	14	PB_LCL_normal	1
	cg01447475					PB_PMN_normal	1	PB_Bcell_normal PB_Bcell_RA PB_Bcell_SLE PB_CD4T_CD PB_CD4T_JIA PB_CD4T_SLE PB_CD4T_UC PB_LCL_normal PB_monocyte_CD PB_monocyte_HIVpos PB_monocyte_MG PB_monocyte_MS PB_monocyte_SLE	13
	cg01447748	EPS15	2060	S_Shore	TSS1500	PB_monocyte_CD PB_monocyte_MS PB_monocyte_SLE	3	PB_LCL_normal	1
	cg01448863	SLC10A1	6554		TSS200	PB_Bcell_normal PB_Bcell_RA PB_Bcell_SLE PB_CD4T_CD PB_CD4T_GD PB_CD4T_JIA PB_CD4T_SLE PB_CD4T_UC PB_CD8T_CD PB_CD8T_UC	10	PB_monocyte_CD PB_monocyte_HIVpos PB_monocyte_MG PB_monocyte_MS PB_monocyte_SLE PB_monocyte_tuberculosis PB_monocyte_UC PB_PMN_normal	8
	cg01449266	PRKCZ	5590		Body	PB_Bcell_normal PB_Bcell_RA PB_Bcell_SLE PB_CD4T_CD PB_CD4T_GD PB_CD4T_JIA PB_CD4T_normal PB_CD4T_SLE PB_CD4T_UC PB_CD8T_CD PB_CD8T_GD PB_CD8T_normal PB_CD8T_UC PB_monocyte_CD PB_monocyte_HIVpos PB_monocyte_MG PB_monocyte_MS PB_monocyte_normal PB_monocyte_SLE PB_monocyte_tuberculosis PB_monocyte_UC PB_PMN_normal	22	PB_LCL_normal	1
	cg01449715	RNASEH2B	79621		Body	PB_CD4T_GD PB_CD4T_SLE PB_CD4T_UC	3	PB_Bcell_normal PB_Bcell_RA PB_Bcell_SLE PB_monocyte_CD PB_monocyte_HIVpos PB_monocyte_MG PB_monocyte_MS PB_monocyte_SLE PB_monocyte_tuberculosis PB_monocyte_UC PB_PMN_normal	11
	cg01450566			N_Shelf		PB_Bcell_normal PB_Bcell_RA PB_Bcell_SLE PB_CD4T_CD PB_CD4T_GD PB_CD4T_JIA PB_CD4T_SLE PB_CD4T_UC PB_CD8T_CD PB_CD8T_GD PB_CD8T_UC PB_LCL_normal	12	PB_monocyte_CD PB_monocyte_MG PB_monocyte_MS PB_monocyte_SLE	4
	cg01453111	KLHDC4	54758	N_Shore	Body	PB_Bcell_SLE	1	PB_CD4T_UC PB_CD8T_CD PB_CD8T_UC	3
	cg01453814	SLC6A16	28968	Island	TSS200	PB_CD4T_CD PB_CD4T_GD PB_CD4T_JIA PB_CD4T_SLE PB_CD4T_UC PB_CD8T_CD PB_CD8T_GD PB_CD8T_normal PB_monocyte_CD PB_monocyte_HIVpos PB_monocyte_MG PB_monocyte_MS PB_monocyte_normal PB_monocyte_SLE PB_monocyte_tuberculosis PB_monocyte_UC PB_PMN_normal	17	PB_Bcell_SLE	1
	cg01454951	EIF4E3	317649		3'UTR	PB_CD4T_SLE	1	PB_Bcell_SLE PB_monocyte_CD PB_monocyte_HIVpos PB_monocyte_MG PB_monocyte_MS PB_monocyte_SLE PB_monocyte_tuberculosis PB_monocyte_UC PB_PMN_normal	9
	cg01455550	KRT40	125115		TSS1500	PB_Bcell_SLE PB_CD4T_SLE	2	PB_PMN_normal	1
	cg01456517	PFKFB3	5209	N_Shore	Body	PB_CD4T_SLE	1	PB_Bcell_normal PB_Bcell_RA PB_Bcell_SLE PB_monocyte_CD PB_monocyte_HIVpos PB_monocyte_MG PB_monocyte_MS PB_monocyte_SLE PB_monocyte_tuberculosis PB_monocyte_UC PB_PMN_normal	11
	cg01459052	CCDC12	151903	N_Shore	Body	PB_CD4T_SLE	1	PB_monocyte_CD PB_monocyte_HIVpos PB_monocyte_MG PB_monocyte_MS PB_monocyte_SLE PB_monocyte_tuberculosis PB_monocyte_UC PB_PMN_normal	8
	cg01460481	FEZ1	9638		Body	PB_Bcell_SLE	1	PB_monocyte_CD PB_monocyte_MG PB_monocyte_tuberculosis	3
	cg01461211					PB_monocyte_CD PB_monocyte_HIVpos PB_monocyte_MG PB_monocyte_MS PB_monocyte_SLE PB_monocyte_tuberculosis PB_monocyte_UC PB_PMN_normal	8	PB_Bcell_RA PB_Bcell_SLE PB_CD8T_CD PB_CD8T_UC PB_LCL_normal	5
	cg01461862			S_Shore		PB_CD4T_SLE	1	PB_monocyte_CD PB_monocyte_HIVpos PB_monocyte_MG PB_monocyte_MS PB_monocyte_SLE PB_monocyte_tuberculosis PB_monocyte_UC PB_PMN_normal	8
	cg01462349	PTPRN2	5799	N_Shore	Body	PB_Bcell_normal PB_Bcell_RA PB_Bcell_SLE PB_monocyte_CD PB_monocyte_HIVpos PB_monocyte_MG PB_monocyte_MS PB_monocyte_SLE PB_monocyte_tuberculosis PB_monocyte_UC PB_PMN_normal	11	PB_CD4T_CD PB_CD4T_GD PB_CD4T_JIA PB_CD4T_SLE PB_CD4T_UC PB_CD8T_CD PB_CD8T_UC	7
	cg01462353	DHRS9	10170		Body	PB_CD4T_CD PB_CD4T_GD PB_CD4T_JIA PB_CD4T_SLE PB_CD4T_UC PB_CD8T_CD PB_CD8T_UC	7	PB_monocyte_CD PB_monocyte_HIVpos PB_monocyte_MG PB_monocyte_MS PB_monocyte_SLE PB_monocyte_tuberculosis PB_monocyte_UC PB_PMN_normal	8
	cg01462537					PB_monocyte_CD PB_monocyte_HIVpos PB_monocyte_MG PB_monocyte_MS PB_monocyte_normal PB_monocyte_SLE PB_monocyte_tuberculosis PB_monocyte_UC PB_PMN_normal	9	PB_LCL_normal	1
	cg01462668	UNC5C	8633		Body	PB_Bcell_SLE PB_CD4T_GD PB_CD4T_JIA PB_CD4T_SLE PB_monocyte_HIVpos PB_monocyte_MS PB_monocyte_tuberculosis PB_PMN_normal	8	PB_LCL_normal	1
	cg01463110			N_Shore		PB_monocyte_HIVpos	1	PB_Bcell_SLE PB_LCL_normal PB_monocyte_MG	3
	cg01464186	SGMS1	259230		5'UTR	PB_Bcell_SLE PB_monocyte_CD PB_monocyte_HIVpos PB_monocyte_MS PB_monocyte_normal PB_monocyte_SLE PB_monocyte_tuberculosis PB_monocyte_UC PB_PMN_normal	9	PB_LCL_normal	1
	cg01465177					PB_CD4T_SLE PB_CD8T_CD	2	PB_monocyte_MG PB_monocyte_tuberculosis PB_monocyte_UC	3
	cg01465527	SNORD32B	692092		TSS1500	PB_Bcell_SLE PB_CD4T_CD PB_CD4T_SLE PB_CD4T_UC PB_monocyte_CD PB_monocyte_HIVpos PB_monocyte_MS PB_monocyte_SLE PB_monocyte_UC PB_PMN_normal	10	PB_LCL_normal	1
	cg01465769	PRKCD	5580	N_Shelf	3'UTR	PB_Bcell_SLE PB_CD4T_CD PB_CD4T_GD PB_CD4T_JIA PB_CD4T_SLE PB_CD4T_UC PB_CD8T_CD PB_CD8T_UC	8	PB_monocyte_CD PB_monocyte_HIVpos PB_monocyte_MG PB_monocyte_MS PB_monocyte_SLE PB_monocyte_tuberculosis PB_monocyte_UC PB_PMN_normal	8
	cg01466491			N_Shelf		PB_monocyte_CD PB_monocyte_HIVpos PB_monocyte_MG PB_monocyte_MS PB_monocyte_SLE PB_monocyte_tuberculosis PB_monocyte_UC PB_PMN_normal	8	PB_Bcell_RA PB_LCL_normal	2
	cg01467503	C1orf144	26099	N_Shore	TSS1500	PB_Bcell_normal PB_Bcell_RA PB_Bcell_SLE PB_CD4T_CD PB_CD4T_GD PB_CD4T_JIA PB_CD4T_SLE PB_CD4T_UC PB_CD8T_CD PB_CD8T_GD PB_CD8T_UC PB_LCL_normal PB_PMN_normal	13	PB_monocyte_MG	1
	cg01468567	TEAD2	8463	S_Shore	3'UTR	PB_CD4T_CD PB_CD4T_GD PB_CD4T_JIA PB_CD4T_SLE PB_CD4T_UC PB_monocyte_CD PB_monocyte_HIVpos PB_monocyte_MS PB_monocyte_SLE PB_monocyte_UC PB_PMN_normal	11	PB_Bcell_RA PB_Bcell_SLE PB_LCL_normal	3
	cg01468579					PB_Bcell_RA PB_Bcell_SLE PB_CD4T_CD PB_CD4T_GD PB_CD4T_SLE PB_monocyte_CD PB_monocyte_HIVpos PB_monocyte_MS PB_monocyte_SLE PB_monocyte_tuberculosis PB_PMN_normal	11	PB_LCL_normal	1
	cg01470340	C10orf105;CDH23	414152;64072		TSS1500;Body	PB_Bcell_RA PB_Bcell_SLE PB_CD4T_CD PB_CD4T_GD PB_CD4T_JIA PB_CD4T_SLE PB_CD4T_UC PB_CD8T_CD PB_CD8T_UC PB_LCL_normal PB_monocyte_MG PB_monocyte_MS	12	PB_PMN_normal	1
	cg01472101	CLEC10A	10462		TSS1500	PB_Bcell_SLE PB_monocyte_SLE	2	PB_LCL_normal	1
	cg01474011	CUL3	8452		Body	PB_Bcell_RA PB_Bcell_SLE PB_CD4T_CD PB_CD4T_GD PB_CD4T_JIA PB_CD4T_SLE PB_CD4T_UC PB_CD8T_CD PB_CD8T_UC	9	PB_monocyte_MG PB_monocyte_tuberculosis PB_monocyte_UC PB_PMN_normal	4
	cg01474260	CCT8L2	150160		TSS200	PB_Bcell_normal PB_Bcell_RA PB_Bcell_SLE PB_CD4T_CD PB_CD4T_GD PB_CD4T_JIA PB_CD4T_normal PB_CD4T_SLE PB_CD4T_UC PB_CD8T_CD PB_CD8T_GD PB_CD8T_normal PB_CD8T_UC PB_monocyte_CD PB_monocyte_HIVpos PB_monocyte_MG PB_monocyte_MS PB_monocyte_normal PB_monocyte_SLE PB_monocyte_tuberculosis PB_monocyte_UC PB_PMN_normal	22	PB_LCL_normal	1
	cg01474544	CDYL	9425	N_Shore	Body	PB_CD4T_SLE PB_CD8T_CD	2	PB_monocyte_CD PB_monocyte_tuberculosis PB_monocyte_UC	3
	cg01475325	TSKU	25987	S_Shelf	5'UTR	PB_Bcell_RA PB_Bcell_SLE PB_CD8T_GD PB_monocyte_CD PB_monocyte_HIVpos PB_monocyte_MG PB_monocyte_MS PB_monocyte_normal PB_monocyte_SLE PB_monocyte_tuberculosis PB_monocyte_UC PB_PMN_normal	12	PB_CD4T_UC	1
	cg01475538	RRAS2	22800	S_Shore	TSS1500	PB_Bcell_SLE PB_CD4T_CD PB_CD4T_GD PB_CD4T_JIA PB_CD4T_SLE PB_CD4T_UC PB_monocyte_CD PB_monocyte_HIVpos PB_monocyte_MG PB_monocyte_MS PB_monocyte_normal PB_monocyte_SLE PB_monocyte_UC PB_PMN_normal	14	PB_LCL_normal	1
	cg01476222	TRAF6	7189		Body	PB_Bcell_SLE PB_CD4T_CD PB_CD4T_GD PB_CD4T_JIA PB_CD4T_SLE PB_CD4T_UC PB_CD8T_CD PB_CD8T_GD PB_CD8T_UC PB_PMN_normal	10	PB_monocyte_CD PB_monocyte_MG PB_monocyte_MS PB_monocyte_SLE	4
	cg01477133	FAM83C	128876	N_Shore	Body	PB_Bcell_SLE PB_CD4T_SLE PB_monocyte_CD PB_monocyte_HIVpos PB_monocyte_MG PB_monocyte_MS PB_monocyte_normal PB_monocyte_SLE PB_monocyte_tuberculosis PB_monocyte_UC PB_PMN_normal	11	PB_LCL_normal	1
	cg01477971	TMEM182	130827		Body	PB_Bcell_SLE PB_CD4T_CD PB_CD4T_GD PB_CD4T_JIA PB_CD4T_SLE PB_CD4T_UC PB_CD8T_CD PB_CD8T_UC	8	PB_monocyte_CD PB_monocyte_MG PB_monocyte_SLE PB_monocyte_tuberculosis PB_PMN_normal	5
	cg01478179	FAT1	2195		Body	PB_Bcell_SLE PB_CD4T_SLE PB_monocyte_HIVpos PB_monocyte_MG PB_monocyte_MS PB_monocyte_SLE PB_monocyte_tuberculosis PB_monocyte_UC	8	PB_LCL_normal	1
	cg01478482	DNAH3;TMEM159	55567;57146	N_Shore	TSS1500;Body	PB_CD4T_CD PB_CD4T_GD PB_CD4T_JIA PB_CD4T_SLE PB_CD4T_UC PB_CD8T_CD PB_CD8T_UC	7	PB_LCL_normal	1
	cg01479187					PB_Bcell_RA PB_Bcell_SLE PB_CD4T_CD PB_CD4T_GD PB_CD4T_JIA PB_CD4T_SLE PB_CD4T_UC PB_CD8T_CD PB_CD8T_UC	9	PB_monocyte_CD PB_monocyte_HIVpos PB_monocyte_MG PB_monocyte_MS PB_monocyte_SLE PB_monocyte_tuberculosis PB_monocyte_UC PB_PMN_normal	8
	cg01479232	C20orf54	113278		1stExon;5'UTR	PB_Bcell_SLE PB_CD4T_JIA PB_CD4T_SLE PB_monocyte_HIVpos PB_monocyte_MS PB_monocyte_tuberculosis PB_monocyte_UC	7	PB_LCL_normal	1
	cg01479396	SHBG;SAT2	6462;112483	N_Shore	3'UTR;Body	PB_Bcell_RA PB_Bcell_SLE PB_CD4T_CD PB_CD4T_GD PB_CD4T_JIA PB_CD4T_SLE PB_CD4T_UC PB_CD8T_CD PB_CD8T_UC PB_LCL_normal	10	PB_monocyte_CD PB_monocyte_HIVpos PB_monocyte_MG PB_monocyte_MS PB_monocyte_SLE PB_monocyte_tuberculosis PB_monocyte_UC PB_PMN_normal	8
	cg01480708	MYO1D	4642	Island	Body	PB_monocyte_tuberculosis	1	PB_Bcell_SLE PB_monocyte_SLE	2
	cg01481646	TSPAN14	81619	S_Shelf	5'UTR	PB_Bcell_SLE	1	PB_CD4T_CD PB_CD4T_GD PB_CD4T_JIA PB_CD4T_normal PB_CD4T_SLE PB_CD4T_UC PB_CD8T_CD PB_CD8T_GD PB_CD8T_normal PB_CD8T_UC PB_monocyte_CD PB_monocyte_HIVpos PB_monocyte_MG PB_monocyte_MS PB_monocyte_normal PB_monocyte_SLE PB_monocyte_tuberculosis PB_monocyte_UC PB_PMN_normal	19
	cg01482313			S_Shelf		PB_CD4T_GD	1	PB_CD4T_SLE	1
	cg01482790	HNRNPM	4670	S_Shelf	Body	PB_Bcell_SLE PB_monocyte_CD PB_monocyte_HIVpos PB_monocyte_MS PB_monocyte_SLE PB_monocyte_tuberculosis PB_monocyte_UC PB_PMN_normal	8	PB_CD4T_SLE PB_CD8T_CD	2
	cg01483119	FOXK2	3607	N_Shelf	Body	PB_CD4T_GD	1	PB_monocyte_tuberculosis PB_monocyte_UC	2
	cg01483653	FCGRT	2217	N_Shore	TSS200;TSS1500	PB_Bcell_SLE PB_CD4T_CD PB_CD4T_GD PB_CD4T_JIA PB_CD4T_normal PB_CD4T_SLE PB_CD8T_CD PB_CD8T_GD PB_CD8T_UC PB_LCL_normal	10	PB_monocyte_CD PB_monocyte_SLE	2
	cg01484915	RASSF4	83937	S_Shelf	5'UTR	PB_CD4T_CD PB_CD4T_GD PB_CD4T_JIA PB_CD4T_normal PB_CD4T_SLE PB_CD4T_UC PB_CD8T_CD PB_CD8T_GD PB_CD8T_UC	9	PB_Bcell_RA PB_Bcell_SLE	2
	cg01487803	TM4SF5	9032		TSS1500	PB_Bcell_RA PB_Bcell_SLE PB_CD4T_CD PB_CD4T_GD PB_CD4T_JIA PB_CD4T_normal PB_CD4T_SLE PB_CD4T_UC PB_CD8T_CD PB_CD8T_GD PB_CD8T_UC	11	PB_monocyte_MG	1
	cg01489441	MAPK8IP3	23162		Body	PB_CD4T_CD PB_CD4T_GD PB_CD4T_JIA PB_CD4T_SLE PB_CD4T_UC PB_CD8T_CD PB_CD8T_GD PB_CD8T_UC	8	PB_Bcell_normal PB_Bcell_RA PB_Bcell_SLE PB_LCL_normal PB_monocyte_MG PB_monocyte_tuberculosis PB_monocyte_UC PB_PMN_normal	8
	cg01490728	SARDH	1757	N_Shore	Body	PB_Bcell_normal PB_Bcell_RA PB_Bcell_SLE PB_CD8T_GD PB_CD8T_UC PB_monocyte_CD PB_monocyte_HIVpos PB_monocyte_MG PB_monocyte_MS PB_monocyte_normal PB_monocyte_SLE PB_monocyte_UC PB_PMN_normal	13	PB_CD4T_JIA PB_CD4T_UC	2
	cg01490733			Island		PB_CD4T_GD PB_CD4T_JIA PB_CD4T_SLE PB_CD4T_UC	4	PB_monocyte_CD PB_monocyte_MG PB_monocyte_normal PB_monocyte_UC	4
	cg01491071			N_Shore		PB_Bcell_SLE PB_monocyte_CD PB_monocyte_HIVpos PB_monocyte_MG PB_monocyte_MS PB_monocyte_SLE PB_monocyte_UC PB_PMN_normal	8	PB_LCL_normal	1
	cg01492538	GNA12	2768	Island	Body	PB_CD4T_GD PB_CD4T_SLE	2	PB_Bcell_SLE PB_monocyte_CD PB_monocyte_HIVpos PB_monocyte_MG PB_monocyte_MS PB_monocyte_SLE PB_monocyte_tuberculosis PB_monocyte_UC PB_PMN_normal	9
	cg01493678	HLA-DOB	3112		TSS200	PB_CD4T_CD PB_CD4T_SLE PB_monocyte_CD PB_monocyte_HIVpos PB_monocyte_MS PB_monocyte_SLE PB_monocyte_tuberculosis	7	PB_Bcell_RA PB_Bcell_SLE PB_LCL_normal	3
	cg01495299					PB_CD4T_SLE	1	PB_Bcell_RA PB_Bcell_SLE PB_monocyte_CD PB_monocyte_HIVpos PB_monocyte_MG PB_monocyte_MS PB_monocyte_SLE PB_monocyte_tuberculosis PB_monocyte_UC PB_PMN_normal	10
	cg01495332	GRB10	2887		5'UTR;Body	PB_CD4T_CD PB_CD4T_GD PB_CD4T_JIA PB_CD4T_normal PB_CD4T_SLE PB_CD4T_UC PB_CD8T_CD PB_CD8T_GD PB_CD8T_normal PB_CD8T_UC PB_monocyte_CD PB_monocyte_HIVpos PB_monocyte_MG PB_monocyte_MS PB_monocyte_normal PB_monocyte_SLE PB_monocyte_tuberculosis PB_monocyte_UC PB_PMN_normal	19	PB_LCL_normal	1
	cg01495831	OR5H15	403274		TSS1500	PB_Bcell_SLE PB_CD4T_CD PB_CD4T_GD PB_CD4T_JIA PB_CD4T_SLE PB_CD4T_UC PB_monocyte_CD PB_monocyte_HIVpos PB_monocyte_MG PB_monocyte_MS PB_monocyte_normal PB_monocyte_SLE PB_monocyte_tuberculosis PB_monocyte_UC PB_PMN_normal	15	PB_LCL_normal	1
	cg01496136					PB_CD4T_CD PB_CD4T_GD PB_CD4T_JIA PB_CD4T_SLE PB_CD4T_UC PB_CD8T_CD PB_CD8T_GD PB_CD8T_UC	8	PB_LCL_normal PB_monocyte_CD PB_monocyte_HIVpos PB_monocyte_MG PB_monocyte_MS PB_monocyte_SLE PB_monocyte_tuberculosis PB_monocyte_UC	8
	cg01497434	SORCS2	57537	N_Shore	Body	PB_Bcell_SLE PB_CD4T_CD PB_CD4T_GD PB_CD4T_JIA PB_CD4T_SLE PB_CD4T_UC PB_CD8T_CD PB_CD8T_GD PB_CD8T_normal PB_CD8T_UC PB_monocyte_CD PB_monocyte_HIVpos PB_monocyte_MG PB_monocyte_MS PB_monocyte_normal PB_monocyte_SLE PB_monocyte_tuberculosis PB_monocyte_UC PB_PMN_normal	19	PB_LCL_normal	1
	cg01498249			N_Shore		PB_Bcell_SLE PB_monocyte_CD PB_monocyte_HIVpos PB_monocyte_MG PB_monocyte_MS PB_monocyte_SLE PB_monocyte_UC PB_PMN_normal	8	PB_LCL_normal	1
	cg01498829	EVL	51466	N_Shore	Body	PB_Bcell_RA PB_Bcell_SLE PB_CD4T_CD PB_CD4T_GD PB_CD4T_SLE PB_CD4T_UC PB_CD8T_CD PB_CD8T_UC	8	PB_monocyte_tuberculosis PB_PMN_normal	2
	cg01498832	RPTOR	57521		Body	PB_Bcell_normal PB_Bcell_RA PB_Bcell_SLE PB_CD4T_CD PB_CD4T_GD PB_CD4T_JIA PB_CD4T_SLE PB_CD4T_UC PB_LCL_normal PB_monocyte_CD PB_monocyte_HIVpos PB_monocyte_MG PB_monocyte_MS PB_monocyte_SLE	14	PB_PMN_normal	1
	cg01498999	NLGN4Y	22829	N_Shelf	Body	PB_LCL_normal	1	PB_monocyte_MG	1
	cg01502320	TNFRSF13B	23495		TSS200	PB_CD4T_GD PB_CD4T_SLE PB_CD8T_CD PB_CD8T_GD PB_CD8T_normal PB_CD8T_UC PB_monocyte_CD PB_monocyte_HIVpos PB_monocyte_MG PB_monocyte_MS PB_monocyte_normal PB_monocyte_SLE PB_monocyte_UC PB_PMN_normal	14	PB_Bcell_RA PB_Bcell_SLE PB_LCL_normal	3
	cg01502428	TIMP2	7077	N_Shore	3'UTR	PB_Bcell_normal PB_Bcell_RA PB_Bcell_SLE PB_CD4T_CD PB_CD4T_GD PB_CD4T_JIA PB_CD4T_SLE PB_CD4T_UC PB_CD8T_CD PB_CD8T_GD PB_CD8T_UC PB_LCL_normal PB_monocyte_CD PB_monocyte_HIVpos PB_monocyte_MG PB_monocyte_MS PB_monocyte_SLE PB_monocyte_UC	18	PB_PMN_normal	1
	cg01502811			N_Shelf		PB_CD4T_CD PB_CD4T_GD PB_CD4T_JIA PB_CD4T_normal PB_CD4T_SLE PB_CD4T_UC PB_CD8T_CD PB_CD8T_GD PB_CD8T_normal PB_CD8T_UC PB_monocyte_CD PB_monocyte_HIVpos PB_monocyte_MG PB_monocyte_MS PB_monocyte_normal PB_monocyte_SLE PB_monocyte_tuberculosis PB_monocyte_UC PB_PMN_normal	19	PB_Bcell_SLE	1
	cg01506298	FLJ40330		Island	Body	PB_CD4T_GD PB_CD8T_GD	2	PB_monocyte_tuberculosis	1
	cg01506917	TRERF1	55809	N_Shelf	5'UTR	PB_Bcell_SLE PB_CD4T_JIA PB_CD4T_SLE	3	PB_monocyte_CD PB_monocyte_HIVpos PB_monocyte_MG PB_monocyte_tuberculosis PB_monocyte_UC	5
	cg01507753	PLB1	151056		TSS1500	PB_Bcell_SLE PB_CD4T_SLE PB_monocyte_CD PB_monocyte_HIVpos PB_monocyte_MG PB_monocyte_MS PB_monocyte_normal PB_monocyte_SLE PB_monocyte_tuberculosis PB_monocyte_UC PB_PMN_normal	11	PB_LCL_normal	1
	cg01508380	MMP14	4323	N_Shore	TSS1500	PB_CD4T_GD PB_CD4T_JIA PB_CD4T_SLE PB_CD8T_CD	4	PB_monocyte_CD PB_monocyte_HIVpos PB_monocyte_MG PB_monocyte_MS PB_monocyte_SLE PB_monocyte_tuberculosis PB_monocyte_UC PB_PMN_normal	8
	cg01511151	LOC100240735;FLJ12825	100240735;440101	S_Shore	TSS1500;Body	PB_monocyte_HIVpos	1	PB_monocyte_SLE	1
	cg01511234					PB_Bcell_SLE PB_CD4T_SLE PB_monocyte_CD PB_monocyte_HIVpos PB_monocyte_MS PB_monocyte_normal PB_monocyte_SLE PB_monocyte_tuberculosis PB_monocyte_UC PB_PMN_normal	10	PB_LCL_normal	1
	cg01512089					PB_Bcell_SLE PB_CD4T_CD PB_CD4T_JIA PB_CD4T_SLE PB_CD4T_UC	5	PB_monocyte_CD PB_monocyte_HIVpos PB_monocyte_MG PB_monocyte_MS PB_monocyte_SLE PB_monocyte_tuberculosis PB_monocyte_UC PB_PMN_normal	8
	cg01513913					PB_CD4T_GD PB_CD4T_SLE PB_CD8T_CD PB_CD8T_UC	4	PB_Bcell_normal PB_Bcell_RA PB_Bcell_SLE PB_LCL_normal PB_monocyte_CD PB_monocyte_HIVpos PB_monocyte_MG PB_monocyte_MS PB_monocyte_SLE PB_monocyte_tuberculosis PB_monocyte_UC	11
	cg01514465			N_Shelf		PB_monocyte_HIVpos PB_monocyte_tuberculosis	2	PB_LCL_normal	1
	cg01514490			Island		PB_CD4T_CD PB_CD4T_GD PB_CD4T_JIA PB_CD4T_SLE PB_CD4T_UC PB_CD8T_CD PB_CD8T_GD PB_CD8T_UC	8	PB_monocyte_MG	1
	cg01515574			S_Shelf		PB_Bcell_SLE PB_CD4T_SLE PB_monocyte_HIVpos PB_monocyte_MS PB_monocyte_SLE PB_monocyte_tuberculosis PB_PMN_normal	7	PB_LCL_normal	1
	cg01517680			Island		PB_CD4T_GD PB_CD8T_CD PB_CD8T_GD	3	PB_monocyte_CD PB_monocyte_HIVpos PB_monocyte_MG PB_monocyte_MS PB_monocyte_tuberculosis PB_monocyte_UC PB_PMN_normal	7
	cg01517832	TOLLIP;LOC255512	54472;255512	N_Shore	TSS1500;Body	PB_Bcell_SLE PB_CD4T_CD PB_CD4T_GD PB_CD4T_JIA PB_CD4T_SLE PB_CD4T_UC PB_CD8T_CD PB_CD8T_GD PB_CD8T_UC	9	PB_monocyte_MG PB_monocyte_UC	2
	cg01518131			S_Shelf		PB_Bcell_SLE PB_CD4T_CD PB_CD4T_GD PB_CD4T_JIA PB_CD4T_SLE PB_CD4T_UC PB_CD8T_CD PB_CD8T_GD PB_monocyte_CD PB_monocyte_HIVpos PB_monocyte_MS PB_monocyte_normal PB_monocyte_SLE PB_monocyte_tuberculosis PB_monocyte_UC PB_PMN_normal	16	PB_LCL_normal	1
	cg01518398	MOBKL1B	55233	S_Shore	TSS1500	PB_CD4T_SLE PB_monocyte_MS	2	PB_LCL_normal	1
	cg01519464	RCAN3	11123	Island	3'UTR	PB_Bcell_SLE PB_monocyte_CD PB_monocyte_HIVpos PB_monocyte_MG PB_monocyte_MS PB_monocyte_SLE PB_monocyte_UC PB_PMN_normal	8	PB_CD4T_CD PB_CD4T_JIA PB_CD4T_SLE PB_CD4T_UC PB_CD8T_CD	5
	cg01519695					PB_Bcell_RA PB_Bcell_SLE PB_CD4T_CD PB_CD4T_GD PB_CD4T_JIA PB_CD4T_SLE PB_monocyte_CD PB_monocyte_HIVpos PB_monocyte_MG PB_monocyte_MS PB_monocyte_normal PB_monocyte_SLE PB_monocyte_tuberculosis PB_monocyte_UC PB_PMN_normal	15	PB_LCL_normal	1
	cg01521220	MIR1203;SKAP1	100302211;8631		Body	PB_CD4T_GD PB_CD4T_SLE	2	PB_Bcell_SLE PB_monocyte_CD PB_monocyte_HIVpos PB_monocyte_MG PB_monocyte_MS PB_monocyte_SLE PB_monocyte_tuberculosis PB_monocyte_UC PB_PMN_normal	9
	cg01521397	TAF4	6874	S_Shelf	Body	PB_Bcell_RA PB_Bcell_SLE PB_CD4T_CD PB_CD4T_GD PB_CD4T_JIA PB_CD4T_SLE PB_CD4T_UC PB_CD8T_CD PB_CD8T_UC PB_LCL_normal	10	PB_monocyte_CD PB_monocyte_HIVpos PB_monocyte_MG PB_monocyte_MS PB_monocyte_SLE PB_monocyte_tuberculosis PB_monocyte_UC PB_PMN_normal	8
	cg01521648	FAM155A	728215		Body	PB_Bcell_RA PB_Bcell_SLE PB_CD4T_CD PB_CD4T_GD PB_CD4T_JIA PB_CD4T_SLE PB_CD4T_UC PB_CD8T_GD PB_monocyte_CD PB_monocyte_HIVpos PB_monocyte_MG PB_monocyte_MS PB_monocyte_SLE PB_monocyte_tuberculosis PB_monocyte_UC	15	PB_LCL_normal	1
	cg01522249	BCOR	54880	Island	5'UTR	PB_LCL_normal	1	PB_monocyte_MG	1
	cg01524149			N_Shelf		PB_Bcell_SLE PB_monocyte_UC PB_PMN_normal	3	PB_LCL_normal	1
	cg01525879	CORO1B	57175	S_Shelf	Body	PB_Bcell_normal PB_Bcell_RA PB_Bcell_SLE PB_CD8T_CD PB_CD8T_GD PB_CD8T_UC PB_LCL_normal PB_monocyte_CD PB_monocyte_HIVpos PB_monocyte_MG PB_monocyte_MS PB_monocyte_normal PB_monocyte_SLE PB_monocyte_tuberculosis PB_monocyte_UC PB_PMN_normal	16	PB_CD4T_CD PB_CD4T_JIA PB_CD4T_SLE PB_CD4T_UC	4
	cg01526089	P2RX1	5023		1stExon	PB_CD4T_GD PB_CD4T_JIA PB_CD4T_SLE	3	PB_Bcell_normal PB_Bcell_SLE PB_monocyte_CD PB_monocyte_HIVpos PB_monocyte_MG PB_monocyte_MS PB_monocyte_SLE PB_monocyte_tuberculosis PB_monocyte_UC PB_PMN_normal	10
	cg01526217			N_Shore		PB_Bcell_RA PB_Bcell_SLE PB_CD4T_CD PB_CD4T_GD PB_CD4T_JIA PB_CD4T_SLE PB_CD4T_UC PB_CD8T_CD PB_CD8T_UC	9	PB_monocyte_CD PB_monocyte_HIVpos PB_monocyte_MG PB_monocyte_MS PB_monocyte_SLE PB_monocyte_tuberculosis PB_monocyte_UC PB_PMN_normal	8
	cg01526553	MYL6	4637		Body	PB_Bcell_RA PB_Bcell_SLE	2	PB_CD4T_CD PB_monocyte_CD PB_monocyte_HIVpos PB_monocyte_MG PB_monocyte_MS PB_monocyte_normal PB_monocyte_SLE PB_monocyte_UC	8
	cg01527562					PB_Bcell_SLE PB_CD4T_CD PB_CD4T_GD PB_CD4T_JIA PB_CD4T_SLE PB_CD4T_UC PB_CD8T_CD PB_CD8T_UC	8	PB_monocyte_CD PB_monocyte_HIVpos PB_monocyte_MG PB_monocyte_MS PB_monocyte_SLE PB_monocyte_tuberculosis PB_monocyte_UC PB_PMN_normal	8
	cg01528492	TMEM64	169200	S_Shore	TSS1500	PB_CD4T_CD PB_CD4T_GD PB_CD4T_JIA PB_CD4T_SLE PB_CD4T_UC PB_CD8T_CD PB_CD8T_GD PB_CD8T_UC	8	PB_monocyte_MG PB_monocyte_tuberculosis PB_PMN_normal	3
	cg01530032	SLC47A1	55244	N_Shore	TSS1500	PB_Bcell_RA PB_Bcell_SLE PB_CD4T_CD PB_CD4T_GD PB_CD4T_JIA PB_CD4T_SLE PB_CD4T_UC PB_CD8T_CD PB_CD8T_UC	9	PB_monocyte_CD PB_monocyte_HIVpos PB_monocyte_MS PB_monocyte_SLE	4
	cg01530082	HLA-DOB	3112		Body	PB_Bcell_SLE PB_CD4T_CD PB_CD4T_GD PB_CD4T_JIA PB_CD4T_normal PB_CD4T_SLE PB_CD4T_UC PB_CD8T_CD PB_CD8T_GD PB_CD8T_normal PB_CD8T_UC PB_monocyte_CD PB_monocyte_HIVpos PB_monocyte_MS PB_monocyte_normal PB_monocyte_SLE PB_monocyte_tuberculosis PB_monocyte_UC PB_PMN_normal	19	PB_LCL_normal	1
	cg01534284					PB_Bcell_RA PB_Bcell_SLE PB_CD4T_JIA PB_CD4T_SLE PB_CD8T_CD	5	PB_monocyte_CD PB_monocyte_MG PB_monocyte_tuberculosis PB_monocyte_UC PB_PMN_normal	5
	cg01534390	SLC7A7	9056		Body	PB_Bcell_SLE PB_CD4T_CD PB_CD4T_SLE PB_monocyte_CD PB_monocyte_HIVpos PB_monocyte_MS PB_monocyte_normal PB_monocyte_SLE PB_monocyte_UC PB_PMN_normal	10	PB_LCL_normal	1
	cg01534527	CTDSPL	10217		Body	PB_CD4T_CD PB_CD4T_GD PB_CD4T_JIA PB_CD4T_SLE PB_CD4T_UC PB_CD8T_CD PB_CD8T_GD PB_CD8T_UC	8	PB_monocyte_CD PB_monocyte_HIVpos PB_monocyte_MG PB_monocyte_MS PB_monocyte_SLE PB_monocyte_tuberculosis PB_PMN_normal	7
	cg01534871	C1orf151	440574	S_Shelf	Body	PB_Bcell_RA PB_Bcell_SLE	2	PB_CD4T_CD PB_CD4T_GD PB_CD4T_JIA PB_CD4T_SLE PB_CD4T_UC PB_CD8T_UC	6
	cg01535726	MSRA	4482	N_Shore	TSS1500	PB_CD4T_CD PB_CD4T_GD PB_CD4T_JIA PB_CD4T_SLE PB_CD4T_UC PB_CD8T_CD PB_CD8T_UC	7	PB_Bcell_RA PB_Bcell_SLE PB_monocyte_CD PB_monocyte_HIVpos PB_monocyte_MG PB_monocyte_MS PB_monocyte_SLE PB_monocyte_tuberculosis PB_monocyte_UC PB_PMN_normal	10
	cg01536803	PTPRN2	5799		Body	PB_Bcell_SLE PB_CD4T_SLE PB_monocyte_CD PB_monocyte_HIVpos PB_monocyte_MS PB_monocyte_SLE PB_monocyte_tuberculosis PB_monocyte_UC PB_PMN_normal	9	PB_LCL_normal	1
	cg01536878					PB_monocyte_MS PB_monocyte_tuberculosis PB_monocyte_UC	3	PB_CD4T_SLE PB_CD4T_UC	2
	cg01537445					PB_CD4T_SLE PB_monocyte_CD PB_monocyte_HIVpos PB_monocyte_MG PB_monocyte_MS PB_monocyte_SLE PB_monocyte_tuberculosis PB_monocyte_UC PB_PMN_normal	9	PB_LCL_normal	1
	cg01538305			N_Shore		PB_CD4T_JIA PB_CD4T_SLE	2	PB_monocyte_CD PB_monocyte_HIVpos PB_monocyte_MG PB_monocyte_MS PB_monocyte_normal PB_monocyte_SLE PB_monocyte_tuberculosis PB_monocyte_UC PB_PMN_normal	9
	cg01538605			N_Shore		PB_Bcell_normal PB_Bcell_SLE PB_CD4T_JIA PB_CD4T_SLE PB_monocyte_CD PB_monocyte_HIVpos PB_monocyte_MG PB_monocyte_MS PB_monocyte_normal PB_monocyte_SLE PB_monocyte_UC PB_PMN_normal	12	PB_LCL_normal	1
	cg01538969	DHX16	8449		Body	PB_Bcell_RA PB_Bcell_SLE PB_CD4T_CD PB_CD4T_GD PB_CD4T_JIA PB_CD4T_SLE PB_CD4T_UC PB_CD8T_CD PB_CD8T_GD PB_CD8T_UC PB_LCL_normal	11	PB_monocyte_CD PB_monocyte_MG PB_monocyte_MS PB_monocyte_SLE PB_monocyte_UC	5
	cg01543184	MAFG	4097	S_Shore	TSS200;5'UTR	PB_CD4T_CD PB_CD4T_GD PB_CD4T_JIA PB_CD4T_SLE PB_CD4T_UC PB_CD8T_CD PB_CD8T_GD PB_CD8T_UC	8	PB_Bcell_SLE PB_monocyte_CD PB_monocyte_HIVpos PB_monocyte_MG PB_monocyte_MS PB_monocyte_SLE PB_monocyte_tuberculosis PB_monocyte_UC PB_PMN_normal	9
	cg01544270	EXD3	54932	N_Shore	5'UTR	PB_Bcell_RA PB_Bcell_SLE PB_CD4T_GD PB_CD4T_JIA PB_CD4T_SLE PB_CD8T_CD PB_LCL_normal	7	PB_monocyte_CD PB_monocyte_HIVpos PB_monocyte_MG PB_monocyte_MS PB_monocyte_SLE PB_monocyte_tuberculosis PB_monocyte_UC PB_PMN_normal	8
	cg01544400					PB_Bcell_SLE PB_CD4T_CD PB_CD4T_GD PB_CD4T_SLE PB_CD4T_UC PB_CD8T_GD PB_monocyte_CD PB_monocyte_HIVpos PB_monocyte_MG PB_monocyte_MS PB_monocyte_normal PB_monocyte_SLE PB_monocyte_tuberculosis PB_monocyte_UC PB_PMN_normal	15	PB_LCL_normal	1
	cg01545109	WDR86	349136		Body	PB_CD4T_SLE	1	PB_Bcell_RA PB_Bcell_SLE PB_monocyte_CD PB_monocyte_HIVpos PB_monocyte_MG PB_monocyte_MS PB_monocyte_SLE PB_monocyte_tuberculosis PB_monocyte_UC PB_PMN_normal	10
	cg01546820	TEAD3	7005	N_Shore	Body	PB_Bcell_SLE PB_CD4T_SLE PB_monocyte_CD PB_monocyte_HIVpos PB_monocyte_MG PB_monocyte_MS PB_monocyte_SLE PB_monocyte_tuberculosis PB_monocyte_UC PB_PMN_normal	10	PB_LCL_normal	1
	cg01548965	RELT	84957	S_Shore	5'UTR	PB_CD4T_CD PB_CD4T_JIA PB_CD4T_SLE PB_CD4T_UC PB_CD8T_CD PB_CD8T_UC PB_monocyte_MS	7	PB_Bcell_normal PB_Bcell_RA PB_Bcell_SLE PB_LCL_normal	4
	cg01550445	P2RY2	5029	S_Shore	5'UTR	PB_Bcell_normal PB_Bcell_RA PB_Bcell_SLE PB_CD4T_CD PB_CD4T_GD PB_CD4T_JIA PB_CD4T_SLE PB_CD4T_UC PB_CD8T_CD PB_CD8T_GD PB_CD8T_UC PB_LCL_normal	12	PB_PMN_normal	1
	cg01550828	RNF168	165918	N_Shelf	Body	PB_monocyte_MS PB_monocyte_tuberculosis PB_PMN_normal	3	PB_CD8T_CD PB_monocyte_CD PB_monocyte_HIVpos	3
	cg01551238	PTCHD2	57540		5'UTR	PB_Bcell_SLE PB_CD4T_CD PB_CD4T_GD PB_CD4T_JIA PB_CD4T_SLE PB_CD4T_UC PB_monocyte_CD PB_monocyte_HIVpos PB_monocyte_MG PB_monocyte_SLE PB_monocyte_tuberculosis PB_monocyte_UC PB_PMN_normal	13	PB_LCL_normal	1
	cg01551441	EBF1	1879	N_Shore	Body	PB_CD4T_CD PB_CD4T_GD PB_CD4T_JIA PB_CD4T_normal PB_CD4T_SLE PB_CD4T_UC PB_CD8T_CD PB_CD8T_GD PB_CD8T_normal PB_CD8T_UC PB_monocyte_CD PB_monocyte_HIVpos PB_monocyte_MG PB_monocyte_MS PB_monocyte_normal PB_monocyte_SLE PB_monocyte_UC PB_PMN_normal	18	PB_LCL_normal	1
	cg01552347					PB_monocyte_MS PB_monocyte_SLE PB_PMN_normal	3	PB_LCL_normal	1
	cg01553004	C14orf4	64207	S_Shore	TSS1500	PB_Bcell_SLE PB_monocyte_CD PB_monocyte_HIVpos PB_monocyte_MS PB_monocyte_tuberculosis PB_monocyte_UC PB_PMN_normal	7	PB_CD4T_CD PB_CD4T_GD PB_CD4T_JIA PB_CD4T_SLE PB_CD4T_UC PB_CD8T_CD PB_CD8T_UC	7
	cg01553231			S_Shore		PB_Bcell_SLE PB_monocyte_CD PB_monocyte_HIVpos PB_monocyte_MG PB_monocyte_MS PB_monocyte_SLE PB_monocyte_tuberculosis PB_monocyte_UC PB_PMN_normal	9	PB_CD4T_CD PB_CD4T_GD PB_CD4T_SLE PB_CD4T_UC	4
	cg01554529	FBXO6;FBXO44	26270;93611	N_Shore	TSS1500;3'UTR	PB_Bcell_RA PB_Bcell_SLE PB_CD4T_CD PB_CD4T_GD PB_CD4T_JIA PB_CD4T_SLE PB_CD4T_UC PB_CD8T_CD PB_CD8T_UC PB_LCL_normal	10	PB_monocyte_CD PB_monocyte_HIVpos PB_monocyte_MG PB_monocyte_MS PB_monocyte_SLE PB_monocyte_tuberculosis PB_monocyte_UC PB_PMN_normal	8
	cg01555300	ACSM1	116285		3'UTR	PB_Bcell_normal PB_Bcell_RA PB_Bcell_SLE PB_CD4T_CD PB_CD4T_GD PB_CD4T_JIA PB_CD4T_SLE PB_CD4T_UC PB_CD8T_GD PB_monocyte_CD PB_monocyte_HIVpos PB_monocyte_MG PB_monocyte_MS PB_monocyte_normal PB_monocyte_SLE PB_monocyte_tuberculosis PB_monocyte_UC PB_PMN_normal	18	PB_LCL_normal	1
	cg01556466	ADCYAP1R1	117		Body	PB_Bcell_SLE PB_monocyte_CD PB_monocyte_HIVpos PB_monocyte_MG PB_monocyte_MS PB_monocyte_SLE PB_monocyte_tuberculosis PB_monocyte_UC PB_PMN_normal	9	PB_LCL_normal	1
	cg01556552			N_Shelf		PB_Bcell_normal PB_Bcell_RA PB_Bcell_SLE PB_CD4T_CD PB_CD4T_GD PB_CD4T_JIA PB_CD4T_normal PB_CD4T_SLE PB_CD4T_UC PB_CD8T_CD PB_CD8T_GD PB_CD8T_UC PB_LCL_normal PB_monocyte_CD PB_monocyte_HIVpos PB_monocyte_MG PB_monocyte_MS PB_monocyte_SLE PB_monocyte_UC	19	PB_PMN_normal	1
	cg01556706	FHIT	2272		Body	PB_Bcell_normal PB_Bcell_RA PB_Bcell_SLE PB_CD4T_CD PB_CD4T_GD PB_CD4T_JIA PB_CD4T_SLE PB_CD4T_UC PB_CD8T_CD PB_CD8T_GD PB_CD8T_UC	11	PB_monocyte_MG	1
	cg01556799	EPHA6	285220		Body	PB_Bcell_SLE PB_CD4T_CD PB_CD4T_SLE PB_monocyte_CD PB_monocyte_HIVpos PB_monocyte_MS PB_monocyte_SLE PB_monocyte_tuberculosis PB_PMN_normal	9	PB_LCL_normal	1
	cg01556846	ANGPT2;MCPH1	285;79648	N_Shelf	TSS1500;Body	PB_CD4T_CD PB_CD4T_GD PB_CD4T_JIA PB_CD4T_SLE PB_CD4T_UC PB_CD8T_CD PB_CD8T_GD	7	PB_monocyte_CD PB_monocyte_HIVpos PB_monocyte_MG PB_monocyte_MS PB_monocyte_SLE PB_monocyte_tuberculosis PB_monocyte_UC PB_PMN_normal	8
	cg01557221	APOL3	80833		TSS1500;5'UTR	PB_Bcell_SLE PB_monocyte_CD PB_monocyte_HIVpos PB_monocyte_MG PB_monocyte_MS PB_monocyte_SLE PB_monocyte_tuberculosis PB_monocyte_UC PB_PMN_normal	9	PB_CD8T_CD	1
	cg01557951			N_Shore		PB_CD4T_SLE	1	PB_monocyte_CD PB_monocyte_MG PB_monocyte_UC	3
	cg01558645	RUFY3	22902		1stExon;5'UTR;Body	PB_Bcell_normal PB_Bcell_RA PB_Bcell_SLE PB_monocyte_CD PB_monocyte_HIVpos PB_monocyte_MG PB_monocyte_MS PB_monocyte_SLE PB_monocyte_tuberculosis PB_monocyte_UC PB_PMN_normal	11	PB_CD4T_JIA PB_CD4T_UC	2
	cg01558877	C22orf42	150297		TSS200	PB_Bcell_SLE PB_CD4T_CD PB_CD4T_SLE PB_monocyte_CD PB_monocyte_HIVpos PB_monocyte_MG PB_monocyte_MS PB_monocyte_SLE PB_monocyte_tuberculosis PB_monocyte_UC PB_PMN_normal	11	PB_LCL_normal	1
	cg01558916			N_Shore		PB_Bcell_RA PB_Bcell_SLE PB_CD4T_CD PB_CD4T_GD PB_CD4T_JIA PB_CD4T_SLE PB_CD4T_UC PB_CD8T_CD PB_CD8T_UC PB_LCL_normal	10	PB_monocyte_CD PB_monocyte_tuberculosis PB_monocyte_UC PB_PMN_normal	4
	cg01560676	ERGIC1	57222	N_Shore	TSS1500	PB_monocyte_CD PB_monocyte_HIVpos PB_monocyte_MG PB_monocyte_MS PB_monocyte_normal PB_monocyte_SLE PB_monocyte_tuberculosis PB_monocyte_UC PB_PMN_normal	9	PB_LCL_normal	1
	cg01561194	ADARB2	105	Island	Body	PB_Bcell_SLE PB_monocyte_SLE	2	PB_CD4T_UC PB_LCL_normal	2
	cg01561304	COL23A1	91522		Body	PB_Bcell_RA PB_Bcell_SLE PB_CD4T_JIA PB_CD8T_CD	4	PB_monocyte_CD PB_monocyte_HIVpos PB_monocyte_MG PB_monocyte_MS PB_monocyte_SLE PB_monocyte_tuberculosis PB_monocyte_UC PB_PMN_normal	8
	cg01561719	ANKRD22	118932		TSS200	PB_Bcell_normal PB_Bcell_RA PB_Bcell_SLE PB_CD4T_CD PB_CD4T_GD PB_CD4T_JIA PB_CD4T_SLE PB_CD4T_UC PB_CD8T_CD PB_CD8T_UC PB_LCL_normal	11	PB_monocyte_CD PB_monocyte_HIVpos PB_monocyte_MG PB_monocyte_MS PB_monocyte_SLE PB_monocyte_tuberculosis PB_monocyte_UC PB_PMN_normal	8
	cg01561869	PCDHGA2;PCDHGA3;PCDHGA1	56113;56112;56114	Island	1stExon;Body	PB_Bcell_SLE PB_CD4T_GD PB_CD4T_SLE	3	PB_monocyte_tuberculosis PB_monocyte_UC	2
	cg01562825					PB_Bcell_RA PB_Bcell_SLE PB_CD4T_GD PB_CD4T_JIA PB_CD4T_SLE PB_CD4T_UC PB_monocyte_CD PB_monocyte_HIVpos PB_monocyte_MS PB_monocyte_SLE PB_monocyte_UC	11	PB_LCL_normal	1
	cg01564665			N_Shore		PB_Bcell_SLE PB_CD4T_CD PB_CD4T_JIA PB_CD4T_SLE PB_CD4T_UC PB_monocyte_CD PB_monocyte_HIVpos PB_monocyte_MG PB_monocyte_MS PB_monocyte_normal PB_monocyte_SLE PB_monocyte_tuberculosis PB_monocyte_UC PB_PMN_normal	14	PB_LCL_normal	1
	cg01564818	SETD5	55209		5'UTR	PB_CD4T_CD PB_CD4T_GD PB_CD4T_JIA PB_CD4T_SLE PB_CD4T_UC PB_CD8T_CD PB_CD8T_UC	7	PB_Bcell_SLE PB_monocyte_CD PB_monocyte_HIVpos PB_monocyte_MG PB_monocyte_MS PB_monocyte_SLE PB_monocyte_tuberculosis PB_monocyte_UC PB_PMN_normal	9
	cg01565130	MPZL1	9019	N_Shore	TSS1500	PB_CD4T_GD PB_CD4T_SLE PB_CD8T_CD	3	PB_Bcell_normal PB_Bcell_RA PB_Bcell_SLE PB_LCL_normal PB_monocyte_CD PB_monocyte_HIVpos PB_monocyte_MG PB_monocyte_MS PB_monocyte_SLE PB_monocyte_tuberculosis PB_monocyte_UC PB_PMN_normal	12
	cg01565291	KIF26B	55083		Body	PB_Bcell_SLE PB_monocyte_CD PB_monocyte_HIVpos PB_monocyte_MS PB_monocyte_SLE PB_monocyte_tuberculosis PB_monocyte_UC PB_PMN_normal	8	PB_CD4T_CD PB_CD4T_SLE PB_CD4T_UC	3
	cg01565438	SLFN13	146857	Island	TSS1500	PB_CD4T_CD PB_CD4T_GD PB_CD4T_SLE PB_CD4T_UC PB_CD8T_CD PB_CD8T_UC	6	PB_Bcell_normal PB_Bcell_RA PB_Bcell_SLE PB_LCL_normal PB_monocyte_CD PB_monocyte_HIVpos PB_monocyte_MG PB_monocyte_MS PB_monocyte_SLE PB_monocyte_tuberculosis PB_monocyte_UC PB_PMN_normal	12
	cg01565508	PIK3R5	23533	S_Shore	TSS1500	PB_Bcell_RA PB_Bcell_SLE PB_CD4T_CD PB_CD4T_GD PB_CD4T_JIA PB_CD4T_SLE PB_CD4T_UC PB_CD8T_CD PB_CD8T_UC	9	PB_monocyte_CD PB_monocyte_HIVpos PB_monocyte_MG PB_monocyte_MS PB_monocyte_SLE PB_monocyte_tuberculosis PB_monocyte_UC PB_PMN_normal	8
	cg01566155	CCL13	6357		3'UTR	PB_Bcell_SLE PB_monocyte_HIVpos PB_monocyte_MS PB_monocyte_tuberculosis PB_PMN_normal	5	PB_LCL_normal	1
	cg01566692	SMG1	23049	N_Shelf	Body	PB_Bcell_RA PB_Bcell_SLE PB_CD4T_CD PB_CD4T_GD PB_CD4T_JIA PB_CD4T_SLE PB_CD4T_UC PB_CD8T_CD PB_CD8T_UC	9	PB_monocyte_MG PB_monocyte_tuberculosis PB_PMN_normal	3
	cg01567771					PB_Bcell_SLE PB_monocyte_CD PB_monocyte_HIVpos PB_monocyte_MS PB_monocyte_SLE PB_monocyte_tuberculosis PB_monocyte_UC PB_PMN_normal	8	PB_LCL_normal	1
	cg01568228			N_Shore		PB_Bcell_RA PB_Bcell_SLE PB_CD4T_CD PB_CD4T_GD PB_CD4T_JIA PB_CD4T_normal PB_CD4T_SLE PB_CD4T_UC PB_CD8T_GD PB_monocyte_CD PB_monocyte_HIVpos PB_monocyte_MG PB_monocyte_MS PB_monocyte_normal PB_monocyte_tuberculosis PB_monocyte_UC PB_PMN_normal	17	PB_LCL_normal	1
	cg01570504					PB_Bcell_SLE PB_CD4T_JIA PB_CD4T_SLE PB_CD8T_GD PB_monocyte_SLE	5	PB_LCL_normal	1
	cg01571203	DLGAP2	9228	S_Shore	Body	PB_Bcell_SLE PB_CD4T_CD PB_CD4T_GD PB_CD4T_JIA PB_CD4T_SLE PB_CD4T_UC PB_CD8T_CD PB_CD8T_GD PB_monocyte_CD PB_monocyte_HIVpos PB_monocyte_MG PB_monocyte_MS PB_monocyte_normal PB_monocyte_SLE PB_monocyte_UC PB_PMN_normal	16	PB_LCL_normal	1
	cg01571916	TSPAN18	90139		5'UTR	PB_Bcell_RA PB_Bcell_SLE PB_CD4T_CD PB_CD4T_GD PB_CD4T_JIA PB_CD4T_normal PB_CD4T_SLE PB_CD4T_UC PB_CD8T_CD PB_CD8T_GD PB_CD8T_normal PB_CD8T_UC PB_monocyte_CD PB_monocyte_HIVpos PB_monocyte_MG PB_monocyte_MS PB_monocyte_SLE PB_monocyte_tuberculosis PB_monocyte_UC PB_PMN_normal	20	PB_LCL_normal	1
	cg01571928			S_Shore		PB_Bcell_RA PB_Bcell_SLE PB_CD4T_CD PB_CD4T_GD PB_CD4T_JIA PB_CD4T_SLE PB_CD4T_UC PB_CD8T_GD PB_monocyte_CD PB_monocyte_HIVpos PB_monocyte_MG PB_monocyte_MS PB_monocyte_normal PB_monocyte_SLE PB_monocyte_UC PB_PMN_normal	16	PB_LCL_normal	1
	cg01572460	FBXL7	23194		Body	PB_monocyte_HIVpos PB_monocyte_MS	2	PB_LCL_normal	1
	cg01572694	MIR10A	406902	N_Shore	TSS1500	PB_Bcell_SLE PB_CD4T_CD PB_CD4T_GD PB_CD4T_JIA PB_CD4T_normal PB_CD4T_SLE PB_CD4T_UC PB_CD8T_CD PB_CD8T_GD PB_CD8T_UC	10	PB_monocyte_MG	1
	cg01573306	DNM3	26052		Body	PB_CD4T_GD PB_CD4T_SLE PB_CD8T_CD PB_CD8T_GD PB_CD8T_normal PB_monocyte_HIVpos PB_monocyte_tuberculosis PB_PMN_normal	8	PB_Bcell_RA PB_Bcell_SLE	2
	cg01573635	TEKT5	146279		1stExon;5'UTR	PB_Bcell_SLE PB_monocyte_CD PB_monocyte_HIVpos PB_monocyte_MG PB_monocyte_MS PB_monocyte_SLE PB_monocyte_tuberculosis PB_monocyte_UC PB_PMN_normal	9	PB_LCL_normal	1
	cg01574390	METTL9	51108		Body	PB_Bcell_RA PB_Bcell_SLE PB_CD4T_CD PB_CD4T_GD PB_CD4T_JIA PB_CD4T_SLE PB_CD4T_UC PB_CD8T_CD PB_CD8T_UC PB_LCL_normal	10	PB_monocyte_CD PB_monocyte_HIVpos PB_monocyte_MG PB_monocyte_MS PB_monocyte_SLE PB_monocyte_tuberculosis PB_monocyte_UC PB_PMN_normal	8
	cg01575601					PB_Bcell_SLE PB_CD4T_SLE PB_monocyte_CD PB_monocyte_HIVpos PB_monocyte_MG PB_monocyte_MS PB_monocyte_SLE PB_monocyte_tuberculosis PB_monocyte_UC PB_PMN_normal	10	PB_LCL_normal	1
	cg01576142	TC2N	123036		5'UTR	PB_Bcell_SLE PB_CD4T_CD PB_CD4T_GD PB_CD4T_JIA PB_CD4T_SLE PB_CD4T_UC PB_CD8T_CD PB_CD8T_GD PB_monocyte_CD PB_monocyte_HIVpos PB_monocyte_MG PB_monocyte_MS PB_monocyte_SLE PB_monocyte_tuberculosis PB_monocyte_UC PB_PMN_normal	16	PB_LCL_normal	1
	cg01576260	LOC285401	285401		TSS1500	PB_Bcell_RA PB_Bcell_SLE PB_CD4T_CD PB_CD4T_GD PB_CD4T_JIA PB_CD4T_SLE PB_CD4T_UC PB_monocyte_CD PB_monocyte_HIVpos PB_monocyte_MG PB_monocyte_MS PB_monocyte_normal PB_monocyte_SLE PB_monocyte_UC PB_PMN_normal	15	PB_LCL_normal	1
	cg01579600					PB_Bcell_normal PB_Bcell_SLE PB_CD4T_CD PB_CD4T_SLE PB_monocyte_CD PB_monocyte_HIVpos PB_monocyte_MS PB_monocyte_SLE PB_monocyte_tuberculosis PB_monocyte_UC PB_PMN_normal	11	PB_LCL_normal	1
	cg01579884	ELMO1	9844		5'UTR;Body	PB_Bcell_normal PB_Bcell_RA PB_Bcell_SLE PB_CD4T_GD PB_CD4T_SLE PB_CD4T_UC PB_LCL_normal PB_monocyte_HIVpos PB_monocyte_MS PB_monocyte_SLE	10	PB_monocyte_tuberculosis	1
	cg01580228	MIR1304;SNORA8;SNORD5;SNORA18	100302240;654320;692072;677805		TSS200;TSS1500	PB_Bcell_RA PB_Bcell_SLE PB_CD4T_CD PB_CD4T_GD PB_CD4T_JIA PB_CD4T_SLE PB_CD4T_UC PB_CD8T_CD PB_CD8T_UC	9	PB_monocyte_CD PB_monocyte_HIVpos PB_monocyte_MG PB_monocyte_MS PB_monocyte_SLE PB_monocyte_tuberculosis PB_monocyte_UC PB_PMN_normal	8
	cg01581360	ZCCHC8	55596	S_Shore	TSS1500	PB_Bcell_SLE PB_CD4T_CD PB_CD4T_GD PB_CD4T_JIA PB_CD4T_SLE PB_CD4T_UC PB_CD8T_CD PB_CD8T_GD PB_CD8T_UC PB_monocyte_MS PB_monocyte_SLE PB_monocyte_UC PB_PMN_normal	13	PB_LCL_normal	1
	cg01582066			N_Shore		PB_PMN_normal	1	PB_CD4T_GD PB_CD4T_SLE PB_CD4T_UC PB_LCL_normal PB_monocyte_CD PB_monocyte_HIVpos PB_monocyte_MG PB_monocyte_MS PB_monocyte_SLE	9
	cg01582937	SORBS3	10174	S_Shore	5'UTR	PB_CD4T_CD PB_CD4T_GD PB_CD4T_JIA PB_CD4T_SLE PB_CD4T_UC PB_CD8T_CD PB_CD8T_GD PB_CD8T_UC PB_PMN_normal	9	PB_Bcell_RA	1
	cg01584000	MLN	4295		Body	PB_Bcell_SLE PB_CD4T_CD PB_CD4T_SLE PB_CD4T_UC PB_CD8T_GD PB_monocyte_CD PB_monocyte_HIVpos PB_monocyte_MG PB_monocyte_MS PB_monocyte_SLE PB_monocyte_tuberculosis PB_monocyte_UC PB_PMN_normal	13	PB_LCL_normal	1
	cg01584103	CALN1	83698		Body	PB_Bcell_SLE PB_CD4T_CD PB_CD4T_GD PB_CD4T_SLE PB_CD4T_UC PB_monocyte_CD PB_monocyte_HIVpos PB_monocyte_MS PB_monocyte_SLE PB_monocyte_tuberculosis PB_monocyte_UC PB_PMN_normal	12	PB_LCL_normal	1
	cg01584932	TTC31;CCDC142	64427;84865	N_Shore	TSS1500;Body	PB_Bcell_RA PB_Bcell_SLE PB_CD4T_CD PB_CD4T_GD PB_CD4T_JIA PB_CD4T_SLE PB_CD4T_UC PB_CD8T_CD PB_CD8T_UC PB_LCL_normal	10	PB_monocyte_tuberculosis PB_monocyte_UC PB_PMN_normal	3
	cg01585096	KRTDAP	388533		TSS200	PB_Bcell_normal PB_Bcell_RA PB_Bcell_SLE PB_CD4T_CD PB_CD4T_JIA PB_CD4T_SLE	6	PB_monocyte_CD PB_monocyte_tuberculosis PB_monocyte_UC	3
	cg01585180	FAT1	2195		Body	PB_Bcell_normal PB_Bcell_RA PB_Bcell_SLE PB_CD4T_CD PB_CD4T_GD PB_CD4T_JIA PB_CD4T_SLE PB_CD4T_UC PB_CD8T_GD PB_monocyte_CD PB_monocyte_HIVpos PB_monocyte_MG PB_monocyte_MS PB_monocyte_normal PB_monocyte_SLE PB_monocyte_UC PB_PMN_normal	17	PB_LCL_normal	1
	cg01585852	MIF	4282	N_Shore	TSS1500	PB_Bcell_SLE PB_CD4T_CD PB_CD4T_GD PB_CD4T_JIA PB_CD4T_SLE PB_CD4T_UC PB_CD8T_CD PB_CD8T_GD PB_CD8T_UC PB_monocyte_CD PB_monocyte_HIVpos PB_monocyte_MG PB_monocyte_MS PB_monocyte_SLE PB_monocyte_tuberculosis PB_monocyte_UC PB_PMN_normal	17	PB_LCL_normal	1
	cg01586011					PB_CD4T_SLE	1	PB_monocyte_CD	1
	cg01586609	HTR3A	3359		TSS1500;Body	PB_Bcell_RA PB_Bcell_SLE PB_CD4T_CD PB_CD4T_GD PB_CD4T_JIA PB_CD4T_SLE PB_CD4T_UC PB_CD8T_CD PB_CD8T_GD PB_CD8T_UC PB_LCL_normal	11	PB_monocyte_CD PB_monocyte_HIVpos PB_monocyte_MG PB_monocyte_MS PB_monocyte_SLE PB_monocyte_tuberculosis PB_monocyte_UC PB_PMN_normal	8
	cg01586851			N_Shore		PB_Bcell_SLE PB_CD4T_JIA PB_CD4T_SLE PB_monocyte_CD PB_monocyte_HIVpos PB_monocyte_MG PB_monocyte_MS PB_monocyte_normal PB_monocyte_SLE PB_monocyte_UC PB_PMN_normal	11	PB_LCL_normal	1
	cg01588475					PB_Bcell_SLE PB_CD4T_CD PB_CD4T_GD PB_CD4T_JIA PB_CD4T_SLE PB_CD4T_UC PB_monocyte_CD PB_monocyte_HIVpos PB_monocyte_MS PB_monocyte_SLE PB_monocyte_tuberculosis PB_monocyte_UC PB_PMN_normal	13	PB_LCL_normal	1
	cg01588592	ETV3L	440695		1stExon;5'UTR	PB_Bcell_normal PB_Bcell_RA PB_Bcell_SLE PB_CD4T_CD PB_CD4T_GD PB_CD4T_JIA PB_CD4T_SLE PB_CD4T_UC PB_CD8T_CD PB_CD8T_GD PB_CD8T_UC PB_LCL_normal PB_PMN_normal	13	PB_monocyte_MG PB_monocyte_MS PB_monocyte_SLE	3
	cg01590948	SYNPO	11346	Island	Body	PB_CD4T_SLE	1	PB_monocyte_CD PB_monocyte_MG PB_monocyte_UC	3
	cg01591037	PDE6H	5149		3'UTR	PB_Bcell_normal PB_Bcell_RA PB_Bcell_SLE PB_CD4T_CD PB_CD4T_GD PB_CD4T_JIA PB_CD4T_SLE PB_CD4T_UC PB_CD8T_CD PB_CD8T_UC PB_LCL_normal	11	PB_monocyte_CD PB_monocyte_HIVpos PB_monocyte_MG PB_monocyte_MS PB_monocyte_SLE PB_monocyte_tuberculosis PB_monocyte_UC PB_PMN_normal	8
	cg01591152	TRIM29	23650		Body	PB_Bcell_SLE PB_CD4T_CD PB_CD4T_GD PB_CD4T_JIA PB_CD4T_SLE PB_CD4T_UC PB_CD8T_GD PB_monocyte_CD PB_monocyte_HIVpos PB_monocyte_MG PB_monocyte_MS PB_monocyte_normal PB_monocyte_SLE PB_monocyte_tuberculosis PB_monocyte_UC PB_PMN_normal	16	PB_LCL_normal	1
	cg01591240			S_Shore		PB_Bcell_SLE PB_CD4T_CD PB_CD4T_GD PB_CD4T_JIA PB_CD4T_SLE PB_CD4T_UC PB_CD8T_GD PB_monocyte_CD PB_monocyte_HIVpos PB_monocyte_MG PB_monocyte_MS PB_monocyte_normal PB_monocyte_SLE PB_monocyte_tuberculosis PB_monocyte_UC PB_PMN_normal	16	PB_LCL_normal	1
	cg01591579	INPP5D	3635	N_Shore	Body	PB_CD4T_CD PB_CD4T_GD PB_CD4T_JIA PB_CD4T_normal PB_CD4T_SLE PB_CD4T_UC PB_CD8T_CD PB_CD8T_GD PB_CD8T_normal PB_CD8T_UC PB_monocyte_CD PB_monocyte_HIVpos PB_monocyte_MG PB_monocyte_MS PB_monocyte_normal PB_monocyte_SLE PB_monocyte_tuberculosis PB_monocyte_UC PB_PMN_normal	19	PB_Bcell_RA PB_Bcell_SLE	2
	cg01591830			S_Shelf		PB_monocyte_CD PB_monocyte_MS PB_monocyte_SLE PB_monocyte_tuberculosis PB_PMN_normal	5	PB_CD4T_CD PB_CD4T_JIA PB_CD4T_SLE PB_CD4T_UC PB_CD8T_CD PB_CD8T_UC PB_LCL_normal	7
	cg01595951			S_Shelf		PB_monocyte_SLE PB_PMN_normal	2	PB_CD4T_GD PB_CD4T_JIA PB_CD4T_SLE PB_CD4T_UC PB_CD8T_CD PB_CD8T_UC PB_LCL_normal	7
	cg01596292	RNF19A	25897		TSS200;5'UTR	PB_Bcell_normal PB_Bcell_RA PB_Bcell_SLE PB_CD4T_SLE PB_CD8T_CD PB_CD8T_UC PB_LCL_normal	7	PB_monocyte_MG PB_monocyte_tuberculosis	2
	cg01597373			N_Shelf		PB_CD4T_SLE PB_monocyte_HIVpos PB_monocyte_MS	3	PB_Bcell_RA PB_Bcell_SLE	2
	cg01597629	A2BP1	54715		5'UTR	PB_monocyte_SLE	1	PB_LCL_normal	1
	cg01598009	HCG18	414777		Body	PB_Bcell_SLE	1	PB_CD4T_CD PB_CD4T_JIA PB_CD4T_UC PB_monocyte_MG PB_monocyte_tuberculosis PB_PMN_normal	6
	cg01598421	TG	7038		Body	PB_CD4T_CD PB_CD4T_GD PB_CD4T_JIA PB_CD4T_normal PB_CD4T_SLE PB_CD4T_UC PB_CD8T_CD PB_CD8T_GD PB_CD8T_normal PB_CD8T_UC PB_monocyte_CD PB_monocyte_HIVpos PB_monocyte_MG PB_monocyte_MS PB_monocyte_normal PB_monocyte_SLE PB_monocyte_tuberculosis PB_monocyte_UC PB_PMN_normal	19	PB_Bcell_RA PB_Bcell_SLE	2
	cg01601573	GAB1	2549	N_Shore	TSS1500	PB_CD4T_SLE	1	PB_monocyte_tuberculosis	1
	cg01601926	USP7	7874		3'UTR	PB_Bcell_SLE PB_CD4T_CD PB_CD4T_GD PB_CD4T_JIA PB_CD4T_normal PB_CD4T_SLE PB_CD4T_UC PB_CD8T_CD PB_CD8T_GD PB_CD8T_normal PB_CD8T_UC PB_monocyte_CD PB_monocyte_HIVpos PB_monocyte_MG PB_monocyte_MS PB_monocyte_normal PB_monocyte_SLE PB_monocyte_tuberculosis PB_monocyte_UC PB_PMN_normal	20	PB_LCL_normal	1
	cg01603912	BANP	54971	N_Shore	Body	PB_CD4T_CD PB_CD4T_GD PB_CD4T_JIA PB_CD4T_SLE PB_CD4T_UC PB_CD8T_CD	6	PB_monocyte_CD PB_monocyte_HIVpos PB_monocyte_MG PB_monocyte_MS PB_monocyte_SLE PB_monocyte_tuberculosis PB_monocyte_UC PB_PMN_normal	8
	cg01604404					PB_CD4T_CD PB_CD4T_JIA PB_CD4T_SLE PB_CD4T_UC PB_CD8T_GD PB_PMN_normal	6	PB_LCL_normal	1
	cg01604412			Island		PB_Bcell_SLE	1	PB_CD4T_CD PB_CD4T_UC	2
	cg01604883			N_Shelf		PB_Bcell_normal PB_Bcell_RA PB_Bcell_SLE PB_monocyte_HIVpos PB_monocyte_MS PB_monocyte_SLE	6	PB_LCL_normal	1
	cg01605366					PB_Bcell_SLE PB_CD4T_SLE PB_monocyte_CD PB_monocyte_HIVpos PB_monocyte_MS PB_monocyte_tuberculosis PB_monocyte_UC PB_PMN_normal	8	PB_LCL_normal	1
	cg01606027	LIMK2	3985	N_Shore	TSS1500	PB_Bcell_RA PB_Bcell_SLE PB_CD4T_GD PB_CD4T_JIA PB_CD4T_SLE PB_CD4T_UC PB_CD8T_CD PB_CD8T_UC	8	PB_monocyte_CD PB_monocyte_HIVpos PB_monocyte_MG PB_monocyte_MS PB_monocyte_SLE PB_monocyte_tuberculosis PB_monocyte_UC PB_PMN_normal	8
	cg01607321	ARHGEF10	9639		Body	PB_Bcell_RA PB_Bcell_SLE PB_CD4T_CD PB_CD4T_GD PB_CD4T_JIA PB_CD4T_SLE PB_CD4T_UC PB_CD8T_CD PB_CD8T_GD PB_CD8T_UC PB_LCL_normal	11	PB_monocyte_CD PB_monocyte_MG	2
	cg01607369	PPFIBP2	8495		Body	PB_CD4T_SLE PB_CD4T_UC PB_CD8T_CD	3	PB_monocyte_CD PB_monocyte_HIVpos PB_monocyte_MG PB_monocyte_MS PB_monocyte_SLE PB_monocyte_tuberculosis PB_monocyte_UC PB_PMN_normal	8
	cg01608878	C21orf94	246705		Body	PB_Bcell_RA PB_Bcell_SLE PB_CD4T_CD PB_CD4T_GD PB_CD4T_SLE PB_monocyte_CD PB_monocyte_HIVpos PB_monocyte_MG PB_monocyte_MS PB_monocyte_normal PB_monocyte_SLE PB_monocyte_tuberculosis PB_monocyte_UC PB_PMN_normal	14	PB_LCL_normal	1
	cg01610123					PB_Bcell_RA PB_Bcell_SLE PB_CD4T_CD PB_CD4T_GD PB_CD4T_JIA PB_CD4T_SLE PB_CD4T_UC PB_CD8T_CD PB_LCL_normal	9	PB_monocyte_CD PB_monocyte_HIVpos PB_monocyte_MG PB_monocyte_MS PB_monocyte_SLE PB_monocyte_tuberculosis PB_monocyte_UC PB_PMN_normal	8
	cg01610979					PB_CD4T_CD PB_CD4T_GD PB_CD4T_JIA PB_CD4T_SLE PB_CD4T_UC PB_CD8T_CD	6	PB_Bcell_normal PB_Bcell_RA PB_Bcell_SLE PB_LCL_normal PB_monocyte_CD PB_monocyte_HIVpos PB_monocyte_MG PB_monocyte_MS PB_monocyte_SLE PB_monocyte_tuberculosis PB_monocyte_UC PB_PMN_normal	12
	cg01611777	MAP4K4	9448		Body	PB_CD4T_CD PB_CD4T_GD PB_CD4T_JIA PB_CD4T_SLE PB_CD4T_UC	5	PB_monocyte_CD PB_monocyte_HIVpos PB_monocyte_MG PB_monocyte_MS PB_monocyte_tuberculosis PB_PMN_normal	6
	cg01611894	ALPI	248	N_Shelf	Body	PB_Bcell_normal PB_Bcell_RA PB_Bcell_SLE PB_CD4T_CD PB_CD4T_GD PB_CD4T_JIA PB_CD4T_SLE PB_CD4T_UC PB_CD8T_GD PB_monocyte_CD PB_monocyte_HIVpos PB_monocyte_MG PB_monocyte_MS PB_monocyte_normal PB_monocyte_SLE PB_monocyte_tuberculosis PB_monocyte_UC PB_PMN_normal	18	PB_LCL_normal	1
	cg01612140					PB_Bcell_RA PB_Bcell_SLE PB_CD4T_CD PB_CD4T_GD PB_CD4T_JIA PB_CD4T_SLE PB_CD4T_UC PB_CD8T_CD	8	PB_monocyte_CD PB_monocyte_HIVpos PB_monocyte_MG PB_monocyte_MS PB_monocyte_SLE PB_monocyte_tuberculosis PB_monocyte_UC PB_PMN_normal	8
	cg01612158	FCRL4	83417		1stExon	PB_Bcell_SLE PB_CD4T_CD PB_CD4T_SLE PB_monocyte_CD PB_monocyte_HIVpos PB_monocyte_MG PB_monocyte_MS PB_monocyte_SLE PB_monocyte_tuberculosis PB_monocyte_UC PB_PMN_normal	11	PB_LCL_normal	1
	cg01612883			N_Shore		PB_Bcell_RA PB_Bcell_SLE PB_CD4T_CD PB_CD4T_GD PB_CD4T_JIA PB_CD4T_SLE PB_CD4T_UC PB_CD8T_CD PB_CD8T_UC PB_LCL_normal	10	PB_monocyte_CD PB_monocyte_HIVpos PB_monocyte_MG PB_monocyte_MS PB_monocyte_SLE PB_monocyte_tuberculosis PB_monocyte_UC PB_PMN_normal	8
	cg01612936	CEP250	11190		Body	PB_Bcell_SLE PB_CD4T_SLE PB_monocyte_CD PB_monocyte_HIVpos PB_monocyte_MS PB_monocyte_SLE PB_monocyte_tuberculosis PB_monocyte_UC PB_PMN_normal	9	PB_LCL_normal	1
	cg01613048					PB_Bcell_normal PB_Bcell_RA PB_Bcell_SLE PB_CD4T_CD PB_CD4T_GD PB_CD4T_JIA PB_CD4T_SLE PB_CD4T_UC PB_CD8T_CD PB_CD8T_UC PB_monocyte_CD PB_monocyte_HIVpos PB_monocyte_MG PB_monocyte_MS PB_monocyte_normal PB_monocyte_SLE PB_monocyte_tuberculosis PB_monocyte_UC PB_PMN_normal	19	PB_LCL_normal	1
	cg01613294	APOL3	80833		TSS1500;5'UTR	PB_monocyte_CD PB_monocyte_HIVpos PB_monocyte_MG PB_monocyte_MS PB_monocyte_SLE PB_monocyte_tuberculosis PB_monocyte_UC PB_PMN_normal	8	PB_Bcell_SLE PB_CD8T_CD PB_CD8T_UC PB_LCL_normal	4
	cg01615114	C7orf50	84310	S_Shore	TSS1500	PB_Bcell_SLE PB_CD4T_SLE PB_monocyte_CD PB_monocyte_HIVpos PB_monocyte_MG PB_monocyte_MS PB_monocyte_SLE PB_monocyte_tuberculosis PB_monocyte_UC PB_PMN_normal	10	PB_LCL_normal	1
	cg01615827	LOC100188947	100188947		Body	PB_Bcell_normal PB_Bcell_RA PB_Bcell_SLE PB_CD4T_CD PB_CD4T_GD PB_CD4T_JIA PB_CD4T_SLE PB_CD4T_UC PB_CD8T_GD PB_monocyte_CD PB_monocyte_HIVpos PB_monocyte_MG PB_monocyte_MS PB_monocyte_normal PB_monocyte_SLE PB_monocyte_tuberculosis PB_monocyte_UC PB_PMN_normal	18	PB_LCL_normal	1
	cg01616440			N_Shelf		PB_Bcell_normal PB_Bcell_RA PB_Bcell_SLE PB_CD4T_CD PB_CD4T_GD PB_CD4T_JIA PB_CD4T_SLE PB_CD4T_UC PB_CD8T_GD PB_monocyte_CD PB_monocyte_HIVpos PB_monocyte_MG PB_monocyte_MS PB_monocyte_normal PB_monocyte_SLE PB_monocyte_tuberculosis PB_monocyte_UC PB_PMN_normal	18	PB_LCL_normal	1
	cg01616876	RASAL1	8437	S_Shelf	Body	PB_CD4T_JIA PB_CD4T_SLE	2	PB_Bcell_RA PB_Bcell_SLE PB_monocyte_CD PB_monocyte_HIVpos PB_monocyte_MG PB_monocyte_MS PB_monocyte_SLE PB_monocyte_tuberculosis PB_monocyte_UC PB_PMN_normal	10
	cg01617071	ADAP1	11033	N_Shore	Body	PB_PMN_normal	1	PB_LCL_normal PB_monocyte_CD PB_monocyte_HIVpos PB_monocyte_MG PB_monocyte_MS	5
	cg01617317	MS4A3	932		1stExon;5'UTR	PB_Bcell_SLE PB_CD4T_SLE PB_LCL_normal	3	PB_monocyte_CD PB_monocyte_HIVpos PB_monocyte_MG PB_monocyte_MS PB_monocyte_SLE PB_monocyte_tuberculosis PB_monocyte_UC PB_PMN_normal	8
	cg01617750	CMTM8	152189	N_Shore	TSS1500	PB_CD4T_GD PB_CD4T_SLE PB_CD4T_UC	3	PB_Bcell_SLE PB_monocyte_CD PB_monocyte_HIVpos PB_monocyte_MG PB_monocyte_MS PB_monocyte_SLE PB_monocyte_tuberculosis PB_monocyte_UC PB_PMN_normal	9
	cg01618151	C6orf81	221481		Body	PB_Bcell_RA PB_Bcell_SLE PB_CD4T_CD PB_CD4T_GD PB_CD4T_JIA PB_CD4T_SLE PB_CD4T_UC PB_CD8T_CD PB_CD8T_UC	9	PB_monocyte_CD PB_monocyte_HIVpos PB_monocyte_MG PB_monocyte_MS PB_monocyte_SLE PB_monocyte_tuberculosis PB_monocyte_UC PB_PMN_normal	8
	cg01618245	CHRNA4	1137	N_Shore	Body	PB_Bcell_SLE PB_CD4T_SLE PB_monocyte_CD PB_monocyte_HIVpos PB_monocyte_MG PB_monocyte_MS PB_monocyte_tuberculosis PB_monocyte_UC PB_PMN_normal	9	PB_LCL_normal	1
	cg01618660	TRIM14	9830	S_Shore	TSS1500	PB_Bcell_normal PB_Bcell_RA PB_Bcell_SLE PB_CD4T_CD PB_CD4T_GD PB_CD4T_JIA PB_CD4T_normal PB_CD4T_SLE PB_CD4T_UC PB_CD8T_CD PB_CD8T_GD PB_CD8T_UC PB_LCL_normal	13	PB_monocyte_CD PB_monocyte_MG PB_PMN_normal	3
	cg01618851	CD209	30835		Body	PB_Bcell_RA PB_Bcell_SLE PB_CD4T_SLE PB_PMN_normal	4	PB_monocyte_CD PB_monocyte_HIVpos PB_monocyte_MG PB_monocyte_MS PB_monocyte_SLE	5
	cg01620165	DTX1	1840	Island	Body	PB_CD4T_CD PB_CD4T_GD PB_CD4T_JIA PB_CD4T_SLE PB_CD4T_UC PB_CD8T_CD PB_CD8T_UC	7	PB_Bcell_RA PB_Bcell_SLE PB_monocyte_CD PB_monocyte_HIVpos PB_monocyte_MG PB_monocyte_MS PB_monocyte_SLE PB_monocyte_tuberculosis PB_monocyte_UC PB_PMN_normal	10
	cg01620379	RNASE11	122651		Body	PB_Bcell_RA PB_Bcell_SLE PB_CD4T_CD PB_CD4T_GD PB_CD4T_JIA PB_CD4T_SLE PB_CD4T_UC PB_CD8T_CD PB_CD8T_UC	9	PB_monocyte_MG PB_monocyte_tuberculosis PB_monocyte_UC PB_PMN_normal	4
	cg01621943					PB_Bcell_RA PB_Bcell_SLE PB_CD4T_CD PB_CD4T_GD PB_CD4T_JIA PB_CD4T_SLE PB_CD4T_UC PB_CD8T_CD PB_CD8T_GD	9	PB_monocyte_MG	1
	cg01622018	MMP28	79148	S_Shore	TSS1500	PB_CD4T_CD PB_CD4T_JIA PB_CD4T_SLE PB_CD8T_UC	4	PB_monocyte_CD PB_monocyte_HIVpos PB_monocyte_MG PB_monocyte_MS PB_monocyte_tuberculosis PB_monocyte_UC PB_PMN_normal	7
	cg01622606	C2orf58	285154		TSS1500	PB_Bcell_SLE PB_CD4T_CD PB_CD4T_GD PB_CD4T_JIA PB_CD4T_SLE PB_CD4T_UC PB_CD8T_CD PB_CD8T_GD PB_CD8T_UC	9	PB_monocyte_CD PB_monocyte_MG	2
	cg01623438	CTSZ	1522	S_Shore	TSS1500	PB_CD4T_CD PB_CD4T_GD PB_CD4T_JIA PB_CD4T_SLE PB_CD4T_UC PB_CD8T_CD	6	PB_Bcell_normal PB_Bcell_RA PB_Bcell_SLE PB_LCL_normal PB_monocyte_CD PB_monocyte_HIVpos PB_monocyte_MG PB_monocyte_MS PB_monocyte_SLE PB_monocyte_tuberculosis PB_monocyte_UC PB_PMN_normal	12
	cg01623771	KLHL30	377007	N_Shore	5'UTR	PB_CD4T_CD PB_CD4T_GD PB_CD4T_JIA PB_CD4T_normal PB_CD4T_SLE PB_CD4T_UC PB_CD8T_CD PB_CD8T_GD PB_CD8T_normal PB_CD8T_UC PB_monocyte_CD PB_monocyte_HIVpos PB_monocyte_MG PB_monocyte_MS PB_monocyte_normal PB_monocyte_SLE PB_monocyte_tuberculosis PB_monocyte_UC PB_PMN_normal	19	PB_Bcell_RA PB_Bcell_SLE PB_LCL_normal	3
	cg01623879					PB_Bcell_SLE PB_monocyte_CD PB_monocyte_HIVpos PB_monocyte_MS PB_monocyte_SLE PB_monocyte_tuberculosis PB_monocyte_UC PB_PMN_normal	8	PB_LCL_normal	1
	cg01624068			N_Shelf		PB_monocyte_MS	1	PB_CD4T_CD PB_CD4T_GD PB_CD4T_UC PB_CD8T_GD PB_CD8T_UC PB_monocyte_CD PB_monocyte_tuberculosis	7
	cg01626493	LOC100144604	100144604		TSS1500	PB_Bcell_RA PB_Bcell_SLE PB_CD4T_CD PB_CD4T_JIA PB_CD4T_SLE PB_CD4T_UC PB_monocyte_CD PB_monocyte_HIVpos PB_monocyte_MG PB_monocyte_MS PB_monocyte_normal PB_monocyte_SLE PB_monocyte_tuberculosis PB_monocyte_UC PB_PMN_normal	15	PB_LCL_normal	1
	cg01626885	SQRDL	58472		5'UTR	PB_Bcell_SLE PB_CD4T_SLE	2	PB_monocyte_CD PB_monocyte_HIVpos PB_monocyte_MG PB_monocyte_MS PB_monocyte_SLE PB_monocyte_tuberculosis PB_monocyte_UC PB_PMN_normal	8
	cg01627252	CAPN14	440854		3'UTR	PB_Bcell_normal PB_Bcell_RA PB_Bcell_SLE PB_CD4T_CD PB_CD4T_GD PB_CD4T_JIA PB_CD4T_SLE PB_CD4T_UC PB_CD8T_CD PB_CD8T_UC PB_LCL_normal	11	PB_monocyte_tuberculosis PB_PMN_normal	2
	cg01627405	MIR1227;PLEKHJ1	100302283;55111	N_Shore	TSS1500;Body	PB_Bcell_RA PB_Bcell_SLE PB_CD4T_CD PB_CD4T_JIA PB_CD4T_SLE PB_CD4T_UC PB_CD8T_CD PB_CD8T_UC	8	PB_monocyte_CD PB_monocyte_MG PB_monocyte_MS PB_monocyte_tuberculosis PB_monocyte_UC PB_PMN_normal	6
	cg01627492	SLC5A10	125206	N_Shore	Body	PB_Bcell_normal PB_Bcell_RA PB_Bcell_SLE PB_CD4T_CD PB_CD4T_GD PB_CD4T_JIA PB_CD4T_SLE PB_CD4T_UC PB_CD8T_CD PB_CD8T_GD PB_CD8T_normal PB_CD8T_UC PB_monocyte_CD PB_monocyte_HIVpos PB_monocyte_MG PB_monocyte_MS PB_monocyte_normal PB_monocyte_SLE PB_monocyte_tuberculosis PB_monocyte_UC PB_PMN_normal	21	PB_LCL_normal	1
	cg01632240	AP3M2	10947	N_Shore	TSS1500	PB_Bcell_RA PB_Bcell_SLE PB_CD4T_CD PB_CD4T_GD PB_CD4T_JIA PB_CD4T_SLE PB_CD4T_UC PB_CD8T_CD PB_CD8T_UC PB_LCL_normal PB_monocyte_CD PB_monocyte_HIVpos PB_monocyte_MG PB_monocyte_MS PB_monocyte_SLE	15	PB_PMN_normal	1
	cg01632562			N_Shore		PB_Bcell_SLE PB_CD4T_CD PB_CD4T_GD PB_CD4T_JIA PB_CD4T_normal PB_CD4T_SLE PB_CD4T_UC PB_CD8T_CD PB_CD8T_GD PB_CD8T_normal PB_CD8T_UC PB_monocyte_CD PB_monocyte_HIVpos PB_monocyte_MG PB_monocyte_MS PB_monocyte_normal PB_monocyte_SLE PB_monocyte_tuberculosis PB_monocyte_UC PB_PMN_normal	20	PB_LCL_normal	1
	cg01634544	TTC9	23508		Body	PB_Bcell_SLE PB_monocyte_CD PB_monocyte_HIVpos PB_monocyte_MG PB_monocyte_MS PB_monocyte_SLE PB_monocyte_tuberculosis PB_monocyte_UC PB_PMN_normal	9	PB_CD4T_CD PB_CD4T_JIA PB_CD4T_SLE PB_CD4T_UC	4
	cg01634664	C14orf159	80017		TSS1500	PB_CD4T_JIA	1	PB_monocyte_CD PB_monocyte_MG	2
	cg01636591	CCL8	6355		1stExon;5'UTR	PB_Bcell_normal PB_Bcell_RA PB_Bcell_SLE PB_CD4T_CD PB_CD4T_GD PB_CD4T_JIA PB_CD4T_SLE PB_CD4T_UC PB_CD8T_CD PB_CD8T_GD PB_CD8T_UC PB_LCL_normal	12	PB_monocyte_CD PB_monocyte_MG PB_monocyte_MS PB_monocyte_SLE	4
	cg01636910	BCL10	8915	N_Shore	Body	PB_CD4T_CD PB_CD4T_GD PB_CD4T_JIA PB_CD4T_SLE PB_CD4T_UC PB_CD8T_CD PB_CD8T_GD PB_CD8T_UC PB_PMN_normal	9	PB_Bcell_RA PB_Bcell_SLE PB_monocyte_CD PB_monocyte_MG PB_monocyte_MS PB_monocyte_SLE	6
	cg01637169	NUP210	23225	N_Shore	Body	PB_monocyte_MS PB_monocyte_SLE	2	PB_CD4T_CD PB_CD4T_GD PB_CD4T_JIA PB_CD4T_SLE PB_CD4T_UC PB_CD8T_CD PB_CD8T_UC PB_LCL_normal	8
	cg01640660					PB_Bcell_SLE PB_CD4T_CD PB_CD4T_GD PB_CD4T_JIA PB_CD4T_SLE PB_CD4T_UC PB_CD8T_CD PB_CD8T_UC	8	PB_monocyte_tuberculosis	1
	cg01643690					PB_Bcell_SLE PB_CD4T_CD PB_CD4T_GD PB_CD4T_JIA PB_CD4T_SLE PB_monocyte_CD PB_monocyte_HIVpos PB_monocyte_MG PB_monocyte_MS PB_monocyte_SLE PB_monocyte_tuberculosis PB_monocyte_UC PB_PMN_normal	13	PB_LCL_normal	1
	cg01644640					PB_monocyte_CD PB_monocyte_HIVpos PB_monocyte_MG PB_monocyte_MS PB_monocyte_SLE PB_monocyte_tuberculosis PB_monocyte_UC PB_PMN_normal	8	PB_Bcell_RA PB_Bcell_SLE PB_CD4T_CD PB_CD4T_JIA PB_CD4T_SLE PB_CD4T_UC PB_CD8T_CD PB_CD8T_UC PB_LCL_normal	9
	cg01646461	CCR6	1235		TSS200;5'UTR	PB_CD4T_CD PB_CD4T_GD PB_CD4T_JIA PB_CD4T_SLE PB_CD8T_UC PB_monocyte_CD PB_monocyte_HIVpos PB_monocyte_MG PB_monocyte_MS PB_monocyte_normal PB_monocyte_SLE PB_monocyte_tuberculosis PB_monocyte_UC PB_PMN_normal	14	PB_Bcell_RA PB_Bcell_SLE PB_LCL_normal	3
	cg01647693			S_Shelf		PB_Bcell_SLE PB_CD4T_SLE PB_monocyte_CD PB_monocyte_HIVpos PB_monocyte_MG PB_monocyte_MS PB_monocyte_normal PB_monocyte_SLE PB_monocyte_UC PB_PMN_normal	10	PB_LCL_normal	1
	cg01652514	RASA3	22821		Body	PB_Bcell_SLE PB_CD4T_CD PB_CD4T_GD PB_CD4T_JIA PB_CD4T_SLE	5	PB_monocyte_CD PB_monocyte_MG PB_monocyte_MS PB_monocyte_normal PB_monocyte_SLE PB_monocyte_tuberculosis PB_monocyte_UC	7
	cg01653494	P2RX6	9127	S_Shelf	Body	PB_Bcell_normal PB_Bcell_RA PB_Bcell_SLE PB_CD4T_CD PB_CD4T_GD PB_CD4T_JIA PB_CD4T_SLE PB_CD4T_UC PB_CD8T_GD PB_monocyte_CD PB_monocyte_HIVpos PB_monocyte_MG PB_monocyte_MS PB_monocyte_SLE PB_monocyte_tuberculosis PB_monocyte_UC PB_PMN_normal	17	PB_LCL_normal	1
	cg01655008	C14orf109	26175	S_Shore	Body	PB_Bcell_normal PB_Bcell_RA PB_Bcell_SLE PB_CD4T_CD PB_CD4T_GD PB_CD4T_JIA PB_CD4T_normal PB_CD4T_SLE PB_CD4T_UC PB_CD8T_CD PB_CD8T_GD PB_CD8T_UC PB_LCL_normal PB_monocyte_HIVpos	14	PB_PMN_normal	1
	cg01655958	PAPLN	89932	N_Shelf	Body	PB_Bcell_SLE PB_CD4T_CD PB_CD4T_GD PB_CD4T_SLE PB_CD8T_GD PB_monocyte_CD PB_monocyte_HIVpos PB_monocyte_MS PB_monocyte_SLE PB_monocyte_tuberculosis PB_monocyte_UC PB_PMN_normal	12	PB_LCL_normal	1
	cg01657758	SORL1	6653		Body	PB_CD4T_CD PB_CD4T_GD PB_CD4T_JIA PB_CD4T_normal PB_CD4T_SLE PB_CD4T_UC PB_CD8T_CD PB_CD8T_UC PB_monocyte_HIVpos	9	PB_Bcell_SLE PB_monocyte_MG PB_PMN_normal	3
	cg01659038					PB_Bcell_SLE PB_CD4T_CD PB_CD4T_UC PB_monocyte_CD PB_monocyte_HIVpos PB_monocyte_MS PB_monocyte_SLE PB_monocyte_tuberculosis PB_monocyte_UC PB_PMN_normal	10	PB_LCL_normal	1
	cg01659184					PB_Bcell_RA PB_Bcell_SLE PB_CD4T_CD PB_CD4T_GD PB_CD4T_JIA PB_CD4T_normal PB_CD4T_SLE PB_CD4T_UC PB_CD8T_GD PB_CD8T_UC PB_monocyte_CD PB_monocyte_HIVpos PB_monocyte_MG PB_monocyte_MS PB_monocyte_normal PB_monocyte_SLE PB_monocyte_tuberculosis PB_monocyte_UC PB_PMN_normal	19	PB_LCL_normal	1
	cg01661567	LETM1	3954	Island	Body	PB_Bcell_SLE	1	PB_CD8T_CD PB_CD8T_UC	2
	cg01662869	MGRN1	23295	Island	Body	PB_Bcell_RA PB_Bcell_SLE PB_CD4T_CD PB_CD4T_GD PB_CD4T_JIA PB_CD4T_SLE PB_CD4T_UC PB_CD8T_CD PB_CD8T_UC PB_LCL_normal	10	PB_monocyte_CD PB_monocyte_HIVpos PB_monocyte_MG PB_monocyte_MS PB_monocyte_SLE PB_monocyte_tuberculosis PB_monocyte_UC PB_PMN_normal	8
	cg01663677					PB_Bcell_SLE PB_CD4T_CD PB_CD4T_GD PB_CD4T_SLE PB_CD4T_UC PB_CD8T_CD PB_CD8T_GD PB_monocyte_CD PB_monocyte_HIVpos PB_monocyte_MG PB_monocyte_MS PB_monocyte_SLE PB_monocyte_tuberculosis PB_monocyte_UC PB_PMN_normal	15	PB_LCL_normal	1
	cg01663820					PB_monocyte_MS	1	PB_LCL_normal	1
	cg01664151	FSTL4	23105	N_Shore	5'UTR	PB_Bcell_SLE PB_CD4T_CD PB_CD4T_SLE PB_CD4T_UC PB_monocyte_CD PB_monocyte_HIVpos PB_monocyte_MG PB_monocyte_MS PB_monocyte_SLE PB_monocyte_tuberculosis PB_monocyte_UC PB_PMN_normal	12	PB_LCL_normal	1
	cg01664929	PAMR1	25891		Body	PB_Bcell_SLE PB_CD4T_CD PB_CD4T_GD PB_CD4T_SLE PB_CD4T_UC PB_CD8T_GD PB_monocyte_CD PB_monocyte_HIVpos PB_monocyte_MG PB_monocyte_MS PB_monocyte_normal PB_monocyte_SLE PB_monocyte_tuberculosis PB_monocyte_UC PB_PMN_normal	15	PB_LCL_normal	1
	cg01666652					PB_Bcell_normal PB_Bcell_RA PB_Bcell_SLE PB_monocyte_CD PB_monocyte_HIVpos PB_monocyte_MG PB_monocyte_MS PB_monocyte_SLE PB_monocyte_tuberculosis PB_monocyte_UC PB_PMN_normal	11	PB_CD4T_CD PB_CD4T_JIA PB_CD4T_SLE PB_CD4T_UC PB_CD8T_CD PB_CD8T_UC	6
	cg01668099			N_Shelf		PB_Bcell_SLE PB_CD4T_CD PB_CD4T_GD PB_CD4T_JIA PB_CD4T_SLE PB_CD4T_UC PB_PMN_normal	7	PB_monocyte_CD PB_monocyte_MG PB_monocyte_MS PB_monocyte_SLE	4
	cg01670430	GNA12	2768	N_Shore	Body	PB_CD4T_CD PB_CD4T_GD PB_CD4T_JIA PB_CD4T_SLE PB_CD4T_UC PB_CD8T_CD PB_CD8T_GD PB_CD8T_UC	8	PB_monocyte_CD PB_monocyte_HIVpos PB_monocyte_MG PB_monocyte_MS PB_monocyte_tuberculosis PB_monocyte_UC PB_PMN_normal	7
	cg01670876	TMEM90A	649434	N_Shore	5'UTR	PB_Bcell_SLE PB_CD4T_CD PB_CD4T_GD PB_CD4T_JIA PB_CD4T_SLE PB_CD4T_UC PB_CD8T_GD PB_monocyte_CD PB_monocyte_HIVpos PB_monocyte_MG PB_monocyte_MS PB_monocyte_normal PB_monocyte_SLE PB_monocyte_tuberculosis PB_monocyte_UC PB_PMN_normal	16	PB_LCL_normal	1
	cg01673307	TAP1	6890	N_Shore	Body	PB_Bcell_SLE PB_monocyte_CD PB_monocyte_HIVpos PB_monocyte_MG PB_monocyte_MS PB_monocyte_SLE PB_monocyte_tuberculosis PB_monocyte_UC PB_PMN_normal	9	PB_CD8T_CD	1
	cg01674119	AIF1	199		TSS1500;5'UTR;Body	PB_CD4T_SLE	1	PB_Bcell_SLE PB_monocyte_CD PB_monocyte_HIVpos PB_monocyte_MG PB_monocyte_MS PB_monocyte_SLE PB_monocyte_UC PB_PMN_normal	8
	cg01674130	FHDC1	85462	N_Shore	Body	PB_Bcell_SLE PB_CD4T_SLE PB_monocyte_CD PB_monocyte_HIVpos PB_monocyte_MG PB_monocyte_MS PB_monocyte_SLE PB_monocyte_tuberculosis PB_monocyte_UC	9	PB_LCL_normal	1
	cg01674405			N_Shore		PB_CD4T_CD PB_CD4T_GD PB_CD4T_JIA PB_CD4T_normal PB_CD4T_SLE PB_CD4T_UC PB_CD8T_CD PB_CD8T_GD PB_CD8T_normal PB_CD8T_UC PB_monocyte_CD PB_monocyte_HIVpos PB_monocyte_MG PB_monocyte_MS PB_monocyte_normal PB_monocyte_SLE PB_monocyte_tuberculosis PB_monocyte_UC PB_PMN_normal	19	PB_Bcell_SLE	1
	cg01675241					PB_monocyte_MS	1	PB_CD4T_CD PB_CD4T_UC PB_CD8T_CD PB_CD8T_UC PB_LCL_normal PB_monocyte_UC	6
	cg01678292	ANK1	286		TSS200;Body	PB_CD4T_CD PB_CD4T_GD PB_CD4T_JIA PB_CD4T_normal PB_CD4T_SLE PB_CD4T_UC PB_CD8T_CD PB_CD8T_GD PB_CD8T_UC PB_PMN_normal	10	PB_Bcell_SLE PB_LCL_normal	2
	cg01678833	TSPO	706	N_Shore	TSS1500	PB_CD4T_CD PB_CD4T_GD PB_CD4T_JIA PB_CD4T_SLE	4	PB_monocyte_CD PB_monocyte_MG PB_monocyte_tuberculosis PB_monocyte_UC	4
	cg01679108	SALL1	6299		Body	PB_monocyte_CD PB_monocyte_MS PB_monocyte_SLE PB_monocyte_UC PB_PMN_normal	5	PB_CD4T_GD PB_CD4T_UC PB_LCL_normal	3
	cg01681525	BAHCC1	57597	Island	Body	PB_Bcell_RA	1	PB_monocyte_MG	1
	cg01682285	TSHR	7253	S_Shore	1stExon	PB_Bcell_normal PB_Bcell_RA PB_Bcell_SLE	3	PB_monocyte_tuberculosis	1
	cg01684233	ALDH1L1	10840	N_Shelf	5'UTR	PB_monocyte_HIVpos PB_monocyte_MS PB_monocyte_tuberculosis	3	PB_LCL_normal	1
	cg01686739	BTBD11	121551		Body	PB_CD4T_CD PB_CD4T_GD PB_CD4T_JIA PB_CD4T_SLE PB_CD4T_UC PB_CD8T_CD PB_CD8T_UC	7	PB_monocyte_CD PB_monocyte_HIVpos PB_monocyte_MG PB_monocyte_MS PB_monocyte_SLE PB_monocyte_tuberculosis PB_monocyte_UC PB_PMN_normal	8
	cg01686975			N_Shelf		PB_Bcell_SLE PB_CD4T_SLE PB_CD8T_CD PB_CD8T_UC	4	PB_monocyte_CD PB_monocyte_HIVpos PB_monocyte_MG PB_monocyte_MS PB_monocyte_SLE PB_monocyte_tuberculosis PB_monocyte_UC PB_PMN_normal	8
	cg01687040	DCD	117159		TSS1500	PB_Bcell_SLE PB_CD4T_CD PB_CD4T_GD PB_CD4T_JIA PB_CD4T_SLE PB_CD4T_UC PB_CD8T_GD PB_monocyte_CD PB_monocyte_HIVpos PB_monocyte_MS PB_monocyte_normal PB_monocyte_SLE PB_monocyte_tuberculosis PB_monocyte_UC PB_PMN_normal	15	PB_LCL_normal	1
	cg01687389					PB_Bcell_SLE PB_CD4T_CD PB_CD4T_SLE PB_monocyte_CD PB_monocyte_HIVpos PB_monocyte_MS PB_monocyte_SLE PB_monocyte_tuberculosis PB_monocyte_UC PB_PMN_normal	10	PB_LCL_normal	1
	cg01687878					PB_monocyte_CD PB_monocyte_HIVpos PB_monocyte_MG PB_monocyte_MS PB_monocyte_SLE PB_monocyte_tuberculosis PB_PMN_normal	7	PB_Bcell_normal PB_Bcell_RA PB_Bcell_SLE PB_CD4T_CD PB_CD4T_GD PB_CD4T_JIA PB_CD4T_SLE PB_CD4T_UC PB_CD8T_CD	9
	cg01688936	C16orf93	90835	N_Shore	Body	PB_Bcell_RA PB_Bcell_SLE PB_CD4T_CD PB_CD4T_GD PB_CD4T_JIA PB_CD4T_SLE PB_CD4T_UC PB_CD8T_CD PB_CD8T_UC PB_LCL_normal	10	PB_monocyte_CD PB_monocyte_HIVpos PB_monocyte_MG PB_monocyte_MS PB_monocyte_SLE PB_monocyte_tuberculosis PB_monocyte_UC PB_PMN_normal	8
	cg01691104	SDK2	54549		Body	PB_Bcell_SLE PB_CD4T_SLE	2	PB_LCL_normal	1
	cg01692088			N_Shore		PB_Bcell_SLE PB_CD4T_CD PB_CD4T_GD PB_CD4T_JIA PB_CD4T_SLE PB_CD4T_UC PB_monocyte_CD PB_monocyte_HIVpos PB_monocyte_MG PB_monocyte_MS PB_monocyte_SLE PB_monocyte_tuberculosis PB_monocyte_UC PB_PMN_normal	14	PB_LCL_normal	1
	cg01692379	RNF39	80352	S_Shore	TSS1500	PB_CD4T_CD PB_CD4T_GD PB_CD4T_JIA PB_CD4T_normal PB_CD4T_SLE PB_CD4T_UC PB_CD8T_GD PB_CD8T_UC	8	PB_monocyte_tuberculosis	1
	cg01692842	ACAD8	27034	S_Shelf	Body	PB_Bcell_RA PB_Bcell_SLE PB_CD4T_CD PB_CD4T_GD PB_CD4T_JIA PB_CD4T_SLE PB_CD4T_UC PB_CD8T_CD PB_CD8T_UC PB_LCL_normal PB_monocyte_CD PB_monocyte_HIVpos PB_monocyte_MG PB_monocyte_MS PB_monocyte_SLE	15	PB_PMN_normal	1
	cg01693284	OR1L3	26735		1stExon	PB_monocyte_HIVpos PB_monocyte_MS PB_monocyte_SLE	3	PB_LCL_normal	1
	cg01693350	WT1	7490	Island	Body	PB_CD4T_SLE	1	PB_monocyte_CD PB_monocyte_HIVpos PB_monocyte_MG PB_monocyte_MS PB_monocyte_tuberculosis PB_monocyte_UC	6
	cg01695023	P2RX6P	440799	N_Shore	TSS1500	PB_monocyte_SLE	1	PB_CD8T_UC PB_LCL_normal PB_monocyte_tuberculosis	3
	cg01695279	BTBD1	53339	N_Shore	Body	PB_CD4T_SLE	1	PB_LCL_normal PB_monocyte_MG	2
	cg01695643	GSC	145258	N_Shore	TSS1500	PB_Bcell_SLE PB_CD4T_GD PB_CD4T_SLE PB_CD8T_GD	4	PB_monocyte_CD PB_monocyte_tuberculosis	2
	cg01697477	RARB	5915		Body	PB_Bcell_SLE PB_CD4T_SLE	2	PB_monocyte_CD PB_monocyte_tuberculosis PB_monocyte_UC PB_PMN_normal	4
	cg01697487	MYCBPAP	84073	S_Shelf	Body	PB_Bcell_SLE PB_monocyte_HIVpos PB_monocyte_MG PB_monocyte_MS PB_monocyte_SLE PB_monocyte_tuberculosis PB_PMN_normal	7	PB_CD4T_GD PB_CD4T_SLE PB_CD4T_UC PB_LCL_normal	4
	cg01697794	DLG4	1742	N_Shore	Body	PB_CD4T_SLE	1	PB_monocyte_MG	1
	cg01697902	CTSG	1511		TSS1500	PB_Bcell_RA PB_Bcell_SLE PB_CD4T_CD PB_CD4T_GD PB_CD4T_JIA PB_CD4T_SLE PB_CD4T_UC PB_CD8T_CD PB_CD8T_UC PB_LCL_normal	10	PB_monocyte_CD PB_monocyte_HIVpos PB_monocyte_MG PB_monocyte_MS PB_monocyte_SLE PB_monocyte_tuberculosis PB_monocyte_UC PB_PMN_normal	8
	cg01698392	TIMP2	7077		Body	PB_Bcell_RA PB_Bcell_SLE PB_CD4T_CD PB_CD4T_GD PB_CD4T_JIA PB_CD4T_SLE PB_CD4T_UC PB_CD8T_CD PB_CD8T_UC	9	PB_monocyte_CD PB_monocyte_HIVpos PB_monocyte_MG PB_monocyte_MS PB_monocyte_SLE PB_monocyte_tuberculosis PB_monocyte_UC PB_PMN_normal	8
	cg01699630	ARG1	383		TSS1500	PB_Bcell_normal PB_Bcell_RA PB_Bcell_SLE PB_CD4T_CD PB_CD4T_GD PB_CD4T_JIA PB_CD4T_normal PB_CD4T_SLE PB_CD4T_UC PB_CD8T_CD PB_CD8T_UC PB_LCL_normal PB_monocyte_CD PB_monocyte_HIVpos PB_monocyte_MG PB_monocyte_MS PB_monocyte_SLE PB_monocyte_UC	18	PB_PMN_normal	1
	cg01699819	C7orf50	84310	N_Shore	Body	PB_CD4T_GD PB_CD4T_SLE PB_CD4T_UC PB_CD8T_CD PB_CD8T_UC	5	PB_monocyte_CD PB_monocyte_HIVpos PB_monocyte_MG PB_monocyte_MS PB_monocyte_SLE PB_monocyte_tuberculosis PB_monocyte_UC PB_PMN_normal	8
	cg01700035	ZNF668	79759	S_Shelf	5'UTR	PB_Bcell_SLE PB_CD4T_SLE PB_CD4T_UC PB_CD8T_CD PB_monocyte_CD PB_monocyte_SLE	6	PB_monocyte_tuberculosis	1
	cg01700462	C20orf123			TSS200	PB_CD4T_GD PB_CD4T_SLE	2	PB_Bcell_SLE PB_monocyte_CD PB_monocyte_HIVpos PB_monocyte_MG PB_monocyte_MS PB_monocyte_SLE PB_monocyte_tuberculosis PB_monocyte_UC PB_PMN_normal	9
	cg01701649	N4BP1	9683		Body	PB_CD4T_GD PB_CD4T_SLE	2	PB_monocyte_CD PB_monocyte_HIVpos PB_monocyte_MG PB_monocyte_MS PB_monocyte_SLE PB_monocyte_tuberculosis PB_monocyte_UC PB_PMN_normal	8
	cg01702009	PTCRA	171558		1stExon;5'UTR	PB_CD4T_CD PB_CD4T_GD PB_CD4T_JIA PB_CD4T_normal PB_CD4T_SLE PB_CD4T_UC PB_CD8T_CD PB_CD8T_GD PB_CD8T_normal PB_CD8T_UC PB_monocyte_CD PB_monocyte_HIVpos PB_monocyte_MG PB_monocyte_MS PB_monocyte_normal PB_monocyte_SLE PB_monocyte_tuberculosis PB_monocyte_UC PB_PMN_normal	19	PB_Bcell_SLE	1
	cg01702055					PB_CD4T_SLE	1	PB_LCL_normal PB_monocyte_CD PB_monocyte_HIVpos PB_monocyte_MG PB_monocyte_MS PB_monocyte_SLE PB_monocyte_tuberculosis PB_monocyte_UC PB_PMN_normal	9
	cg01704474	RNH1	6050	N_Shore	5'UTR	PB_CD4T_GD PB_CD4T_JIA PB_CD4T_SLE PB_CD8T_CD	4	PB_Bcell_SLE PB_monocyte_CD PB_monocyte_HIVpos PB_monocyte_MG PB_monocyte_MS PB_monocyte_SLE PB_monocyte_tuberculosis PB_monocyte_UC PB_PMN_normal	9
	cg01704534	RBM47	54502		TSS200;5'UTR	PB_Bcell_SLE PB_CD4T_CD PB_CD4T_GD PB_CD4T_JIA PB_CD4T_SLE PB_CD4T_UC PB_PMN_normal	7	PB_monocyte_MG	1
[truncated: 23,392 more rows]

## Sheet: 850k
	Sheet 2. Differential methylation tendency sites related to normal human peripheral B cells, CD4+ T cells, CD8+ T cells, monocytes and neutrophils.
[truncated: 35,573 more rows]
