# Supplementary material for: ImmuMethy, a database of DNA methylation plasticity at a single cytosine resolution in human blood and immune cells
Source: Database (Oxford). 2022 Apr 1;2022:baac020. doi: 10.1093/database/baac020 (PMC9216548; doi:10.1093/database/baac020)
Supplement: baac020_Supp [file baac020_supp.zip › Table S7.xlsx]

## Sheet: 450k
	Sheet 1. Methylation sites with MPL scores ≥ 0.5 for the 450k platform. In this situation, the MPL scores are measured by quantile range (Q75-Q25).
	Study dataset ID	Site	Min	Q1	Q2	Q3	Max	Quantile range (Q75-Q25)	Quantile range (Q95-Q5)	Mean	Standard deviation (sd)	Gene symbol	Entrez GeneID	SNP ID	SNP distance	SNP Minor Allele Frequency (MAF)
	BM_lymphocyte_BCPALL	cg01707559	0.039	0.29974	0.38473	0.80456	0.91613	0.50482	0.67922	0.51786	0.25941	TBL1Y	90665
	BM_lymphocyte_BCPALL	cg02050847	0.11259	0.42087	0.94179	0.96748	0.98679	0.54661	0.6744	0.70298	0.28257	RPS4Y2	140032
	BM_lymphocyte_BCPALL	cg03052502	0.13047	0.44678	0.96384	0.9799	0.9926	0.53312	0.68802	0.72053	0.28125	FAM197Y2	252946
	BM_lymphocyte_BCPALL	cg03767353	0.05366	0.3754	0.49211	0.87947	0.97814	0.50406	0.82727	0.557	0.2727
	BM_lymphocyte_BCPALL	cg04023335	0.08743	0.21046	0.51634	0.7414	0.9293	0.53093	0.69622	0.47785	0.26712
	BM_lymphocyte_BCPALL	cg05544622	0.20505	0.44676	0.94193	0.96508	0.98588	0.51832	0.6605	0.7153	0.26967	TSPY1;TSPY4	7258;728395
	BM_lymphocyte_BCPALL	cg05865243	0.10876	0.47072	0.95979	0.97653	0.9928	0.50581	0.63978	0.73005	0.2692	TSPY2	64591
	BM_lymphocyte_BCPALL	cg06322277	0.165	0.42966	0.8921	0.93876	0.97548	0.5091	0.66372	0.68647	0.26627	RPS4Y2	140032
	BM_lymphocyte_BCPALL	cg07939587	0.05979	0.37812	0.50061	0.88606	0.98194	0.50795	0.81288	0.57163	0.2706
	BM_lymphocyte_BCPALL	cg08242338	0.15038	0.47052	0.96032	0.97808	0.9942	0.50756	0.65784	0.73457	0.26803	TSPY2	64591
	BM_lymphocyte_BCPALL	cg08265308	0.05988	0.3271	0.79536	0.89551	0.94148	0.56841	0.71179	0.61269	0.29097
	BM_lymphocyte_BCPALL	cg09350919	0.09058	0.437	0.94733	0.97292	0.98843	0.53593	0.68337	0.71417	0.27897	TSPY3;TSPY4	728137;728395
	BM_lymphocyte_BCPALL	cg09460641	0.12377	0.38157	0.93255	0.96154	0.98867	0.57998	0.72215	0.67918	0.30106
	BM_lymphocyte_BCPALL	cg10267609	0.02944	0.43816	0.9348	0.95943	0.98571	0.52127	0.66265	0.70575	0.2729	RBMY1F;RBMY2FP	159163;159162
	BM_lymphocyte_BCPALL	cg15935877	0.08266	0.30861	0.87869	0.9229	0.95833	0.61429	0.75286	0.62877	0.31274	TSPY1;TSPY4	7258;728395
	BM_lymphocyte_BCPALL	cg18188392	0.02892	0.24206	0.34804	0.75584	0.9111	0.51379	0.78456	0.45177	0.26799
	BM_lymphocyte_BCPALL	cg25427172	0.09793	0.38539	0.94012	0.96341	0.98433	0.57802	0.72047	0.68403	0.29882
	BM_lymphocyte_BCPALL	cg00011200	0.00358	0.024735	0.04907	0.53191	0.73719	0.50717	0.57264	0.2572	0.25129	EBP	10682	rs183610626	1	0
	BM_lymphocyte_BCPALL	cg00016934	0.01743	0.06031	0.0988	0.59374	0.79641	0.53344	0.66964	0.2965	0.27057	BCOR	54880
	BM_lymphocyte_BCPALL	cg00018261	0.00705	0.031495	0.05967	0.56894	0.70584	0.53744	0.60861	0.27726	0.26729	ZCCHC12	170261
	BM_lymphocyte_BCPALL	cg00114625	0.00546	0.02579	0.04962	0.55846	0.62781	0.53268	0.57513	0.27447	0.26251	PDK3	5165
	BM_lymphocyte_BCPALL	cg00116709	0.01263	0.04067	0.07262	0.551	0.73154	0.51033	0.5996	0.27718	0.25648	MAGIX	79917	rs201177845	48	0.007836
	BM_lymphocyte_BCPALL	cg00142683	0.00343	0.019775	0.04747	0.58072	0.71967	0.56094	0.63974	0.27334	0.27881	UBE2A	7319
	BM_lymphocyte_BCPALL	cg00192980	0.01889	0.04486	0.06302	0.58176	0.85203	0.5369	0.60213	0.28613	0.26529	TAF9B	51616
	BM_lymphocyte_BCPALL	cg00265812	0.00974	0.03157	0.0517	0.56754	0.69772	0.53596	0.60957	0.27956	0.26919	LOC100133957;UXT	8409
	BM_lymphocyte_BCPALL	cg00399450	0.00953	0.02538	0.04193	0.57357	0.6889	0.5482	0.60307	0.27567	0.27137	RLIM	51132
	BM_lymphocyte_BCPALL	cg00466309	0.00878	0.03063	0.04803	0.56454	0.70609	0.5339	0.60649	0.27801	0.26766	LOC100131434;CXorf40A	100131434;91966	rs185536518	7	0.000603
	BM_lymphocyte_BCPALL	cg00619443	0.01024	0.11932	0.43917	0.7006	0.9649	0.58128	0.87994	0.44574	0.30636	CHRDL1	91851
	BM_lymphocyte_BCPALL	cg00666173	0.01023	0.03375	0.29655	0.54502	0.76983	0.51127	0.57063	0.29602	0.24925	CHST7	56548
	BM_lymphocyte_BCPALL	cg00688681	0.02887	0.1978	0.4224	0.70139	0.92451	0.50359	0.80427	0.44978	0.27005
	BM_lymphocyte_BCPALL	cg00729461	0.02019	0.24852	0.63951	0.77771	0.96485	0.5292	0.88837	0.54536	0.30117	CCDC160	347475
	BM_lymphocyte_BCPALL	cg00810519	0.00678	0.02217	0.03785	0.54542	0.64174	0.52325	0.57533	0.26453	0.25996	SLC35A2	7355	rs6609808	6	0.022905
	BM_lymphocyte_BCPALL	cg00813156	0.02511	0.051225	0.07623	0.59532	0.7246	0.5441	0.6149	0.30305	0.27143	IKBKG;G6PD	8517;2539
	BM_lymphocyte_BCPALL	cg00845806	0.02918	0.090855	0.1363	0.63638	0.8156	0.54553	0.65489	0.34113	0.27434	VBP1	7411
	BM_lymphocyte_BCPALL	cg00895705	0.01761	0.1246	0.44284	0.6494	0.92456	0.5248	0.8083	0.42145	0.27207	WNK3	65267
	BM_lymphocyte_BCPALL	cg00981879	0.01453	0.054705	0.28131	0.60452	0.87354	0.54982	0.63256	0.33167	0.2715
	BM_lymphocyte_BCPALL	cg01000789	0.01193	0.037165	0.05497	0.55516	0.64025	0.518	0.57415	0.2717	0.25505	PDZD11;KIF4A	51248;24137
	BM_lymphocyte_BCPALL	cg01215118	0.01514	0.05564	0.47359	0.58019	0.97056	0.52455	0.8216	0.38433	0.27985			rs185059893	47	0.059072
	BM_lymphocyte_BCPALL	cg01353788	0.02616	0.06391	0.09973	0.5863	0.72851	0.52239	0.61033	0.30496	0.26197	AFF2	2334	rs193074475;rs185271557	12;16	0.022905;0.000603
	BM_lymphocyte_BCPALL	cg01364818	0.00613	0.0245	0.04097	0.56529	0.69103	0.54079	0.62393	0.26991	0.27054	ZNF280C	55609	rs142839985	13	0.009042
	BM_lymphocyte_BCPALL	cg01370077	0.00393	0.017525	0.03531	0.53106	0.6833	0.51353	0.58306	0.25344	0.25606	VMA21	203547	rs148883099;rs192740639	21;43	0.008439;0.006028
	BM_lymphocyte_BCPALL	cg01742836	0.01166	0.040775	0.06476	0.61841	0.72208	0.57764	0.63833	0.30869	0.28756	FHL1	2273
	BM_lymphocyte_BCPALL	cg01857253	0.01059	0.04069	0.0678	0.57368	0.72374	0.53299	0.60796	0.28574	0.2662
	BM_lymphocyte_BCPALL	cg01869765	0.00887	0.03046	0.05001	0.57591	0.71777	0.54545	0.60676	0.27934	0.27078	ZNF182;SPACA5	7569;389852
	BM_lymphocyte_BCPALL	cg01991530	0.00838	0.042725	0.07195	0.57025	0.75507	0.52752	0.63862	0.27799	0.26373	MBTPS2	51360
	BM_lymphocyte_BCPALL	cg02035866	0.00313	0.020055	0.03718	0.55501	0.66301	0.53495	0.59354	0.26095	0.26527	PHKA2	5256
	BM_lymphocyte_BCPALL	cg02062238	0.00595	0.033515	0.05743	0.53357	0.68853	0.50005	0.61745	0.25824	0.25425	RPGR	6103
	BM_lymphocyte_BCPALL	cg02161919	0.00417	0.033005	0.05459	0.56669	0.73827	0.53369	0.61729	0.27131	0.26568	PHKA2	5256
	BM_lymphocyte_BCPALL	cg02195366	0.00288	0.02352	0.03525	0.5512	0.65697	0.52768	0.58421	0.26775	0.26348	MSL3	10943	rs150938844;rs140776323	19;44	0.000664;0.000263
	BM_lymphocyte_BCPALL	cg02333283	0.00437	0.02169	0.04259	0.52473	0.66313	0.50304	0.54066	0.26011	0.24954	LAGE3	8270
	BM_lymphocyte_BCPALL	cg02354343	0.01293	0.05758	0.10057	0.5605	0.72136	0.50293	0.63543	0.27981	0.25515	RAP2C	57826
	BM_lymphocyte_BCPALL	cg02360578	0.02364	0.16148	0.49096	0.68507	0.94839	0.52359	0.83507	0.45103	0.28271	CXorf57	55086
	BM_lymphocyte_BCPALL	cg02496423	0.01798	0.04581	0.0737	0.6056	0.74826	0.55978	0.63992	0.3008	0.27924	SMS	6611	rs186604638	51	0.007233
	BM_lymphocyte_BCPALL	cg02510708	0.01868	0.045425	0.06832	0.5759	0.89956	0.53047	0.60032	0.28922	0.26578	STAG2	10735
	BM_lymphocyte_BCPALL	cg02533866	0.01294	0.196	0.49472	0.7211	0.9626	0.52511	0.8652	0.47081	0.28729	XK	7504
	BM_lymphocyte_BCPALL	cg02540440	0.043	0.25972	0.58423	0.88934	0.99045	0.62962	0.899	0.56303	0.31723
	BM_lymphocyte_BCPALL	cg02621658	0.01287	0.06738	0.35773	0.60272	0.93825	0.53534	0.78377	0.35498	0.27686	STARD8	9754
	BM_lymphocyte_BCPALL	cg02772106	0.0302	0.05719	0.08728	0.57676	0.67391	0.51957	0.58976	0.28909	0.25697	ABCD1	215	rs183786401	48	0.016275
	BM_lymphocyte_BCPALL	cg02869694	0.00744	0.039655	0.06136	0.59384	0.74696	0.55418	0.62852	0.29514	0.27675	IKBKG;G6PD	8517;2539
	BM_lymphocyte_BCPALL	cg03334316	0.00456	0.03954	0.0616	0.61468	0.75438	0.57514	0.6603	0.30636	0.28949	FAM120C	54954
	BM_lymphocyte_BCPALL	cg03335173	0.008	0.11554	0.52302	0.65869	0.96374	0.54316	0.8442	0.44748	0.28716	GABRQ	55879
	BM_lymphocyte_BCPALL	cg03391801	0.00591	0.02697	0.04817	0.60167	0.77849	0.5747	0.65647	0.29252	0.28782	EMD	2010	rs199885217;rs145781828	17;49	0.000603;0.000370
	BM_lymphocyte_BCPALL	cg03658985	0.03321	0.14504	0.42913	0.67106	0.9002	0.52601	0.77199	0.42401	0.26596	AVPR2	554
	BM_lymphocyte_BCPALL	cg03679269	0.00555	0.03341	0.16359	0.54614	0.87708	0.51273	0.60278	0.28915	0.26178	NHSL2;RGAG4	340527;340526
	BM_lymphocyte_BCPALL	cg04026379	0.04077	0.07431	0.10427	0.57878	0.90876	0.50447	0.57771	0.30753	0.25345
	BM_lymphocyte_BCPALL	cg04027004	0.00738	0.04026	0.06757	0.54394	0.72142	0.50369	0.59128	0.27	0.25262	TSC22D3	1831
	BM_lymphocyte_BCPALL	cg04029664	0.02429	0.10228	0.52825	0.66865	0.96743	0.56637	0.87081	0.45443	0.30252	KLHL13	90293
	BM_lymphocyte_BCPALL	cg04055739	0.02878	0.31556	0.52415	0.8505	0.96295	0.53495	0.83986	0.5501	0.29266	ARHGAP6	395	rs139894176;rs151087838	12;19	0.004687;0.000298
	BM_lymphocyte_BCPALL	cg04317640	0.01472	0.045245	0.11605	0.55135	0.80242	0.5061	0.57111	0.28604	0.2513	SLC16A2	6567
	BM_lymphocyte_BCPALL	cg04376185	0.01091	0.035455	0.49047	0.57251	0.95416	0.53705	0.8249	0.36782	0.29276	SCML1	6322
	BM_lymphocyte_BCPALL	cg04424654	0.01083	0.036025	0.06342	0.56868	0.73171	0.53266	0.6349	0.27473	0.26662	AMMECR1	9949	rs187229035	9	0.001206
	BM_lymphocyte_BCPALL	cg05049545	0.0057	0.029835	0.06161	0.59493	0.87609	0.56509	0.64822	0.2948	0.28538	SCML2	10389
	BM_lymphocyte_BCPALL	cg05088151	0.01278	0.06299	0.4057	0.62613	0.96366	0.56314	0.70303	0.36252	0.28189			rs188510069	29	0.000603
	BM_lymphocyte_BCPALL	cg05109619	0.01691	0.040985	0.06255	0.56455	0.68216	0.52357	0.58887	0.27971	0.25977	PDZD11;KIF4A	51248;24137
	BM_lymphocyte_BCPALL	cg05147108	0.00665	0.025635	0.04796	0.53667	0.68893	0.51104	0.58887	0.25337	0.25432	OCRL	4952
	BM_lymphocyte_BCPALL	cg05181702	0.01895	0.052615	0.13723	0.64971	0.96256	0.5971	0.70181	0.34295	0.3024	WWC3	55841
	BM_lymphocyte_BCPALL	cg05206294	0.00677	0.042635	0.07531	0.59154	0.79643	0.54891	0.66252	0.29087	0.27723	UBE2A	7319
	BM_lymphocyte_BCPALL	cg05425577	0.01664	0.05245	0.08601	0.64183	0.94384	0.58938	0.68851	0.32064	0.29399	FGD1	2245
	BM_lymphocyte_BCPALL	cg05445331	0.0097	0.16667	0.4552	0.69638	0.95036	0.52971	0.876	0.4497	0.28979	GPC3	2719
	BM_lymphocyte_BCPALL	cg05452887	0.01057	0.037545	0.06608	0.63529	0.83917	0.59774	0.67936	0.31075	0.29752	NDUFA1;RNF113A	4694;7737
	BM_lymphocyte_BCPALL	cg05534333	0.00688	0.044835	0.07927	0.64561	0.85457	0.60078	0.7029	0.32187	0.30175	LAGE3	8270
	BM_lymphocyte_BCPALL	cg05799859	0.00977	0.03305	0.05293	0.58164	0.68923	0.54859	0.61838	0.28699	0.27489	FAM3A	60343
	BM_lymphocyte_BCPALL	cg05803913	0.00531	0.024965	0.04341	0.58218	0.7038	0.55722	0.63043	0.2792	0.27767	MID1IP1	58526	rs139285980	3	0.000481
	BM_lymphocyte_BCPALL	cg05806018	0.01373	0.037715	0.06433	0.59688	0.7106	0.55916	0.62431	0.292	0.27486	AFF2	2334
	BM_lymphocyte_BCPALL	cg06041068	0.00438	0.034445	0.06063	0.60274	0.7444	0.56829	0.65175	0.29765	0.28585	BCAP31;ABCD1	10134;215
	BM_lymphocyte_BCPALL	cg06042004	0.02908	0.056955	0.0761	0.56254	0.6634	0.50559	0.56592	0.28909	0.25143	LAGE3	8270
	BM_lymphocyte_BCPALL	cg06055478	0.02887	0.07275	0.10243	0.60038	0.71009	0.52764	0.61292	0.31291	0.26409	ARHGEF9	23229
	BM_lymphocyte_BCPALL	cg06079963	0.01054	0.041975	0.06009	0.54686	0.64916	0.50488	0.56512	0.26945	0.24889	POLA1	5422
	BM_lymphocyte_BCPALL	cg06130360	0.0163	0.29846	0.65204	0.88656	0.97111	0.58811	0.86334	0.58536	0.30711	DOCK11	139818	rs187928193;rs6655476;rs1294806	1;24;50	0.001206;0.402285;0.049509
	BM_lymphocyte_BCPALL	cg06136002	0.01062	0.02941	0.04891	0.53229	0.65034	0.50288	0.55986	0.2621	0.24942	HMGB3	3149
	BM_lymphocyte_BCPALL	cg06228453	0.0147	0.10245	0.44606	0.60268	0.94864	0.50023	0.821	0.3989	0.27342	MORC4	79710
	BM_lymphocyte_BCPALL	cg06295352	0.01132	0.03936	0.05716	0.54418	0.67994	0.50482	0.59468	0.26899	0.25462	ENOX2	10495
	BM_lymphocyte_BCPALL	cg06334238	0.01305	0.039695	0.06261	0.54638	0.64271	0.50669	0.56121	0.27572	0.25174	IRAK1	3654
	BM_lymphocyte_BCPALL	cg06510592	0.05155	0.08653	0.10899	0.60089	0.71301	0.51436	0.58962	0.32376	0.25724	CXorf39
	BM_lymphocyte_BCPALL	cg06544877	0.01877	0.20745	0.49323	0.70808	0.95578	0.50062	0.83494	0.47675	0.27737	HDX	139324	rs191225054	42	0.001206
	BM_lymphocyte_BCPALL	cg06558166	0.00667	0.03835	0.3568	0.54954	0.94629	0.51119	0.63041	0.30634	0.26819	GPC4	2239	rs138346302	49	0.00095
	BM_lymphocyte_BCPALL	cg06783548	0.00795	0.19415	0.54527	0.71969	0.95857	0.52554	0.89377	0.49555	0.29308	SYN1	6853
	BM_lymphocyte_BCPALL	cg06834235	0.00837	0.02487	0.04378	0.53748	0.62041	0.51261	0.55342	0.26298	0.25398	FTSJ1	24140
	BM_lymphocyte_BCPALL	cg07012573	0.01491	0.081035	0.47022	0.60912	0.95663	0.52808	0.77219	0.37574	0.28045	BEX4	56271	rs184743673	14	0.001808
	BM_lymphocyte_BCPALL	cg07051162	0.00776	0.038	0.06061	0.54568	0.67115	0.50768	0.59016	0.26658	0.25303	GK	2710
	BM_lymphocyte_BCPALL	cg07187289	0.0066	0.02137	0.03676	0.54756	0.66535	0.52618	0.58965	0.2639	0.26335	IDH3G;SSR4	3421;6748
	BM_lymphocyte_BCPALL	cg07261646	0.01077	0.02959	0.0622	0.53582	0.59984	0.50624	0.54448	0.26566	0.2492	FLNA	2316
	BM_lymphocyte_BCPALL	cg07446674	0.00657	0.019675	0.04099	0.5409	0.61202	0.52122	0.56657	0.26333	0.2581	MAP7D3	79649
	BM_lymphocyte_BCPALL	cg07466166	0.01112	0.03668	0.06963	0.54923	0.71297	0.51255	0.59384	0.26689	0.25282	TAF9B	51616	rs201588082	39	0.000603
	BM_lymphocyte_BCPALL	cg07674075	0.00444	0.05567	0.08054	0.61237	0.72342	0.5567	0.63366	0.30986	0.27723	FAM104B	90736	rs181512584	21	0.002411
	BM_lymphocyte_BCPALL	cg07674503	0.00513	0.026395	0.05972	0.56892	0.6825	0.54252	0.60432	0.27928	0.26957	RAP2C	57826
	BM_lymphocyte_BCPALL	cg07806343	0.02223	0.0465	0.07418	0.55542	0.7319	0.50892	0.59174	0.28043	0.25488
	BM_lymphocyte_BCPALL	cg07816287	0.03388	0.25171	0.62966	0.8112	0.94682	0.55948	0.84553	0.55161	0.2947	GPC3	2719
	BM_lymphocyte_BCPALL	cg07825508	0.01694	0.06527	0.08473	0.56811	0.69793	0.50284	0.58101	0.29128	0.25149	RPL36A	6173
	BM_lymphocyte_BCPALL	cg07837161	0.00502	0.037015	0.05851	0.58072	0.71657	0.54371	0.62028	0.28835	0.27354	FAM3A	60343
	BM_lymphocyte_BCPALL	cg07861180	0.02512	0.064065	0.09281	0.59092	0.85053	0.52685	0.59067	0.31161	0.26372
	BM_lymphocyte_BCPALL	cg07912337	0.01062	0.037155	0.05639	0.59665	0.7544	0.5595	0.63298	0.29609	0.28098	FAM3A	60343
	BM_lymphocyte_BCPALL	cg07951153	0.0088	0.03332	0.05473	0.58036	0.69016	0.54704	0.61248	0.28353	0.27136	CXorf39
	BM_lymphocyte_BCPALL	cg07990395	0.02065	0.068365	0.55574	0.68498	0.97421	0.61661	0.89239	0.45042	0.32322	FGF13	2258
	BM_lymphocyte_BCPALL	cg08059778	0.0119	0.06094	0.0937	0.61932	0.89853	0.55838	0.67989	0.31883	0.28434	BCORL1	63035
	BM_lymphocyte_BCPALL	cg08108619	0.01267	0.065985	0.46718	0.57759	0.9293	0.51161	0.82192	0.39816	0.27513	ZNF711	7552
	BM_lymphocyte_BCPALL	cg08405463	0.0316	0.13061	0.56301	0.65712	0.96332	0.52651	0.84295	0.4641	0.28699	LONRF3	79836
	BM_lymphocyte_BCPALL	cg08408091	0.00905	0.03541	0.05852	0.57495	0.75134	0.53954	0.60942	0.28229	0.26983	FAM50A	9130
	BM_lymphocyte_BCPALL	cg08417382	0.01099	0.05369	0.08845	0.71004	0.86235	0.65636	0.73974	0.35736	0.32776	IKBKG;G6PD	8517;2539	rs3021074;rs3021072	15;32	0.001805;0.001204
	BM_lymphocyte_BCPALL	cg08446187	0.00434	0.02541	0.04249	0.52564	0.70446	0.50023	0.57236	0.25499	0.25034	MTCP1;MTCP1NB;BRCC3	4515;100272147;79184	rs191093316	14	0.003617
	BM_lymphocyte_BCPALL	cg08470157	0.02344	0.052545	0.08063	0.56331	0.71143	0.51076	0.5866	0.2846	0.25464	GK	2710
	BM_lymphocyte_BCPALL	cg08476890	0.02846	0.15088	0.41028	0.65406	0.91101	0.50318	0.78812	0.41422	0.26414	MCF2	4168
	BM_lymphocyte_BCPALL	cg08950703	0.00708	0.080405	0.49821	0.68648	0.95727	0.60607	0.86465	0.44659	0.29544	ZNF711	7552
	BM_lymphocyte_BCPALL	cg08952424	0.02236	0.057455	0.07993	0.55871	0.6878	0.50126	0.58359	0.28688	0.25196	MED12	9968
	BM_lymphocyte_BCPALL	cg08966380	0.01726	0.070015	0.50856	0.60374	0.94976	0.53372	0.77526	0.38933	0.27817	EDA	1896
	BM_lymphocyte_BCPALL	cg08980509	0.01431	0.056985	0.08167	0.60386	0.70311	0.54688	0.61044	0.31016	0.27128	AFF2	2334	rs193074475;rs185271557	40;44	0.022905;0.000603
	BM_lymphocyte_BCPALL	cg09056691	0.00616	0.019905	0.03626	0.52277	0.64404	0.50286	0.55818	0.2487	0.24851	MPP1	4354
	BM_lymphocyte_BCPALL	cg09084933	0.01558	0.06095	0.1035	0.56964	0.75216	0.50869	0.6132	0.29287	0.25391	SPIN2B	474343
	BM_lymphocyte_BCPALL	cg09134165	0.01498	0.05673	0.10277	0.60808	0.82907	0.55135	0.66142	0.31023	0.27717	RBM10;NDUFB11	8241;54539
	BM_lymphocyte_BCPALL	cg09229960	0.00735	0.022235	0.03915	0.53835	0.67178	0.51611	0.59882	0.26205	0.26122	EMD	2010	rs145781828	18	0.00037
	BM_lymphocyte_BCPALL	cg09307104	0.02171	0.066655	0.35245	0.58856	0.91762	0.5219	0.6623	0.34101	0.26658	DLG3	1741
	BM_lymphocyte_BCPALL	cg09342610	0.0045	0.02311	0.04588	0.6014	0.73996	0.5783	0.6531	0.28189	0.28535	MAP7D3	79649
	BM_lymphocyte_BCPALL	cg09418475	0.01745	0.04552	0.06584	0.55912	0.67019	0.5136	0.59374	0.28131	0.25712	SLC10A3	8273
	BM_lymphocyte_BCPALL	cg09514431	0.00935	0.037235	0.06262	0.55584	0.94692	0.51861	0.59687	0.27641	0.25994	SLC9A6	10479
	BM_lymphocyte_BCPALL	cg09738386	0.0162	0.045995	0.0632	0.5592	0.68433	0.51321	0.57085	0.27885	0.25472	RPL36A	6173
	BM_lymphocyte_BCPALL	cg09834142	0.01491	0.04183	0.29576	0.54251	0.93563	0.50068	0.58308	0.29701	0.25202
	BM_lymphocyte_BCPALL	cg09965404	0.00252	0.015215	0.03037	0.53904	0.63649	0.52382	0.57721	0.25708	0.26118	ZNF674;LOC401588	641339;401588
	BM_lymphocyte_BCPALL	cg09978401	0.00902	0.04328	0.07078	0.59504	0.92042	0.55176	0.62576	0.29981	0.27736	PRPS2	5634	rs12116138;rs111917489	4;43	0.004822;0.019277
	BM_lymphocyte_BCPALL	cg10717149	0.00691	0.031265	0.04755	0.55878	0.67873	0.52751	0.58401	0.27361	0.26285	SLC25A14	9016
	BM_lymphocyte_BCPALL	cg10721440	0.00343	0.026735	0.05411	0.58126	0.69988	0.55453	0.61472	0.28268	0.27524	ACSL4	2182
	BM_lymphocyte_BCPALL	cg10860619	0.00608	0.022415	0.04766	0.53696	0.60435	0.51454	0.55045	0.26439	0.25436	PHF16	9767
	BM_lymphocyte_BCPALL	cg10991108	0.0045	0.083555	0.1215	0.62736	0.77544	0.5438	0.64321	0.33388	0.2734	WDR45	11152	rs190555993	48	0.004822
	BM_lymphocyte_BCPALL	cg11152253	0.00955	0.04609	0.06588	0.58005	0.71875	0.53396	0.58804	0.2955	0.26642	WDR45	11152	rs41298464	6	0.00663
	BM_lymphocyte_BCPALL	cg11184697	0.00466	0.017525	0.0322	0.55184	0.66798	0.53431	0.59177	0.26419	0.26648	PQBP1;TIMM17B	10084;10245
	BM_lymphocyte_BCPALL	cg11185978	0.00192	0.03327	0.04887	0.54608	0.64176	0.51281	0.55643	0.26884	0.25357	PRDX4	10549
	BM_lymphocyte_BCPALL	cg11233153	0.0062	0.02933	0.06101	0.59942	0.73039	0.5701	0.64027	0.29183	0.2827	SLC10A3	8273
	BM_lymphocyte_BCPALL	cg11308037	0.02214	0.043695	0.06634	0.54757	0.66025	0.50387	0.55912	0.276	0.25009	FAM3A	60343
	BM_lymphocyte_BCPALL	cg11329209	0.02215	0.15931	0.51804	0.68816	0.92418	0.52885	0.83815	0.45932	0.28505	FAM155B	27112	rs3811376	17	0.003617
	BM_lymphocyte_BCPALL	cg11509903	0.00827	0.02804	0.05145	0.55309	0.73019	0.52505	0.60286	0.26251	0.26127	HTATSF1	27336
	BM_lymphocyte_BCPALL	cg11637006	0.01261	0.042175	0.06336	0.58128	0.68164	0.5391	0.60462	0.28819	0.26849	SH3KBP1	30011
	BM_lymphocyte_BCPALL	cg11654517	0.03486	0.094955	0.21283	0.60251	0.84475	0.50756	0.62459	0.3342	0.25063	ARHGEF6	9459	rs142138566	51	0.018083
	BM_lymphocyte_BCPALL	cg11663393	0.00461	0.015475	0.03356	0.53378	0.66916	0.5183	0.58048	0.24843	0.25586	HNRNPH2;GLA	3188;2717
	BM_lymphocyte_BCPALL	cg11673471	0.01132	0.04044	0.07008	0.66419	0.77137	0.62375	0.69411	0.33158	0.31142	ZDHHC9	51114
	BM_lymphocyte_BCPALL	cg11720358	0.00683	0.02409	0.04888	0.5475	0.71702	0.52341	0.59838	0.26414	0.26071	PSMD10;ATG4A	5716;115201
	BM_lymphocyte_BCPALL	cg11858468	0.01192	0.17088	0.58569	0.72334	0.97734	0.55246	0.8771	0.49745	0.2959	CCDC160	347475
	BM_lymphocyte_BCPALL	cg12026625	0.00885	0.027095	0.04638	0.54638	0.77988	0.51928	0.58569	0.25774	0.2582	PLP2	5355
	BM_lymphocyte_BCPALL	cg12058262	0.01589	0.039915	0.06268	0.55069	0.74176	0.51078	0.60819	0.27468	0.25928	HAUS7	55559
	BM_lymphocyte_BCPALL	cg12075609	0.00929	0.042005	0.05978	0.58808	0.72372	0.54608	0.63989	0.29189	0.27461	GAB3	139716
	BM_lymphocyte_BCPALL	cg12230162	0.00895	0.083325	0.51974	0.63151	0.9788	0.54818	0.89388	0.43245	0.31796	SRPK3	26576
	BM_lymphocyte_BCPALL	cg12284142	0.0078	0.04006	0.05968	0.55413	0.67949	0.51407	0.57313	0.27502	0.2551	HMGB3	3149
	BM_lymphocyte_BCPALL	cg12413138	0.00954	0.030845	0.04966	0.58656	0.71049	0.55572	0.61366	0.28663	0.27634	TAZ;DNASE1L1	6901;1774
	BM_lymphocyte_BCPALL	cg12447182	0.00504	0.02643	0.40338	0.56934	0.94506	0.54291	0.63192	0.31375	0.27394	EDA	1896
	BM_lymphocyte_BCPALL	cg12472218	0.02788	0.06645	0.49336	0.57294	0.93057	0.50649	0.76302	0.37946	0.27413	SCML1	6322	rs114708694	32	0.011453
	BM_lymphocyte_BCPALL	cg12584551	0.00896	0.08737	0.48446	0.6737	0.93892	0.58632	0.84334	0.43924	0.28597	OPHN1	4983
	BM_lymphocyte_BCPALL	cg12598428	0.00724	0.034115	0.05724	0.54004	0.70629	0.50593	0.5901	0.26658	0.25405	EMD	2010
	BM_lymphocyte_BCPALL	cg12614702	0.00997	0.037	0.06194	0.56529	0.73937	0.52828	0.62646	0.27739	0.26509	SLC35A2	7355	rs191194783;rs142045906	1;5	0.000000;0.002411
	BM_lymphocyte_BCPALL	cg12704708	0.01762	0.06056	0.09593	0.58257	0.73381	0.52201	0.61688	0.29974	0.26205	PPP1R3F	89801
	BM_lymphocyte_BCPALL	cg12709057	0.00507	0.02544	0.04644	0.53896	0.70165	0.51352	0.60119	0.26151	0.25787	PSMD10;ATG4A	5716;115201
	BM_lymphocyte_BCPALL	cg12935118	0.00997	0.044585	0.11913	0.59445	0.96404	0.54987	0.65612	0.31083	0.28121	SMARCA1	6594
	BM_lymphocyte_BCPALL	cg12947492	0.078	0.31433	0.89774	0.92755	0.96927	0.61322	0.75696	0.68998	0.30964	NXF2B;NXF2	728343;56001
	BM_lymphocyte_BCPALL	cg13023833	0.01397	0.04417	0.05928	0.59272	0.66443	0.54854	0.5977	0.30037	0.27291	ELK1	2002	rs190242144;rs6609542	2;51	0.006630;0.369983
	BM_lymphocyte_BCPALL	cg13203541	0.00671	0.02964	0.04594	0.55147	0.64729	0.52183	0.57474	0.27012	0.25981	PGK1	5230
	BM_lymphocyte_BCPALL	cg13208429	0.03494	0.064935	0.09784	0.57942	0.71481	0.51449	0.59162	0.29575	0.25436	AMMECR1	9949	rs187229035	25	0.001206
	BM_lymphocyte_BCPALL	cg13244998	0.00586	0.02731	0.05052	0.6046	0.87009	0.57729	0.65251	0.29491	0.28853
	BM_lymphocyte_BCPALL	cg13574945	0.0303	0.051835	0.0729	0.61304	0.71037	0.56121	0.61586	0.31443	0.27905	OTUD5	55593
	BM_lymphocyte_BCPALL	cg13680016	0.02075	0.050715	0.07467	0.57374	0.7489	0.52302	0.61802	0.28772	0.26191	AMMECR1	9949	rs192102474	49	0.004822
	BM_lymphocyte_BCPALL	cg13699152	0.01477	0.05307	0.08431	0.5625	0.70542	0.50944	0.59678	0.28188	0.25288	GK	2710
	BM_lymphocyte_BCPALL	cg13797960	0.01151	0.03082	0.26884	0.54925	0.93463	0.51843	0.58687	0.29337	0.2619	STARD8	9754
	BM_lymphocyte_BCPALL	cg13941987	0.02053	0.04998	0.07674	0.58259	0.8213	0.53261	0.61158	0.2977	0.26837	BCORL1	63035	rs12391730	41	0.429518
	BM_lymphocyte_BCPALL	cg14057181	0.00619	0.21284	0.52064	0.72759	0.97734	0.51475	0.88195	0.49095	0.29128	CXorf57	55086
	BM_lymphocyte_BCPALL	cg14177924	0.02047	0.12501	0.43655	0.7043	0.89956	0.57929	0.77148	0.43455	0.28181
	BM_lymphocyte_BCPALL	cg14191108	0.01642	0.050265	0.22044	0.582	0.94602	0.53173	0.62932	0.31451	0.26507	MAOA	4128
	BM_lymphocyte_BCPALL	cg14247154	0.01965	0.12146	0.5333	0.70519	0.97426	0.58373	0.88718	0.47446	0.30672	MTMR8	55613
	BM_lymphocyte_BCPALL	cg14295915	0.00239	0.01487	0.02745	0.53644	0.62041	0.52157	0.56962	0.25627	0.25932	FTSJ1	24140
	BM_lymphocyte_BCPALL	cg14350469	0.00561	0.02103	0.03435	0.55037	0.67295	0.52934	0.58774	0.26561	0.26388	DKC1	1736
	BM_lymphocyte_BCPALL	cg14539516	0.00491	0.098135	0.16374	0.642	0.85974	0.54387	0.6892	0.34899	0.27638
	BM_lymphocyte_BCPALL	cg14711543	0.01773	0.24542	0.55269	0.76264	0.9664	0.51722	0.86235	0.51093	0.2846	TCEAL2	140597
	BM_lymphocyte_BCPALL	cg14804181	0.01688	0.042795	0.09275	0.67179	0.95453	0.62899	0.70357	0.33899	0.31242
	BM_lymphocyte_BCPALL	cg14828865	0.00851	0.06948	0.4118	0.64694	0.95811	0.57746	0.86745	0.4089	0.29309	OPHN1	4983
	BM_lymphocyte_BCPALL	cg14831390	0.01531	0.037945	0.05852	0.54754	0.73251	0.50959	0.59672	0.26855	0.25649	GK	2710
	BM_lymphocyte_BCPALL	cg14970569	0.00528	0.031495	0.39032	0.56224	0.96755	0.53075	0.70177	0.32126	0.27849	NCRNA00086	399668
	BM_lymphocyte_BCPALL	cg15043283	0.01113	0.04941	0.4425	0.60712	0.97519	0.55772	0.8883	0.39415	0.30579	FAM127A	8933
	BM_lymphocyte_BCPALL	cg15165114	0.01079	0.03158	0.0503	0.57523	0.67949	0.54365	0.59619	0.28415	0.27007	ZXDA	7789	rs149817888;rs139794208;rs151072020	30;34;37	0.000410;0.000396;0.000937
	BM_lymphocyte_BCPALL	cg15165694	0.01371	0.03831	0.06168	0.59601	0.73654	0.5577	0.63063	0.29503	0.27834	SLC25A43	203427	rs185927297	29	0.011453
	BM_lymphocyte_BCPALL	cg15255859	0.00714	0.03137	0.05772	0.57146	0.72248	0.54009	0.62352	0.27906	0.26995	FANCB;MOSPD2	2187;158747
	BM_lymphocyte_BCPALL	cg15418221	0.00378	0.018445	0.03263	0.52498	0.66512	0.50653	0.56408	0.25115	0.25163	PGK1	5230	rs150921338	22	0.014466
	BM_lymphocyte_BCPALL	cg15450782	0.02739	0.07587	0.1114	0.63472	0.81661	0.55884	0.67189	0.33658	0.28422	FAM120C	54954
	BM_lymphocyte_BCPALL	cg15565409	0.00757	0.03789	0.05979	0.60531	0.72758	0.56742	0.63448	0.29748	0.28197	SLC25A43	203427	rs185927297	36	0.011453
	BM_lymphocyte_BCPALL	cg15579650	0.00673	0.042085	0.49812	0.60854	0.96157	0.56645	0.847	0.38871	0.29599	GPRASP1	9737	rs16984117	10	0.060697
	BM_lymphocyte_BCPALL	cg15847989	0.01826	0.15266	0.45465	0.69012	0.95984	0.53746	0.85814	0.44709	0.29366	KAL1	3730	rs184604660	36	0.027727
	BM_lymphocyte_BCPALL	cg15870809	0.00309	0.17276	0.49719	0.69024	0.98806	0.51747	0.87093	0.4583	0.28859	MAP7D2	256714	rs181564597	8	0.000603
	BM_lymphocyte_BCPALL	cg16211147	0.01789	0.04479	0.07023	0.5941	0.74659	0.54931	0.62082	0.29259	0.27292	UBE2A	7319	rs188892019	0	0.00663
	BM_lymphocyte_BCPALL	cg16221895	0.00537	0.02497	0.29078	0.58598	0.91604	0.561	0.62948	0.31237	0.27988	EDA	1896
	BM_lymphocyte_BCPALL	cg16318983	0.01067	0.05185	0.07706	0.59977	0.70795	0.54792	0.61662	0.30075	0.27154	MTM1	4534
	BM_lymphocyte_BCPALL	cg16488754	0.01079	0.04278	0.06731	0.57855	0.66849	0.53577	0.60146	0.28913	0.26682	MTMR1	8776
	BM_lymphocyte_BCPALL	cg16510200	0.00906	0.02345	0.0419	0.52898	0.68609	0.50553	0.57824	0.25437	0.25296	HCCS	3052
	BM_lymphocyte_BCPALL	cg16515238	0.02332	0.093925	0.54887	0.6612	0.97649	0.56728	0.86896	0.44221	0.29844	FAM70A	55026	rs192544982	19	0.000603
	BM_lymphocyte_BCPALL	cg16529483	0.02207	0.083695	0.47112	0.58983	0.92294	0.50613	0.77922	0.37531	0.274	SRPK3	26576
	BM_lymphocyte_BCPALL	cg16626088	0.02734	0.12798	0.50404	0.6479	0.95092	0.51992	0.79971	0.43534	0.274	SRPX	8406
	BM_lymphocyte_BCPALL	cg16638301	0.00763	0.02383	0.04097	0.55221	0.6596	0.52838	0.5926	0.26564	0.26219	LOC100133957;UXT	8409
	BM_lymphocyte_BCPALL	cg16641060	0.0245	0.069275	0.09901	0.58406	0.68834	0.51478	0.57639	0.30836	0.25704	NKRF	55922
	BM_lymphocyte_BCPALL	cg16718054	0.01272	0.11985	0.45942	0.63937	0.95918	0.51952	0.8348	0.43167	0.28475	MTMR8	55613
	BM_lymphocyte_BCPALL	cg16890879	0.01735	0.12726	0.53313	0.7317	0.98567	0.60444	0.89013	0.48047	0.30742	ARX	170302	rs182333875	48	0
	BM_lymphocyte_BCPALL	cg16894263	0.02265	0.091915	0.15655	0.65593	0.96482	0.56402	0.69481	0.3539	0.28526			rs111340470	1	0.001807
	BM_lymphocyte_BCPALL	cg16940942	0.0531	0.0931	0.12207	0.62689	0.81327	0.53379	0.6249	0.33468	0.26698	FAM50A	9130	rs188437955	7	0.112116
	BM_lymphocyte_BCPALL	cg16984885	0.02429	0.05846	0.08112	0.58456	0.74079	0.5261	0.6081	0.29779	0.26307	RPL39	6170
	BM_lymphocyte_BCPALL	cg16998810	0.01183	0.11162	0.50631	0.62379	0.95511	0.51217	0.81339	0.42289	0.2752	SRPX	8406
	BM_lymphocyte_BCPALL	cg17207724	0.00647	0.043685	0.06619	0.55888	0.71865	0.51519	0.62532	0.27901	0.26234	ELF4	2000
	BM_lymphocyte_BCPALL	cg17292622	0.00704	0.04488	0.42366	0.56337	0.94353	0.51849	0.68007	0.32527	0.27158
	BM_lymphocyte_BCPALL	cg17386265	0.02247	0.26713	0.63287	0.80926	0.96783	0.54213	0.85465	0.56217	0.29454	FGF13	2258	rs190166036	50	0.009042
	BM_lymphocyte_BCPALL	cg17399684	0.01156	0.03028	0.05512	0.53585	0.60875	0.50557	0.54793	0.26811	0.25084	ELK1	2002	rs190242144	15	0.00663
	BM_lymphocyte_BCPALL	cg17479100	0.01013	0.04646	0.0753	0.61052	0.80714	0.56406	0.66629	0.30167	0.28255	SLC35A2	7355
	BM_lymphocyte_BCPALL	cg17533951	0.03412	0.11628	0.24997	0.62444	0.8795	0.50816	0.6309	0.3571	0.24996
	BM_lymphocyte_BCPALL	cg17547524	0.01001	0.038095	0.05453	0.54475	0.69158	0.50666	0.5707	0.2685	0.25197	DOCK11	139818	rs1640672	34	0.111633
	BM_lymphocyte_BCPALL	cg17548613	0.03107	0.07365	0.09411	0.57508	0.71268	0.50144	0.58501	0.29722	0.2502	CASK	8573
	BM_lymphocyte_BCPALL	cg17624691	0.00629	0.02802	0.0499	0.5591	0.73056	0.53108	0.62413	0.27314	0.26857	LAS1L	81887
	BM_lymphocyte_BCPALL	cg17639056	0.00683	0.02427	0.05229	0.56454	0.70986	0.54027	0.60503	0.2767	0.26982	SLC9A7	84679
	BM_lymphocyte_BCPALL	cg17729873	0.03305	0.10978	0.4547	0.64076	0.94652	0.53099	0.82043	0.40585	0.28234	FAM127B	26071	rs148564684	23	0.016275
	BM_lymphocyte_BCPALL	cg17800714	0.00417	0.020155	0.03898	0.56075	0.67951	0.54059	0.60224	0.27083	0.27071	ATP6AP1	537
	BM_lymphocyte_BCPALL	cg17818432	0.01078	0.19951	0.59133	0.7394	0.98917	0.53989	0.90542	0.51616	0.30505	FAM127C	441518	rs183112708	44	0
	BM_lymphocyte_BCPALL	cg17917970	0.03262	0.2329	0.58462	0.76924	0.96143	0.53634	0.82597	0.52563	0.28371	DUSP9	1852
	BM_lymphocyte_BCPALL	cg17935021	0.05448	0.2101	0.58025	0.75805	0.96717	0.54796	0.79554	0.51141	0.27809	ARMCX5	64860	rs139203100	11	0.018083
	BM_lymphocyte_BCPALL	cg18015035	0.01532	0.04227	0.06565	0.5843	0.7665	0.54202	0.65317	0.28067	0.27152	PHKA2	5256
	BM_lymphocyte_BCPALL	cg18102950	0.01642	0.03587	0.06206	0.55314	0.63653	0.51727	0.5632	0.27367	0.25495	THOC2	57187
	BM_lymphocyte_BCPALL	cg18107314	0.03718	0.0758	0.10196	0.60602	0.71773	0.53022	0.59551	0.31936	0.26345	RNF113A;NDUFA1	7737;4694
	BM_lymphocyte_BCPALL	cg18124907	0.01861	0.053495	0.07362	0.55533	0.68608	0.50184	0.5835	0.28365	0.25315	MAGEH1	28986
	BM_lymphocyte_BCPALL	cg18140045	0.01455	0.049135	0.07576	0.58309	0.75931	0.53395	0.62728	0.2932	0.26828	NDUFB11;RBM10	54539;8241	rs5952419;rs12008422	19;42	0.094521;0.014197
	BM_lymphocyte_BCPALL	cg18395382	0.01547	0.048855	0.07451	0.5555	0.72894	0.50664	0.60498	0.28328	0.25756	PLXNA3	55558
	BM_lymphocyte_BCPALL	cg18406472	0.02554	0.23929	0.60476	0.75804	0.98105	0.51874	0.87383	0.53515	0.28696	GPRASP2	114928
	BM_lymphocyte_BCPALL	cg18717600	0.00954	0.03029	0.0517	0.55089	0.64936	0.5206	0.56134	0.26665	0.25457	ZNF674;LOC401588	641339;401588	rs187745001	23	0
	BM_lymphocyte_BCPALL	cg18932686	0.03337	0.06847	0.08892	0.61011	0.75172	0.54164	0.61793	0.3161	0.27094	LAGE3	8270
	BM_lymphocyte_BCPALL	cg18998000	0.00631	0.01915	0.03535	0.58982	0.73404	0.57067	0.64164	0.28453	0.28679	IRAK1	3654
	BM_lymphocyte_BCPALL	cg19056391	0.01859	0.05543	0.1046	0.57518	0.8528	0.51975	0.5996	0.30176	0.25843	EFNB1	1947
	BM_lymphocyte_BCPALL	cg19068385	0.00497	0.028055	0.06068	0.54032	0.88521	0.51226	0.57229	0.269	0.25642
	BM_lymphocyte_BCPALL	cg19168249	0.00566	0.021305	0.03968	0.53387	0.68429	0.51256	0.59022	0.25448	0.2563	ATP6AP1	537
	BM_lymphocyte_BCPALL	cg19238394	0.00551	0.021305	0.03833	0.52432	0.70231	0.50301	0.57726	0.25109	0.25137	WDR45	11152	rs12008681	11	0.021212
	BM_lymphocyte_BCPALL	cg19549023	0.03797	0.1373	0.49287	0.70765	0.95946	0.57036	0.83984	0.46064	0.29397	MCF2	4168	rs191856633	19	0.004822
	BM_lymphocyte_BCPALL	cg19638040	0.00496	0.022805	0.04315	0.53128	0.67867	0.50848	0.58435	0.25752	0.25521	CASK	8573
	BM_lymphocyte_BCPALL	cg19687650	0.04488	0.27692	0.64042	0.88125	0.95938	0.60434	0.85602	0.58496	0.31214	NHSL2	340527
	BM_lymphocyte_BCPALL	cg19777864	0.00535	0.05328	0.20486	0.55679	0.9782	0.50351	0.87103	0.31973	0.29307	CHRDL1	91851
	BM_lymphocyte_BCPALL	cg19787517	0.03167	0.2264	0.45053	0.73164	0.94891	0.50524	0.79566	0.46805	0.27327	PRRG1	5638
	BM_lymphocyte_BCPALL	cg19800913	0.00795	0.03529	0.35577	0.54878	0.96111	0.51349	0.81076	0.33016	0.28475	FAM127B	26071
	BM_lymphocyte_BCPALL	cg19860695	0.01573	0.057855	0.09655	0.5752	0.70217	0.51734	0.61673	0.29187	0.25827	ANKRD58	347454	rs2782222	38	0.401201
	BM_lymphocyte_BCPALL	cg19867709	0.00749	0.025515	0.04444	0.52649	0.66318	0.50098	0.56381	0.25232	0.24834	ZNF41	7592
	BM_lymphocyte_BCPALL	cg19939909	0.00316	0.033125	0.05384	0.53361	0.6758	0.50049	0.57221	0.26196	0.24972
	BM_lymphocyte_BCPALL	cg19992190	0.00804	0.02945	0.05657	0.61452	0.76005	0.58508	0.66649	0.29576	0.29089	MBTPS2	51360
	BM_lymphocyte_BCPALL	cg19998137	0.02963	0.060215	0.13294	0.57	0.85436	0.50979	0.59532	0.30773	0.25862	STARD8	9754
	BM_lymphocyte_BCPALL	cg20015269	0.01973	0.048175	0.07189	0.59322	0.71145	0.54505	0.61031	0.29716	0.26912	CLCN5	1184
	BM_lymphocyte_BCPALL	cg20024850	0.00018	0.07392	0.42362	0.61631	0.9671	0.54239	0.85652	0.3966	0.28905	MCF2	4168	rs188291946	11	0.005425
	BM_lymphocyte_BCPALL	cg20033444	0.02658	0.29671	0.59612	0.80606	0.95327	0.50935	0.84538	0.54669	0.28622
	BM_lymphocyte_BCPALL	cg20208613	0.0088	0.03052	0.05145	0.54235	0.66691	0.51183	0.56946	0.26715	0.25485	AMMECR1	9949
	BM_lymphocyte_BCPALL	cg20303283	0.00776	0.08973	0.39662	0.68734	0.9582	0.59761	0.84162	0.40811	0.30208	NLGN4X	57502
	BM_lymphocyte_BCPALL	cg20372745	0.00185	0.028445	0.05372	0.5997	0.75102	0.57125	0.65465	0.28893	0.28555	MAP3K7IP3	257397	rs188730518	3	0.00663
	BM_lymphocyte_BCPALL	cg20455959	0.00632	0.051305	0.07686	0.58485	0.67772	0.53354	0.6038	0.29534	0.2655	MTMR1	8776
	BM_lymphocyte_BCPALL	cg20498086	0.00471	0.02261	0.03756	0.55854	0.65819	0.53592	0.58948	0.26829	0.26646	FAM123B	139285
	BM_lymphocyte_BCPALL	cg20549224	0.02522	0.11524	0.52464	0.63084	0.95819	0.5156	0.83934	0.44232	0.2853	LOC644538	644538
	BM_lymphocyte_BCPALL	cg20749341	0.01329	0.08098	0.57453	0.64784	0.96341	0.56686	0.82991	0.42918	0.29196	LONRF3	79836
	BM_lymphocyte_BCPALL	cg20766178	0.02192	0.07514	0.58657	0.66941	0.94316	0.59427	0.82881	0.44036	0.29964	NHSL2	340527	rs184072142	15	0.005425
	BM_lymphocyte_BCPALL	cg21040109	0.01983	0.04623	0.06565	0.62002	0.73954	0.57378	0.64899	0.3074	0.28669
	BM_lymphocyte_BCPALL	cg21137943	0.01155	0.04569	0.07539	0.60322	0.71725	0.55754	0.63647	0.30259	0.27851	ZNF674;LOC401588	641339;401588
	BM_lymphocyte_BCPALL	cg21142738	0.01602	0.20038	0.52697	0.77826	0.94679	0.57788	0.85755	0.49426	0.3017	NLGN4X	57502
	BM_lymphocyte_BCPALL	cg21159768	0.0287	0.1049	0.18022	0.61507	0.83408	0.51016	0.62998	0.33879	0.25446	MAGED2	10916	rs11555931	3	0.001206
	BM_lymphocyte_BCPALL	cg21209948	0.01719	0.064725	0.10317	0.56823	0.77474	0.5035	0.60865	0.2943	0.25444	TMEM164	84187
	BM_lymphocyte_BCPALL	cg21290550	0.02123	0.045645	0.0646	0.60678	0.69977	0.56114	0.61996	0.3036	0.27796	LOC100133957;UXT	8409
	BM_lymphocyte_BCPALL	cg21290775	0.01511	0.058395	0.09508	0.5601	0.76572	0.50171	0.61501	0.2882	0.25376	TSR2	90121	rs200200500;rs201357114	17;34	0.000603;0.000000
	BM_lymphocyte_BCPALL	cg21597797	0.01224	0.04489	0.07335	0.57676	0.73789	0.53188	0.62373	0.28184	0.26569	AMMECR1	9949	rs187229035	20	0.001206
	BM_lymphocyte_BCPALL	cg21634944	0.00652	0.02817	0.38037	0.56844	0.9513	0.54026	0.62194	0.31285	0.27169	EDA	1896
	BM_lymphocyte_BCPALL	cg21881821	0.00508	0.029345	0.29713	0.57987	0.91786	0.55052	0.63287	0.31094	0.27613	EDA	1896	rs191640436	10	0.004219
	BM_lymphocyte_BCPALL	cg21918369	0.02576	0.08242	0.46179	0.62266	0.96338	0.54025	0.85326	0.41056	0.28953	KLHL13	90293
	BM_lymphocyte_BCPALL	cg21940586	0.0215	0.06624	0.4441	0.59894	0.94898	0.5327	0.70794	0.36237	0.27294
	BM_lymphocyte_BCPALL	cg21953876	0.02078	0.03882	0.06035	0.54601	0.85567	0.50719	0.559	0.27511	0.25287	PRPS2	5634
	BM_lymphocyte_BCPALL	cg21983484	0.01801	0.07608	0.15026	0.72992	0.89378	0.65384	0.75283	0.37788	0.32027	CLCN5	1184
	BM_lymphocyte_BCPALL	cg22191603	0.05313	0.096755	0.12331	0.59732	0.75009	0.50056	0.60381	0.32307	0.25298	HMGB3	3149
	BM_lymphocyte_BCPALL	cg22221554	0.04104	0.11286	0.49418	0.63088	0.94414	0.51802	0.76149	0.4051	0.27418	ELF4	2000
	BM_lymphocyte_BCPALL	cg22223600	0.01778	0.12636	0.58581	0.70712	0.95806	0.58076	0.87099	0.48725	0.30108			rs16995714	33	0.007267
	BM_lymphocyte_BCPALL	cg22412459	0.00883	0.02998	0.04549	0.56838	0.66252	0.5384	0.60387	0.27705	0.2682	APOO;CXorf58	79135;254158	rs188156280	27	0
	BM_lymphocyte_BCPALL	cg22452543	0.01163	0.04564	0.08513	0.61316	0.79133	0.56752	0.65712	0.30672	0.28225
	BM_lymphocyte_BCPALL	cg22561883	0.01907	0.06306	0.09211	0.56534	0.71946	0.50228	0.59206	0.29171	0.25174	HAUS7	55559
	BM_lymphocyte_BCPALL	cg22682567	0.0075	0.03052	0.04788	0.55944	0.69105	0.52892	0.59763	0.271	0.26274	RPL36A	6173
	BM_lymphocyte_BCPALL	cg22822140	0.02011	0.16147	0.6017	0.77366	0.97292	0.61218	0.88191	0.50596	0.31344	SRPK3	26576
	BM_lymphocyte_BCPALL	cg22926378	0.01664	0.26482	0.55091	0.77142	0.9652	0.5066	0.8812	0.51012	0.30119	NLGN4X	57502	rs186287582	25	0.021097
	BM_lymphocyte_BCPALL	cg22969661	0.01453	0.035765	0.05596	0.54566	0.61931	0.50989	0.55228	0.27277	0.25208	PDK3	5165
	BM_lymphocyte_BCPALL	cg23121114	0.00291	0.02174	0.03831	0.58614	0.69045	0.5644	0.62461	0.28347	0.28113	IRAK1	3654
	BM_lymphocyte_BCPALL	cg23143524	0.00482	0.031335	0.05879	0.60258	0.76826	0.57124	0.67686	0.29634	0.28865	PDK3	5165	rs12556785	19	0.411749
	BM_lymphocyte_BCPALL	cg23429746	0.03845	0.10755	0.51973	0.61139	0.95652	0.50384	0.75932	0.40732	0.26394	DLG3	1741
	BM_lymphocyte_BCPALL	cg23493872	0.00632	0.044885	0.06852	0.58221	0.81875	0.53732	0.60446	0.28986	0.2674	SLC9A6	10479
	BM_lymphocyte_BCPALL	cg23503517	0.00515	0.02122	0.0383	0.52214	0.66933	0.50092	0.57872	0.25187	0.25157	POLA1	5422
	BM_lymphocyte_BCPALL	cg23543766	0.0046	0.02853	0.0567	0.57246	0.78986	0.54394	0.61214	0.28119	0.27271
	BM_lymphocyte_BCPALL	cg23627980	0.01637	0.05685	0.46527	0.57679	0.94402	0.51994	0.75916	0.35689	0.27677	SCML1	6322
	BM_lymphocyte_BCPALL	cg23696472	0.01346	0.042345	0.06362	0.61966	0.74048	0.57731	0.64583	0.31114	0.28896	TSPYL2	64061
	BM_lymphocyte_BCPALL	cg23712855	0.00967	0.034315	0.05245	0.53698	0.62929	0.50266	0.56656	0.26589	0.25102	DKC1	1736
	BM_lymphocyte_BCPALL	cg23837911	0.01369	0.27799	0.61779	0.84134	0.96934	0.56336	0.87785	0.55724	0.30355	GPC3	2719
	BM_lymphocyte_BCPALL	cg23857909	0.00683	0.03744	0.07004	0.5623	0.69695	0.52486	0.59481	0.27943	0.26144	MECP2	4204
	BM_lymphocyte_BCPALL	cg23896353	0.01554	0.043175	0.06587	0.57594	0.69924	0.53277	0.60022	0.27997	0.26078	MTM1	4534
	BM_lymphocyte_BCPALL	cg23941728	0.00813	0.044475	0.08221	0.57632	0.8048	0.53184	0.63965	0.29213	0.27038	EMD	2010
	BM_lymphocyte_BCPALL	cg23951868	0.01154	0.03203	0.04967	0.54351	0.77883	0.51148	0.57123	0.27142	0.25599	CLCN5	1184
	BM_lymphocyte_BCPALL	cg24157854	0.01643	0.03938	0.05995	0.54256	0.65449	0.50318	0.57695	0.26607	0.2477	GAB3	139716
	BM_lymphocyte_BCPALL	cg24186901	0.00631	0.030015	0.33533	0.62442	0.90254	0.5944	0.65696	0.33518	0.29339	EDA	1896
	BM_lymphocyte_BCPALL	cg24187351	0.02779	0.29774	0.59119	0.87944	0.98022	0.58169	0.89477	0.56959	0.30581
	BM_lymphocyte_BCPALL	cg24264679	0.03092	0.079365	0.11602	0.6271	0.75566	0.54774	0.63692	0.32736	0.27271	DLG3	1741
	BM_lymphocyte_BCPALL	cg24347720	0.006	0.021525	0.04041	0.56174	0.69634	0.54021	0.61649	0.26846	0.26988	MAP7D3	79649
	BM_lymphocyte_BCPALL	cg24559073	0.01443	0.03092	0.0521	0.54622	0.65235	0.5153	0.56979	0.26813	0.25573	ZNF41	7592
	BM_lymphocyte_BCPALL	cg24780240	0.02214	0.23708	0.54498	0.80477	0.96853	0.56768	0.82291	0.5237	0.28563	EFNB1	1947
	BM_lymphocyte_BCPALL	cg24790801	0.00288	0.023265	0.41624	0.55825	0.97171	0.53499	0.68549	0.32203	0.28037	BEX4	56271	rs3747300	22	0.033568
	BM_lymphocyte_BCPALL	cg24818939	0.00969	0.061825	0.55922	0.65875	0.97327	0.59692	0.88414	0.44092	0.31203	GPRASP1	9737	rs16984117	20	0.060697
	BM_lymphocyte_BCPALL	cg25132467	0.00985	0.03014	0.04502	0.5621	0.64557	0.53196	0.5834	0.27952	0.26666
	BM_lymphocyte_BCPALL	cg25158628	0.03466	0.12307	0.43938	0.6297	0.9316	0.50663	0.80664	0.41789	0.26912	RAI2	10742	rs181791343	5	0.010247
	BM_lymphocyte_BCPALL	cg25205946	0.00781	0.033215	0.05471	0.5625	0.77281	0.52928	0.62426	0.27617	0.26701	WDR45	11152
	BM_lymphocyte_BCPALL	cg25206026	0.01005	0.065595	0.08486	0.60833	0.75442	0.54274	0.61655	0.31253	0.27066	MOSPD1	56180
	BM_lymphocyte_BCPALL	cg25427918	0.00169	0.02226	0.04763	0.55418	0.71069	0.53192	0.58443	0.26933	0.26369	CLCN5	1184
	BM_lymphocyte_BCPALL	cg25656978	0.00648	0.031645	0.05428	0.57886	0.72785	0.54722	0.626	0.28266	0.27303	RBM3	5935	rs188892814;rs181643320	37;39	0.004219;0.001206
	BM_lymphocyte_BCPALL	cg25832410	0.01168	0.032635	0.14858	0.57367	0.93745	0.54104	0.61891	0.30141	0.27463	PDZD4	57595
	BM_lymphocyte_BCPALL	cg25940844	0.02035	0.062195	0.47527	0.5981	0.9618	0.53591	0.71015	0.37081	0.27235	MAP3K15	389840
	BM_lymphocyte_BCPALL	cg25950739	0.04435	0.24958	0.52628	0.83215	0.96816	0.58256	0.84794	0.52407	0.29843	GPRASP1	9737	rs181460809	16	0.002411
	BM_lymphocyte_BCPALL	cg26023405	0.0074	0.02658	0.04083	0.58648	0.66983	0.5599	0.60809	0.28913	0.2788	DOCK11	139818
	BM_lymphocyte_BCPALL	cg26059639	0.02538	0.082265	0.11074	0.59268	0.87154	0.51041	0.57569	0.31819	0.25458	PRPS2	5634
	BM_lymphocyte_BCPALL	cg26279840	0.03551	0.12629	0.38907	0.67328	0.9512	0.547	0.81715	0.4198	0.29071	IKBKG;G6PD	8517;2539
	BM_lymphocyte_BCPALL	cg26428339	0.01571	0.0437	0.07988	0.62789	0.79264	0.58419	0.69779	0.31354	0.29485	FAM120C	54954
	BM_lymphocyte_BCPALL	cg26439324	0.04164	0.11052	0.15093	0.65631	0.93447	0.54578	0.63382	0.36454	0.27483
	BM_lymphocyte_BCPALL	cg26505478	0.00958	0.025885	0.0414	0.55712	0.66734	0.53124	0.58372	0.27015	0.26382	CUL4B	8450
	BM_lymphocyte_BCPALL	cg26674826	0.04355	0.099405	0.14655	0.61108	0.79978	0.51168	0.6194	0.33765	0.26041	MMGT1	93380	rs191353751	29	0.004219
	BM_lymphocyte_BCPALL	cg26746069	0.01293	0.04844	0.08089	0.57298	0.69488	0.52454	0.60758	0.28734	0.26098	WDR44	54521
	BM_lymphocyte_BCPALL	cg26777760	0.00983	0.06195	0.56848	0.65712	0.96509	0.59517	0.88144	0.44148	0.31098	HS6ST2	90161
	BM_lymphocyte_BCPALL	cg27069132	0.00481	0.01997	0.04054	0.53055	0.62584	0.51058	0.55798	0.25801	0.25411
	BM_lymphocyte_BCPALL	cg27124847	0.01537	0.03981	0.05797	0.56635	0.74319	0.52654	0.62647	0.28049	0.26588	RBM3	5935
	BM_lymphocyte_BCPALL	cg27268405	0.00704	0.025705	0.05246	0.52886	0.62685	0.50316	0.55757	0.25754	0.24859	MTCP1;MTCP1NB;BRCC3	4515;100272147;79184	rs191093316	21	0.003617
	BM_lymphocyte_BCPALL	cg27488875	0.03873	0.18226	0.55862	0.72871	0.91035	0.54645	0.78495	0.48762	0.27564	BGN	633	rs184543750;rs5945197	32;39	0.010850;0.240819
	BM_lymphocyte_BCPALL	cg27501007	0.0228	0.044615	0.06824	0.60008	0.86618	0.55547	0.62983	0.30398	0.27941	IL13RA1	3597
	BM_lymphocyte_BCPALL	cg27501723	0.00655	0.063165	0.51053	0.58852	0.9514	0.52535	0.81377	0.39005	0.28069	MID2	11043
	BM_lymphocyte_BCPALL	cg27558057	0.01922	0.046215	0.12986	0.5491	0.98183	0.50288	0.57183	0.3017	0.26383	BCYRN1;INGX	618;27160
	BM_lymphocyte_BCPALL	cg27592925	0.03546	0.079735	0.10453	0.5907	0.70569	0.51096	0.59046	0.31007	0.25421	RAP2C	57826
	BM_lymphocyte_BCPALL	cg27609342	0.02328	0.24042	0.58438	0.7811	0.96829	0.54067	0.88391	0.53148	0.29535	KIAA2022	340533
	BM_lymphocyte_BCPALL	cg00002719	0.02448	0.22044	0.50067	0.728	0.98436	0.50756	0.85464	0.491	0.28426	C1orf114	57821
	BM_lymphocyte_BCPALL	cg00033127	0.03156	0.2019	0.48101	0.72782	0.9576	0.52592	0.85898	0.47485	0.28797	SNX7	51375
	BM_lymphocyte_BCPALL	cg00310968	0.02118	0.23966	0.54461	0.775	0.95264	0.53534	0.84062	0.51076	0.28672	SPAG17	200162	rs191628770;rs111829087	22;33	0.001800;0.006404
	BM_lymphocyte_BCPALL	cg00504690	0.00465	0.04638	0.32115	0.64918	0.95873	0.6028	0.86834	0.37072	0.30776	ROR1	4919	rs606550	38	0.315645
	BM_lymphocyte_BCPALL	cg00584000	0.07217	0.19089	0.48643	0.72433	0.90469	0.53343	0.74772	0.46937	0.26308	TCHH	7062
	BM_lymphocyte_BCPALL	cg00945293	0.01405	0.0931	0.35197	0.66977	0.95239	0.57667	0.85014	0.39503	0.30192	FLJ42875;PRDM16	440556;63976
	BM_lymphocyte_BCPALL	cg01051310	0.01243	0.09066	0.40334	0.64901	0.93866	0.55835	0.82621	0.39052	0.29365	WNT3A	89780
	BM_lymphocyte_BCPALL	cg01373292	0.02286	0.087505	0.40338	0.61915	0.92892	0.53165	0.7784	0.38131	0.27039	CAMTA1	23261
	BM_lymphocyte_BCPALL	cg01394819	0.01202	0.053415	0.17474	0.6377	0.96532	0.58428	0.8911	0.33584	0.32256	PODN	127435	rs11206085	48	0.159195
	BM_lymphocyte_BCPALL	cg01444397	0.03703	0.2293	0.47936	0.73471	0.96245	0.50541	0.83536	0.4844	0.27526	PER3	8863	rs2794664;rs2797687	8;9	0.261000;0.289800
	BM_lymphocyte_BCPALL	cg01554316	0.03552	0.1552	0.37282	0.68182	0.97091	0.52662	0.8233	0.42544	0.2839	GALNT2	2590	rs74145447	43	0.032022
	BM_lymphocyte_BCPALL	cg01558040	0.01392	0.07879	0.35785	0.8321	0.97311	0.7533	0.89754	0.43605	0.35613	VANGL1	81839
	BM_lymphocyte_BCPALL	cg01710865	0.01279	0.23076	0.5356	0.80962	0.97462	0.57886	0.835	0.5237	0.29469	SPATA6	54558
	BM_lymphocyte_BCPALL	cg02152120	0.02055	0.21423	0.46931	0.75646	0.95486	0.54222	0.83223	0.48704	0.28617	SPAG17	200162	rs143761673;rs79327612	22;29	0.006900;0.006407
	BM_lymphocyte_BCPALL	cg02229993	0.01995	0.17673	0.45427	0.68227	0.94993	0.50554	0.84335	0.45461	0.27838	FAM78B	149297
	BM_lymphocyte_BCPALL	cg02283366	0.02383	0.13278	0.31985	0.66079	0.9607	0.52801	0.82066	0.39899	0.2864			rs191504075	3	0.0032
	BM_lymphocyte_BCPALL	cg02367736	0.01288	0.1464	0.59146	0.7546	0.97811	0.60821	0.89411	0.49998	0.31116	MOSC2	54996	rs72472368	9	0.005376
	BM_lymphocyte_BCPALL	cg02912476	0.03718	0.25524	0.74261	0.93061	0.97608	0.67538	0.85787	0.61123	0.33296	PRKCZ	5590	rs150922663	40	0.0009
	BM_lymphocyte_BCPALL	cg02983950	0.02733	0.2609	0.53861	0.775	0.93634	0.5141	0.83236	0.51451	0.28249			rs140190701	51	0.0247
	BM_lymphocyte_BCPALL	cg03519711	0.00693	0.12048	0.46326	0.7048	0.96182	0.58431	0.85569	0.43853	0.30338	CYR61	3491	rs2297140	49	0.438757
	BM_lymphocyte_BCPALL	cg03951219	0.03413	0.29006	0.58044	0.79743	0.95748	0.50738	0.83515	0.54341	0.27721	CADM3	57863
	BM_lymphocyte_BCPALL	cg03971555	0.02169	0.25499	0.68905	0.82548	0.95629	0.57049	0.86407	0.55462	0.31107	PIK3CD	5293	rs80109509;rs139933669	8;37	0.004778;0.001800
	BM_lymphocyte_BCPALL	cg04021697	0.01379	0.29038	0.62705	0.82504	0.95815	0.53467	0.85519	0.55777	0.2936	WDR8	49856
	BM_lymphocyte_BCPALL	cg04028874	0.04017	0.15875	0.40983	0.69107	0.86702	0.53232	0.73556	0.42728	0.26372	ZNF683	257101	rs201628146	47	0.002
	BM_lymphocyte_BCPALL	cg04159901	0.01212	0.07416	0.25828	0.60818	0.99158	0.53402	0.86023	0.35792	0.29993			rs190265898;rs12066279	16;39	0.114000;0.021043
	BM_lymphocyte_BCPALL	cg04226724	0.01646	0.15646	0.37847	0.68688	0.97187	0.53042	0.84755	0.42575	0.29262	LPHN2	23266
	BM_lymphocyte_BCPALL	cg04226749	0.01479	0.17257	0.57821	0.73526	0.92567	0.5627	0.83897	0.49161	0.2945	MOSC2	54996	rs72472370;rs114557644	21;50	0.005376;0.017811
	BM_lymphocyte_BCPALL	cg04351049	0.01592	0.14298	0.48896	0.68478	0.93369	0.5418	0.80955	0.44081	0.28454	LMX1A	4009
	BM_lymphocyte_BCPALL	cg04550737	0.01341	0.16554	0.43645	0.69762	0.95772	0.53209	0.85687	0.44565	0.29159	TBX15	6913
	BM_lymphocyte_BCPALL	cg04568492	0.07001	0.29291	0.55902	0.80601	0.96863	0.5131	0.79963	0.53885	0.27394	ACTA1	58	rs527621	23	0.000911
	BM_lymphocyte_BCPALL	cg04780572	0.02854	0.11266	0.33456	0.63572	0.959	0.52306	0.82868	0.39668	0.28882			rs115524799	48	0.018245
	BM_lymphocyte_BCPALL	cg04878955	0.03881	0.19007	0.42749	0.7004	0.97325	0.51033	0.82823	0.44866	0.28007	RSPO1	284654
	BM_lymphocyte_BCPALL	cg04990202	0.05328	0.19212	0.56295	0.85507	0.94897	0.66295	0.81956	0.53073	0.31148	S100A16	140576
	BM_lymphocyte_BCPALL	cg04997273	0.00457	0.05294	0.42673	0.74358	0.95884	0.69064	0.87501	0.4138	0.33952	PTGFRN	5738	rs77292583	17	0.021958
	BM_lymphocyte_BCPALL	cg05347845	0.01964	0.11785	0.41517	0.67972	0.96572	0.56187	0.86497	0.42308	0.29736	ACTA1	58	rs117656252	33	0.003906
	BM_lymphocyte_BCPALL	cg05386726	0.02812	0.31897	0.59582	0.88823	0.95785	0.56926	0.85286	0.57956	0.30716			rs113352752	1	0.00434
	BM_lymphocyte_BCPALL	cg05642734	0.05673	0.1002	0.28105	0.61539	0.89876	0.51519	0.76127	0.36121	0.27573	TCHH	7062
	BM_lymphocyte_BCPALL	cg05656934	0.01608	0.20006	0.52604	0.75574	0.93792	0.55568	0.85098	0.486	0.29362	PRKAA2	5563
	BM_lymphocyte_BCPALL	cg05803631	0.02481	0.22508	0.50282	0.76342	0.96123	0.53833	0.84532	0.49489	0.2903	PER3	8863	rs2794664;rs2797687	4;5	0.261000;0.289800
	BM_lymphocyte_BCPALL	cg05919561	0.02325	0.24956	0.5707	0.78766	0.95136	0.53811	0.84537	0.5252	0.29117	TTLL7	79739	rs140873034	38	0.0069
	BM_lymphocyte_BCPALL	cg06208288	0.00315	0.24553	0.49939	0.75658	0.9933	0.51105	0.83674	0.4994	0.28119			rs849493	17	0.308263
	BM_lymphocyte_BCPALL	cg06646493	0.05993	0.18922	0.5573	0.76262	0.91445	0.5734	0.75586	0.50447	0.2778	SLC22A15	55356
	BM_lymphocyte_BCPALL	cg06805280	0.01231	0.31003	0.72423	0.88248	0.97639	0.57244	0.91166	0.61081	0.31551	CYR61	3491	rs140723277	30	0.0069
	BM_lymphocyte_BCPALL	cg06829686	0.02821	0.1785	0.49986	0.70695	0.95287	0.52845	0.84181	0.46751	0.28574
	BM_lymphocyte_BCPALL	cg07240554	0.01026	0.13438	0.43174	0.80584	0.95902	0.67147	0.87861	0.46251	0.32652	S100A11	6282
	BM_lymphocyte_BCPALL	cg07357157	0.08351	0.33388	0.62306	0.86561	0.97506	0.53173	0.78857	0.58908	0.27562	PEX14	5195	rs185563083;rs191048706	27;28	0.000900;0.002300
	BM_lymphocyte_BCPALL	cg07420190	0.00662	0.041815	0.17454	0.5948	0.94441	0.55298	0.78603	0.31601	0.28978	MARK1	4139	rs138046036	19	0.000296
	BM_lymphocyte_BCPALL	cg07479670	0.04453	0.23636	0.55197	0.75594	0.95579	0.51957	0.84137	0.51334	0.28183	NID1	4811
	BM_lymphocyte_BCPALL	cg07533148	0.0164	0.052805	0.30283	0.5963	0.93467	0.5435	0.78382	0.34252	0.29043	TRIM58	25893
	BM_lymphocyte_BCPALL	cg07602998	0.02506	0.07505	0.42376	0.6641	0.94726	0.58905	0.84182	0.41123	0.29528	ROR1	4919	rs186740364	13	0.0023
	BM_lymphocyte_BCPALL	cg07923233	0.00575	0.18771	0.66098	0.87435	0.98524	0.68664	0.91179	0.55659	0.33592
	BM_lymphocyte_BCPALL	cg08080029	0.03445	0.1665	0.49971	0.7338	0.95799	0.56731	0.84591	0.46974	0.29454	CHD5	26038	rs200673070	26	0.0055
	BM_lymphocyte_BCPALL	cg08158408	0.03444	0.15985	0.49604	0.73784	0.92595	0.57799	0.82177	0.46505	0.29093	G0S2	50486	rs190583758;rs112753859	14;48	0.000500;0.026965
	BM_lymphocyte_BCPALL	cg08159291	0.04809	0.14604	0.46955	0.65833	0.89063	0.51229	0.7469	0.43386	0.26526	AJAP1	55966
	BM_lymphocyte_BCPALL	cg08366446	0.00703	0.052545	0.219	0.6448	0.97772	0.59226	0.88271	0.34697	0.31729	OPRD1	4985	rs1042114	39	0.060756
	BM_lymphocyte_BCPALL	cg08465307	0.04194	0.25001	0.61177	0.90184	0.97248	0.65183	0.86435	0.57659	0.31642	LOC100133612	100133612	rs150808735;rs180691668	1;25	0.003700;0.025200
	BM_lymphocyte_BCPALL	cg08640609	0.00851	0.06241	0.45116	0.64726	0.92983	0.58485	0.81442	0.40118	0.29544	CAMTA1	23261
	BM_lymphocyte_BCPALL	cg08648047	0.04356	0.2364	0.50075	0.75072	0.89128	0.51432	0.75205	0.49052	0.26472	C1orf127	148345	rs114719101	31	0.018245
	BM_lymphocyte_BCPALL	cg08739233	0.02379	0.14534	0.43362	0.68623	0.95434	0.5409	0.84794	0.4411	0.29413	SHISA4	149345
	BM_lymphocyte_BCPALL	cg08847173	0.05595	0.11753	0.25884	0.62257	0.9643	0.50504	0.81473	0.36737	0.2754	NKAIN1	79570
	BM_lymphocyte_BCPALL	cg08876441	0.04787	0.22105	0.49218	0.72856	0.96515	0.50751	0.82894	0.48435	0.27593	FAM5C	339479
	BM_lymphocyte_BCPALL	cg08894594	0.01668	0.1608	0.47664	0.69056	0.95558	0.52976	0.85022	0.45047	0.28813	INADL	10207
	BM_lymphocyte_BCPALL	cg09026722	0.05472	0.31698	0.61082	0.86861	0.95504	0.55163	0.8137	0.57113	0.28349	PEAR1	375033	rs181720314	31	0.0005
	BM_lymphocyte_BCPALL	cg09177131	0.01777	0.15054	0.44607	0.6534	0.93356	0.50286	0.82104	0.42354	0.27195	SYT6	148281
	BM_lymphocyte_BCPALL	cg09266149	0.01586	0.09831	0.49049	0.73842	0.96444	0.64011	0.88579	0.45349	0.31728	ZNF697	90874	rs76877852	13	0.5
	BM_lymphocyte_BCPALL	cg09557387	0.01065	0.27917	0.63556	0.84966	0.97409	0.5705	0.89126	0.56772	0.30784	CR1L	1379	rs3738469	27	0.132662
	BM_lymphocyte_BCPALL	cg09588271	0.05242	0.16844	0.40776	0.67558	0.95872	0.50715	0.81608	0.44048	0.27668	KANK4	163782	rs112169196	28	0.020586
	BM_lymphocyte_BCPALL	cg09671258	0.02783	0.16948	0.48682	0.7326	0.96035	0.56312	0.86318	0.4678	0.29648	LHX4	89884
	BM_lymphocyte_BCPALL	cg09763175	0.0258	0.15314	0.50998	0.79636	0.96051	0.64322	0.8616	0.48271	0.31497	PRKAA2	5563
	BM_lymphocyte_BCPALL	cg09786013	0.02039	0.1569	0.45516	0.69941	0.94239	0.54252	0.83215	0.44273	0.28395	C1orf115	79762
	BM_lymphocyte_BCPALL	cg09804380	0.02184	0.20336	0.49269	0.73936	0.95298	0.536	0.85962	0.47883	0.29175	PDPN	10630	rs4661725	21	0.025385
	BM_lymphocyte_BCPALL	cg09811759	0.08741	0.24108	0.46346	0.7885	0.97889	0.54742	0.79607	0.5066	0.28003	KIF26B	55083	rs184908915;rs188016234;rs12758944	43;44;47	0.000500;0.000500;0.408470
	BM_lymphocyte_BCPALL	cg09935045	0.0431	0.31211	0.63573	0.8148	0.95634	0.50269	0.81945	0.56496	0.27763	PRKAA2	5563	rs61772962	32	0.354338
	BM_lymphocyte_BCPALL	cg09993145	0.01411	0.08271	0.23035	0.62658	0.93515	0.54387	0.81431	0.3457	0.29379	RUNX3	864	rs181208517	41	0.0023
	BM_lymphocyte_BCPALL	cg10248492	0.04207	0.28502	0.66633	0.84906	0.96238	0.56405	0.8308	0.58109	0.29505			rs144417477	5	0.0087
	BM_lymphocyte_BCPALL	cg10512745	0.01941	0.14404	0.48471	0.78946	0.96183	0.64541	0.88166	0.48151	0.31972	DMRTA2	63950
	BM_lymphocyte_BCPALL	cg10881514	0.00562	0.075925	0.38608	0.70452	0.93347	0.6286	0.82735	0.40653	0.30214	ROR1	4919
	BM_lymphocyte_BCPALL	cg11221228	0.01413	0.05478	0.38168	0.76436	0.94754	0.70958	0.86739	0.41483	0.34555	PTGFRN	5738	rs77292583	38	0.021958
	BM_lymphocyte_BCPALL	cg11228876	0.02818	0.12664	0.3739	0.65482	0.96855	0.52818	0.83181	0.41423	0.28794	NID1	4811
	BM_lymphocyte_BCPALL	cg11345323	0.01143	0.09053	0.56747	0.76006	0.95471	0.66953	0.87274	0.47762	0.31713	PRKCZ	5590	rs56380654	11	0.280421
	BM_lymphocyte_BCPALL	cg11595545	0.00804	0.0285	0.04271	0.58447	0.93751	0.55597	0.83389	0.25472	0.31233	KCNA3	3738
	BM_lymphocyte_BCPALL	cg11649821	0.0742	0.25824	0.53002	0.89852	0.96398	0.64028	0.8204	0.54907	0.30439			rs114011209	14	0.00391
	BM_lymphocyte_BCPALL	cg11692307	0.05364	0.28576	0.50328	0.8193	0.98991	0.53354	0.81623	0.52809	0.28058	PLCH2	9651	rs72644648;rs189901610	12;42	0.008700;0.002700
	BM_lymphocyte_BCPALL	cg11808581	0.02535	0.12054	0.36995	0.67616	0.95143	0.55562	0.80976	0.41407	0.29269	GABRD	2563
	BM_lymphocyte_BCPALL	cg11835068	0.03812	0.18532	0.60503	0.79228	0.9576	0.60696	0.80069	0.52153	0.29028	AJAP1	55966	rs61765001	21	0.252684
	BM_lymphocyte_BCPALL	cg11837766	0.02342	0.087855	0.42983	0.68545	0.91193	0.59759	0.79237	0.41718	0.28908	ROR1	4919
	BM_lymphocyte_BCPALL	cg11951449	0.04087	0.16038	0.50687	0.73984	0.9256	0.57946	0.79523	0.46891	0.28679	SLC22A15	55356
	BM_lymphocyte_BCPALL	cg12073436	0.03005	0.36334	0.74205	0.86362	0.96694	0.50028	0.85972	0.60494	0.30614			rs7516103	49	0.005372
	BM_lymphocyte_BCPALL	cg12128740	0.02604	0.24497	0.63965	0.80648	0.95582	0.56151	0.83462	0.54289	0.29473	INADL	10207	rs1779269	25	0.01
	BM_lymphocyte_BCPALL	cg12298905	0.03411	0.13028	0.33348	0.64295	0.92532	0.51267	0.78487	0.3892	0.27104	PROX1	5629	rs79397593	50	0.0238
	BM_lymphocyte_BCPALL	cg12550412	0.01235	0.04003	0.0878	0.55578	0.96919	0.51575	0.8539	0.27731	0.30593
	BM_lymphocyte_BCPALL	cg12911732	0.02204	0.18938	0.42121	0.70922	0.96469	0.51985	0.82939	0.45357	0.28138			rs148853801	21	0.0018
	BM_lymphocyte_BCPALL	cg13184736	0.03036	0.34258	0.62584	0.85206	0.97483	0.50948	0.86087	0.58439	0.28528	GNG12	55970
	BM_lymphocyte_BCPALL	cg13423759	0.04153	0.18	0.48812	0.78455	0.93592	0.60456	0.83238	0.48732	0.29174			rs75778090	24	0.191674
	BM_lymphocyte_BCPALL	cg13460643	0.01383	0.157	0.59881	0.75829	0.94126	0.60128	0.85369	0.50065	0.30257	G0S2	50486	rs11542711	8	0.022589
	BM_lymphocyte_BCPALL	cg13872688	0.0053	0.11108	0.49292	0.8026	0.96422	0.69152	0.89615	0.47429	0.32681	ROR1	4919	rs116350649;rs141565520	1;21	0.002606;0.000500
	BM_lymphocyte_BCPALL	cg13892954	0.04707	0.14409	0.40791	0.66514	0.91795	0.52105	0.78058	0.42736	0.27174	PRKAA2	5563
	BM_lymphocyte_BCPALL	cg13919148	0.01494	0.33883	0.66595	0.84431	0.95436	0.50548	0.88781	0.57672	0.30739	INADL	10207
	BM_lymphocyte_BCPALL	cg13984515	0.01779	0.16097	0.47948	0.73461	0.96722	0.57364	0.86363	0.46326	0.29881	CYR61	3491	rs2297141	39	0.458115
	BM_lymphocyte_BCPALL	cg14421860	0.01678	0.059975	0.329	0.7136	0.96312	0.65362	0.87884	0.3982	0.32612	GPR88	54112
	BM_lymphocyte_BCPALL	cg14659662	0.05651	0.37852	0.83378	0.9065	0.96791	0.52799	0.80708	0.65028	0.2888	GLIS1	148979
	BM_lymphocyte_BCPALL	cg14824901	0.02214	0.11654	0.45578	0.62243	0.89866	0.50589	0.74181	0.41058	0.2601	G0S2	50486
	BM_lymphocyte_BCPALL	cg15481636	0.0268	0.20793	0.43944	0.71656	0.95053	0.50863	0.82977	0.46037	0.28086	HIST3H2A	92815	rs147217559;rs141801322	26;32	0.008700;0.000000
	BM_lymphocyte_BCPALL	cg15558982	0.01957	0.060045	0.20788	0.57594	0.92353	0.51589	0.82196	0.32882	0.29009	TSPAN2	10100	rs6659426	22	0.034608
	BM_lymphocyte_BCPALL	cg15654121	0.02556	0.15609	0.45933	0.75798	0.97545	0.60189	0.87647	0.46478	0.30806	CSMD2	114784
	BM_lymphocyte_BCPALL	cg15819225	0.04139	0.21134	0.57346	0.83836	0.96089	0.62702	0.82114	0.53227	0.30526	TP73	7161	rs185241186	30	0.0005
	BM_lymphocyte_BCPALL	cg15892785	0.01065	0.06213	0.19049	0.63188	0.95466	0.56976	0.86772	0.33793	0.31247	GPR153	387509	rs1883608	26	0.417808
	BM_lymphocyte_BCPALL	cg16023415	0.03006	0.20504	0.4525	0.71037	0.92009	0.50534	0.78989	0.45729	0.26786			rs4655203	47	0.039065
	BM_lymphocyte_BCPALL	cg16057915	0.05825	0.27458	0.61082	0.90922	0.9902	0.63464	0.85856	0.58382	0.30747	PEX14	5195	rs185563083	51	0.0009
	BM_lymphocyte_BCPALL	cg16094412	0.0182	0.16345	0.49651	0.71406	0.93524	0.55061	0.84449	0.45567	0.29015	RNF207	388591	rs187428899	41	0.0055
	BM_lymphocyte_BCPALL	cg16410524	0.02897	0.18702	0.34847	0.77863	0.96188	0.59162	0.86236	0.45236	0.3103	RCSD1	92241	rs113568165;rs150914798	5;29	0.500000;0.000500
	BM_lymphocyte_BCPALL	cg16549308	0.01587	0.16132	0.49796	0.7419	0.93636	0.58058	0.82333	0.47232	0.2902	NID1	4811
	BM_lymphocyte_BCPALL	cg16563230	0.02378	0.1147	0.4349	0.65698	0.89835	0.54228	0.76777	0.40959	0.27652	AJAP1	55966	rs61765001	4	0.252684
	BM_lymphocyte_BCPALL	cg16691821	0.02705	0.18006	0.44563	0.68267	0.95476	0.50261	0.80483	0.44549	0.2737			rs12736125	42	0.128545
	BM_lymphocyte_BCPALL	cg16732616	0.00456	0.063995	0.31168	0.60705	0.89537	0.54306	0.80672	0.3536	0.28527	DMRTA2	63950
	BM_lymphocyte_BCPALL	cg17105834	0.01423	0.05579	0.23325	0.55981	0.95319	0.50402	0.8075	0.3205	0.28263	ASTN1	460
	BM_lymphocyte_BCPALL	cg17142722	0.01863	0.12195	0.40611	0.6944	0.93737	0.57246	0.83906	0.42152	0.29345
	BM_lymphocyte_BCPALL	cg17147211	0.00916	0.21028	0.59555	0.81718	0.96227	0.60689	0.89435	0.52181	0.31524
	BM_lymphocyte_BCPALL	cg17178900	0.01769	0.1686	0.5384	0.87666	0.98475	0.70806	0.90961	0.52939	0.31718	PM20D1	148811
	BM_lymphocyte_BCPALL	cg17459431	0.01563	0.18736	0.53387	0.80268	0.97333	0.61532	0.87994	0.502	0.3102	KCNK1	3775
	BM_lymphocyte_BCPALL	cg17471939	0.01828	0.1855	0.48959	0.71811	0.96955	0.53262	0.84437	0.46748	0.28565	TP73	7161	rs186220388	11	0.0009
	BM_lymphocyte_BCPALL	cg17491368	0.04917	0.2	0.41085	0.72248	0.93187	0.52249	0.77655	0.45342	0.27056
	BM_lymphocyte_BCPALL	cg17737409	0.04088	0.16327	0.49652	0.89342	0.97109	0.73014	0.86174	0.51724	0.34217	GALNT2	2590	rs184758122	29	0.0009
	BM_lymphocyte_BCPALL	cg17820878	0.08084	0.31952	0.59442	0.89217	0.98365	0.57266	0.81271	0.59054	0.28821	SLC9A1	6548	rs141209350;rs142043923	33;40	0.000220;0.000659
	BM_lymphocyte_BCPALL	cg17831269	0.00972	0.058955	0.27207	0.56912	0.93599	0.51016	0.79453	0.32942	0.28012	CHD5	26038	rs148051969	7	0.001076
	BM_lymphocyte_BCPALL	cg18381051	0.01071	0.1687	0.4459	0.67617	0.95471	0.50746	0.80403	0.43246	0.27637	PRDM16	63976	rs114526461	23	0.026933
	BM_lymphocyte_BCPALL	cg18859033	0.06045	0.25555	0.6423	0.83223	0.91035	0.57668	0.75041	0.56283	0.28153	S100A16	140576	rs28444667;rs142320812	30;35	0.039260;0.000500
	BM_lymphocyte_BCPALL	cg19083779	0.009	0.2028	0.52016	0.76229	0.92475	0.55949	0.81242	0.48755	0.28767	PRKAA2	5563
	BM_lymphocyte_BCPALL	cg19166660	0.01368	0.21902	0.49968	0.73654	0.94526	0.51751	0.83	0.47783	0.2788	DAB1	1600
	BM_lymphocyte_BCPALL	cg19205994	0.01703	0.10946	0.42397	0.66314	0.90393	0.55368	0.81356	0.41479	0.28066	PLD5	200150
	BM_lymphocyte_BCPALL	cg19249107	0.04554	0.26494	0.55404	0.8027	0.97097	0.53776	0.83342	0.5325	0.28591	PCSK9	255738	rs11583723	30	0.092025
	BM_lymphocyte_BCPALL	cg19380001	0.01921	0.108	0.36831	0.63512	0.95216	0.52712	0.83649	0.39324	0.28862	DMRTA2	63950
	BM_lymphocyte_BCPALL	cg19613400	0.00993	0.03382	0.11587	0.54306	0.95277	0.50924	0.84764	0.28604	0.30047	BMP8B	656	rs804395	41	0.4753
	BM_lymphocyte_BCPALL	cg19719547	0.05123	0.18142	0.46958	0.68505	0.89866	0.50363	0.75771	0.45734	0.26168	PLD5	200150	rs192734595	19	0.0119
	BM_lymphocyte_BCPALL	cg19731044	0.04091	0.28478	0.6186	0.81938	0.96022	0.53461	0.82832	0.55041	0.28607			rs183911673	17	0.0018
	BM_lymphocyte_BCPALL	cg20146541	0.01081	0.03907	0.34869	0.58154	0.92028	0.54248	0.75947	0.34119	0.28143	TRIM58	25893	rs149680773	35	0.000256
	BM_lymphocyte_BCPALL	cg20302133	0.00516	0.036325	0.05966	0.59603	0.9541	0.55971	0.82915	0.27877	0.31124	KCNA3	3738	rs361501	34	0.01
	BM_lymphocyte_BCPALL	cg20431191	0.03397	0.19756	0.46691	0.73051	0.94589	0.53295	0.83479	0.47551	0.28578	DDAH1	23576
	BM_lymphocyte_BCPALL	cg20467168	0.02958	0.20748	0.53007	0.71355	0.94829	0.50606	0.84797	0.48066	0.28421
	BM_lymphocyte_BCPALL	cg20673830	0.09308	0.2815	0.57871	0.88568	0.97437	0.60418	0.77957	0.57316	0.27159			rs12239931;rs145453155	1;31	0.310786;0.001400
	BM_lymphocyte_BCPALL	cg20804700	0.03464	0.14514	0.51611	0.74671	0.94505	0.60157	0.82879	0.47627	0.29394	MCOLN2	255231	rs1837328;rs184095502	32;40	0.441042;0.026100
	BM_lymphocyte_BCPALL	cg20810478	0.01357	0.04166	0.35811	0.587	0.94074	0.54534	0.81123	0.35216	0.29221	TRIM58	25893	rs200452471	47	0.0005
	BM_lymphocyte_BCPALL	cg20963995	0.00806	0.043315	0.11773	0.6177	0.96634	0.57438	0.86639	0.31462	0.3212	PTGFRN	5738
	BM_lymphocyte_BCPALL	cg21272897	0.0881	0.14692	0.21126	0.78284	0.97402	0.63592	0.83238	0.43701	0.33003	HSPG2	3339	rs897471;rs138883031;rs140190951;rs142288625	1;2;41;44	0.282885;0.000340;0.000281;0.000275
	BM_lymphocyte_BCPALL	cg21301505	0.07004	0.2199	0.62576	0.83711	0.92674	0.61721	0.74976	0.55026	0.29143	SLAMF8	56833	rs16842675;rs146914923	1;35	0.020513;0.000500
	BM_lymphocyte_BCPALL	cg21451253	0.02898	0.28228	0.55525	0.83243	0.95422	0.55014	0.83202	0.54818	0.29195	NPHP4	261734	rs117739476	6	0.00217
	BM_lymphocyte_BCPALL	cg21583850	0.0266	0.15054	0.46524	0.73745	0.92448	0.5869	0.80707	0.4601	0.29279	KCND3	3752	rs184767180	32	0.0082
	BM_lymphocyte_BCPALL	cg22168369	0.03482	0.13721	0.48835	0.66952	0.92866	0.53232	0.78425	0.43901	0.26868	MCOLN2	255231	rs1837328	46	0.441042
	BM_lymphocyte_BCPALL	cg22333214	0.03141	0.23606	0.56125	0.79086	0.96355	0.55479	0.83896	0.52102	0.2902	MIR137	406928
	BM_lymphocyte_BCPALL	cg22488970	0.01998	0.12156	0.4133	0.73806	0.98501	0.6165	0.8878	0.44223	0.31874	CAMTA1	23261
	BM_lymphocyte_BCPALL	cg22489498	0.03004	0.32522	0.6413	0.82859	0.96492	0.50337	0.83036	0.57459	0.27869	PROX1	5629
	BM_lymphocyte_BCPALL	cg22736787	0.0729	0.15532	0.38848	0.83916	0.97693	0.68384	0.8253	0.4846	0.33232	PTGFRN	5738
	BM_lymphocyte_BCPALL	cg22945605	0.01877	0.13236	0.42036	0.69083	0.95755	0.55848	0.83589	0.42996	0.29103	ARHGEF10L	55160
	BM_lymphocyte_BCPALL	cg23054189	0.01299	0.04873	0.38684	0.63586	0.94384	0.58713	0.82477	0.37237	0.30074	TRIM58	25893	rs149680773	30	0.000256
	BM_lymphocyte_BCPALL	cg23971170	0.02288	0.22356	0.49388	0.74314	0.97186	0.51958	0.845	0.48785	0.28309	LMX1A	4009
	BM_lymphocyte_BCPALL	cg24082630	0.01263	0.089315	0.40368	0.69131	0.91328	0.602	0.8107	0.41652	0.29545	ROR1	4919
	BM_lymphocyte_BCPALL	cg24467349	0.01467	0.12986	0.50178	0.66446	0.97497	0.5346	0.88863	0.45121	0.30238	GSTM5	2949	rs185770769	46	0.0005
	BM_lymphocyte_BCPALL	cg24506221	0.01581	0.090775	0.29826	0.6883	0.93322	0.59752	0.82563	0.37742	0.29843	GSTM1	2944
	BM_lymphocyte_BCPALL	cg24516259	0.03124	0.20944	0.41539	0.7261	0.97622	0.51666	0.8623	0.46524	0.29147	PLCH2	9651	rs145614588	30	0.0014
	BM_lymphocyte_BCPALL	cg24537383	0.01141	0.06072	0.37637	0.67283	0.89762	0.61211	0.78544	0.38237	0.29211	ROR1	4919
	BM_lymphocyte_BCPALL	cg24880024	0.045	0.10508	0.35907	0.66779	0.92597	0.56272	0.78914	0.39286	0.28828	TCHH	7062	rs199860960;rs188935941	0;36	0.001233;0.002269
	BM_lymphocyte_BCPALL	cg25063151	0.01997	0.25066	0.53249	0.76928	0.96351	0.51861	0.83084	0.51041	0.28057	MXRA8	54587
	BM_lymphocyte_BCPALL	cg25277534	0.00851	0.12942	0.40611	0.70277	0.96552	0.57335	0.86453	0.4222	0.29966	DDAH1	23576
	BM_lymphocyte_BCPALL	cg25347098	0.01234	0.18107	0.50905	0.72927	0.94611	0.5482	0.84943	0.47641	0.29034	PROX1	5629
	BM_lymphocyte_BCPALL	cg25368122	0.03922	0.32135	0.64635	0.83709	0.96861	0.51574	0.83667	0.57696	0.28501	LHX8	431707
	BM_lymphocyte_BCPALL	cg25723050	0.01158	0.0507	0.17758	0.58848	0.961	0.53778	0.86835	0.31675	0.3044	CNIH3	149111
	BM_lymphocyte_BCPALL	cg25764899	0.01277	0.0864	0.3404	0.64778	0.95366	0.56137	0.85268	0.3877	0.29983
	BM_lymphocyte_BCPALL	cg26000554	0.01289	0.1583	0.59063	0.76676	0.96017	0.60846	0.88048	0.50418	0.30815	MOSC2	54996
	BM_lymphocyte_BCPALL	cg26004771	0.0514	0.14219	0.31063	0.66672	0.95547	0.52452	0.83132	0.41974	0.2968
	BM_lymphocyte_BCPALL	cg26029682	0.0026	0.05759	0.18013	0.70984	0.97248	0.65224	0.87921	0.36482	0.3371	PTGFRN	5738
	BM_lymphocyte_BCPALL	cg26218412	0.02464	0.14127	0.51305	0.65899	0.91376	0.51771	0.8003	0.44548	0.27364	MOSC2	54996
	BM_lymphocyte_BCPALL	cg26227225	0.03476	0.08576	0.15704	0.58665	0.94312	0.50089	0.74387	0.31764	0.26936	C1orf86;LOC100128003	199990;100128003	rs190667422;rs186751135	28;45	0.001400;0.001400
	BM_lymphocyte_BCPALL	cg26228266	0.00886	0.05378	0.13308	0.60839	0.96514	0.55461	0.86685	0.31435	0.31091	DLGAP3	58512
	BM_lymphocyte_BCPALL	cg26354017	0.01342	0.1293	0.55176	0.73388	0.98328	0.60457	0.92606	0.51153	0.31891	PM20D1	148811	rs139560425;rs11540014;rs142439282;rs141702730	11;16;22;28	0.000220;0.110583;0.000904;0.000891
	BM_lymphocyte_BCPALL	cg26363759	0.01944	0.20168	0.4499	0.79534	0.97263	0.59367	0.8454	0.48303	0.29772	SPSB1	80176	rs617901	47	0.010502
	BM_lymphocyte_BCPALL	cg26560222	0.05669	0.30478	0.60307	0.81823	0.9566	0.51346	0.82556	0.55711	0.28201	DMRTA2	63950
	BM_lymphocyte_BCPALL	cg26938364	0.00891	0.06327	0.26469	0.67279	0.98542	0.60952	0.87271	0.36814	0.31942	FLJ42875;PRDM16	440556;63976
	BM_lymphocyte_BCPALL	cg27176828	0.02787	0.10506	0.45734	0.69315	0.94598	0.58809	0.84391	0.43706	0.29611	G0S2	50486	rs1815548	50	0.180238
	BM_lymphocyte_BCPALL	cg27304110	0.01942	0.20734	0.54233	0.74922	0.96893	0.54188	0.87072	0.5005	0.29612	SYT6	148281
	BM_lymphocyte_BCPALL	cg27431596	0.00588	0.078465	0.37758	0.65406	0.96551	0.5756	0.85961	0.39588	0.30549	ZNF697	90874
	BM_lymphocyte_BCPALL	cg27547954	0.01553	0.20232	0.56497	0.81856	0.97533	0.61624	0.90761	0.51988	0.32065
	BM_lymphocyte_BCPALL	cg00215432	0.01563	0.13866	0.47067	0.68388	0.94744	0.54522	0.8451	0.44044	0.29097	MIR375	494324
	BM_lymphocyte_BCPALL	cg00459623	0.00586	0.12082	0.39944	0.70919	0.99087	0.58837	0.85464	0.42818	0.30342
	BM_lymphocyte_BCPALL	cg00506811	0.00614	0.25162	0.66435	0.84842	0.99097	0.59679	0.91673	0.55659	0.32915	SH3BP4	23677	rs183447499	15	0.0888
	BM_lymphocyte_BCPALL	cg00522056	0.01023	0.1507	0.479	0.70928	0.95161	0.55858	0.86109	0.45112	0.2965	RPRM	56475
	BM_lymphocyte_BCPALL	cg01154505	0.05181	0.26058	0.56659	0.902	0.98114	0.64143	0.86583	0.56211	0.31562	FBLN7	129804	rs201347772;rs199894123;rs139679712	20;43;44	0.000500;0.001000;0.000220
	BM_lymphocyte_BCPALL	cg01381678	0.01452	0.037135	0.22961	0.60996	0.94711	0.57282	0.84973	0.33812	0.3115	HECW2	57520	rs7580845	23	0.046098
	BM_lymphocyte_BCPALL	cg01571735	0.02644	0.20978	0.5298	0.77293	0.95883	0.56314	0.85182	0.50489	0.29415	SP5	389058	rs76206900;rs199988182;rs3749036	9;37;40	0.048219;0.005500;0.428126
	BM_lymphocyte_BCPALL	cg01727145	0.02076	0.1737	0.48753	0.69766	0.94699	0.52395	0.85002	0.45949	0.28805	SPEG	10290
	BM_lymphocyte_BCPALL	cg01749491	0.03093	0.23084	0.44618	0.75996	0.96793	0.52912	0.83788	0.48293	0.28399	EVX2	344191
	BM_lymphocyte_BCPALL	cg01822124	0.01123	0.10195	0.36469	0.6453	0.96276	0.54335	0.83471	0.3926	0.29051	MIR375;CCDC108	494324;255101
	BM_lymphocyte_BCPALL	cg02111748	0.0258	0.22866	0.50004	0.74112	0.90611	0.51246	0.81337	0.48232	0.27352	PLEKHH2;LOC728819	130271;728819	rs192469466	3	0.0009
	BM_lymphocyte_BCPALL	cg02774855	0.03705	0.22913	0.57789	0.78248	0.94754	0.55334	0.83851	0.52618	0.29193	CLIP4	79745	rs79497936	14	0.119744
	BM_lymphocyte_BCPALL	cg03420881	0.04144	0.11897	0.53795	0.80024	0.95755	0.68127	0.83612	0.49953	0.31501			rs144313492;rs79350314	1;25	0.169900;0.155816
	BM_lymphocyte_BCPALL	cg03648789	0.0336	0.14738	0.48795	0.74722	0.93672	0.59984	0.82012	0.46589	0.29399	CYP1B1	1545
	BM_lymphocyte_BCPALL	cg03717315	0.01194	0.0556	0.15157	0.64401	0.98376	0.58841	0.87335	0.33768	0.32626	SEMA4F	10505
	BM_lymphocyte_BCPALL	cg03738707	0.0312	0.09255	0.22976	0.60749	0.97143	0.51494	0.85443	0.36051	0.28622
	BM_lymphocyte_BCPALL	cg03817939	0.02835	0.09766	0.42929	0.65451	0.95759	0.55685	0.82128	0.41661	0.28877	FAM176A	84141	rs115316478;rs116453138	25;43	0.004778;0.019965
	BM_lymphocyte_BCPALL	cg04037038	0.01276	0.28238	0.67426	0.84456	0.98078	0.56218	0.90903	0.56975	0.31632	FRZB	2487	rs9288087	27	0.265511
	BM_lymphocyte_BCPALL	cg04882233	0.01031	0.05925	0.30892	0.58056	0.95363	0.52132	0.82649	0.34986	0.28763
	BM_lymphocyte_BCPALL	cg05096436	0.0145	0.05018	0.35296	0.60437	0.93836	0.55419	0.82565	0.35934	0.30041	AGAP1	116987	rs183050698	27	0.2088
	BM_lymphocyte_BCPALL	cg05632555	0.02991	0.11018	0.36647	0.61748	0.92667	0.5073	0.77418	0.38804	0.26619	MTX2	10651
	BM_lymphocyte_BCPALL	cg05633391	0.03454	0.1289	0.41761	0.68869	0.90202	0.55979	0.807	0.42193	0.28747	KCNF1	3754
	BM_lymphocyte_BCPALL	cg05657618	0.02752	0.08732	0.40472	0.69713	0.97596	0.60981	0.85129	0.41552	0.30788	NGEF	25791
	BM_lymphocyte_BCPALL	cg06020335	0.0231	0.4256	0.66284	0.95234	0.98519	0.52673	0.8726	0.64545	0.30492
	BM_lymphocyte_BCPALL	cg06157334	0.02354	0.18782	0.55394	0.77198	0.95589	0.58417	0.85941	0.49987	0.30029	WNT6	7475
	BM_lymphocyte_BCPALL	cg06193597	0.06497	0.20792	0.75097	0.81024	0.95749	0.60232	0.76859	0.54872	0.31116			rs10173220	3	0.438269
	BM_lymphocyte_BCPALL	cg06224893	0.04268	0.2251	0.54055	0.86021	0.98633	0.63512	0.86296	0.53925	0.31401	DNMT3A	1788	rs77048378;rs34635462	1;9	0.009557;0.302273
	BM_lymphocyte_BCPALL	cg06333058	0.02467	0.17486	0.50054	0.70003	0.94358	0.52517	0.82907	0.46066	0.27984	CLIP4	79745	rs78360205	7	0.014335
	BM_lymphocyte_BCPALL	cg06382344	0.01284	0.11312	0.40524	0.6947	0.97539	0.58158	0.86773	0.41874	0.30656	TBR1	10716
	BM_lymphocyte_BCPALL	cg06695611	0.01484	0.2142	0.54612	0.7673	0.97259	0.5531	0.88376	0.49974	0.30273	ZNF385B;MIR1258	151126;100302172
	BM_lymphocyte_BCPALL	cg06772824	0.03638	0.07957	0.25537	0.60276	0.96166	0.5232	0.84878	0.35641	0.29722	FAM176A	84141	rs71418777	0	0.362392
	BM_lymphocyte_BCPALL	cg06852824	0.03312	0.19148	0.37303	0.75122	0.98229	0.55974	0.85526	0.46632	0.30496	CAB39	51719	rs76341213	32	0.018298
	BM_lymphocyte_BCPALL	cg07065111	0.02752	0.081565	0.47472	0.74184	0.92645	0.66028	0.84353	0.43952	0.31203
	BM_lymphocyte_BCPALL	cg07301433	0.01025	0.25118	0.70574	0.85814	0.95534	0.60695	0.88964	0.57792	0.32211	CYP1B1	1545
	BM_lymphocyte_BCPALL	cg07548607	0.01323	0.19715	0.47065	0.75789	0.96111	0.56074	0.84913	0.47644	0.29086	ZSWIM2	151112	rs6726153	44	0.139309
	BM_lymphocyte_BCPALL	cg07683388	0.05919	0.3387	0.60794	0.84024	0.95386	0.50154	0.78777	0.57495	0.26069	ANKRD44	91526
	BM_lymphocyte_BCPALL	cg07714657	0.02037	0.10149	0.42927	0.76361	0.95966	0.66212	0.87254	0.4398	0.32472	WNT6	7475
	BM_lymphocyte_BCPALL	cg08094235	0.06081	0.41008	0.63842	0.9107	0.97887	0.50061	0.8053	0.63062	0.27292	TTC15	51112
	BM_lymphocyte_BCPALL	cg08431536	0.01036	0.18625	0.47528	0.7278	0.94591	0.54155	0.84987	0.46432	0.28546	PAX3;CCDC140	5077;151278	rs12623857;rs28945092	7;34	0.126606;0.373166
	BM_lymphocyte_BCPALL	cg08526991	0.10355	0.23077	0.58584	0.81262	0.95439	0.58185	0.7686	0.54028	0.28074	SOX11	6664
	BM_lymphocyte_BCPALL	cg08535260	0.01269	0.15984	0.42507	0.68918	0.96203	0.52934	0.86197	0.4369	0.29169
	BM_lymphocyte_BCPALL	cg08720028	0.03672	0.33539	0.63876	0.86422	0.96556	0.52883	0.79443	0.58693	0.28051			rs13001660;rs114003676	1;2	0.495226;0.009557
	BM_lymphocyte_BCPALL	cg08808128	0.02626	0.20472	0.67223	0.84288	0.96167	0.63816	0.88613	0.55796	0.3228	CLIP4	79745
	BM_lymphocyte_BCPALL	cg08901662	0.0071	0.03806	0.07994	0.5402	0.97769	0.50214	0.9062	0.27595	0.31306			rs149313162;rs187547470	3;21	0.002700;0.008200
	BM_lymphocyte_BCPALL	cg08957652	0.0339	0.26998	0.58912	0.78961	0.96405	0.51962	0.82699	0.53219	0.28678	IHH	3549	rs186760637	6	0.0064
	BM_lymphocyte_BCPALL	cg09130556	0.03795	0.21398	0.59903	0.79937	0.94555	0.5854	0.83514	0.52716	0.29838	CYP1B1	1545
	BM_lymphocyte_BCPALL	cg09385093	0.03089	0.15125	0.40672	0.67198	0.95008	0.52072	0.80322	0.42027	0.27735			rs71422594;rs181500263	21;25	0.500000;0.000500
	BM_lymphocyte_BCPALL	cg09588792	0.02048	0.31436	0.6509	0.83807	0.96474	0.5237	0.87484	0.57118	0.29704	SEPT10;ANKRD57	151011;65124
	BM_lymphocyte_BCPALL	cg09601770	0.02549	0.14002	0.57936	0.80166	0.96657	0.66164	0.86293	0.50702	0.31471	DPP4	1803
	BM_lymphocyte_BCPALL	cg10000424	0.01273	0.10335	0.44222	0.75955	0.9701	0.6562	0.85787	0.44029	0.31596	WNT6	7475
	BM_lymphocyte_BCPALL	cg10089527	0.0381	0.23216	0.50191	0.73276	0.9744	0.5006	0.82246	0.49242	0.27602
	BM_lymphocyte_BCPALL	cg10135640	0.00631	0.060435	0.31383	0.57415	0.95649	0.51371	0.81948	0.34343	0.28034	FAM176A	84141	rs116453138;rs71418777	1;14	0.019965;0.362392
	BM_lymphocyte_BCPALL	cg10160614	0.02524	0.22719	0.73745	0.9539	0.98428	0.7267	0.90403	0.60348	0.35925			rs146782812;rs73104898	9;44	0.001400;0.027879
	BM_lymphocyte_BCPALL	cg10236778	0.05169	0.3298	0.60782	0.84794	0.97986	0.51814	0.80857	0.5774	0.27766			rs4274632	41	0.361038
	BM_lymphocyte_BCPALL	cg10507402	0.01068	0.12658	0.47893	0.71018	0.93017	0.58359	0.83837	0.44258	0.29638	DPP4	1803
	BM_lymphocyte_BCPALL	cg10526376	0.09349	0.32509	0.88201	0.92162	0.97466	0.59653	0.73019	0.65344	0.30222			rs6751291	1	0.493412
	BM_lymphocyte_BCPALL	cg10563352	0.00982	0.27383	0.61338	0.83754	0.97329	0.56372	0.88876	0.54893	0.30939	COL4A3;COL4A4	1285;1286
	BM_lymphocyte_BCPALL	cg10660909	0.02538	0.12149	0.42639	0.66162	0.96138	0.54013	0.82572	0.42051	0.28741	CGREF1	10669
	BM_lymphocyte_BCPALL	cg10752008	0.02722	0.18142	0.45866	0.72638	0.95833	0.54496	0.83978	0.45863	0.29134	SLC40A1	30061	rs11568351;rs114904726	19;34	0.452262;0.009557
	BM_lymphocyte_BCPALL	cg10775273	0.00777	0.097465	0.35885	0.6115	0.94128	0.51403	0.83511	0.38026	0.2818	CRYBA2	1412	rs150356724;rs181897686	23;43	0.004600;0.000900
	BM_lymphocyte_BCPALL	cg10811045	0.04666	0.32178	0.60664	0.83772	0.97595	0.51593	0.85866	0.56967	0.28548			rs13417814;rs28685068	36;48	0.103030;0.105239
	BM_lymphocyte_BCPALL	cg11531021	0.02261	0.28075	0.64333	0.82446	0.95434	0.5437	0.8627	0.55424	0.30019	OBSL1	23363	rs60549465	23	0.398902
	BM_lymphocyte_BCPALL	cg11726648	0.05121	0.17798	0.41478	0.68192	0.93319	0.50393	0.79154	0.43804	0.26687			rs4233766	42	0.280165
	BM_lymphocyte_BCPALL	cg11805669	0.01345	0.15442	0.42857	0.69974	0.92054	0.54533	0.80711	0.4313	0.2807			rs144597321	21	0.0018
	BM_lymphocyte_BCPALL	cg12393697	0.04851	0.13938	0.43086	0.71025	0.95345	0.57087	0.81951	0.44115	0.29199	FAM171B	165215
	BM_lymphocyte_BCPALL	cg12457040	0.03145	0.106	0.299	0.61384	0.94246	0.50785	0.8234	0.37235	0.28387	KCNIP3	30818
	BM_lymphocyte_BCPALL	cg12500731	0.03719	0.17407	0.44073	0.7714	0.96163	0.59733	0.83963	0.46302	0.29948			rs77370912	16	0.196119
	BM_lymphocyte_BCPALL	cg12565637	0.00908	0.10622	0.34713	0.63266	0.96503	0.52645	0.85394	0.38766	0.28898	IHH	3549	rs186760637	3	0.0064
	BM_lymphocyte_BCPALL	cg12644696	0.02438	0.062755	0.2936	0.61983	0.92291	0.55708	0.79964	0.35669	0.29627	HECW2	57520	rs7580845	12	0.046098
	BM_lymphocyte_BCPALL	cg12886942	0.00925	0.13867	0.42052	0.70061	0.95656	0.56194	0.87214	0.43648	0.30666
	BM_lymphocyte_BCPALL	cg12924402	0.04719	0.2421	0.51038	0.7798	0.94158	0.5377	0.79574	0.5106	0.27782			rs73990678;rs59539048	0;25	0.074954;0.001830
	BM_lymphocyte_BCPALL	cg12974388	0.0138	0.20004	0.45713	0.70521	0.9546	0.50517	0.84932	0.45158	0.28574
	BM_lymphocyte_BCPALL	cg13451280	0.00304	0.021505	0.09118	0.52544	0.94264	0.50394	0.80759	0.25996	0.28534
	BM_lymphocyte_BCPALL	cg13454331	0.01309	0.069705	0.25518	0.60608	0.93699	0.53637	0.82592	0.35275	0.29268	PAIP2B	400961
	BM_lymphocyte_BCPALL	cg13552710	0.00884	0.11702	0.43121	0.7198	0.9722	0.60278	0.87861	0.43471	0.30978	ALK	238
	BM_lymphocyte_BCPALL	cg14163665	0.02595	0.10976	0.31243	0.64416	0.95356	0.5344	0.83717	0.39244	0.28888	ALK	238
	BM_lymphocyte_BCPALL	cg14255256	0.00235	0.04944	0.22468	0.5611	0.94469	0.51166	0.77299	0.31798	0.28532	FAM110C	642273
	BM_lymphocyte_BCPALL	cg14957547	0.01917	0.14359	0.50852	0.69976	0.89828	0.55617	0.79179	0.45233	0.27931	CYP1B1	1545
	BM_lymphocyte_BCPALL	cg14986699	0.02401	0.18486	0.55549	0.79678	0.96355	0.61192	0.8784	0.50688	0.30993	KIF5C	3800	rs149307156	2	0.0082
	BM_lymphocyte_BCPALL	cg15170605	0.01415	0.08484	0.17351	0.68223	0.96223	0.59739	0.85236	0.36097	0.32232	ADD2	119	rs112758780	39	0.2445
	BM_lymphocyte_BCPALL	cg15579817	0.05237	0.20138	0.60395	0.8109	0.95739	0.60952	0.81652	0.53574	0.29963	VAX2	25806
	BM_lymphocyte_BCPALL	cg15680624	0.0114	0.23154	0.58434	0.76689	0.94333	0.53534	0.8382	0.51992	0.28582	CRYBA2	1412
	BM_lymphocyte_BCPALL	cg15680720	0.04	0.22508	0.48893	0.76502	0.96327	0.53994	0.82863	0.49407	0.284
	BM_lymphocyte_BCPALL	cg15808943	0.03107	0.17776	0.45008	0.73122	0.94374	0.55346	0.84609	0.45929	0.29219	HOXD8	3234	rs847163	44	0.001828
	BM_lymphocyte_BCPALL	cg16440561	0.03157	0.31705	0.61218	0.83414	0.9793	0.51709	0.83833	0.57041	0.28454	SPEG	10290	rs187565836	10	0.0101
	BM_lymphocyte_BCPALL	cg16792302	0.01627	0.12196	0.32353	0.6345	0.97038	0.51254	0.85084	0.39066	0.29014	MAP1D	254042	rs138526406;rs200459564	2;50	0.000297;0.000500
	BM_lymphocyte_BCPALL	cg16937778	0.01633	0.076265	0.32333	0.61394	0.9385	0.53767	0.82277	0.36574	0.28521	CRYBA2	1412
	BM_lymphocyte_BCPALL	cg17082803	0.02829	0.15999	0.47598	0.66764	0.91167	0.50765	0.8045	0.43838	0.27034	VAX2	25806	rs140809125;rs13004912	24;34	0.005500;0.223847
	BM_lymphocyte_BCPALL	cg17213402	0.00503	0.03994	0.18909	0.65555	0.98473	0.61561	0.86877	0.34799	0.32833			rs113305847;rs180904364	9;29	0.058097;0.002300
	BM_lymphocyte_BCPALL	cg17245188	0.01447	0.1215	0.38534	0.73378	0.97312	0.61228	0.86041	0.43139	0.30908	KIF5C	3800	rs149307156	6	0.0082
	BM_lymphocyte_BCPALL	cg17536603	0.01969	0.12848	0.3914	0.71207	0.96022	0.58359	0.8554	0.42804	0.29997
	BM_lymphocyte_BCPALL	cg17945789	0.03064	0.33206	0.77909	0.84322	0.94593	0.51117	0.81268	0.61735	0.29042	AGAP1	116987	rs183795926	20	0.0046
	BM_lymphocyte_BCPALL	cg18476766	0.04309	0.23424	0.66569	0.93202	0.98228	0.69778	0.88038	0.59423	0.33258			rs113963565;rs143716493;rs183000350	22;37;43	0.500000;0.003700;0.000500
	BM_lymphocyte_BCPALL	cg18623980	0.01315	0.14445	0.40825	0.65538	0.96371	0.51093	0.84919	0.41492	0.28367			rs116405886;rs76133290	15;34	0.003041;0.017841
	BM_lymphocyte_BCPALL	cg18786593	0.05454	0.17138	0.456	0.72486	0.9431	0.55348	0.80419	0.4625	0.28259
	BM_lymphocyte_BCPALL	cg18948877	0.00321	0.25544	0.90122	0.93499	0.98441	0.67955	0.87416	0.68298	0.34759			rs74003992;rs189738659	6;34	0.142596;0.000500
	BM_lymphocyte_BCPALL	cg19075346	0.02891	0.26136	0.57519	0.77415	0.93162	0.51279	0.7997	0.52445	0.27482	SLC40A1	30061	rs114904726	13	0.009557
	BM_lymphocyte_BCPALL	cg19364276	0.05453	0.23378	0.4856	0.83678	0.97391	0.603	0.82093	0.52623	0.30027			rs141835678	35	0.0055
	BM_lymphocyte_BCPALL	cg19648955	0.01675	0.11112	0.42516	0.61667	0.96734	0.50556	0.72051	0.39308	0.25654	MTX2	10651
	BM_lymphocyte_BCPALL	cg19850959	0.01849	0.071515	0.31533	0.59678	0.91886	0.52526	0.79557	0.35833	0.27729	FAM176A	84141	rs115316478	44	0.004778
	BM_lymphocyte_BCPALL	cg20267441	0.05133	0.2985	0.62125	0.80184	0.95879	0.50334	0.81183	0.55735	0.27736	VAX2	25806	rs145105135	17	0.006
	BM_lymphocyte_BCPALL	cg20357910	0.00797	0.1042	0.33209	0.61438	0.95273	0.51018	0.82314	0.37413	0.2824	PLA2R1	22925
	BM_lymphocyte_BCPALL	cg20593831	0.02106	0.17728	0.48204	0.77179	0.9706	0.59451	0.86513	0.47639	0.30126
	BM_lymphocyte_BCPALL	cg20637307	0.021	0.25511	0.59298	0.78825	0.96675	0.53314	0.84376	0.5325	0.28953	ERBB4	2066	rs6735626	12	0.390255
	BM_lymphocyte_BCPALL	cg20689228	0.05811	0.14824	0.43331	0.6483	0.94289	0.50006	0.77204	0.42701	0.2652	TACR1	6869
	BM_lymphocyte_BCPALL	cg20927661	0.00278	0.03824	0.16504	0.70447	0.98124	0.66623	0.89003	0.35759	0.34351	SOX11	6664
	BM_lymphocyte_BCPALL	cg21185289	0.00162	0.08255	0.32637	0.6011	0.94902	0.51856	0.82687	0.36355	0.286	TLX2	3196
	BM_lymphocyte_BCPALL	cg21319323	0.04841	0.24784	0.55205	0.778	0.94966	0.53015	0.7946	0.51915	0.27433
	BM_lymphocyte_BCPALL	cg21338532	0.01372	0.13344	0.4485	0.6879	0.95004	0.55446	0.86555	0.43589	0.29885	RPRM	56475
	BM_lymphocyte_BCPALL	cg21579828	0.01501	0.068655	0.34587	0.65661	0.93713	0.58796	0.84399	0.38178	0.30281	ACVR2A	92
	BM_lymphocyte_BCPALL	cg22380033	0.0262	0.19734	0.50359	0.71946	0.93435	0.52212	0.82191	0.47248	0.2783	GRB14	2888	rs62173895	17	0.491773
	BM_lymphocyte_BCPALL	cg22399133	0.0274	0.10324	0.3464	0.70172	0.95237	0.59847	0.85156	0.4074	0.30522	CRYGD	1421	rs113618781;rs181890669	13;23	0.500000;0.008200
	BM_lymphocyte_BCPALL	cg22488859	0.02536	0.14919	0.44681	0.74326	0.94604	0.59407	0.82377	0.45064	0.29255	CYP1B1	1545
	BM_lymphocyte_BCPALL	cg22528044	0.01627	0.10312	0.32474	0.60572	0.95956	0.5026	0.85933	0.37796	0.28558	SCN9A	6335
	BM_lymphocyte_BCPALL	cg22587602	0.02229	0.17486	0.46793	0.6753	0.9459	0.50045	0.83103	0.44587	0.27399	EGR4	1961
	BM_lymphocyte_BCPALL	cg22674699	0.02182	0.26958	0.60366	0.80121	0.9597	0.53164	0.86966	0.54194	0.29264	HOXD9	3235
	BM_lymphocyte_BCPALL	cg22731271	0.02092	0.30708	0.60279	0.8143	0.96036	0.50723	0.83851	0.55877	0.27701	MEIS1	4211	rs184168259	14	0.0005
	BM_lymphocyte_BCPALL	cg22830113	0.02768	0.16996	0.49947	0.7147	0.96539	0.54473	0.84307	0.46593	0.2895			rs185873429;rs188089277	3;41	0.001400;0.000500
	BM_lymphocyte_BCPALL	cg22855933	0.05081	0.22949	0.53763	0.7324	0.95123	0.50291	0.78961	0.49942	0.26883
	BM_lymphocyte_BCPALL	cg22900266	0.08787	0.29356	0.58644	0.86502	0.95615	0.57146	0.77353	0.56543	0.28214			rs190415239	28	0.0005
	BM_lymphocyte_BCPALL	cg22979783	0.00729	0.11312	0.43892	0.71281	0.9586	0.5997	0.86631	0.43397	0.30408	CYP26B1	56603	rs199556241	49	0
	BM_lymphocyte_BCPALL	cg23042796	0.01824	0.13544	0.43703	0.688	0.95826	0.55256	0.84887	0.42862	0.2869	FLJ40330
	BM_lymphocyte_BCPALL	cg23045258	0.03544	0.33306	0.67618	0.85938	0.97775	0.52632	0.87423	0.59214	0.3022	COL4A3;COL4A4	1285;1286	rs192157391	16	0.0018
	BM_lymphocyte_BCPALL	cg23244253	0.04692	0.14731	0.4852	0.76414	0.96637	0.61684	0.83635	0.47374	0.30319	SATB2	23314
	BM_lymphocyte_BCPALL	cg23302603	0.07167	0.24188	0.52169	0.78786	0.96753	0.54598	0.78826	0.51793	0.27512	KIF1A	547	rs142416724	29	0.0014
	BM_lymphocyte_BCPALL	cg23511613	0.00848	0.1457	0.56614	0.80076	0.96061	0.65506	0.90974	0.4978	0.32643	FOXI3	344167
	BM_lymphocyte_BCPALL	cg23668184	0.01015	0.043075	0.29723	0.66516	0.95384	0.62208	0.83866	0.36144	0.31386	SOX11	6664	rs192629531;rs185412455	16;35	0.007300;0.005000
	BM_lymphocyte_BCPALL	cg23683528	0.00862	0.27049	0.73086	0.89056	0.98278	0.62007	0.92597	0.59446	0.34131	SH3BP4	23677	rs183447499	9	0.0888
	BM_lymphocyte_BCPALL	cg23780110	0.02966	0.25208	0.51163	0.76162	0.95701	0.50954	0.83077	0.5031	0.27807	ASXL2	55252
	BM_lymphocyte_BCPALL	cg23885415	0.05076	0.19135	0.50024	0.69736	0.96382	0.506	0.80811	0.47774	0.27071	VAX2	25806	rs62143225	29	0.146776
	BM_lymphocyte_BCPALL	cg23977631	0.00901	0.057715	0.30047	0.57835	0.95063	0.52064	0.79652	0.33997	0.27974	LONRF2	164832
	BM_lymphocyte_BCPALL	cg24007926	0.06248	0.21217	0.30384	0.85766	0.93148	0.64549	0.76022	0.5116	0.3205			rs6435323;rs185897194	2;29	0.390210;0.000500
	BM_lymphocyte_BCPALL	cg24416513	0.0206	0.29747	0.71854	0.88545	0.97468	0.58798	0.886	0.60324	0.31406	HOXD8	3234	rs847162;rs141068157	27;38	0.005633;0.026600
	BM_lymphocyte_BCPALL	cg24744172	0.01898	0.04739	0.12791	0.60594	0.92642	0.55854	0.8205	0.31804	0.30919	AGAP1	116987
	BM_lymphocyte_BCPALL	cg24746100	0.04111	0.22572	0.5377	0.75969	0.94227	0.53398	0.85363	0.49901	0.28901	FOXI3	344167
	BM_lymphocyte_BCPALL	cg24906525	0.01474	0.12642	0.4304	0.71602	0.93619	0.58961	0.8382	0.43209	0.29858	SH3BP4	23677	rs13003045;rs183447499	21;42	0.270567;0.088800
	BM_lymphocyte_BCPALL	cg25266281	0.04387	0.24766	0.90774	0.94079	0.9821	0.69314	0.86831	0.68947	0.34772			rs189738659;rs114993155	4;33	0.000500;0.013032
	BM_lymphocyte_BCPALL	cg25479788	0.03935	0.10454	0.25283	0.6477	0.9636	0.54316	0.84661	0.37178	0.30162			rs190572888	33	0.0046
	BM_lymphocyte_BCPALL	cg25683549	0.00533	0.12626	0.51358	0.71176	0.93148	0.5855	0.81535	0.45854	0.28788	MTX2	10651
	BM_lymphocyte_BCPALL	cg25912827	0.021	0.11846	0.584	0.84834	0.95732	0.72987	0.89005	0.50625	0.34349	DPP4	1803
	BM_lymphocyte_BCPALL	cg25928603	0.02504	0.16362	0.47088	0.77323	0.9581	0.60962	0.87858	0.47397	0.31279	SATB2	23314
	BM_lymphocyte_BCPALL	cg25999722	0.02989	0.14437	0.41228	0.69425	0.93773	0.54988	0.8383	0.435	0.2881	ALK	238
	BM_lymphocyte_BCPALL	cg26084005	0.01434	0.051135	0.27365	0.63294	0.94873	0.5818	0.83748	0.35069	0.30329	KIF1A	547	rs75259780	33	0.416285
	BM_lymphocyte_BCPALL	cg26094984	0.01558	0.076145	0.34205	0.60168	0.9322	0.52554	0.81903	0.36677	0.28591	HECW2	57520
	BM_lymphocyte_BCPALL	cg26101402	0.01776	0.06868	0.21521	0.69173	0.96692	0.62305	0.89895	0.37522	0.3377	SATB2	23314
	BM_lymphocyte_BCPALL	cg26577201	0.01575	0.1706	0.45017	0.69041	0.94545	0.5198	0.83633	0.44396	0.2826	CRYBA2	1412	rs138594727;rs150355640	5;43	0.000306;0.000527
	BM_lymphocyte_BCPALL	cg26845390	0.03124	0.15239	0.41353	0.81284	0.97641	0.66046	0.8899	0.46094	0.32352			rs77370912	49	0.196119
	BM_lymphocyte_BCPALL	cg00718400	0.07818	0.3244	0.64492	0.84706	0.96853	0.52265	0.78426	0.59406	0.27094			rs609923	30	0.250911
	BM_lymphocyte_BCPALL	cg00730653	0.02313	0.11463	0.38794	0.66438	0.93695	0.54976	0.82707	0.40453	0.28393	WNT7A	7476	rs7619928	46	0.011899
	BM_lymphocyte_BCPALL	cg00907288	0.06625	0.22773	0.49581	0.76086	0.96535	0.53313	0.81718	0.50297	0.28272	SRGAP3	9901
	BM_lymphocyte_BCPALL	cg00969119	0.03076	0.16726	0.40094	0.66974	0.94716	0.50249	0.78755	0.4284	0.26925			rs146996060	37	0.0023
	BM_lymphocyte_BCPALL	cg01169952	0.01121	0.23503	0.64529	0.84584	0.97014	0.61081	0.90264	0.54763	0.31897	SGEF	26084
	BM_lymphocyte_BCPALL	cg01298010	0.02453	0.16792	0.48572	0.71378	0.94073	0.54586	0.82202	0.45451	0.28219			rs192227609	44	0.0009
	BM_lymphocyte_BCPALL	cg01360618	0.03901	0.07975	0.19369	0.7444	0.96616	0.66466	0.85366	0.39057	0.33594			rs112682167	32	0.043458
	BM_lymphocyte_BCPALL	cg01851088	0.03839	0.26408	0.58352	0.80332	0.96256	0.53924	0.82696	0.53875	0.28405	CELSR3	1951
	BM_lymphocyte_BCPALL	cg02072885	0.00555	0.053355	0.21862	0.57054	0.95857	0.51718	0.84168	0.32438	0.29286	LAMP3	27074
	BM_lymphocyte_BCPALL	cg02202980	0.00676	0.16953	0.51483	0.7565	0.96127	0.58697	0.88949	0.47759	0.3041	C3orf15	89876	rs199941894;rs201869234;rs7624404	41;42;43	0.000500;0.000500;0.150899
	BM_lymphocyte_BCPALL	cg02253760	0.03117	0.3296	0.64473	0.83999	0.97251	0.5104	0.84999	0.59005	0.28416
	BM_lymphocyte_BCPALL	cg02352281	0.03492	0.09245	0.17288	0.65461	0.9486	0.56216	0.8144	0.34638	0.30052			rs62243876;rs150973764;rs144159897	11;44;45	0.187843;0.001400;0.001400
	BM_lymphocyte_BCPALL	cg02611507	0.05196	0.14932	0.35877	0.76102	0.98506	0.61169	0.87347	0.4491	0.31858	HLTF	6596
	BM_lymphocyte_BCPALL	cg02728558	0.01747	0.19196	0.44386	0.69378	0.94725	0.50183	0.83796	0.45111	0.27404	EIF5A2	56648	rs191416388	2	0.0005
	BM_lymphocyte_BCPALL	cg02978184	0.01065	0.05296	0.2343	0.64311	0.97608	0.59015	0.87136	0.34904	0.31798	ADCY5	111
	BM_lymphocyte_BCPALL	cg03424342	0.0216	0.09372	0.48012	0.63216	0.90776	0.53844	0.781	0.41651	0.27112	FSTL1	11167
	BM_lymphocyte_BCPALL	cg03790804	0.02436	0.2325	0.58213	0.73983	0.95947	0.50732	0.83914	0.50541	0.28258	LOC348840	348840	rs9856722	24	0.471865
	BM_lymphocyte_BCPALL	cg04353095	0.00937	0.08432	0.35178	0.64422	0.95563	0.5599	0.86372	0.38258	0.29355	SPSB4	92369	rs183580436	28	0.0023
	BM_lymphocyte_BCPALL	cg04835297	0.02139	0.11202	0.3632	0.62597	0.95204	0.51395	0.83411	0.39538	0.28315	TRPC1	7220	rs116738866	17	0.040834
	BM_lymphocyte_BCPALL	cg04845053	0.02803	0.16514	0.45613	0.73358	0.94213	0.56844	0.83968	0.45635	0.29858	P2RY1	5028	rs78011023;rs3755711	37;48	0.093724;0.124771
	BM_lymphocyte_BCPALL	cg04912999	0.02661	0.14579	0.52376	0.69914	0.92205	0.55335	0.80592	0.45983	0.28221	PAQR9	344838
	BM_lymphocyte_BCPALL	cg05451573	0.00484	0.023955	0.21775	0.67055	0.97103	0.6466	0.88495	0.34715	0.34122	MINA	84864
	BM_lymphocyte_BCPALL	cg05471523	0.01009	0.095895	0.3404	0.59834	0.96263	0.50245	0.81696	0.36607	0.27803
	BM_lymphocyte_BCPALL	cg05480594	0.01794	0.1645	0.3973	0.6767	0.94958	0.5122	0.8293	0.42959	0.28075			rs111951887	3	0.5
	BM_lymphocyte_BCPALL	cg05488043	0.01188	0.25499	0.56735	0.76446	0.95171	0.50947	0.85474	0.50761	0.29052	P2RY1	5028
	BM_lymphocyte_BCPALL	cg06496829	0.0089	0.047205	0.26379	0.571	0.94639	0.52379	0.81824	0.32739	0.28389	WWTR1	25937
	BM_lymphocyte_BCPALL	cg07393736	0.04017	0.20636	0.46924	0.73814	0.96044	0.53178	0.82766	0.47845	0.28433			rs151282066	36	0.0005
	BM_lymphocyte_BCPALL	cg07746943	0.00856	0.06254	0.44336	0.66278	0.94595	0.60024	0.80328	0.40454	0.28995	CHL1	10752	rs56980156	24	0.10064
	BM_lymphocyte_BCPALL	cg08421685	0.0194	0.06171	0.33232	0.57015	0.88198	0.50844	0.69623	0.34022	0.25069	CHL1	10752	rs56980156	28	0.10064
	BM_lymphocyte_BCPALL	cg08708747	0.03322	0.13398	0.41905	0.66512	0.947	0.53114	0.82615	0.42447	0.28381	EPHA6	285220	rs72931323	17	0.267947
	BM_lymphocyte_BCPALL	cg08768852	0.08768	0.16463	0.39641	0.83759	0.96742	0.67296	0.79868	0.48346	0.32078
	BM_lymphocyte_BCPALL	cg09472360	0.02108	0.05075	0.1647	0.58684	0.89	0.53609	0.7632	0.3211	0.29149	PTPRG	5793
	BM_lymphocyte_BCPALL	cg09721739	0.02696	0.25608	0.56408	0.8095	0.96353	0.55343	0.87293	0.52911	0.29498	NMNAT3	349565
	BM_lymphocyte_BCPALL	cg10542883	0.00318	0.14077	0.40594	0.67918	0.94789	0.53841	0.83768	0.4256	0.28721
	BM_lymphocyte_BCPALL	cg10603275	0.03098	0.23733	0.68677	0.855	0.95953	0.61768	0.87431	0.57294	0.31854	CHL1	10752
	BM_lymphocyte_BCPALL	cg10916702	0.02872	0.07875	0.36264	0.61574	0.92328	0.537	0.79592	0.37543	0.28301	WWTR1	25937
	BM_lymphocyte_BCPALL	cg11090352	0.03442	0.16666	0.4585	0.75327	0.96848	0.58661	0.86222	0.46665	0.30691	EPHA6	285220	rs191387803	17	0.0014
	BM_lymphocyte_BCPALL	cg11423909	0.07825	0.32024	0.81765	0.89103	0.9503	0.57079	0.80151	0.64964	0.30062			rs113567427	12	0.5
	BM_lymphocyte_BCPALL	cg11855022	0.01007	0.095895	0.43401	0.67322	0.9272	0.57733	0.82803	0.41516	0.29774	PLSCR4	57088
	BM_lymphocyte_BCPALL	cg12118082	0.03145	0.092495	0.47786	0.69461	0.93706	0.60211	0.81922	0.43104	0.29527	SLCO2A1	6578	rs144331408	24	0.0746
	BM_lymphocyte_BCPALL	cg12306156	0.03712	0.24648	0.57049	0.76062	0.91609	0.51414	0.81474	0.51504	0.27413	THRB	7068
	BM_lymphocyte_BCPALL	cg12349858	0.01285	0.15125	0.44613	0.67566	0.95642	0.52442	0.84267	0.43775	0.28284	B3GALNT1	8706	rs190400083	15	0.0027
	BM_lymphocyte_BCPALL	cg12615137	0.00449	0.056115	0.30127	0.63287	0.97068	0.57676	0.85796	0.36375	0.30281	VGLL3	389136
	BM_lymphocyte_BCPALL	cg12668309	0.01874	0.10466	0.3214	0.6077	0.96024	0.50304	0.81281	0.37191	0.27658	CACNA1D	776	rs113771021;rs72556354	1;28	0.500000;0.002809
	BM_lymphocyte_BCPALL	cg12946880	0.00628	0.094975	0.32614	0.67398	0.95935	0.579	0.87986	0.39491	0.31057	MAGI1	9223	rs142360191;rs139524567;rs145502430;rs142399417	15;16;20;50	0.000622;0.000381;0.000236;0.001966
	BM_lymphocyte_BCPALL	cg13144843	0.01895	0.16478	0.51643	0.7581	0.92855	0.59333	0.85146	0.48273	0.29847			rs9784305	29	0.447836
	BM_lymphocyte_BCPALL	cg13217064	0.03295	0.18849	0.43317	0.709	0.95696	0.52051	0.80865	0.45464	0.27601	SOX14	8403
	BM_lymphocyte_BCPALL	cg13294849	0.02434	0.18506	0.43905	0.73558	0.9632	0.55052	0.84464	0.46241	0.29236	SOX2OT	347689	rs182378518	20	0.0005
	BM_lymphocyte_BCPALL	cg13348059	0.02574	0.11376	0.36993	0.69652	0.96214	0.58276	0.87255	0.41269	0.30507			rs188974227	37	0.0009
	BM_lymphocyte_BCPALL	cg13480578	0.06156	0.39714	0.77197	0.93339	0.98987	0.53625	0.80279	0.66893	0.28688	C3orf21	152002	rs4677807;rs4677808	1;12	0.207495;0.157656
	BM_lymphocyte_BCPALL	cg13491481	0.00515	0.068295	0.32145	0.67006	0.94958	0.60177	0.87022	0.37992	0.31196	CADPS	8618
	BM_lymphocyte_BCPALL	cg13670911	0.01638	0.20808	0.52004	0.76538	0.96259	0.55731	0.86977	0.49235	0.29891	SGEF	26084
	BM_lymphocyte_BCPALL	cg14560001	0.05968	0.2001	0.43959	0.70058	0.97193	0.50048	0.76052	0.45804	0.26349			rs183016596	29	0.0023
	BM_lymphocyte_BCPALL	cg14786024	0.02471	0.08096	0.38597	0.62248	0.91873	0.54152	0.78541	0.38001	0.27697	SLCO2A1	6578
	BM_lymphocyte_BCPALL	cg15093079	0.01171	0.2395	0.56764	0.80532	0.96372	0.56582	0.86075	0.52392	0.29686	EPHA6	285220
	BM_lymphocyte_BCPALL	cg15109851	0.00847	0.04187	0.3611	0.58061	0.89396	0.53874	0.7914	0.3544	0.27741	FSTL1	11167
	BM_lymphocyte_BCPALL	cg15224187	0.01974	0.060225	0.2289	0.56443	0.94763	0.5042	0.81975	0.32104	0.28265	RAB6B	51560
	BM_lymphocyte_BCPALL	cg16016176	0.00523	0.024805	0.0577	0.57124	0.92663	0.54644	0.79299	0.27552	0.30406	ADPRH	141
	BM_lymphocyte_BCPALL	cg17222645	0.02644	0.10172	0.52813	0.7405	0.9757	0.63877	0.87305	0.46698	0.31576	LOC348840	348840
	BM_lymphocyte_BCPALL	cg17627617	0.02568	0.10436	0.42291	0.68204	0.95894	0.57768	0.85777	0.42541	0.30195	PAQR9	344838	rs79784172	44	0.108073
	BM_lymphocyte_BCPALL	cg17884327	0.04324	0.12721	0.44907	0.70538	0.95587	0.57818	0.82631	0.44294	0.29499			rs142030239;rs117345201	6;23	0.000500;0.004340
	BM_lymphocyte_BCPALL	cg17904852	0.0176	0.23352	0.56054	0.82373	0.97545	0.5902	0.86134	0.52228	0.30741	CELSR3	1951
	BM_lymphocyte_BCPALL	cg18405727	0.02834	0.08778	0.26295	0.59101	0.92981	0.50323	0.76596	0.34831	0.27115	TRIM71	131405
	BM_lymphocyte_BCPALL	cg18444028	0.05429	0.36369	0.88393	0.94088	0.98274	0.57719	0.83033	0.69142	0.31173	GPR160	26996
	BM_lymphocyte_BCPALL	cg18990407	0.02525	0.34745	0.85282	0.91262	0.96839	0.56518	0.86114	0.65988	0.31887	EPHB3	2049	rs148754015;rs201950379;rs144286014;rs150037161;rs140044967	2;14;23;31;41	0.000220;0.001500;0.000220;0.000297;0.000439
	BM_lymphocyte_BCPALL	cg19119945	0.02003	0.14375	0.40034	0.66312	0.96721	0.51937	0.8682	0.42614	0.29045			rs67668649;rs76538338	1;6	0.166667;0.061469
	BM_lymphocyte_BCPALL	cg19443257	0.00417	0.17899	0.51772	0.7324	0.95639	0.55341	0.87066	0.47888	0.29815	SPSB4	92369	rs11713925	35	0.143294
	BM_lymphocyte_BCPALL	cg19505136	0.13006	0.22656	0.67422	0.86658	0.95141	0.64001	0.73689	0.58365	0.29292	CHL1	10752
	BM_lymphocyte_BCPALL	cg19509715	0.02664	0.1049	0.40726	0.72693	0.96002	0.62203	0.86226	0.42684	0.31387
	BM_lymphocyte_BCPALL	cg19554389	0.03174	0.20814	0.61584	0.83644	0.95813	0.62831	0.84505	0.5424	0.30867	WNT5A	7474
	BM_lymphocyte_BCPALL	cg19591206	0.01272	0.078385	0.34812	0.62358	0.94219	0.54519	0.79441	0.37416	0.28134	SLCO2A1	6578	rs113569514;rs144331408	22;48	0.277879;0.074600
	BM_lymphocyte_BCPALL	cg20072171	0.01263	0.19326	0.53623	0.7875	0.96427	0.59424	0.89068	0.49329	0.3109	FEZF2	55079
	BM_lymphocyte_BCPALL	cg20080006	0.00993	0.061645	0.32054	0.62566	0.9709	0.56402	0.84926	0.36701	0.30713	WWTR1	25937	rs6799753	18	0.007286
	BM_lymphocyte_BCPALL	cg20530585	0.04301	0.09682	0.27771	0.6447	0.95185	0.54788	0.81382	0.37942	0.29409	WWTR1	25937	rs6799753	22	0.007286
	BM_lymphocyte_BCPALL	cg20591405	0.01245	0.05025	0.22046	0.5677	0.95538	0.51746	0.82968	0.32485	0.2965	RAB6B	51560
	BM_lymphocyte_BCPALL	cg20626645	0.02126	0.16815	0.48927	0.6862	0.91302	0.51805	0.80997	0.45239	0.27395	CACNA1D	776
	BM_lymphocyte_BCPALL	cg20944305	0.05872	0.32942	0.63173	0.8306	0.96985	0.50118	0.84583	0.57267	0.2847	P2RY1	5028	rs144727670;rs202164364;rs199546439	1;2;33	0.000220;0.001000;0.000500
	BM_lymphocyte_BCPALL	cg21145524	0.03375	0.11955	0.55655	0.77504	0.92433	0.65548	0.82588	0.48795	0.30817	CHL1	10752	rs6442651	38	0.104633
	BM_lymphocyte_BCPALL	cg21388527	0.01553	0.16102	0.44774	0.72582	0.94658	0.5648	0.84082	0.44841	0.29272	EPHA6	285220	rs191387803;rs7633529	4;47	0.001400;0.005697
	BM_lymphocyte_BCPALL	cg21389743	0.01681	0.10009	0.34364	0.61834	0.95966	0.51825	0.84433	0.38344	0.28831	CLDN11	5010	rs17523134	31	0.031993
	BM_lymphocyte_BCPALL	cg21484228	0.02515	0.10568	0.3561	0.61158	0.92534	0.5059	0.81535	0.38503	0.27622	TRIM71	131405
	BM_lymphocyte_BCPALL	cg22615158	0.01175	0.052225	0.25772	0.591	0.9676	0.53878	0.85902	0.34081	0.30207	WNT5A	7474
	BM_lymphocyte_BCPALL	cg22797570	0.01049	0.15345	0.57035	0.78349	0.94766	0.63004	0.88415	0.49339	0.31537
	BM_lymphocyte_BCPALL	cg22823146	0.05361	0.19794	0.49942	0.71867	0.96556	0.52073	0.81042	0.48376	0.27736	EIF4E3;GPR27	317649;2850
	BM_lymphocyte_BCPALL	cg23141355	0.01054	0.29458	0.65706	0.84582	0.96728	0.55124	0.88911	0.56645	0.30947			rs140714365;rs150941533	9;47	0.003200;0.001400
	BM_lymphocyte_BCPALL	cg24384244	0.0179	0.143	0.4833	0.74476	0.9681	0.60176	0.88859	0.45923	0.31265	ZNF662	389114	rs143269220	18	0.0101
	BM_lymphocyte_BCPALL	cg25336332	0.02069	0.33169	0.65514	0.84324	0.98839	0.51154	0.83124	0.58874	0.28237	THRB	7068
	BM_lymphocyte_BCPALL	cg25701418	0.0036	0.15936	0.50583	0.68726	0.92799	0.5279	0.84186	0.44937	0.28712	MAGI1	9223	rs191461182	47	0.0014
	BM_lymphocyte_BCPALL	cg25947544	0.00161	0.063725	0.33161	0.67592	0.95522	0.6122	0.86758	0.38063	0.31104	CADPS	8618
	BM_lymphocyte_BCPALL	cg26712080	0.02434	0.13036	0.40316	0.78473	0.94964	0.65437	0.84142	0.44947	0.31607	WNT5A	7474
	BM_lymphocyte_BCPALL	cg27214730	0.03388	0.11208	0.28301	0.63877	0.95251	0.52669	0.8367	0.38656	0.2956	EPHB3	2049	rs200994037	1	0.001
	BM_lymphocyte_BCPALL	cg27218767	0.00398	0.15208	0.51746	0.65866	0.919	0.50658	0.80456	0.44092	0.27496	TRPC1	7220	rs139201138	45	0.0027
	BM_lymphocyte_BCPALL	cg27552955	0.01143	0.054095	0.34243	0.68946	0.95834	0.63536	0.87415	0.38215	0.32005	TRPC1	7220	rs62278493	28	0.142139
	BM_lymphocyte_BCPALL	cg27558283	0.01966	0.07338	0.38399	0.67763	0.9177	0.60425	0.82167	0.39322	0.29938	VEPH1;PTX3	79674;5806
	BM_lymphocyte_BCPALL	cg27605228	0.051	0.2109	0.50569	0.7822	0.92835	0.5713	0.79204	0.49641	0.27923	GPR160	26996
	BM_lymphocyte_BCPALL	cg27606567	0.02475	0.17793	0.46807	0.73563	0.92868	0.5577	0.82827	0.46189	0.28803
	BM_lymphocyte_BCPALL	cg00229245	0.01011	0.03691	0.17175	0.60731	0.88416	0.5704	0.804	0.31293	0.30002	DCLK2	166614
	BM_lymphocyte_BCPALL	cg00573330	0.01039	0.04161	0.16264	0.54472	0.96375	0.50311	0.82605	0.30026	0.29105	ZNF141	7700
	BM_lymphocyte_BCPALL	cg00810208	0.01659	0.1032	0.35902	0.62592	0.94272	0.52272	0.81416	0.3863	0.28371	IDUA	3425	rs113289555;rs188458034	16;28	0.142726;0.150600
	BM_lymphocyte_BCPALL	cg00906130	0.0069	0.030965	0.21173	0.63401	0.94721	0.60304	0.86859	0.34063	0.3271	HPGD	3248	rs116796476	26	0.000826
	BM_lymphocyte_BCPALL	cg01194057	0.03393	0.23257	0.54463	0.75526	0.93956	0.52269	0.82095	0.49963	0.28041	UNC5C	8633	rs79588643;rs189934953;rs112007401	13;33;46	0.037326;0.002300;0.500000
	BM_lymphocyte_BCPALL	cg01508023	0.03259	0.08394	0.38544	0.60356	0.91349	0.51962	0.78039	0.37374	0.27069			rs192836977	16	0.0005
	BM_lymphocyte_BCPALL	cg01578875	0.04141	0.17465	0.79601	0.89707	0.96115	0.72242	0.85216	0.59866	0.34277	ZNF827	152485
	BM_lymphocyte_BCPALL	cg03260566	0.00916	0.049975	0.13875	0.58416	0.94454	0.53418	0.84156	0.31205	0.3093	SLIT2	9353
	BM_lymphocyte_BCPALL	cg03465206	0.0153	0.2829	0.58353	0.7851	0.9455	0.5022	0.83201	0.53288	0.27851	CPE	1363
	BM_lymphocyte_BCPALL	cg03930088	0.05259	0.20586	0.48123	0.75696	0.93675	0.5511	0.79868	0.48529	0.28188			rs142488513	49	0.0018
	BM_lymphocyte_BCPALL	cg04541699	0.03223	0.13558	0.39848	0.65029	0.91106	0.51471	0.77846	0.41315	0.27106
	BM_lymphocyte_BCPALL	cg04765098	0.11954	0.22694	0.30084	0.72965	0.95672	0.5027	0.70994	0.46657	0.26957			rs188957205	41	0.0055
	BM_lymphocyte_BCPALL	cg05961809	0.05926	0.16028	0.39023	0.66225	0.92464	0.50197	0.78171	0.42147	0.26849	SFRP2	6423	rs4077965;rs4145339	5;44	0.167810;0.194876
	BM_lymphocyte_BCPALL	cg06705435	0.00289	0.03173	0.45913	0.73484	0.94801	0.70311	0.89921	0.42023	0.34223
	BM_lymphocyte_BCPALL	cg06854666	0.03707	0.1113	0.31236	0.63674	0.96952	0.52544	0.83112	0.3826	0.2859	LIMCH1	22998	rs60137031;rs76189867	3;29	0.089620;0.018245
	BM_lymphocyte_BCPALL	cg06896534	0.01116	0.060545	0.37805	0.60467	0.95419	0.54413	0.79522	0.37373	0.28032	BMPR1B	658
	BM_lymphocyte_BCPALL	cg07410872	0.02505	0.20312	0.52954	0.73958	0.95671	0.53646	0.8326	0.48687	0.28594	HAND2;NBLA00301	9464;79804
	BM_lymphocyte_BCPALL	cg08055910	0.02678	0.15664	0.57102	0.83105	0.96889	0.67441	0.86606	0.51735	0.32046	FAM149A	25854	rs2310392	18	0.17662
	BM_lymphocyte_BCPALL	cg08067566	0.01074	0.10896	0.47451	0.71924	0.96342	0.61029	0.87351	0.44686	0.31448			rs73100436;rs192524624	2;49	0.089416;0.001800
	BM_lymphocyte_BCPALL	cg08073591	0.00926	0.081395	0.4205	0.65202	0.95372	0.57062	0.86793	0.40588	0.29867	FAM47E	100129583
	BM_lymphocyte_BCPALL	cg08073882	0.01476	0.063045	0.49078	0.70668	0.94857	0.64363	0.87439	0.43218	0.32266	JAKMIP1	152789	rs193168949	39	0.0522
	BM_lymphocyte_BCPALL	cg08644841	0.03298	0.19674	0.64681	0.84393	0.96151	0.64719	0.87227	0.55504	0.31738	FAM149A	25854	rs2310392	33	0.17662
	BM_lymphocyte_BCPALL	cg08712866	0.02013	0.24822	0.61257	0.78209	0.95989	0.53387	0.84595	0.53419	0.28728	GLRB	2743	rs143426004;rs182584548;rs3822158;rs137856094	2;11;30;43	0.001800;0.004600;0.040707;0.006400
	BM_lymphocyte_BCPALL	cg09156233	0.00906	0.05663	0.47399	0.6406	0.93768	0.58397	0.81094	0.40218	0.29384	BMPR1B	658	rs77862780	49	0.03342
	BM_lymphocyte_BCPALL	cg09722742	0.02749	0.2149	0.46122	0.74192	0.92559	0.52701	0.8119	0.4736	0.28063	SPOCK3	50859
	BM_lymphocyte_BCPALL	cg10218558	0.02799	0.0565	0.12364	0.56695	0.85487	0.51045	0.72972	0.30125	0.27735
	BM_lymphocyte_BCPALL	cg10469329	0.02376	0.24657	0.55452	0.77874	0.95993	0.53216	0.84611	0.52147	0.28797	MFAP3L	9848
	BM_lymphocyte_BCPALL	cg10748160	0.02689	0.08041	0.42392	0.65152	0.94854	0.57111	0.82171	0.3997	0.29556	JAKMIP1	152789	rs193168949	42	0.0522
	BM_lymphocyte_BCPALL	cg10957242	0.03097	0.1324	0.3119	0.65284	0.96226	0.52044	0.82959	0.39569	0.28785	STOX2	56977
	BM_lymphocyte_BCPALL	cg11187796	0.0181	0.15237	0.46328	0.70624	0.91631	0.55388	0.80575	0.4434	0.28058	ADRA2C	152	rs77962119	35	0.008254
	BM_lymphocyte_BCPALL	cg11258164	0.03366	0.17057	0.43593	0.71402	0.95842	0.54345	0.84323	0.45865	0.2913	KCTD8	386617
	BM_lymphocyte_BCPALL	cg12726927	0.10015	0.2262	0.57935	0.7731	0.95884	0.5469	0.7749	0.52641	0.27061	AFAP1	60312
	BM_lymphocyte_BCPALL	cg12811871	0.02738	0.36409	0.65593	0.87194	0.99179	0.50785	0.84114	0.59781	0.28879	ZFYVE28	57732	rs142651361;rs146012779	30;45	0.003700;0.001800
	BM_lymphocyte_BCPALL	cg13078140	0.0261	0.083115	0.28986	0.59582	0.93565	0.5127	0.8224	0.36099	0.28353	SLIT2	9353
	BM_lymphocyte_BCPALL	cg13136036	0.01183	0.091835	0.55567	0.83396	0.9695	0.74213	0.9095	0.49766	0.3428	FAM149A	25854	rs2310392	22	0.17662
	BM_lymphocyte_BCPALL	cg13208832	0.01147	0.26183	0.67857	0.86552	0.98403	0.6037	0.91829	0.57324	0.33048	FAM149A	25854
	BM_lymphocyte_BCPALL	cg13506653	0.00667	0.04354	0.15146	0.58336	0.96455	0.53982	0.88658	0.30869	0.31401	GSX2	170825
	BM_lymphocyte_BCPALL	cg13658542	0.01533	0.20296	0.49413	0.70968	0.93472	0.50672	0.82105	0.46276	0.27559	FAT1	2195	rs327085	5	0.400547
	BM_lymphocyte_BCPALL	cg13933174	0.01767	0.040555	0.10405	0.5921	0.92235	0.55154	0.78231	0.30549	0.30074
	BM_lymphocyte_BCPALL	cg14477780	0.04926	0.39572	0.90849	0.95018	0.98252	0.55446	0.8558	0.6896	0.32034	FAM149A	25854	rs148580222;rs141044925;rs114791175	7;23;46	0.000440;0.005198;0.002227
	BM_lymphocyte_BCPALL	cg14583973	0.02868	0.10999	0.37996	0.61954	0.97797	0.50955	0.87064	0.39388	0.29676	RGS12	6002	rs141750265	7	0.0179
	BM_lymphocyte_BCPALL	cg14866200	0.00842	0.048735	0.16054	0.55246	0.94834	0.50372	0.81494	0.29865	0.28319	SHISA3	152573	rs185035068	10	0.0087
	BM_lymphocyte_BCPALL	cg14900814	0.02345	0.26556	0.58832	0.79524	0.94592	0.52968	0.85196	0.52941	0.29093	LGI2	55203
	BM_lymphocyte_BCPALL	cg15397448	0.01522	0.08964	0.3259	0.64006	0.93364	0.55042	0.83142	0.37408	0.29245	MAP9	79884
	BM_lymphocyte_BCPALL	cg15680288	0.04571	0.2385	0.52396	0.7538	0.937	0.5153	0.81894	0.49996	0.27605			rs60226080;rs147003109	6;35	0.005000;0.000500
	BM_lymphocyte_BCPALL	cg16206659	0.09254	0.25248	0.67594	0.86975	0.9693	0.61726	0.80826	0.58893	0.29848			rs184672184	12	0.0014
	BM_lymphocyte_BCPALL	cg16289355	0.03133	0.18849	0.55492	0.74044	0.95811	0.55194	0.83014	0.49606	0.29428	FAM149A	25854
	BM_lymphocyte_BCPALL	cg16418810	0.01912	0.061725	0.28998	0.61179	0.92353	0.55006	0.78757	0.34754	0.2892	EVC	2121
	BM_lymphocyte_BCPALL	cg17095147	0.05152	0.14231	0.36056	0.67608	0.97668	0.53377	0.84221	0.42416	0.29503	WDR1	9948	rs189001469;rs6830786	12;43	0.001400;0.376164
	BM_lymphocyte_BCPALL	cg17397631	0.02394	0.11461	0.33419	0.62735	0.91666	0.51274	0.79458	0.38395	0.27584	CPLX1	10815	rs11248041	19	0.280165
	BM_lymphocyte_BCPALL	cg17460447	0.00775	0.049395	0.14401	0.59319	0.95055	0.54379	0.81362	0.30988	0.29686	EVC	2121
	BM_lymphocyte_BCPALL	cg17470837	0.01075	0.1192	0.50453	0.75003	0.96365	0.63084	0.8862	0.46127	0.31481	JAKMIP1	152789
	BM_lymphocyte_BCPALL	cg17898823	0.02102	0.098035	0.33102	0.62196	0.95561	0.52392	0.83194	0.3774	0.28504	LGI2	55203
	BM_lymphocyte_BCPALL	cg17964432	0.00673	0.06881	0.3676	0.62696	0.90301	0.55814	0.80948	0.37231	0.28698	WWC2;C4orf38	80014;152641
	BM_lymphocyte_BCPALL	cg18342279	0.00906	0.10331	0.42283	0.65824	0.94299	0.55493	0.85168	0.41034	0.29608	ZAR1	326340
	BM_lymphocyte_BCPALL	cg18538662	0.00829	0.048205	0.39009	0.6293	0.92716	0.5811	0.8281	0.36898	0.2965	AFAP1	60312	rs66479458	24	0.296398
	BM_lymphocyte_BCPALL	cg18722790	0.05154	0.1544	0.47663	0.67592	0.91621	0.52152	0.7602	0.44583	0.26426	BMPR1B	658	rs115737709	33	0.00434
	BM_lymphocyte_BCPALL	cg19082230	0.06268	0.19552	0.46263	0.77375	0.95593	0.57822	0.82076	0.486	0.29107	ODZ3	10405
	BM_lymphocyte_BCPALL	cg19178853	0.04937	0.29064	0.61246	0.80565	0.9597	0.51501	0.84757	0.55003	0.29013	NBLA00301;HAND2	79804;9464
	BM_lymphocyte_BCPALL	cg19487894	0.00454	0.03245	0.44463	0.7302	0.95818	0.69776	0.89822	0.41244	0.34245
	BM_lymphocyte_BCPALL	cg19852958	0.03646	0.16366	0.4687	0.73168	0.93262	0.56802	0.80855	0.46433	0.28505	NKX3-2	579	rs201772546;rs9684692;rs200167000	6;32;44	0.000500;0.324393;0.001500
	BM_lymphocyte_BCPALL	cg19873491	0.03335	0.12214	0.55711	0.7972	0.95199	0.67506	0.8654	0.4948	0.32252	FAM149A	25854	rs2310392	28	0.17662
	BM_lymphocyte_BCPALL	cg20007130	0.01332	0.036205	0.34283	0.55802	0.86608	0.52181	0.718	0.33215	0.26669	DCHS2	54798	rs116767515;rs181770229	10;26	0.014335;0.000500
	BM_lymphocyte_BCPALL	cg20045888	0.01083	0.05298	0.32678	0.59499	0.90523	0.54201	0.76704	0.3443	0.27564	DCLK2	166614	rs111402136	19	0.012351
	BM_lymphocyte_BCPALL	cg20168751	0.00271	0.21802	0.54219	0.72608	0.95437	0.50806	0.88267	0.49006	0.29457	FAM149A	25854	rs116132263;rs111473416	2;15	0.025630;0.500000
	BM_lymphocyte_BCPALL	cg20710394	0.00721	0.069775	0.31272	0.61688	0.94269	0.54711	0.84983	0.36598	0.2957	MFAP3L	9848	rs142595686	23	0.0252
	BM_lymphocyte_BCPALL	cg21538208	0.0223	0.18752	0.4543	0.69472	0.94207	0.5072	0.84692	0.45124	0.28281	MSX1	4487	rs144660633;rs147849679;rs140353960;rs149960650;rs144984121;rs149092063	1;13;16;31;46;51	0.000244;0.000488;0.000794;0.004631;0.000230;0.000409
	BM_lymphocyte_BCPALL	cg21746997	0.01211	0.07348	0.62868	0.83972	0.96394	0.76624	0.89606	0.51943	0.34594	BMPR1B	658
	BM_lymphocyte_BCPALL	cg21782409	0.00988	0.14836	0.47118	0.68602	0.94407	0.53766	0.84899	0.44567	0.28929	UNC5C	8633	rs184853061	26	0.0027
	BM_lymphocyte_BCPALL	cg22153181	0.09722	0.22764	0.58172	0.77634	0.90146	0.5487	0.70335	0.52195	0.2608	GALNTL6	442117
	BM_lymphocyte_BCPALL	cg22773661	0.01726	0.099885	0.29628	0.69425	0.95988	0.59436	0.84387	0.39424	0.30848	ZAR1	326340	rs10031120;rs9997932	14;39	0.304645;0.014097
	BM_lymphocyte_BCPALL	cg23140554	0.00705	0.056505	0.4354	0.73142	0.95802	0.67492	0.8942	0.42136	0.33422	DCLK2	166614	rs144582177;rs149724832;rs79608930;rs28501392	1;12;30;45	0.002300;0.008700;0.003200;0.067249
	BM_lymphocyte_BCPALL	cg24492202	0.05286	0.18106	0.47374	0.78516	0.91849	0.6041	0.78809	0.48064	0.28885	SH3BP2	6452	rs180903848	25	0.0014
	BM_lymphocyte_BCPALL	cg24657817	0.01593	0.093	0.36051	0.59728	0.94079	0.50428	0.81618	0.37953	0.27313	BEND4	389206
	BM_lymphocyte_BCPALL	cg25088874	0.01743	0.066875	0.33973	0.60386	0.8982	0.53699	0.78255	0.36164	0.2772	BMPR1B	658	rs72669023	5	0.021267
	BM_lymphocyte_BCPALL	cg25505570	0.06048	0.3655	0.79704	0.92109	0.98035	0.55558	0.84388	0.65143	0.30528	KIAA1530	57654
	BM_lymphocyte_BCPALL	cg25669309	0.00662	0.10966	0.29807	0.61312	0.93331	0.50347	0.8192	0.3753	0.28641	STOX2	56977	rs7673692;rs56391093	5;11	0.023330;0.007378
	BM_lymphocyte_BCPALL	cg25894334	0.0133	0.11417	0.43488	0.65169	0.95712	0.53752	0.83826	0.41658	0.28708	FAM47E	100129583
	BM_lymphocyte_BCPALL	cg26888530	0.00784	0.0627	0.4512	0.73604	0.95829	0.67334	0.89456	0.42561	0.33604	AFAP1	60312
	BM_lymphocyte_BCPALL	cg27242132	0.04226	0.18208	0.49616	0.7203	0.92594	0.53822	0.77491	0.47536	0.27346	PRDM8	56978
	BM_lymphocyte_BCPALL	cg27600205	0.01883	0.26978	0.57749	0.7705	0.96514	0.50073	0.87031	0.52896	0.28921	PCDH10	57575
	BM_lymphocyte_BCPALL	cg00050152	0.0223	0.05921	0.36528	0.58572	0.96163	0.52651	0.7888	0.35645	0.28087	BTNL9	153579
	BM_lymphocyte_BCPALL	cg00264591	0.00834	0.21828	0.52163	0.74872	0.93946	0.53043	0.84615	0.48244	0.29135	IRX4	50805	rs750042	46	0.00269
	BM_lymphocyte_BCPALL	cg00574530	0.0103	0.12312	0.40299	0.67828	0.97931	0.55516	0.85502	0.41574	0.29304	NEUROG1	4762
	BM_lymphocyte_BCPALL	cg01072076	0.05801	0.17844	0.44102	0.71652	0.95526	0.53808	0.79801	0.4585	0.27899			rs191539311	45	0.0005
	BM_lymphocyte_BCPALL	cg01088410	0.02066	0.26133	0.62736	0.83116	0.96728	0.56983	0.88494	0.56006	0.30579
	BM_lymphocyte_BCPALL	cg01393945	0.06194	0.29877	0.77462	0.89863	0.96322	0.59986	0.8057	0.62661	0.30646	ROPN1L	83853
	BM_lymphocyte_BCPALL	cg01804570	0.03099	0.10314	0.28769	0.6309	0.93761	0.52776	0.82227	0.37418	0.28333	GPR98	84059	rs41311623;rs7706392	36;42	0.068700;0.060384
	BM_lymphocyte_BCPALL	cg01889143	0.01924	0.13242	0.44358	0.73024	0.96529	0.59782	0.87448	0.44342	0.30464			rs114932918	14	0.005642
	BM_lymphocyte_BCPALL	cg01927745	0.01248	0.10374	0.40263	0.61126	0.91477	0.50752	0.79322	0.38839	0.27302			rs7725321;rs181563490	21;37	0.193607;0.005500
	BM_lymphocyte_BCPALL	cg01984743	0.03629	0.26699	0.6025	0.77591	0.97516	0.50892	0.86268	0.53494	0.28903	STC2	8614	rs184967238;rs78091345	12;34	0.001400;0.001800
	BM_lymphocyte_BCPALL	cg02037307	0.01847	0.17699	0.4352	0.68304	0.94401	0.50605	0.82582	0.44059	0.27724	PITX1	5307	rs1051297	22	0
	BM_lymphocyte_BCPALL	cg02084814	0.02753	0.1875	0.41594	0.76055	0.96544	0.57304	0.84316	0.46276	0.29608			rs73277112;rs77270536	26;27	0.041133;0.000500
	BM_lymphocyte_BCPALL	cg02466321	0.04461	0.20443	0.54318	0.73254	0.96556	0.52812	0.83466	0.49467	0.28645	ANKRD34B	340120
	BM_lymphocyte_BCPALL	cg02511231	0.02052	0.28378	0.60721	0.80416	0.96654	0.52037	0.87455	0.54019	0.29422	TLX3	30012	rs143050745	16	0.0087
	BM_lymphocyte_BCPALL	cg02606808	0.00761	0.07345	0.36148	0.60722	0.94005	0.53377	0.82316	0.3707	0.28436	MAP1B	4131	rs150109655	50	0.000693
	BM_lymphocyte_BCPALL	cg02625902	0.0401	0.12125	0.44479	0.62468	0.91	0.50343	0.76967	0.41017	0.26782	MAST4	375449	rs73102407	19	0.146642
	BM_lymphocyte_BCPALL	cg03205103	0.01302	0.18835	0.46433	0.6987	0.9483	0.51035	0.82775	0.4527	0.27675	EGFLAM	133584	rs2561097	29	0.307102
	BM_lymphocyte_BCPALL	cg04187185	0.01728	0.0479	0.19386	0.56401	0.9595	0.51611	0.86197	0.32393	0.30126	CCL28	56477	rs114012346	49	0.0023
	BM_lymphocyte_BCPALL	cg05006030	0.00838	0.060225	0.32365	0.61817	0.95876	0.55794	0.84996	0.36487	0.30144	RNU5E;RNU5D;ACOT12	26829;26830;134526	rs13178695	0	0.335463
	BM_lymphocyte_BCPALL	cg05214690	0.0183	0.07446	0.3181	0.58958	0.94512	0.51513	0.8289	0.35808	0.29002	ADAMTS2	9509
	BM_lymphocyte_BCPALL	cg05542262	0.00564	0.18366	0.5257	0.70795	0.94015	0.52429	0.84949	0.46674	0.28417	RASGRF2	5924
	BM_lymphocyte_BCPALL	cg05659097	0.04746	0.10833	0.31482	0.66692	0.96706	0.55859	0.83371	0.39595	0.30014
	BM_lymphocyte_BCPALL	cg05686497	0.00364	0.028025	0.16885	0.53249	0.91778	0.50446	0.80177	0.29404	0.29201	FBN2	2201	rs62390672	50	0.5
	BM_lymphocyte_BCPALL	cg06599677	0.02291	0.10754	0.52066	0.70271	0.93286	0.59517	0.80964	0.45605	0.28635	ZFP2	80108	rs141692384	5	0.0009
	BM_lymphocyte_BCPALL	cg06905511	0.03924	0.404	0.87344	0.9186	0.98113	0.5146	0.80475	0.70119	0.28337	CXXC5	51523	rs187965332;rs138793618	3;22	0.000900;0.000500
	BM_lymphocyte_BCPALL	cg07018389	0.06539	0.17713	0.36215	0.74119	0.89134	0.56406	0.7337	0.4399	0.27154	DUSP1	1843
	BM_lymphocyte_BCPALL	cg07035503	0.00528	0.11696	0.47854	0.73584	0.98132	0.61888	0.88497	0.45176	0.31388	NEUROG1	4762	rs148842837	51	0.0234
	BM_lymphocyte_BCPALL	cg07295964	0.01471	0.17254	0.63416	0.82322	0.96461	0.65068	0.90198	0.5307	0.32722	CPLX2	10814
	BM_lymphocyte_BCPALL	cg07360792	0.01635	0.14275	0.47113	0.6636	0.93739	0.52085	0.84345	0.4386	0.28532	PRDM6	93166
	BM_lymphocyte_BCPALL	cg07380496	0.00723	0.13008	0.45847	0.6372	0.92711	0.50712	0.80116	0.4155	0.2697	MAP1B	4131	rs150109655	34	0.000693
	BM_lymphocyte_BCPALL	cg08378830	0.02026	0.17541	0.46867	0.67798	0.91134	0.50258	0.80875	0.4404	0.2709			rs193039435;rs12654006;rs187463689	8;20;51	0.001800;0.104927;0.001400
	BM_lymphocyte_BCPALL	cg08466792	0.01896	0.056305	0.38846	0.6576	0.97871	0.60129	0.87243	0.39133	0.32019
	BM_lymphocyte_BCPALL	cg08516516	0.00185	0.086475	0.41312	0.67904	0.92066	0.59256	0.84051	0.40798	0.2966	CDO1	1036	rs146293404;rs115050414	10;18	0.001800;0.015204
	BM_lymphocyte_BCPALL	cg09648315	0.0126	0.08928	0.47895	0.71764	0.95337	0.62836	0.87282	0.43887	0.31201	MAST4	375449
	BM_lymphocyte_BCPALL	cg10162019	0.07963	0.24554	0.53294	0.76237	0.93377	0.51682	0.76924	0.50892	0.26736			rs148828164	30	0.0055
	BM_lymphocyte_BCPALL	cg10530883	0.01204	0.043015	0.08916	0.57818	0.96579	0.53516	0.82426	0.2845	0.30182	IRX1	79192
	BM_lymphocyte_BCPALL	cg11017382	0.01132	0.10788	0.55801	0.76792	0.96462	0.66003	0.89644	0.47722	0.32482	MAST4	375449
	BM_lymphocyte_BCPALL	cg11123744	0.02915	0.19991	0.54249	0.75646	0.9687	0.55655	0.86688	0.50135	0.29321	SLC6A19	340024	rs72544105;rs72544104;rs7379677;rs36018851;rs72544103	5;15;17;23;34	0.001908;0.001908;0.212466;0.012186;0.001908
	BM_lymphocyte_BCPALL	cg11552694	0.03839	0.25061	0.60494	0.81482	0.96833	0.56421	0.85032	0.54015	0.3009	IRX2;C5orf38	153572;153571
	BM_lymphocyte_BCPALL	cg11611644	0.05867	0.25241	0.5169	0.78171	0.97522	0.5293	0.83244	0.51543	0.28483
	BM_lymphocyte_BCPALL	cg12042587	0.00819	0.049085	0.28312	0.57538	0.93846	0.52629	0.78346	0.33358	0.28192	GHR	2690	rs2940928	44	0.161261
	BM_lymphocyte_BCPALL	cg12436377	0.05567	0.15449	0.35139	0.66714	0.94765	0.51265	0.82597	0.41712	0.28093
	BM_lymphocyte_BCPALL	cg12628145	0.02516	0.18048	0.5658	0.78191	0.95707	0.60144	0.83919	0.50354	0.29951	SLC9A3	6550
	BM_lymphocyte_BCPALL	cg12940822	0.01173	0.036285	0.12217	0.57371	0.93978	0.53742	0.80601	0.30089	0.29801	FBN2	2201
	BM_lymphocyte_BCPALL	cg13944468	0.00809	0.26226	0.54219	0.78464	0.96144	0.52238	0.81595	0.51651	0.27995	C5orf38	153571
	BM_lymphocyte_BCPALL	cg14061270	0.05488	0.22784	0.678	0.77062	0.94994	0.54279	0.75802	0.55296	0.27756			rs6601043	1	0.449818
	BM_lymphocyte_BCPALL	cg14650610	0.01944	0.1471	0.35949	0.69786	0.95827	0.55077	0.84827	0.42295	0.29263	SPOCK1	6695
	BM_lymphocyte_BCPALL	cg14732324	0.01468	0.07803	0.38331	0.6766	0.97846	0.59857	0.87928	0.40257	0.31856			rs115686917	40	0.079496
	BM_lymphocyte_BCPALL	cg14747563	0.04862	0.1755	0.47998	0.74254	0.96047	0.56704	0.83725	0.47678	0.29549	NEUROG1	4762	rs148842837	47	0.0234
	BM_lymphocyte_BCPALL	cg15121276	0.04561	0.21488	0.45517	0.84674	0.98335	0.63186	0.87513	0.5089	0.31137	CLPTM1L	81037	rs115308077;rs116117095	0;1	0.014335;0.003910
	BM_lymphocyte_BCPALL	cg15131808	0.01112	0.03858	0.11731	0.5632	0.9685	0.52462	0.86289	0.29895	0.30858			rs185695636;rs6880820	26;29	0.007300;0.229562
	BM_lymphocyte_BCPALL	cg15132565	0.02835	0.25933	0.58068	0.79302	0.95283	0.53369	0.86219	0.53013	0.2944
	BM_lymphocyte_BCPALL	cg15412498	0.01643	0.10374	0.36928	0.62609	0.95022	0.52235	0.84656	0.38938	0.2892	MAP1B	4131	rs3112402;rs141626917;rs3112401	16;21;49	0.101502;0.003200;0.469304
	BM_lymphocyte_BCPALL	cg15716405	0.01294	0.16822	0.46792	0.68568	0.93736	0.51745	0.84136	0.44324	0.28288	EDIL3	10085
	BM_lymphocyte_BCPALL	cg15899948	0.03843	0.1977	0.43403	0.69808	0.9569	0.50038	0.7962	0.45251	0.27016	SLC27A6	28965	rs2526244	24	0.019108
	BM_lymphocyte_BCPALL	cg17448335	0.01839	0.073	0.37115	0.60112	0.914	0.52812	0.75201	0.36326	0.26552	CRHBP	1393
	BM_lymphocyte_BCPALL	cg17464383	0.04407	0.14208	0.46218	0.66584	0.95717	0.52376	0.82697	0.44678	0.28437	PRDM6	93166
	BM_lymphocyte_BCPALL	cg17509989	0.01425	0.10412	0.5369	0.60623	0.98778	0.50211	0.92122	0.46046	0.3051	RGS14	10636	rs56235845	11	0.357969
	BM_lymphocyte_BCPALL	cg17528648	0.01626	0.21106	0.54003	0.8083	0.94753	0.59724	0.8666	0.51003	0.30743	OSMR	9180	rs2292017	39	0.091022
	BM_lymphocyte_BCPALL	cg18063733	0.01894	0.11941	0.35492	0.63958	0.9675	0.52017	0.84594	0.38933	0.28192			rs173648	11	0.039531
	BM_lymphocyte_BCPALL	cg18104919	0.09281	0.30947	0.60138	0.84002	0.98191	0.53056	0.79524	0.5719	0.27571	C5orf49	134121
	BM_lymphocyte_BCPALL	cg18121355	0.01421	0.15062	0.42399	0.73312	0.94484	0.58251	0.84956	0.44433	0.29885	GDNF	2668	rs142807454;rs140465340	1;43	0.003700;0.009200
	BM_lymphocyte_BCPALL	cg18175036	0.01849	0.09944	0.52585	0.73087	0.94646	0.63143	0.86322	0.45179	0.31242	MAST4	375449
	BM_lymphocyte_BCPALL	cg18254147	0.01973	0.094255	0.25257	0.6063	0.96507	0.51204	0.81068	0.34964	0.2815	ACSL6	23305
	BM_lymphocyte_BCPALL	cg18486030	0.03052	0.08313	0.31816	0.64976	0.95337	0.56662	0.84541	0.39165	0.30442	RASGEF1C	255426	rs7723989	34	0.117109
	BM_lymphocyte_BCPALL	cg18678716	0.08982	0.27953	0.34182	0.78518	0.9174	0.50565	0.63516	0.49808	0.25337			rs13172041;rs186131856;rs114071173;rs116657532	1;4;22;23	0.493157;0.000500;0.012598;0.001738
	BM_lymphocyte_BCPALL	cg18680788	0.01013	0.049615	0.18766	0.56469	0.94484	0.51507	0.82418	0.31233	0.29366	STC2	8614
	BM_lymphocyte_BCPALL	cg18725867	0.02386	0.16667	0.43639	0.66972	0.95146	0.50305	0.83763	0.43736	0.27535	GDNF	2668
	BM_lymphocyte_BCPALL	cg18856388	0.027	0.2924	0.62712	0.82958	0.96302	0.53717	0.84955	0.56446	0.29177			rs149603567;rs114658755	5;34	0.000500;0.007819
	BM_lymphocyte_BCPALL	cg19157243	0.00307	0.04327	0.24846	0.56289	0.96927	0.51962	0.86716	0.32441	0.29913	PRDM6	93166	rs72800822;rs181664419	15;27	0.056565;0.003200
	BM_lymphocyte_BCPALL	cg19529326	0.02452	0.24612	0.60073	0.79541	0.9564	0.5493	0.86706	0.52794	0.30261	EPB41L4A;FLJ11235	64097;54508	rs3749742	13	0.245774
	BM_lymphocyte_BCPALL	cg19788741	0.01256	0.043	0.06184	0.57014	0.9591	0.52714	0.85184	0.28722	0.31612	SLCO4C1	353189
	BM_lymphocyte_BCPALL	cg19923650	0.04638	0.20437	0.50516	0.73246	0.93808	0.52808	0.80938	0.48057	0.27869	NKX2-5	1482	rs149287038;rs77612903	33;46	0.000333;0.007467
	BM_lymphocyte_BCPALL	cg20681783	0.0264	0.18692	0.51536	0.70087	0.90956	0.51395	0.74145	0.4614	0.26017
	BM_lymphocyte_BCPALL	cg20772101	0.04326	0.16296	0.38403	0.72484	0.97209	0.56187	0.80846	0.44602	0.28848	EGFLAM	133584
	BM_lymphocyte_BCPALL	cg20942286	0.05655	0.17309	0.38288	0.83292	0.97422	0.65983	0.83516	0.47939	0.31914	THBS4	7060
	BM_lymphocyte_BCPALL	cg21051519	0.00891	0.08038	0.36445	0.60154	0.93492	0.52116	0.84061	0.37463	0.28358	PKD2L2	27039	rs199768710	40	0.0005
	BM_lymphocyte_BCPALL	cg21153697	0.02062	0.11132	0.33921	0.67688	0.93625	0.56556	0.83228	0.40538	0.29523
	BM_lymphocyte_BCPALL	cg22549558	0.02056	0.075185	0.32602	0.64261	0.97321	0.56743	0.87843	0.37498	0.30944	SEMA5A	9037	rs59758866	37	0.372029
	BM_lymphocyte_BCPALL	cg22637772	0.10713	0.27513	0.53439	0.81126	0.91716	0.53613	0.71529	0.53609	0.26402			rs150647385	1	0.0087
	BM_lymphocyte_BCPALL	cg23180938	0.01124	0.12332	0.53034	0.75437	0.94615	0.63105	0.87552	0.47761	0.31079	CDO1	1036	rs146293404;rs115050414	17;25	0.001800;0.015204
	BM_lymphocyte_BCPALL	cg23248357	0.03326	0.099445	0.36108	0.61837	0.89588	0.51893	0.75663	0.3835	0.26334	C5orf38	153571
	BM_lymphocyte_BCPALL	cg23936023	0.01375	0.09672	0.38609	0.6466	0.94997	0.54988	0.82558	0.39691	0.28674	VCAN	1462	rs13160511;rs116078881	44;46	0.208295;0.035156
	BM_lymphocyte_BCPALL	cg24908814	0.01098	0.13236	0.41552	0.66942	0.96598	0.53706	0.85973	0.42566	0.29075	FSTL4	23105
	BM_lymphocyte_BCPALL	cg25153741	0.01711	0.1167	0.47055	0.64912	0.97547	0.53241	0.89245	0.43649	0.30714	COL23A1	91522	rs189275868;rs148117650	36;44	0.000900;0.000500
	BM_lymphocyte_BCPALL	cg25861340	0.04459	0.2528	0.57718	0.79572	0.94717	0.54293	0.8185	0.52613	0.28432	SLC9A3	6550
	BM_lymphocyte_BCPALL	cg25973534	0.03593	0.14784	0.4481	0.68047	0.94005	0.53262	0.79905	0.44064	0.27349	ADAMTS16	170690
	BM_lymphocyte_BCPALL	cg26121591	0.05756	0.30742	0.58338	0.82438	0.95682	0.51696	0.82437	0.55208	0.28114	CPLX2	10814
	BM_lymphocyte_BCPALL	cg26747293	0.07828	0.18039	0.42399	0.72084	0.94322	0.54045	0.78954	0.45644	0.27502	EGFLAM	133584	rs2561096;rs191471481	37;44	0.145602;0.003200
	BM_lymphocyte_BCPALL	cg27037018	0.02415	0.23933	0.55138	0.74646	0.95115	0.50713	0.86263	0.4993	0.28781	SLC6A3	6531	rs112803922;rs2975226	43;49	0.500000;0.411392
	BM_lymphocyte_BCPALL	cg27107171	0.00948	0.11628	0.41788	0.64332	0.95052	0.52704	0.85706	0.41087	0.28701	PRR16	51334
	BM_lymphocyte_BCPALL	cg00073780	0.0326	0.2378	0.58311	0.7622	0.95104	0.52439	0.85736	0.51799	0.2926	PKIB	5570
	BM_lymphocyte_BCPALL	cg00084338	0.03811	0.21042	0.48063	0.81824	0.97334	0.60782	0.84573	0.50352	0.29877	DLL1	28514	rs183965219	30	0.0014
	BM_lymphocyte_BCPALL	cg00142106	0.03377	0.19416	0.49371	0.71938	0.97343	0.52523	0.82887	0.47397	0.28149	HCG4	54435	rs115583841;rs143616751	6;40	0.040400;0.117700
	BM_lymphocyte_BCPALL	cg00211215	0.0274	0.31926	0.50943	0.85046	0.9669	0.53121	0.85079	0.54723	0.3114	HLA-DRB1	3123	rs9269968;rs143441545;rs9269969;rs9269971	5;19;26;45	0.457914;0.055400;0.218725;0.461327
	BM_lymphocyte_BCPALL	cg00240734	0.11288	0.29054	0.58115	0.81872	0.96145	0.52817	0.77171	0.56146	0.26944	SLC35F1	222553
	BM_lymphocyte_BCPALL	cg00318608	0.0199	0.08528	0.40658	0.66624	0.89978	0.58096	0.78708	0.40241	0.28553	DST	667
	BM_lymphocyte_BCPALL	cg00480749	0.00572	0.06077	0.33391	0.6052	0.94919	0.54443	0.847	0.36213	0.29783	FUCA2	2519	rs58150743;rs79093202;rs71564437	5;38;40	0.013724;0.047785;0.500000
	BM_lymphocyte_BCPALL	cg00852573	0.01402	0.04877	0.37128	0.66031	0.9447	0.61154	0.84953	0.3841	0.30854	KCNQ5	56479
	BM_lymphocyte_BCPALL	cg00991794	0.02356	0.078925	0.41048	0.63252	0.92129	0.5536	0.78265	0.39669	0.27642	STL	7955	rs188297803	3	0.0037
	BM_lymphocyte_BCPALL	cg01535733	0.03257	0.20102	0.55162	0.71228	0.95345	0.51126	0.83231	0.48676	0.28258	RGS17	26575
	BM_lymphocyte_BCPALL	cg01696193	0.0034	0.033955	0.29044	0.59065	0.9425	0.55669	0.8255	0.33139	0.30011	BEND6;DST	221336;667
	BM_lymphocyte_BCPALL	cg01972751	0.0582	0.15913	0.43594	0.78264	0.96911	0.62351	0.84454	0.46428	0.30882	OLIG3	167826	rs190573609	38	0.0037
	BM_lymphocyte_BCPALL	cg02196294	0.01466	0.21394	0.55914	0.74029	0.95895	0.52635	0.82053	0.49625	0.28629	KCNK5	8645	rs201471892;rs184368665;rs115192140	41;44;45	0.033000;0.008200;0.029974
	BM_lymphocyte_BCPALL	cg02246922	0.05122	0.299	0.77214	0.90585	0.9815	0.60686	0.8498	0.65533	0.30676	OR12D3	81797	rs3749970;rs199851223;rs143467095;rs3749971	1;7;23;51	0.332614;0.001000;0.000220;0.058080
	BM_lymphocyte_BCPALL	cg02312409	0.01822	0.06728	0.62776	0.83674	0.97489	0.76946	0.88761	0.5126	0.34924	STL	7955
	BM_lymphocyte_BCPALL	cg02339682	0.11339	0.27278	0.69229	0.83309	0.9396	0.56031	0.75529	0.58737	0.27587	DST;BEND6	667;221336
	BM_lymphocyte_BCPALL	cg02391713	0.02492	0.26048	0.54165	0.79257	0.96891	0.5321	0.83048	0.5277	0.28155			rs186605206	26	0.0009
	BM_lymphocyte_BCPALL	cg02547269	0.00979	0.10878	0.36949	0.69507	0.95282	0.5863	0.84854	0.41071	0.30494	FOXF2	2295
	BM_lymphocyte_BCPALL	cg02657865	0.03979	0.24224	0.6024	0.90712	0.98683	0.66488	0.83846	0.57797	0.31809	TNXB	7148
	BM_lymphocyte_BCPALL	cg02912326	0.0197	0.089955	0.42185	0.64049	0.90752	0.55054	0.80818	0.39611	0.2847	GPR63	81491
	BM_lymphocyte_BCPALL	cg02916312	0.02694	0.17322	0.45059	0.71168	0.94713	0.53846	0.83915	0.45232	0.28544	RIMS1	22999
	BM_lymphocyte_BCPALL	cg02974320	0.05452	0.24636	0.74429	0.8813	0.96769	0.63494	0.85044	0.60483	0.31949	TPBG	7162	rs770912	25	0.335916
	BM_lymphocyte_BCPALL	cg03113285	0.02665	0.07472	0.38738	0.70342	0.9123	0.6287	0.81404	0.39831	0.30959	ENPP4	22875
	BM_lymphocyte_BCPALL	cg04520169	0.00346	0.10682	0.52722	0.6996	0.96498	0.59279	0.89088	0.45415	0.30958	HCG4P6	80868	rs116654456;rs2517772;rs1627208;rs2074487;rs2074486	9;10;16;31;48	0.023892;0.402828;0.214547;0.403741;0.309132
	BM_lymphocyte_BCPALL	cg04927931	0.02481	0.19921	0.48906	0.78274	0.97457	0.58354	0.86051	0.49792	0.30291	SIM1	6492	rs143102436;rs80193484;rs148220960	13;14;34	0.000500;0.003472;0.000500
	BM_lymphocyte_BCPALL	cg05022673	0.06057	0.22444	0.6759	0.82695	0.94812	0.60251	0.81398	0.56586	0.299	DST;BEND6	667;221336
	BM_lymphocyte_BCPALL	cg05224741	0.01507	0.1451	0.33268	0.68717	0.95587	0.54206	0.85274	0.40409	0.29405
	BM_lymphocyte_BCPALL	cg05757967	0.03037	0.15524	0.65919	0.83653	0.97758	0.68129	0.88871	0.54013	0.33127	TPBG	7162
	BM_lymphocyte_BCPALL	cg05871997	0.0184	0.09577	0.44832	0.62887	0.91321	0.5331	0.78925	0.40245	0.2753	BEND6;DST	221336;667
	BM_lymphocyte_BCPALL	cg06073449	0.02838	0.2969	0.65884	0.83112	0.96227	0.53422	0.86021	0.57264	0.29363	T	6862	rs147167405;rs3127340;rs112573256	14;31;41	0.009200;0.021043;0.004117
	BM_lymphocyte_BCPALL	cg06249604	0.00857	0.11002	0.42582	0.66269	0.96274	0.55266	0.851	0.41176	0.2902	RNF39	80352	rs2301753	34	0.196427
	BM_lymphocyte_BCPALL	cg06473363	0.0487	0.20016	0.49492	0.72485	0.97189	0.5247	0.83051	0.4851	0.28542	BAT4	7918
	BM_lymphocyte_BCPALL	cg06559318	0.0661	0.34694	0.48621	0.85817	0.9476	0.51124	0.68164	0.58679	0.26453	HLA-DRB6	3128	rs201816793;rs28679786;rs186724119;rs190338122	10;12;13;31	0.004600;0.300274;0.076000;0.035700
	BM_lymphocyte_BCPALL	cg07124687	0.03959	0.1249	0.39473	0.64223	0.94953	0.51733	0.80584	0.41417	0.2788			rs41270620;rs191204421	22;33	0.006076;0.000500
	BM_lymphocyte_BCPALL	cg08478195	0.06478	0.23626	0.71502	0.85297	0.95179	0.61672	0.8115	0.5848	0.30433	TPBG	7162	rs1004020;rs770912	1;35	0.043916;0.335916
	BM_lymphocyte_BCPALL	cg09949906	0.06098	0.30934	0.56418	0.93394	0.98218	0.6246	0.87115	0.58898	0.33175	HLA-DRB1	3123	rs28724124;rs28724123;rs9269975;rs28724122;rs28724121;rs28724120;rs41285667;rs9269974;rs9269973;rs28724119;rs9269972	2;16;22;24;28;33;36;39;45;48;50	0.069600;0.016011;0.163914;0.065900;0.006900;0.066800;0.340961;0.013625;0.010735;0.004100;0.352478
	BM_lymphocyte_BCPALL	cg10197432	0.0125	0.14814	0.3905	0.6615	0.94068	0.51335	0.82278	0.42233	0.28021	C6orf103	79747	rs139636493;rs186238889	21;38	0.004100;0.001400
	BM_lymphocyte_BCPALL	cg10443195	0.02818	0.1694	0.46032	0.76602	0.94343	0.59663	0.82445	0.47403	0.29813			rs2224692	48	0.147377
	BM_lymphocyte_BCPALL	cg10903903	0.02204	0.26896	0.56933	0.78861	0.97888	0.51965	0.82672	0.53307	0.28168
	BM_lymphocyte_BCPALL	cg11574174	0.02863	0.17066	0.35399	0.78118	0.93387	0.61053	0.81438	0.46306	0.30615	HLA-C	3107	rs113599490;rs111924491;rs2394961;rs112392852;rs2394960;rs41544314;rs17885436;rs2001181	1;8;9;15;19;20;34;38	0.500000;0.500000;0.249430;0.500000;0.166667;0.030843;0.436727;0.132647
	BM_lymphocyte_BCPALL	cg11917734	0.02138	0.05502	0.3483	0.58381	0.78749	0.52879	0.64994	0.33472	0.2618	HLA-C	3107	rs111924491;rs2394961;rs112392852;rs2394960;rs41544314;rs17885436;rs2001181	3;4;10;14;15;29;33	0.500000;0.249430;0.500000;0.166667;0.030843;0.436727;0.132647
	BM_lymphocyte_BCPALL	cg11946459	0.04966	0.21566	0.51927	0.76143	0.95561	0.54577	0.82029	0.49947	0.28499	HLA-A	3105	rs75842483;rs29028728;rs190897194;rs17179480;rs77467746;rs29028758	13;14;17;31;46;47	0.158537;0.333333;0.000500;0.131579;0.159717;0.428571
	BM_lymphocyte_BCPALL	cg12152867	0.03552	0.12367	0.43842	0.67648	0.95669	0.55282	0.83849	0.42941	0.28538	DST	667
	BM_lymphocyte_BCPALL	cg12178445	0.03187	0.27658	0.6219	0.84988	0.95607	0.5733	0.81111	0.56428	0.29225	SLC35B3	51000	rs149903969	31	0.005
	BM_lymphocyte_BCPALL	cg12603453	0.02462	0.1966	0.57154	0.84247	0.95672	0.64588	0.82214	0.53241	0.30513	ZBTB2	57621	rs142578824;rs146903484	25;49	0.000220;0.000220
	BM_lymphocyte_BCPALL	cg12694372	0.02592	0.25909	0.57284	0.76857	0.98066	0.50948	0.83173	0.53111	0.28433	TNXB	7148
	BM_lymphocyte_BCPALL	cg13357482	0.01153	0.061495	0.27191	0.59533	0.95647	0.53383	0.85427	0.35192	0.29594	POPDC3	64208
	BM_lymphocyte_BCPALL	cg14017655	0.01388	0.10178	0.36836	0.65984	0.94741	0.55807	0.84536	0.39616	0.29405	EYA4	2070
	BM_lymphocyte_BCPALL	cg14103680	0.02404	0.14742	0.38734	0.69545	0.96023	0.54803	0.86567	0.43115	0.29799
	BM_lymphocyte_BCPALL	cg14186641	0.03153	0.0699	0.27568	0.62161	0.93303	0.55171	0.8132	0.3611	0.2938	CNR1	1268
	BM_lymphocyte_BCPALL	cg14245347	0.02057	0.13661	0.41129	0.64317	0.94376	0.50656	0.78628	0.41883	0.27015	HLA-H	3136	rs1611614;rs2523801;rs201601936;rs200514756;rs114880503;rs185825598;rs200872344;rs199756363	1;2;4;22;26;27;31;39	0.009990;0.019980;0.006000;0.023500;0.061187;0.003327;0.044000;0.004000
	BM_lymphocyte_BCPALL	cg14533068	0.03844	0.3159	0.70339	0.90736	0.9742	0.59146	0.84375	0.61474	0.30574	SYNJ2	8871	rs2296506;rs148053948	28;47	0.476712;0.001199
	BM_lymphocyte_BCPALL	cg14555824	0.046	0.09361	0.45263	0.60042	0.91422	0.50681	0.78894	0.39466	0.27812
	BM_lymphocyte_BCPALL	cg14645244	0.05227	0.09499	0.53702	0.59994	0.81777	0.50495	0.59732	0.42798	0.23085	HLA-DRB1	3123	rs9269963;rs28724108;rs28724107;rs112353158;rs200565451;rs9269962;rs41285659;rs9269961;rs41285655;rs28724105;rs28724104;rs190180919;rs114610112	1;10;12;19;23;30;34;35;36;39;43;44;48	0.206581;0.047200;0.046700;0.079210;0.015000;0.006000;0.019000;0.268663;0.000879;0.024492;0.015000;0.044085;0.000840
	BM_lymphocyte_BCPALL	cg14765959	0.01814	0.12612	0.43067	0.62826	0.94963	0.50215	0.83186	0.40781	0.27921
	BM_lymphocyte_BCPALL	cg15659132	0.02162	0.16538	0.38595	0.67172	0.9431	0.50635	0.8202	0.42002	0.27692			rs12663883;rs187339315;rs114070587;rs139851018;rs182745149;rs12665431;rs190903426	12;14;15;16;21;30;48	0.483621;0.001400;0.001736;0.000900;0.001400;0.482712;0.000900
	BM_lymphocyte_BCPALL	cg15892964	0.01352	0.30984	0.62668	0.84816	0.97738	0.53831	0.86953	0.57255	0.29204	AKAP12	9590
	BM_lymphocyte_BCPALL	cg15935070	0.07573	0.27793	0.51447	0.79004	0.95729	0.51212	0.7787	0.52007	0.26446	HCG9	10255
	BM_lymphocyte_BCPALL	cg16562959	0.05271	0.25092	0.55164	0.7532	0.95543	0.50228	0.80448	0.5149	0.27284
	BM_lymphocyte_BCPALL	cg16587616	0.04984	0.15938	0.49577	0.66152	0.92465	0.50214	0.73938	0.44257	0.25888	KHDRBS2	202559
	BM_lymphocyte_BCPALL	cg16871519	0.02856	0.39694	0.74313	0.9041	0.98688	0.50716	0.84823	0.64879	0.28652	TFAP2A	7020	rs138880362	10	0.0023
	BM_lymphocyte_BCPALL	cg17264670	0.0199	0.30089	0.63219	0.80624	0.97722	0.50535	0.87982	0.55923	0.29301	RGS17	26575
	BM_lymphocyte_BCPALL	cg17346177	0.0307	0.066575	0.2185	0.60158	0.9573	0.535	0.84206	0.33706	0.30022	BEND6;DST	221336;667
	BM_lymphocyte_BCPALL	cg17382198	0.00818	0.047855	0.48439	0.71202	0.97065	0.66416	0.88	0.43438	0.32228	STL	7955
	BM_lymphocyte_BCPALL	cg17513325	0.00764	0.17473	0.36502	0.68992	0.97894	0.5152	0.82005	0.43209	0.28332	RPS6KA2	6196	rs149009534	1	0.0005
	BM_lymphocyte_BCPALL	cg17754510	0.01265	0.24592	0.52714	0.74738	0.98209	0.50146	0.84856	0.5053	0.28117			rs578856	29	0.013047
	BM_lymphocyte_BCPALL	cg17845669	0.04227	0.25098	0.58088	0.86904	0.99119	0.61806	0.85564	0.55303	0.30644			rs72833991;rs138337315;rs4959925	2;18;28	0.096201;0.000900;0.197237
	BM_lymphocyte_BCPALL	cg17870270	0.01664	0.24095	0.54112	0.76947	0.95204	0.52852	0.87005	0.50554	0.28924	LCA5	167691
	BM_lymphocyte_BCPALL	cg18132916	0.01966	0.25582	0.53147	0.78	0.95882	0.52418	0.83641	0.51307	0.28104			rs191456651	45	0.0014
	BM_lymphocyte_BCPALL	cg18136963	0.02893	0.2296	0.48448	0.77593	0.9685	0.54632	0.8682	0.49173	0.29531			rs58674844	42	0.210959
	BM_lymphocyte_BCPALL	cg18243760	0.0524	0.17287	0.39608	0.67323	0.93631	0.50036	0.78768	0.42947	0.27043	PRRT1	80863
	BM_lymphocyte_BCPALL	cg18782604	0.00775	0.25044	0.54804	0.77332	0.96639	0.52288	0.84551	0.51814	0.28344	SIM1	6492
	BM_lymphocyte_BCPALL	cg18792904	0.0503	0.21508	0.6308	0.80288	0.9413	0.5878	0.80968	0.54101	0.29402	TPBG	7162	rs139823445	16	0.000332
	BM_lymphocyte_BCPALL	cg18884037	0.00923	0.05054	0.31931	0.59894	0.94096	0.5484	0.8374	0.35537	0.29604	KHDRBS2	202559
	BM_lymphocyte_BCPALL	cg18900649	0.01798	0.1102	0.28182	0.61874	0.92221	0.50853	0.80048	0.36655	0.27757	PRDM13	59336
	BM_lymphocyte_BCPALL	cg18910324	0.00731	0.039695	0.23923	0.57666	0.9499	0.53696	0.84642	0.33495	0.30191	FAM46A	55603	rs76825467	18	0.5
	BM_lymphocyte_BCPALL	cg19171596	0.01397	0.0487	0.54237	0.77459	0.94331	0.72589	0.87683	0.46311	0.33455	STL	7955	rs116377893	50	0.013467
	BM_lymphocyte_BCPALL	cg19478500	0.0143	0.11504	0.36539	0.7259	0.96304	0.61086	0.84899	0.42382	0.3065	STL	7955	rs187376089	48	0
	BM_lymphocyte_BCPALL	cg19813135	0.05219	0.22327	0.58932	0.84906	0.96497	0.62579	0.84072	0.53936	0.31577	TNFAIP3	7128	rs141614391;rs150513567	12;16	0.000220;0.000220
	BM_lymphocyte_BCPALL	cg20168806	0.03801	0.22772	0.50214	0.74018	0.94892	0.51247	0.79972	0.48977	0.26884
	BM_lymphocyte_BCPALL	cg20622089	0.0123	0.047915	0.26759	0.60153	0.95962	0.55361	0.82451	0.33932	0.29622	CNR1	1268	rs149417664	46	0.0032
	BM_lymphocyte_BCPALL	cg21063722	0.01283	0.24382	0.46588	0.76236	0.97609	0.51854	0.81539	0.49943	0.2778	SIM1	6492	rs143102436;rs80193484;rs148220960	5;6;26	0.000500;0.003472;0.000500
	BM_lymphocyte_BCPALL	cg21276809	0.03166	0.17016	0.48223	0.7392	0.93719	0.56904	0.82986	0.46803	0.28903
	BM_lymphocyte_BCPALL	cg21282131	0.01624	0.2493	0.55192	0.76472	0.97127	0.51542	0.85437	0.51294	0.28676	MAP7	9053
	BM_lymphocyte_BCPALL	cg21339923	0.1213	0.30426	0.55519	0.80532	0.95816	0.50106	0.74052	0.55446	0.25929			rs78149975;rs75083316;rs145091707;rs16867892;rs187535426	2;26;32;33;34	0.139982;0.140439;0.008700;0.009021;0.001400
	BM_lymphocyte_BCPALL	cg21644740	0.02173	0.35002	0.58513	0.90043	0.98444	0.55041	0.86692	0.59286	0.29705	GABBR1	2550	rs144789774	7	0.000742
	BM_lymphocyte_BCPALL	cg21962025	0.06647	0.26246	0.50772	0.79776	0.96074	0.53531	0.78178	0.52331	0.27218	KIF25	3834	rs116895683;rs73042813;rs183361815	17;28;42	0.002604;0.022569;0.000500
	BM_lymphocyte_BCPALL	cg22014112	0.02566	0.15675	0.31011	0.71519	0.96979	0.55844	0.85854	0.42507	0.30474	TNFAIP3	7128	rs146004919;rs142122102;rs112229105	2;14;48	0.000220;0.000297;0.500000
	BM_lymphocyte_BCPALL	cg22389871	0.01501	0.063215	0.22126	0.56538	0.93469	0.50216	0.81921	0.32826	0.2926	FAM46A	55603	rs193226106	50	0.0037
	BM_lymphocyte_BCPALL	cg22466350	0.01017	0.049465	0.36425	0.62454	0.95055	0.57508	0.85444	0.37288	0.30613	PTPRK	5796
	BM_lymphocyte_BCPALL	cg22897615	0.03266	0.18805	0.40111	0.68824	0.95847	0.50019	0.80975	0.44118	0.27307	PRRT1	80863
	BM_lymphocyte_BCPALL	cg23252259	0.02991	0.29698	0.63128	0.8934	0.97604	0.59642	0.85387	0.59282	0.30228			rs111237658;rs6937752	2;8	0.500000;0.407692
	BM_lymphocyte_BCPALL	cg23277376	0.01547	0.11689	0.2999	0.62224	0.97077	0.50536	0.83466	0.37712	0.28655	PLA2G7	7941	rs45504203	51	0.010638
	BM_lymphocyte_BCPALL	cg24539234	0.04217	0.18368	0.65003	0.84792	0.95383	0.66424	0.85759	0.54981	0.32177	TPBG	7162	rs770912	19	0.335916
	BM_lymphocyte_BCPALL	cg24700494	0.07277	0.25014	0.65234	0.76948	0.89264	0.51934	0.7105	0.52996	0.26582	MDC1	9656
	BM_lymphocyte_BCPALL	cg24822696	0.01233	0.0706	0.5035	0.70432	0.9188	0.63372	0.7938	0.4299	0.29864	STL	7955
	BM_lymphocyte_BCPALL	cg24989739	0.00685	0.07139	0.29671	0.57536	0.99317	0.50397	0.84355	0.34935	0.28763	POPDC3	64208
	BM_lymphocyte_BCPALL	cg25096566	0.05723	0.23202	0.55314	0.79	0.9662	0.55799	0.81711	0.51944	0.28512	MAP7	9053
	BM_lymphocyte_BCPALL	cg25373372	0.0221	0.11714	0.28746	0.63434	0.93718	0.5172	0.80165	0.38075	0.28276	FAM46A	55603	rs112011856	16	0.5
	BM_lymphocyte_BCPALL	cg27011480	0.02813	0.10662	0.30724	0.68072	0.97074	0.5741	0.83564	0.38961	0.29708	HLA-L	3139	rs181401757	9	0.0023
	BM_lymphocyte_BCPALL	cg27216259	0.01831	0.074565	0.45279	0.66646	0.92288	0.5919	0.83287	0.41292	0.29797	FAM46A	55603
	BM_lymphocyte_BCPALL	cg27363327	0.05407	0.35332	0.65776	0.85729	0.97519	0.50396	0.83284	0.60185	0.28281	TTBK1	84630
	BM_lymphocyte_BCPALL	cg27369307	0.02194	0.058645	0.39501	0.61652	0.90478	0.55787	0.76385	0.36473	0.28075	KCNQ5	56479
	BM_lymphocyte_BCPALL	cg27472295	0.06475	0.20611	0.56682	0.77014	0.94483	0.56402	0.81108	0.51338	0.28526	TPBG	7162	rs76136947;rs80214961	9;26	0.018245;0.027918
	BM_lymphocyte_BCPALL	cg27612364	0.01434	0.06435	0.29644	0.58689	0.94776	0.52254	0.84928	0.35321	0.29722	SLC25A27;CYP39A1	9481;51302	rs201575429	37	0.0014
	BM_lymphocyte_BCPALL	cg00361495	0.01648	0.11936	0.5564	0.75248	0.95138	0.63313	0.85736	0.47909	0.31012	TRIL	9865	rs188752020	4	0.0064
	BM_lymphocyte_BCPALL	cg00455526	0.00955	0.085765	0.50347	0.72668	0.92967	0.64091	0.84763	0.43788	0.31309	TRIL	9865	rs1006521;rs189326309	24;47	0.494075;0.000500
	BM_lymphocyte_BCPALL	cg00552235	0.00466	0.29401	0.5951	0.80273	0.96345	0.50872	0.87017	0.53816	0.29527
	BM_lymphocyte_BCPALL	cg00925096	0.03049	0.22732	0.59295	0.73387	0.91159	0.50655	0.80013	0.50743	0.27745	ISPD	729920	rs183805696	18	0
	BM_lymphocyte_BCPALL	cg01447112	0.0424	0.13328	0.38343	0.63661	0.94333	0.50334	0.77834	0.40809	0.26984
	BM_lymphocyte_BCPALL	cg01680010	0.03576	0.20538	0.46401	0.7429	0.95485	0.53752	0.82184	0.48048	0.28166
	BM_lymphocyte_BCPALL	cg01707076	0.08173	0.35134	0.58368	0.895	0.98449	0.54367	0.80844	0.59378	0.28053	PTPRN2	5799	rs184368630;rs73520501;rs145746372	34;41;44	0.000500;0.004575;0.013700
	BM_lymphocyte_BCPALL	cg01893212	0.02145	0.1045	0.61056	0.85204	0.96571	0.74754	0.89294	0.51164	0.34631	VWC2	375567	rs188150144;rs10254401	24;44	0.005500;0.008481
	BM_lymphocyte_BCPALL	cg02300154	0.00412	0.15358	0.64929	0.86552	0.97476	0.71194	0.92399	0.55202	0.34068	WBSCR17	64409	rs180873453	4	0.0046
	BM_lymphocyte_BCPALL	cg02400740	0.0125	0.11832	0.31787	0.64964	0.92583	0.53132	0.80372	0.38907	0.28206	TWIST1	7291
	BM_lymphocyte_BCPALL	cg02467990	0.0111	0.1077	0.61437	0.85083	0.97786	0.74313	0.91277	0.51704	0.35093	VWC2	375567	rs188150144	38	0.0055
	BM_lymphocyte_BCPALL	cg02665297	0.00452	0.18136	0.53412	0.84652	0.96965	0.66516	0.82664	0.52416	0.31856	WIPI2	26100	rs200743223	45	0.0293
	BM_lymphocyte_BCPALL	cg02978421	0.04329	0.092275	0.32754	0.61662	0.94463	0.52434	0.81045	0.37414	0.28738	HOXA1	3198
	BM_lymphocyte_BCPALL	cg03044249	0.03558	0.27412	0.74164	0.88752	0.97438	0.6134	0.88412	0.61068	0.32362	WBSCR17	64409	rs180873453	11	0.0046
	BM_lymphocyte_BCPALL	cg03120555	0.05902	0.14033	0.51299	0.88094	0.97055	0.74062	0.85283	0.50992	0.34415	PRKAR1B	5575	rs12720011	21	0.450775
	BM_lymphocyte_BCPALL	cg03663120	0.04355	0.40918	0.80821	0.93046	0.97896	0.52128	0.85774	0.66758	0.30448	NUDT1	4521	rs137967788;rs189233038;rs111735463;rs34054418;rs34510418	1;2;15;16;21	0.000900;0.000500;0.500000;0.023404;0.001278
	BM_lymphocyte_BCPALL	cg03663746	0.0146	0.081355	0.49282	0.72939	0.93936	0.64804	0.86927	0.44103	0.31475	C7orf13;RNF32	129790;140545	rs139272037	23	0.0027
	BM_lymphocyte_BCPALL	cg03932308	0.07875	0.26787	0.51352	0.78202	0.96158	0.51415	0.79655	0.52518	0.27366	ETV1	2115	rs116822762	16	0.0027
	BM_lymphocyte_BCPALL	cg03976877	0.03996	0.20638	0.58345	0.78528	0.95492	0.57889	0.83938	0.51661	0.29979	VIPR2	7434
	BM_lymphocyte_BCPALL	cg04016086	0.01755	0.056185	0.3572	0.60462	0.90241	0.54844	0.7611	0.35265	0.2801	COBL	23242	rs191833840	31	0.0211
	BM_lymphocyte_BCPALL	cg04085025	0.00598	0.052945	0.42132	0.73502	0.97053	0.68207	0.8988	0.4206	0.33436	SCRN1	9805
	BM_lymphocyte_BCPALL	cg04115680	0.02131	0.18472	0.48555	0.69498	0.96526	0.51027	0.86586	0.4627	0.28647	SRRM3	222183	rs6950229	47	0.273419
	BM_lymphocyte_BCPALL	cg04134305	0.00756	0.06896	0.47099	0.82333	0.96735	0.75437	0.89659	0.45651	0.34747	C7orf13;RNF32	129790;140545	rs150861373;rs192409544;rs79224858;rs188181993	14;24;25;51	0.006000;0.001400;0.126258;0.004600
	BM_lymphocyte_BCPALL	cg04596071	0.08431	0.42236	0.75861	0.92253	0.98657	0.50017	0.76355	0.67359	0.27446	MAD1L1	8379	rs59839531	2	0.0041
	BM_lymphocyte_BCPALL	cg04823311	0.01573	0.11946	0.50512	0.8021	0.97922	0.68264	0.89539	0.47049	0.33134	TRIL	9865
	BM_lymphocyte_BCPALL	cg04895288	0.02574	0.26399	0.55773	0.79516	0.95751	0.53117	0.8636	0.52634	0.2915
	BM_lymphocyte_BCPALL	cg04904331	0.02418	0.09067	0.34054	0.71262	0.95715	0.62194	0.85479	0.40656	0.31686	VWC2	375567
	BM_lymphocyte_BCPALL	cg05009684	0.00654	0.0333	0.07992	0.55381	0.96191	0.52051	0.87557	0.28304	0.31391	CAV2	858
	BM_lymphocyte_BCPALL	cg05128566	0.03296	0.09356	0.33852	0.65227	0.92542	0.55871	0.81923	0.38594	0.2912	DYNC1I1	1780	rs144380554	39	0.0087
	BM_lymphocyte_BCPALL	cg05157140	0.01544	0.1309	0.399	0.66188	0.96119	0.53098	0.85629	0.4187	0.2907	UNCX	340260
	BM_lymphocyte_BCPALL	cg05372444	0.03358	0.29273	0.51777	0.8826	0.97922	0.58986	0.79619	0.55127	0.29257	UPK3B	80761	rs143525498	0	0.0069
	BM_lymphocyte_BCPALL	cg05663341	0.01277	0.18373	0.56793	0.80968	0.97141	0.62595	0.87312	0.51968	0.30979	DLX6AS;DLX6	285987;1750	rs1917937	29	0.327861
	BM_lymphocyte_BCPALL	cg05999287	0.00534	0.02903	0.41654	0.71168	0.93156	0.68264	0.87805	0.39957	0.33225	MET	4233	rs112493453	30	0.5
	BM_lymphocyte_BCPALL	cg06161738	0.0251	0.20823	0.5596	0.76922	0.94913	0.56098	0.8603	0.50901	0.29625	GALNT11	63917
	BM_lymphocyte_BCPALL	cg06387496	0.01973	0.22086	0.49301	0.73845	0.97076	0.51759	0.87894	0.49314	0.28889	GNA12	2768	rs79817374;rs149678719;rs61414156;rs74452570;rs190882467;rs33932857	5;10;15;18;36;44	0.009983;0.002300;0.021024;0.002170;0.000500;0.249316
	BM_lymphocyte_BCPALL	cg07028821	0.02682	0.22845	0.58117	0.77694	0.96634	0.54849	0.86761	0.51749	0.29498
	BM_lymphocyte_BCPALL	cg07372602	0.00189	0.17188	0.54215	0.73525	0.96395	0.56337	0.85168	0.48755	0.29188	PDK4	5166
	BM_lymphocyte_BCPALL	cg07435894	0.0141	0.08234	0.2964	0.73732	0.96293	0.65498	0.87665	0.40673	0.33267	PON2	5445	rs13306700	35	0.005208
	BM_lymphocyte_BCPALL	cg07571734	0.01184	0.03923	0.10902	0.64814	0.95237	0.6089	0.8682	0.31961	0.33183	PRKAG2	51422	rs114178030	40	0.009123
	BM_lymphocyte_BCPALL	cg07671603	0.0153	0.06896	0.4596	0.71537	0.95674	0.64641	0.87312	0.42438	0.31822	C7orf13;RNF32	129790;140545	rs183147461	20	0.0151
	BM_lymphocyte_BCPALL	cg07702750	0.01137	0.0627	0.20516	0.59783	0.92933	0.53513	0.80723	0.32548	0.29049	TRIL	9865
	BM_lymphocyte_BCPALL	cg07881228	0.01829	0.05875	0.29281	0.6072	0.93693	0.54845	0.80478	0.34517	0.29402	PLEKHA8	84725
	BM_lymphocyte_BCPALL	cg07927379	0.00022	0.17824	0.49142	0.68476	0.95716	0.50651	0.83459	0.45095	0.27714	C7orf13;RNF32	129790;140545	rs74424274	9	0.5
	BM_lymphocyte_BCPALL	cg08164617	0.03285	0.09455	0.2246	0.61298	0.92853	0.51843	0.80859	0.35233	0.28776	DYNC1I1	1780
	BM_lymphocyte_BCPALL	cg08493879	0.05294	0.13215	0.38934	0.64225	0.89578	0.5101	0.76037	0.4021	0.2645	GALNT11	63917
	BM_lymphocyte_BCPALL	cg08632164	0.0156	0.078185	0.3002	0.58198	0.90516	0.5038	0.7915	0.35204	0.27306
	BM_lymphocyte_BCPALL	cg08928675	0.0578	0.23972	0.54144	0.76174	0.96251	0.52202	0.80849	0.5107	0.27652	FBXL18	80028	rs77523830	14	0.000868
	BM_lymphocyte_BCPALL	cg09493505	0.02482	0.11191	0.56532	0.77764	0.96121	0.66574	0.85724	0.47848	0.32015	VWC2	375567	rs188150144	47	0.0055
	BM_lymphocyte_BCPALL	cg09776772	0.08091	0.3685	0.79076	0.92908	0.98354	0.56058	0.81612	0.66242	0.29794	MAD1L1	8379	rs183153880	8	0.0005
	BM_lymphocyte_BCPALL	cg10536999	0.02241	0.23366	0.53011	0.78062	0.98783	0.54696	0.8484	0.50547	0.28898	NFE2L3	9603	rs183976820;rs114254733;rs143436717;rs147971658	3;47;50;51	0.000500;0.006950;0.000500;0.000500
	BM_lymphocyte_BCPALL	cg10600178	0.0475	0.19578	0.48939	0.73397	0.95194	0.5382	0.81316	0.47956	0.28132	RUNDC3B;ABCB1	154661;5243	rs79138540;rs113438578	19;24	0.500000;0.500000
	BM_lymphocyte_BCPALL	cg10639440	0.02156	0.11288	0.45486	0.74186	0.93513	0.62898	0.83213	0.44088	0.30971	SCRN1	9805
	BM_lymphocyte_BCPALL	cg10900932	0.03238	0.06271	0.09115	0.56669	0.96741	0.50398	0.84755	0.2996	0.31358	PRR15	222171
	BM_lymphocyte_BCPALL	cg11026333	0.00617	0.037395	0.18331	0.5715	0.9486	0.53411	0.86622	0.31724	0.30278	LRRC61;ACTR3C	65999;653857	rs998920	26	0.080911
	BM_lymphocyte_BCPALL	cg11855325	0.03009	0.15434	0.43975	0.6715	0.91052	0.51715	0.79748	0.43048	0.27446	SCRN1	9805
	BM_lymphocyte_BCPALL	cg12600174	0.02176	0.1633	0.41713	0.72244	0.96425	0.55915	0.8503	0.44451	0.29455	HOXA9	3205	rs142863523;rs188239370	5;50	0.000500;0.007300
	BM_lymphocyte_BCPALL	cg12988534	0.01325	0.089105	0.46343	0.64771	0.93007	0.5586	0.82196	0.40992	0.28651	COBL	23242
	BM_lymphocyte_BCPALL	cg14045872	0.02627	0.086075	0.4538	0.72626	0.96316	0.64018	0.84611	0.43014	0.3153	VWC2	375567	rs188150144;rs10254401	1;21	0.005500;0.008481
	BM_lymphocyte_BCPALL	cg14285533	0.00912	0.33966	0.61028	0.88727	0.97375	0.54761	0.91065	0.57622	0.32503
	BM_lymphocyte_BCPALL	cg14744768	0.0073	0.03454	0.36414	0.59028	0.8998	0.55574	0.77762	0.34568	0.28182	MET	4233
	BM_lymphocyte_BCPALL	cg14823389	0.02911	0.16572	0.59768	0.82878	0.98184	0.66307	0.85461	0.52862	0.31421			rs182283282	42	0.0009
	BM_lymphocyte_BCPALL	cg14996783	0.01269	0.097945	0.52559	0.79999	0.95533	0.70204	0.88533	0.47131	0.33672	TRIL	9865
	BM_lymphocyte_BCPALL	cg15179113	0.00145	0.060545	0.40701	0.75868	0.96885	0.69814	0.91381	0.42837	0.34316	C7orf13;RNF32	129790;140545	rs183147461;rs139272037	12;48	0.015100;0.002700
	BM_lymphocyte_BCPALL	cg15444947	0.03849	0.12054	0.50465	0.75861	0.95799	0.63806	0.82875	0.4683	0.30573	TRIL	9865
	BM_lymphocyte_BCPALL	cg15788149	0.01272	0.03264	0.40481	0.67869	0.89323	0.64605	0.81865	0.38102	0.31213	MET	4233	rs112493453	38	0.5
	BM_lymphocyte_BCPALL	cg15997393	0.02337	0.10092	0.25907	0.72507	0.96253	0.62415	0.85591	0.39053	0.31665	MAD1L1	8379	rs73050128	13	0.120201
	BM_lymphocyte_BCPALL	cg16073349	0.01181	0.11814	0.38736	0.7496	0.9567	0.63146	0.86092	0.42903	0.30909	CAMK2B	816	rs116913033	13	0.081597
	BM_lymphocyte_BCPALL	cg16185831	0.02353	0.07898	0.4749	0.62033	0.87819	0.54135	0.75863	0.40309	0.27067	ISPD	729920
	BM_lymphocyte_BCPALL	cg16283362	0.05408	0.2493	0.53506	0.76901	0.96587	0.5197	0.80044	0.51352	0.27621
	BM_lymphocyte_BCPALL	cg16872086	0.00802	0.040435	0.13345	0.56134	0.95039	0.52091	0.84428	0.29997	0.30462	MIR148A	406940	rs192361639	7	0.0728
	BM_lymphocyte_BCPALL	cg16934178	0.01838	0.19962	0.53055	0.72092	0.96919	0.5213	0.85953	0.48415	0.28919	TFPI2	7980	rs10234713;rs80033823	5;39	0.084105;0.013455
	BM_lymphocyte_BCPALL	cg17035091	0.0145	0.09338	0.51089	0.73045	0.93799	0.63707	0.83617	0.44946	0.30666	CAMK2B	816	rs150540739	45	0.004312
	BM_lymphocyte_BCPALL	cg17093995	0.00708	0.1825	0.51498	0.7271	0.94716	0.54459	0.86697	0.4689	0.29588	VWC2	375567	rs61390655;rs73347631	11;30	0.057195;0.058097
	BM_lymphocyte_BCPALL	cg17593625	0.03974	0.13366	0.3717	0.64389	0.95432	0.51024	0.80503	0.40273	0.27487	PRKAR1B	5575
	BM_lymphocyte_BCPALL	cg18003762	0.01305	0.07926	0.34796	0.59271	0.90565	0.51345	0.77477	0.35817	0.26745	SCRN1	9805
	BM_lymphocyte_BCPALL	cg18188200	0.00979	0.03975	0.19608	0.55752	0.93489	0.51777	0.79678	0.30769	0.2866	MIR148A	406940	rs192361639	5	0.0728
	BM_lymphocyte_BCPALL	cg18206027	0.00709	0.094685	0.49493	0.70496	0.93707	0.61028	0.83432	0.43937	0.30067	VWC2	375567
	BM_lymphocyte_BCPALL	cg18313221	0.03077	0.07496	0.3004	0.66714	0.91651	0.59218	0.82174	0.37285	0.30191	MET	4233	rs36222677	49	0.015625
	BM_lymphocyte_BCPALL	cg18349835	0.00912	0.15031	0.44275	0.6995	0.93062	0.5492	0.83607	0.43238	0.29058	VIPR2	7434
	BM_lymphocyte_BCPALL	cg18353196	0.01455	0.15534	0.4744	0.65914	0.9126	0.5038	0.80304	0.43374	0.2705	MNX1	3110
	BM_lymphocyte_BCPALL	cg18441041	0.03607	0.2463	0.45809	0.74666	0.9202	0.50036	0.72095	0.48602	0.25587	CUX1	1523	rs144809164;rs184889267	1;2	0.001800;0.000500
	BM_lymphocyte_BCPALL	cg18447772	0.01307	0.13849	0.37143	0.67758	0.95222	0.53908	0.84347	0.41167	0.29239	HOXA9	3205	rs142863523	11	0.0005
	BM_lymphocyte_BCPALL	cg18542177	0.00318	0.18787	0.56104	0.76586	0.9456	0.578	0.86073	0.49133	0.3056	ARL4A	10124	rs193271226	48	0.0027
	BM_lymphocyte_BCPALL	cg19041648	0.0096	0.03284	0.06576	0.64393	0.96381	0.61109	0.88034	0.31127	0.33893	ABCB4	5244
	BM_lymphocyte_BCPALL	cg19263161	0.0609	0.34891	0.58277	0.85832	0.96346	0.5094	0.79353	0.57697	0.27041	C7orf50	84310	rs10241242;rs188569509	1;11	0.067713;0.001800
	BM_lymphocyte_BCPALL	cg19329121	0.04521	0.11264	0.46693	0.62997	0.92594	0.51732	0.77969	0.42133	0.27002	PDK4	5166	rs35903871;rs150312157	1;43	0.086283;0.000900
	BM_lymphocyte_BCPALL	cg19335954	0.00928	0.04528	0.34844	0.74732	0.97375	0.70204	0.90513	0.40074	0.34527	C7orf13;RNF32	129790;140545	rs183147461	37	0.0151
	BM_lymphocyte_BCPALL	cg19558503	0.01816	0.04045	0.19784	0.5628	0.928	0.52235	0.79311	0.30869	0.28995	PLEKHA8	84725
	BM_lymphocyte_BCPALL	cg19929126	0.00945	0.04235	0.34766	0.69572	0.94859	0.65337	0.86887	0.37556	0.32635	TRIL	9865
	BM_lymphocyte_BCPALL	cg20165074	0.01775	0.068995	0.25125	0.61629	0.9435	0.5473	0.84567	0.34709	0.29647	ADCYAP1R1	117
	BM_lymphocyte_BCPALL	cg20183619	0.01459	0.08238	0.24639	0.63804	0.96656	0.55566	0.88149	0.36115	0.30691			rs34266012;rs11772169	11;13	0.295517;0.341241
	BM_lymphocyte_BCPALL	cg20230721	0.04078	0.14936	0.3818	0.65206	0.92784	0.5027	0.80846	0.41517	0.27895	TFPI2	7980	rs112988173	2	0.0087
	BM_lymphocyte_BCPALL	cg20554228	0.03181	0.16755	0.52779	0.72858	0.93479	0.56102	0.8187	0.47189	0.28835	SCRN1	9805
	BM_lymphocyte_BCPALL	cg20870512	0.00477	0.14948	0.39204	0.6605	0.96691	0.51103	0.85475	0.42506	0.2885	UNCX	340260
	BM_lymphocyte_BCPALL	cg21024826	0.02506	0.2072	0.52203	0.73596	0.93093	0.52876	0.81698	0.48372	0.28212	MNX1	3110	rs181039225	43	0.0032
	BM_lymphocyte_BCPALL	cg21158633	0.09191	0.24196	0.51995	0.77214	0.96754	0.53019	0.77357	0.52002	0.27231	UNCX	340260
	BM_lymphocyte_BCPALL	cg21486465	0.04688	0.21947	0.5776	0.81227	0.97478	0.5928	0.83498	0.52625	0.299	STEAP2	261729
	BM_lymphocyte_BCPALL	cg21953346	0.02195	0.25504	0.6064	0.7897	0.93891	0.53466	0.85194	0.53352	0.28976	CADPS2	93664	rs181784888	6	0.0009
	BM_lymphocyte_BCPALL	cg21998840	0.04937	0.3313	0.64844	0.87609	0.9561	0.54479	0.79581	0.59779	0.28546	MAD1L1	8379	rs139891361	47	0.0014
	BM_lymphocyte_BCPALL	cg22036160	0.03309	0.10144	0.2532	0.69586	0.95354	0.59442	0.84678	0.39096	0.31355	PON2	5445	rs13306700	15	0.005208
	BM_lymphocyte_BCPALL	cg22109827	0.01877	0.11757	0.57044	0.64112	0.95482	0.52356	0.83744	0.46448	0.2896			rs255098	1	0.434961
	BM_lymphocyte_BCPALL	cg22114489	0.05535	0.17564	0.52869	0.77076	0.95284	0.59512	0.81108	0.4951	0.28515			rs182283282	17	0.0009
	BM_lymphocyte_BCPALL	cg22185451	0.00987	0.06325	0.46348	0.76855	0.96937	0.7053	0.90119	0.43661	0.33531	C7orf13;RNF32	129790;140545	rs139272037	6	0.0027
	BM_lymphocyte_BCPALL	cg22599769	0.00493	0.05398	0.20028	0.55641	0.94635	0.50243	0.84566	0.32334	0.29901	PON2	5445
	BM_lymphocyte_BCPALL	cg22745781	0.05393	0.15964	0.48673	0.68378	0.95924	0.52414	0.80131	0.45597	0.2744	ISPD	729920	rs142364673	46	0.0032
	BM_lymphocyte_BCPALL	cg23081580	0.02293	0.22824	0.56781	0.77322	0.95336	0.54497	0.84785	0.50891	0.28952	STEAP2	261729	rs194503	47	0.407467
	BM_lymphocyte_BCPALL	cg23264625	0.03239	0.08246	0.3982	0.66724	0.93297	0.58478	0.83019	0.40018	0.29651	C7orf13;RNF32	129790;140545	rs143192013	22	0.0055
	BM_lymphocyte_BCPALL	cg23474211	0.01707	0.3006	0.6647	0.81747	0.98468	0.51686	0.86732	0.5641	0.29911	ZNF804B	219578
	BM_lymphocyte_BCPALL	cg23942526	0.05709	0.31435	0.69138	0.90435	0.95797	0.59	0.79629	0.61161	0.29625	JAZF1	221895	rs146316453;rs139950340;rs143487829;rs113045893	0;10;40;46	0.001800;0.001400;0.001800;0.002745
	BM_lymphocyte_BCPALL	cg24426072	0.03624	0.13074	0.42872	0.66627	0.92917	0.53552	0.78826	0.41917	0.27497	TRIL	9865
	BM_lymphocyte_BCPALL	cg24490630	0.01506	0.088495	0.26159	0.59978	0.96098	0.51129	0.87591	0.356	0.29538
	BM_lymphocyte_BCPALL	cg24494316	0.02797	0.22724	0.51225	0.76565	0.96095	0.53841	0.85536	0.50186	0.29215			rs192067872	45	0.006
	BM_lymphocyte_BCPALL	cg24565369	0.00959	0.2268	0.52428	0.73573	0.96743	0.50893	0.86955	0.49406	0.28731	KCND2	3751
	BM_lymphocyte_BCPALL	cg24881205	0.02114	0.24846	0.53848	0.80577	0.97233	0.55731	0.85566	0.52693	0.29391	SP8	221833
	BM_lymphocyte_BCPALL	cg25274503	0.02525	0.06518	0.1738	0.64403	0.96796	0.57885	0.86377	0.34738	0.31593	CAV2	858	rs13235183	21	0.122029
	BM_lymphocyte_BCPALL	cg25287257	0.03784	0.207	0.52696	0.73688	0.95142	0.52988	0.84107	0.49508	0.28422	MNX1	3110	rs200578176	6	0.0005
	BM_lymphocyte_BCPALL	cg25333258	0.01289	0.12422	0.52466	0.72009	0.96347	0.59588	0.85838	0.46266	0.30262	CAMK2B	816
	BM_lymphocyte_BCPALL	cg25876509	0.03182	0.16771	0.61406	0.78268	0.97192	0.61497	0.87872	0.51541	0.314	ASNS	440	rs139434751	4	0.0032
	BM_lymphocyte_BCPALL	cg26204448	0.06626	0.16412	0.33124	0.77781	0.98737	0.61368	0.83167	0.44429	0.30696	MAD1L1	8379	rs141400847;rs138880732;rs182721612;rs10268609	1;32;37;51	0.010100;0.000900;0.000500;0.149018
	BM_lymphocyte_BCPALL	cg26385074	0.00912	0.16898	0.52683	0.73489	0.92355	0.56592	0.8262	0.46973	0.29053	C7orf52	375607	rs202212832	25	0.0005
	BM_lymphocyte_BCPALL	cg26466856	0.05589	0.12578	0.46282	0.63347	0.82272	0.50768	0.67491	0.40898	0.2493	ISPD	729920	rs183805696	33	0
	BM_lymphocyte_BCPALL	cg26521404	0.0162	0.15657	0.41184	0.66082	0.92963	0.50426	0.82872	0.4223	0.27336	HOXA9	3205	rs144156398	24	0.000435
	BM_lymphocyte_BCPALL	cg26745402	0.03967	0.099275	0.38083	0.62248	0.93575	0.5232	0.76396	0.38769	0.26825	DYNC1I1	1780
	BM_lymphocyte_BCPALL	cg26802289	0.01156	0.09904	0.42249	0.6894	0.9604	0.59036	0.85962	0.41921	0.30625
	BM_lymphocyte_BCPALL	cg26818735	0.01886	0.099955	0.38953	0.63212	0.94896	0.53216	0.82661	0.39062	0.28572	TWIST1	7291	rs201082441;rs202235694;rs200223521;rs201190498	0;1;16;18	0.041500;0.049500;0.005500;0.012500
	BM_lymphocyte_BCPALL	cg27085741	0.01544	0.074005	0.43239	0.62676	0.96443	0.55276	0.86898	0.39924	0.30171	CLCN1	1180	rs200385034	43	0.0114
	BM_lymphocyte_BCPALL	cg27177779	0.07647	0.34937	0.87811	0.93096	0.97782	0.58159	0.81552	0.66913	0.31105	AMZ1	155185
	BM_lymphocyte_BCPALL	cg27618240	0.03074	0.08962	0.27822	0.59152	0.9326	0.5019	0.78884	0.35709	0.27716	SP8	221833	rs145737768	13	0.0005
	BM_lymphocyte_BCPALL	cg00421139	0.02239	0.081	0.30997	0.61309	0.94702	0.5321	0.81503	0.3682	0.28767	GDF6	392255	rs200796417	16	0.0005
	BM_lymphocyte_BCPALL	cg00444261	0.01088	0.07546	0.34402	0.62969	0.95224	0.55423	0.83901	0.37632	0.2964	PNMA2	10687
	BM_lymphocyte_BCPALL	cg00829961	0.01948	0.14763	0.31023	0.65836	0.96134	0.51073	0.84701	0.39596	0.28202			rs150379024;rs140370346	14;28	0.004600;0.000500
	BM_lymphocyte_BCPALL	cg01005441	0.04485	0.36166	0.78457	0.94495	0.98688	0.58328	0.86557	0.65551	0.31587	ARHGEF10	9639	rs188982269;rs111961141	31;38	0.003200;0.007780
	BM_lymphocyte_BCPALL	cg01529149	0.02795	0.26148	0.66343	0.83109	0.96227	0.56961	0.87084	0.56125	0.30739	FAM83H	286077
	BM_lymphocyte_BCPALL	cg01566592	0.01835	0.10903	0.3595	0.74454	0.98223	0.63551	0.87319	0.41902	0.31814	RIMS2	9699	rs6468876	43	0.019243
	BM_lymphocyte_BCPALL	cg02169338	0.00484	0.087465	0.37532	0.61742	0.93736	0.52996	0.84118	0.38526	0.28758			rs1800921	36	0.478558
	BM_lymphocyte_BCPALL	cg02289992	0.01752	0.17791	0.47741	0.76918	0.96147	0.59127	0.88509	0.4802	0.30541	FAM164A	51101
	BM_lymphocyte_BCPALL	cg02356551	0.01072	0.27896	0.60062	0.82678	0.9765	0.54782	0.87587	0.54592	0.29987			rs62500968	7	0.274474
	BM_lymphocyte_BCPALL	cg02368706	0.03411	0.21642	0.44187	0.7301	0.97679	0.51368	0.82053	0.4713	0.28118	ARHGEF10	9639	rs76498815;rs11136445;rs181567770;rs12681108;rs11136447	1;5;6;20;39	0.500000;0.261208;0.061800;0.356359;0.261883
	BM_lymphocyte_BCPALL	cg02730139	0.06636	0.27536	0.5281	0.84159	0.9789	0.56623	0.8314	0.54447	0.29242
	BM_lymphocyte_BCPALL	cg03007522	0.01018	0.22877	0.48432	0.73724	0.9647	0.50847	0.81985	0.48603	0.27681	GATA4	2626
	BM_lymphocyte_BCPALL	cg03032098	0.00763	0.14897	0.51068	0.69078	0.89869	0.54182	0.8057	0.45623	0.27908	TUSC3	7991	rs113041846;rs78789580	48;49	0.010522;0.011295
	BM_lymphocyte_BCPALL	cg03065447	0.05096	0.24156	0.58241	0.81542	0.98097	0.57386	0.82642	0.5383	0.29643
	BM_lymphocyte_BCPALL	cg03070196	0.0144	0.053685	0.27599	0.61136	0.92144	0.55768	0.80803	0.34039	0.29601
	BM_lymphocyte_BCPALL	cg03224572	0.04207	0.14211	0.42	0.70409	0.95778	0.56198	0.82885	0.43776	0.28962	GDF6	392255
	BM_lymphocyte_BCPALL	cg03350163	0.04128	0.37284	0.64696	0.9332	0.98714	0.56036	0.80661	0.63221	0.28817			rs747769;rs902836	35;36	0.441289;0.024080
	BM_lymphocyte_BCPALL	cg03411765	0.03176	0.084555	0.23249	0.6573	0.96684	0.57275	0.85004	0.37235	0.30942	TSNARE1	203062
	BM_lymphocyte_BCPALL	cg04014062	0.01899	0.049615	0.34092	0.58857	0.86473	0.53896	0.75081	0.34277	0.28017	PKIA	5569
	BM_lymphocyte_BCPALL	cg04264299	0.0182	0.08095	0.31098	0.71026	0.95477	0.62931	0.87264	0.39676	0.31655	SCARA3	51435	rs530324	25	0.360118
	BM_lymphocyte_BCPALL	cg04671803	0.05244	0.28573	0.6616	0.84708	0.92554	0.56135	0.76342	0.58698	0.28528			rs186390302;rs13261123;rs138760684	20;21;51	0.000500;0.397090;0.000500
	BM_lymphocyte_BCPALL	cg04969067	0.02257	0.17882	0.46995	0.71496	0.94734	0.53614	0.8349	0.46218	0.28405	LYNX1	66004
	BM_lymphocyte_BCPALL	cg05478291	0.02782	0.23436	0.52376	0.74508	0.92834	0.51071	0.83049	0.49489	0.27876	GOLSYN	55638	rs28726128	8	0.077324
	BM_lymphocyte_BCPALL	cg05568274	0.01277	0.061095	0.29514	0.59498	0.91676	0.53389	0.80399	0.34725	0.28286	DLC1	10395	rs6988460;rs7014240;rs13253885;rs11988633	29;30;38;45	0.056800;0.056300;0.359361;0.027447
	BM_lymphocyte_BCPALL	cg05748937	0.09163	0.23323	0.53545	0.74122	0.97113	0.50799	0.76734	0.51728	0.26491	DLC1	10395	rs7018153;rs13261173	3;7	0.070500;0.362306
	BM_lymphocyte_BCPALL	cg06368590	0.00607	0.098715	0.34553	0.72662	0.96955	0.62791	0.88462	0.41253	0.31991	TRPS1	7227	rs190350405	50	0.0009
	BM_lymphocyte_BCPALL	cg06458358	0.0262	0.08189	0.43457	0.72978	0.92508	0.64789	0.81955	0.4223	0.31294	ARHGEF10	9639
	BM_lymphocyte_BCPALL	cg06785302	0.0084	0.035755	0.44709	0.7218	0.97024	0.68605	0.8944	0.41883	0.33847	EXT1	2131	rs112317221	8	0.034783
	BM_lymphocyte_BCPALL	cg06926782	0.01785	0.31213	0.64491	0.86118	0.9722	0.54904	0.8963	0.57748	0.30917	NRG1	3084
	BM_lymphocyte_BCPALL	cg07276550	0.06468	0.3015	0.62206	0.94818	0.98896	0.64668	0.84315	0.60972	0.31698	TRAPPC9	83696	rs141902738;rs200814894;rs1016230;rs61392495	8;10;27;43	0.002300;0.007300;0.004324;0.002287
	BM_lymphocyte_BCPALL	cg07333924	0.02289	0.11588	0.48145	0.76188	0.96435	0.64601	0.8712	0.46	0.31571	MATN2	4147
	BM_lymphocyte_BCPALL	cg07338058	0.01128	0.14654	0.4303	0.69574	0.9484	0.54921	0.84844	0.43255	0.28987	GOLSYN	55638	rs28726128	10	0.077324
	BM_lymphocyte_BCPALL	cg07357300	0.02659	0.09459	0.36394	0.59854	0.93376	0.50395	0.77724	0.37454	0.26613			rs150144680;rs140808239	25;50	0.005500;0.009600
	BM_lymphocyte_BCPALL	cg07473471	0.03736	0.18067	0.56349	0.84395	0.98528	0.66328	0.86969	0.52615	0.31728	ESRP1	54845
	BM_lymphocyte_BCPALL	cg09141662	0.03614	0.15745	0.42476	0.68262	0.91637	0.52518	0.7679	0.43595	0.27072	TDH	157739	rs148811900	10	0.0018
	BM_lymphocyte_BCPALL	cg09232555	0.02556	0.24802	0.58441	0.82244	0.97342	0.57442	0.87484	0.54373	0.30118			rs188998426;rs17153776	15;49	0.000500;0.081814
	BM_lymphocyte_BCPALL	cg09559047	0.01228	0.2075	0.48884	0.73063	0.96015	0.52313	0.84663	0.47503	0.28553	XKR6	286046	rs6983301	29	0.379672
	BM_lymphocyte_BCPALL	cg09578937	0.05165	0.1776	0.40385	0.711	0.96577	0.5334	0.82312	0.45493	0.28616	ARHGEF10	9639	rs6989286	39	0.036398
	BM_lymphocyte_BCPALL	cg09698548	0.0156	0.2007	0.49122	0.70203	0.94405	0.50133	0.85974	0.47011	0.2818	CA8	767	rs186426362	32	0.0023
	BM_lymphocyte_BCPALL	cg10113526	0.04301	0.34368	0.8612	0.94676	0.9833	0.60308	0.86582	0.65954	0.33092	DENND3	22898	rs147005824	42	0.0027
	BM_lymphocyte_BCPALL	cg10131657	0.03337	0.19555	0.46297	0.70165	0.95682	0.5061	0.82335	0.45742	0.27666	PKHD1L1	93035
	BM_lymphocyte_BCPALL	cg10454879	0.02896	0.27609	0.5529	0.87144	0.98044	0.59536	0.86365	0.55581	0.29778			rs148191240;rs1669722	44;46	0.012800;0.260018
	BM_lymphocyte_BCPALL	cg10964367	0.03417	0.10875	0.51433	0.73442	0.94252	0.62566	0.82281	0.46347	0.2981	ARHGEF10	9639
	BM_lymphocyte_BCPALL	cg11006453	0.04621	0.13652	0.48521	0.86844	0.95779	0.73192	0.84815	0.49257	0.34689	EIF2C2	27161
	BM_lymphocyte_BCPALL	cg11046502	0.04179	0.16501	0.52825	0.68899	0.90362	0.52398	0.76125	0.45884	0.26582	SCARA3	51435	rs35433872	46	0.015625
	BM_lymphocyte_BCPALL	cg11231949	0.00979	0.03563	0.05279	0.60021	0.95314	0.56458	0.81433	0.2725	0.31599	NKAIN3	286183	rs2272013	6	0.232388
	BM_lymphocyte_BCPALL	cg11701471	0.02258	0.068845	0.20602	0.58136	0.94313	0.51251	0.77457	0.31806	0.27422	OPRK1	4986	rs147235327;rs143922432	1;6	0.005000;0.003700
	BM_lymphocyte_BCPALL	cg11737172	0.02476	0.29038	0.57662	0.83958	0.95836	0.5492	0.85574	0.55389	0.29288	KBTBD11	9920	rs145458294	35	0.0009
	BM_lymphocyte_BCPALL	cg11774624	0.06022	0.30836	0.57893	0.83825	0.97566	0.52989	0.80822	0.56878	0.2788	AGPAT6	137964
	BM_lymphocyte_BCPALL	cg11828070	0.00241	0.1315	0.40454	0.72684	0.95576	0.59535	0.88418	0.438	0.31428	GOLSYN	55638
	BM_lymphocyte_BCPALL	cg12109823	0.03714	0.27662	0.58203	0.83653	0.98125	0.55991	0.8452	0.55772	0.29284			rs140361637	24	0.0092
	BM_lymphocyte_BCPALL	cg12112870	0.10268	0.21207	0.47897	0.73147	0.95093	0.5194	0.75584	0.48367	0.26592	E2F5	1875	rs147749996	1	0.0005
	BM_lymphocyte_BCPALL	cg12164472	0.01837	0.08248	0.31879	0.60322	0.95473	0.52074	0.85111	0.37101	0.29052	RGS20	8601	rs182476104;rs140872241	29;46	0.005000;0.003700
	BM_lymphocyte_BCPALL	cg13211683	0.01505	0.10734	0.32855	0.63857	0.96795	0.53123	0.85483	0.38474	0.29328	GDF6	392255
	BM_lymphocyte_BCPALL	cg13534450	0.02034	0.062285	0.27215	0.63159	0.95464	0.5693	0.84654	0.35926	0.30678	CRISPLD1	83690	rs72669287	21	0.038902
	BM_lymphocyte_BCPALL	cg13682477	0.01906	0.095465	0.40814	0.65718	0.96436	0.56172	0.86054	0.40557	0.30001	TTPA	7274	rs143565227;rs183782874	39;46	0.010100;0.008200
	BM_lymphocyte_BCPALL	cg14154651	0.01033	0.12742	0.57273	0.81281	0.97126	0.6854	0.89405	0.49211	0.33444	ESRP1	54845
	BM_lymphocyte_BCPALL	cg14623024	0.08036	0.3139	0.67552	0.87016	0.95899	0.55625	0.74764	0.60276	0.27765			rs112095375	27	0.020137
	BM_lymphocyte_BCPALL	cg14655649	0.00181	0.036605	0.13775	0.5735	0.95786	0.53689	0.85314	0.29449	0.30781
	BM_lymphocyte_BCPALL	cg14904305	0.01514	0.11822	0.56497	0.80614	0.97145	0.68792	0.89266	0.4997	0.32871	DLC1	10395	rs6988460;rs7014240;rs13253885	41;42;50	0.056800;0.056300;0.359361
	BM_lymphocyte_BCPALL	cg15251140	0.06838	0.22819	0.68193	0.77668	0.9189	0.5485	0.70857	0.51361	0.28215			rs403245;rs455039;rs118115116;rs193223357	1;25;34;51	0.350641;0.332564;0.015191;0.000500
	BM_lymphocyte_BCPALL	cg15836635	0.00906	0.091675	0.39581	0.6923	0.95884	0.60062	0.87383	0.40888	0.31078	MOS	4342	rs141663927	23	0.000221
	BM_lymphocyte_BCPALL	cg15939347	0.06718	0.22852	0.641	0.84082	0.96304	0.61229	0.82726	0.5603	0.30126	TSNARE1	203062	rs189726581	37	0.0627
	BM_lymphocyte_BCPALL	cg15971888	0.01109	0.082735	0.28099	0.68121	0.96034	0.59848	0.86621	0.3864	0.31498	CRH	1392
	BM_lymphocyte_BCPALL	cg16491617	0.01611	0.06772	0.16055	0.60183	0.95986	0.53411	0.86069	0.32563	0.3043	OPRK1	4986
	BM_lymphocyte_BCPALL	cg16677531	0.01151	0.24661	0.56295	0.78428	0.96195	0.53768	0.8798	0.52246	0.29701	GOLSYN	55638
	BM_lymphocyte_BCPALL	cg16749235	0.0227	0.29007	0.58528	0.80002	0.96826	0.50994	0.81815	0.55231	0.27187	EBF2	64641
	BM_lymphocyte_BCPALL	cg16822474	0.03193	0.06322	0.30195	0.56638	0.91999	0.50316	0.76037	0.33888	0.27374
	BM_lymphocyte_BCPALL	cg16866373	0.02575	0.07196	0.37328	0.62288	0.93588	0.55092	0.79947	0.37081	0.28941	NOV	4856
	BM_lymphocyte_BCPALL	cg17117981	0.06214	0.2152	0.48399	0.7252	0.96555	0.51001	0.8158	0.48126	0.27658	TOP1MT	116447	rs35643226	30	0.456244
	BM_lymphocyte_BCPALL	cg17465133	0.02198	0.055955	0.29642	0.65436	0.91415	0.59841	0.8241	0.36729	0.30681	C8orf79	286032	rs181845526	31	0.0472
	BM_lymphocyte_BCPALL	cg17470251	0.03453	0.33222	0.50321	0.8748	0.9808	0.54258	0.87468	0.53425	0.2982	CSGALNACT1	55790	rs28589809	3	0.015204
	BM_lymphocyte_BCPALL	cg17896243	0.05615	0.13599	0.39035	0.69064	0.91227	0.55465	0.80036	0.41977	0.28708			rs56225671;rs141232435;rs17055072	1;40;48	0.082305;0.000900;0.010714
	BM_lymphocyte_BCPALL	cg18339359	0.16906	0.40126	0.88378	0.91864	0.98727	0.51738	0.64334	0.70272	0.26321	SLC25A37	51312	rs10992	1	0.480347
	BM_lymphocyte_BCPALL	cg18454916	0.00544	0.04418	0.27027	0.61294	0.93706	0.56876	0.85226	0.34391	0.30506	C8orf84	157869
	BM_lymphocyte_BCPALL	cg18991611	0.00825	0.21884	0.5719	0.77319	0.95756	0.55436	0.89416	0.50289	0.30523
	BM_lymphocyte_BCPALL	cg19019537	0.0269	0.35055	0.69447	0.86996	0.97097	0.51941	0.88984	0.6004	0.30551	C8orf42	157695
	BM_lymphocyte_BCPALL	cg19101326	0.00832	0.09815	0.40987	0.6243	0.94364	0.52615	0.81004	0.38791	0.28002	ZFPM2	23414
	BM_lymphocyte_BCPALL	cg19929029	0.01953	0.04666	0.06894	0.57549	0.91426	0.52883	0.80479	0.29394	0.29864	PXMP3	5828
	BM_lymphocyte_BCPALL	cg20129213	0.04489	0.13571	0.51317	0.7066	0.94575	0.57089	0.8322	0.45426	0.29006	RIMS2	9699
	BM_lymphocyte_BCPALL	cg20158867	0.02456	0.089145	0.46174	0.7282	0.95275	0.63905	0.86373	0.43678	0.31344	DLC1	10395
	BM_lymphocyte_BCPALL	cg20312087	0.02079	0.05709	0.1896	0.58569	0.94937	0.5286	0.835	0.32125	0.30099	MGC70857
	BM_lymphocyte_BCPALL	cg20517154	0.00982	0.05292	0.21245	0.57321	0.94946	0.52029	0.82502	0.32115	0.2861	MTUS1	57509
	BM_lymphocyte_BCPALL	cg20540566	0.00921	0.056005	0.23141	0.56353	0.96451	0.50752	0.84678	0.32059	0.28802	TTPA	7274	rs191599269	1	0.016
	BM_lymphocyte_BCPALL	cg20864608	0.02321	0.1567	0.45712	0.66074	0.90642	0.50405	0.7962	0.43572	0.2677			rs13255186	46	0.082971
	BM_lymphocyte_BCPALL	cg20912169	0.01487	0.05806	0.28134	0.63616	0.97326	0.5781	0.87704	0.3631	0.31492	ADHFE1	137872	rs4737796	32	0.149131
	BM_lymphocyte_BCPALL	cg21240762	0.01322	0.06666	0.31615	0.59915	0.93831	0.53249	0.8361	0.35982	0.29503	CRH	1392
	BM_lymphocyte_BCPALL	cg21398280	0.03908	0.1853	0.5052	0.94808	0.98588	0.76278	0.9034	0.53219	0.34653			rs146460985	36	0.005
	BM_lymphocyte_BCPALL	cg21535000	0.02525	0.13392	0.34505	0.6361	0.97538	0.50219	0.84566	0.40175	0.28534	LOC157627	157627
	BM_lymphocyte_BCPALL	cg22024281	0.00469	0.021195	0.29327	0.60695	0.96371	0.58576	0.882	0.34562	0.32313	EXT1	2131
	BM_lymphocyte_BCPALL	cg22431992	0.02981	0.13146	0.30986	0.64221	0.93512	0.51074	0.79986	0.38378	0.27785	RBPMS	11030
	BM_lymphocyte_BCPALL	cg22880677	0.02805	0.09816	0.5425	0.79577	0.9651	0.69761	0.87067	0.48106	0.3252	ARHGEF10	9639	rs184023382	2	0.022
	BM_lymphocyte_BCPALL	cg23242697	0.02561	0.24791	0.49751	0.75828	0.95487	0.51037	0.8205	0.49695	0.27692
	BM_lymphocyte_BCPALL	cg23638455	0.02204	0.20588	0.41654	0.77072	0.95676	0.56484	0.83337	0.46833	0.29127	SLC45A4	57210	rs12544863;rs10107599;rs11779154;rs185769251	2;5;29;30	0.286105;0.480620;0.049955;0.000900
	BM_lymphocyte_BCPALL	cg23731089	0.06634	0.30454	0.73718	0.89676	0.96216	0.59223	0.80723	0.61088	0.30719	EIF2C2	27161
	BM_lymphocyte_BCPALL	cg23750142	0.01126	0.21149	0.55888	0.79346	0.95921	0.58197	0.8802	0.50901	0.30735	CA8	767	rs111799938;rs10086449;rs10086352	5;35;50	0.015096;0.393707;0.397903
	BM_lymphocyte_BCPALL	cg23881926	0.00736	0.041835	0.32345	0.66682	0.95876	0.62498	0.89738	0.37211	0.31844	FAM110B	90362
	BM_lymphocyte_BCPALL	cg24150172	0.03242	0.19227	0.48271	0.71731	0.95758	0.52504	0.84933	0.46999	0.28607	SOX17	64321
	BM_lymphocyte_BCPALL	cg24410546	0.01907	0.10869	0.42748	0.66689	0.95106	0.5582	0.84594	0.41664	0.29059	PNMA2	10687
	BM_lymphocyte_BCPALL	cg24891539	0.05164	0.23684	0.52455	0.742	0.94142	0.50517	0.80513	0.50084	0.27229	SOX17	64321
	BM_lymphocyte_BCPALL	cg25325005	0.05663	0.29993	0.72633	0.87245	0.9872	0.57252	0.82636	0.60372	0.29984	PLEC1	5339	rs7844225;rs7823393;rs201353064;rs181850748	1;29;36;41	0.117109;0.001761;0.000500;0.001525
	BM_lymphocyte_BCPALL	cg25614094	0.06194	0.14255	0.24749	0.66472	0.9657	0.52218	0.80298	0.39835	0.2898	OPRK1	4986
	BM_lymphocyte_BCPALL	cg26440289	0.02375	0.14576	0.47124	0.71104	0.953	0.56529	0.84544	0.44942	0.2934	SNX31	169166	rs11785670	40	0.42753
	BM_lymphocyte_BCPALL	cg26464821	0.0036	0.091445	0.5303	0.78304	0.96847	0.6916	0.90566	0.46591	0.33327	DLC1	10395	rs17553593	12	0.284542
	BM_lymphocyte_BCPALL	cg26579311	0.00622	0.021905	0.30614	0.62104	0.96403	0.59914	0.87628	0.35301	0.32666	EXT1	2131
	BM_lymphocyte_BCPALL	cg26597982	0.07622	0.20186	0.61874	0.82338	0.96797	0.62151	0.82923	0.54275	0.30092	TSNARE1	203062	rs189726581	23	0.0627
	BM_lymphocyte_BCPALL	cg26680520	0.02189	0.1043	0.30698	0.63106	0.96769	0.52676	0.83754	0.38366	0.29127			rs13252381	40	0.290602
	BM_lymphocyte_BCPALL	cg27033805	0.06356	0.35064	0.70801	0.87419	0.97251	0.52355	0.80883	0.61668	0.28761	BOP1	23246	rs7817480	27	0.5
	BM_lymphocyte_BCPALL	cg27628089	0.01916	0.23123	0.6416	0.82009	0.96079	0.58886	0.87986	0.54792	0.31049	MATN2	4147
	BM_lymphocyte_BCPALL	cg02058918	0.04626	0.11406	0.27828	0.62329	0.93	0.50923	0.79518	0.37234	0.27937	GABBR2	9568
	BM_lymphocyte_BCPALL	cg03804985	0.01628	0.057375	0.24921	0.68878	0.92617	0.63141	0.81903	0.35979	0.31594	SLC2A8	29988
	BM_lymphocyte_BCPALL	cg11510586	0.01953	0.23036	0.48553	0.77093	0.96947	0.54057	0.86115	0.48912	0.29139
	BM_lymphocyte_BCPALL	cg13482308	0.00463	0.04313	0.35141	0.55482	0.94895	0.51169	0.82054	0.34382	0.29032	PAX5	5079
	BM_lymphocyte_BCPALL	cg13661740	0.03792	0.21973	0.52257	0.75625	0.91328	0.53652	0.79969	0.49432	0.27934
	BM_lymphocyte_BCPALL	cg13759674	0.00589	0.096385	0.46508	0.67415	0.96204	0.57777	0.86779	0.42566	0.30157	GRIN1	2902
	BM_lymphocyte_BCPALL	cg13802457	0.0227	0.08262	0.26315	0.60265	0.94171	0.52003	0.83188	0.35361	0.29325	GLIS3	169792
	BM_lymphocyte_BCPALL	cg13811417	0.03196	0.09111	0.50115	0.76228	0.96446	0.67116	0.87893	0.46059	0.33417	TUSC1	286319	rs10812300;rs184202216	42;43	0.399089;0.000900
	BM_lymphocyte_BCPALL	cg13983319	0.01969	0.05831	0.40832	0.6364	0.97084	0.57809	0.8537	0.38646	0.30744	KIF12	113220	rs186274571	38	0.0009
	BM_lymphocyte_BCPALL	cg14040931	0.0169	0.33202	0.75912	0.90486	0.97396	0.57284	0.8404	0.63084	0.30858	GNE	10020	rs147290887	48	0.00022
	BM_lymphocyte_BCPALL	cg14192957	0.02733	0.13472	0.3878	0.65043	0.96642	0.51572	0.84107	0.41208	0.28018
	BM_lymphocyte_BCPALL	cg14205519	0.07842	0.3954	0.87743	0.92958	0.98072	0.53418	0.78472	0.68146	0.29191	C9orf139;FUT7	401563;2529
	BM_lymphocyte_BCPALL	cg14247332	0.01441	0.1559	0.45408	0.73912	0.96636	0.58322	0.88309	0.4551	0.30746	FNBP1	23048	rs12377008	2	0.0064
	BM_lymphocyte_BCPALL	cg14252279	0.01504	0.10448	0.34167	0.62628	0.96141	0.5218	0.80584	0.37863	0.27596	DAB2IP	153090	rs112856054	3	0.005489
	BM_lymphocyte_BCPALL	cg14315334	0.01682	0.15682	0.49353	0.72622	0.97413	0.56939	0.87592	0.4704	0.3023			rs200205192;rs190407748;rs182958878;rs115596469	21;24;25;34	0.019700;0.020100;0.000900;0.019114
	BM_lymphocyte_BCPALL	cg14326196	0.00658	0.09492	0.54144	0.67386	0.9591	0.57894	0.83709	0.4422	0.29191	KIF12	113220
	BM_lymphocyte_BCPALL	cg14364797	0.01498	0.064645	0.13182	0.62624	0.95403	0.5616	0.84681	0.31777	0.31027	FNBP1	23048	rs116529814;rs191412529	2;41	0.046441;0.000900
	BM_lymphocyte_BCPALL	cg14435550	0.02986	0.16392	0.44318	0.68961	0.97093	0.5257	0.84347	0.44101	0.28905			rs751279	42	0.39166
	BM_lymphocyte_BCPALL	cg14508093	0.03179	0.18316	0.53684	0.77105	0.97445	0.58789	0.86	0.49182	0.30135			rs144587957;rs140842790	10;11	0.003700;0.007300
	BM_lymphocyte_BCPALL	cg14538238	0.03158	0.2595	0.55832	0.79068	0.95464	0.53118	0.82251	0.52504	0.28019	GLDC	2731	rs114186503;rs139242739	1;38	0.013901;0.001400
	BM_lymphocyte_BCPALL	cg14545970	0.03432	0.17704	0.52266	0.71146	0.93818	0.53442	0.83706	0.47674	0.28634	CDC14B	8555
	BM_lymphocyte_BCPALL	cg21189438	0.02175	0.30467	0.65824	0.83409	0.97993	0.52942	0.8867	0.57275	0.29981	C9orf122
	BM_lymphocyte_BCPALL	cg21211688	0.04139	0.18048	0.8442	0.88988	0.96584	0.7094	0.84139	0.59724	0.34704	ADAMTSL2	9719	rs1858839;rs112294634;rs189143682	1;29;48	0.429805;0.002287;0.000500
	BM_lymphocyte_BCPALL	cg25287474	0.02046	0.083045	0.36767	0.67532	0.95745	0.59228	0.86812	0.39901	0.31443	ZDHHC21	340481
	BM_lymphocyte_BCPALL	cg00197495	0.01431	0.11901	0.35137	0.62015	0.93978	0.50114	0.8243	0.38182	0.2773	PPP1R3C	5507	rs186977811;rs191416396	26;45	0.000500;0.000500
	BM_lymphocyte_BCPALL	cg00366818	0.02026	0.10018	0.50528	0.74125	0.96813	0.64107	0.87524	0.45795	0.31453	ARMC4	55130
	BM_lymphocyte_BCPALL	cg00745555	0.01148	0.097635	0.31824	0.60497	0.95257	0.50734	0.81714	0.36419	0.27836	VENTX	27287
	BM_lymphocyte_BCPALL	cg00773413	0.00759	0.22016	0.63987	0.85606	0.97799	0.6359	0.90629	0.54655	0.32755	C10orf41	283065
	BM_lymphocyte_BCPALL	cg01431972	0.01089	0.29381	0.67469	0.88526	0.98407	0.59145	0.89438	0.58621	0.31497	C10orf41	283065	rs182292736	19	0.0009
	BM_lymphocyte_BCPALL	cg01446627	0.02224	0.29489	0.62667	0.86456	0.97066	0.56966	0.82028	0.58316	0.28863	ADARB2	105	rs145665905;rs183973897;rs74122655;rs35861935	1;3;19;20	0.003700;0.000500;0.013266;0.073905
	BM_lymphocyte_BCPALL	cg02079377	0.03275	0.10349	0.31365	0.62227	0.93452	0.51878	0.81905	0.37246	0.27785	SLC16A12	387700
	BM_lymphocyte_BCPALL	cg02257750	0.01815	0.09259	0.29088	0.59865	0.91953	0.50606	0.81867	0.36083	0.28532	HSPA12A	259217
	BM_lymphocyte_BCPALL	cg02509232	0.03865	0.32758	0.59319	0.90906	0.9738	0.58148	0.85623	0.5857	0.30093	KNDC1	85442	rs28609377;rs112480893;rs114199493;rs7078835	1;23;25;36	0.013467;0.500000;0.009557;0.021154
	BM_lymphocyte_BCPALL	cg02584459	0.04025	0.19066	0.48287	0.71202	0.95918	0.52136	0.80684	0.46778	0.27624	SLC16A12	387700
	BM_lymphocyte_BCPALL	cg02661802	0.01975	0.15275	0.46139	0.6665	0.87807	0.51375	0.7748	0.42514	0.26642	HTRA1	5654
	BM_lymphocyte_BCPALL	cg03339065	0.03055	0.096985	0.29811	0.66486	0.95863	0.56788	0.85129	0.38786	0.3038	EMX2;EMX2OS	2018;196047
	BM_lymphocyte_BCPALL	cg03349922	0.0523	0.105	0.35568	0.64268	0.93271	0.53768	0.77436	0.39347	0.27734	H2AFY2	55506
	BM_lymphocyte_BCPALL	cg03352181	0.03566	0.09135	0.32706	0.60846	0.93163	0.5171	0.79387	0.36918	0.27787	HSPA12A	259217	rs143068118	46	0.0027
	BM_lymphocyte_BCPALL	cg04188920	0.05322	0.19469	0.66572	0.87385	0.94917	0.67916	0.84091	0.57062	0.3215	PFKP	5214	rs148344380	6	0.0014
	BM_lymphocyte_BCPALL	cg04270401	0.09337	0.37336	0.57581	0.90449	0.98436	0.53114	0.7852	0.60296	0.26775
	BM_lymphocyte_BCPALL	cg04707519	0.02196	0.24263	0.5665	0.76959	0.96502	0.52696	0.82264	0.51586	0.28158			rs111590906	43	0.5
	BM_lymphocyte_BCPALL	cg04833713	0.0637	0.23957	0.57986	0.81668	0.94387	0.5771	0.79893	0.53421	0.28293	NUDT13	25961
	BM_lymphocyte_BCPALL	cg04884011	0.02403	0.090595	0.2583	0.60381	0.95359	0.51322	0.84588	0.3591	0.29086	PRKG1	5592
	BM_lymphocyte_BCPALL	cg05302420	0.01274	0.14503	0.47102	0.6793	0.95632	0.53428	0.86126	0.43967	0.28791	ENTPD7	57089
	BM_lymphocyte_BCPALL	cg05583020	0.02045	0.16158	0.4159	0.67171	0.95625	0.51013	0.82084	0.43475	0.27986
	BM_lymphocyte_BCPALL	cg05858607	0.01017	0.1639	0.53872	0.81686	0.9724	0.65296	0.90793	0.50145	0.328	DOCK1	1793	rs189475697;rs12781269	32;44	0.004600;0.384291
	BM_lymphocyte_BCPALL	cg06048524	0.00801	0.07388	0.4559	0.74883	0.97218	0.67495	0.89901	0.433	0.33364	CXCL12	6387
	BM_lymphocyte_BCPALL	cg06088084	0.0192	0.11814	0.36847	0.72451	0.95775	0.60637	0.84676	0.42073	0.30645	BMS1P1;BMS1P5	728053;399761
	BM_lymphocyte_BCPALL	cg06128198	0.02688	0.25761	0.65049	0.8309	0.95802	0.57328	0.86849	0.55897	0.31043	DOCK1	1793
	BM_lymphocyte_BCPALL	cg06328855	0.0171	0.08102	0.32197	0.69892	0.96836	0.6179	0.86342	0.39616	0.31584	RBM20	282996
	BM_lymphocyte_BCPALL	cg06657142	0.06393	0.25458	0.55571	0.7614	0.94719	0.50682	0.7989	0.51351	0.27722	FGFR2	2263
	BM_lymphocyte_BCPALL	cg06664085	0.0146	0.12081	0.46626	0.62498	0.92335	0.50417	0.75707	0.40632	0.26471	ARMC4	55130
	BM_lymphocyte_BCPALL	cg06733794	0.03014	0.14325	0.43022	0.66312	0.92521	0.51987	0.79487	0.42492	0.27429	TACC2	10579	rs117277819	19	0.043837
	BM_lymphocyte_BCPALL	cg06966660	0.00705	0.068425	0.42812	0.67116	0.96618	0.60274	0.86587	0.40306	0.29972	TACC2	10579
	BM_lymphocyte_BCPALL	cg07053114	0.03931	0.15278	0.42918	0.83776	0.96841	0.68498	0.84858	0.47534	0.32002	PTPRE	5791
	BM_lymphocyte_BCPALL	cg07222309	0.08929	0.28683	0.60521	0.80132	0.94521	0.51448	0.7792	0.55523	0.26842
	BM_lymphocyte_BCPALL	cg07303968	0.01019	0.086755	0.44905	0.60098	0.89778	0.51423	0.77571	0.39212	0.26564	HSPA12A	259217
	BM_lymphocyte_BCPALL	cg07629625	0.05143	0.09973	0.52529	0.61245	0.91442	0.51272	0.7374	0.44585	0.25176	JAKMIP3	282973	rs10870266;rs138542690	1;34	0.413746;0.002300
	BM_lymphocyte_BCPALL	cg07684215	0.04447	0.30449	0.847	0.88853	0.96388	0.58404	0.75016	0.65687	0.29493	TCERG1L	256536	rs7896035;rs11017795	1;27	0.472222;0.013300
	BM_lymphocyte_BCPALL	cg07754999	0.09157	0.24184	0.50978	0.74545	0.96878	0.5036	0.78307	0.50898	0.26657	PITX3	5309
	BM_lymphocyte_BCPALL	cg08277196	0.00585	0.038945	0.39532	0.58926	0.88176	0.55032	0.78178	0.35702	0.27911	BMPR1A	657
	BM_lymphocyte_BCPALL	cg08729031	0.02459	0.21592	0.52998	0.75006	0.94621	0.53413	0.82719	0.48959	0.28194
	BM_lymphocyte_BCPALL	cg08951903	0.03005	0.2466	0.54714	0.7837	0.97788	0.5371	0.84683	0.52176	0.28693	ZNF239	8187	rs41301587	44	0.0087
	BM_lymphocyte_BCPALL	cg09053680	0.02306	0.10609	0.54209	0.70818	0.95253	0.60208	0.81379	0.45622	0.29254	UTF1	8433
	BM_lymphocyte_BCPALL	cg09838169	0.04317	0.20546	0.65669	0.92845	0.98793	0.72299	0.86917	0.5882	0.34502	INPP5A	3632	rs183240104;rs142343848;rs191469789;rs137862033	2;12;23;35	0.001800;0.002300;0.000900;0.000500
	BM_lymphocyte_BCPALL	cg09994553	0.032	0.17019	0.42474	0.68882	0.952	0.51863	0.81878	0.443	0.27771	TAF3	83860	rs201944746	26	0.0279
	BM_lymphocyte_BCPALL	cg10355814	0.04715	0.32206	0.66947	0.85671	0.96792	0.53465	0.78757	0.58724	0.28161	INPP5A	3632
	BM_lymphocyte_BCPALL	cg10445453	0.0119	0.11368	0.46399	0.66533	0.94467	0.55166	0.81412	0.42362	0.28479	ADAMTS14	140766	rs192162119	47	0.0041
	BM_lymphocyte_BCPALL	cg10524152	0.0105	0.14089	0.47536	0.72035	0.94711	0.57946	0.84926	0.45424	0.29702	ADRA2A	150
	BM_lymphocyte_BCPALL	cg10721116	0.05472	0.09606	0.15696	0.60252	0.95294	0.50646	0.81931	0.33982	0.30081	C10orf41;ZNF503	283065;84858
	BM_lymphocyte_BCPALL	cg10830219	0.02966	0.3375	0.68751	0.85724	0.97161	0.51973	0.81022	0.59739	0.28145	ADARB2	105	rs117557664;rs192815026	27;41	0.013889;0.000900
	BM_lymphocyte_BCPALL	cg11445109	0.01308	0.06996	0.37698	0.58512	0.93364	0.51516	0.81326	0.36676	0.28298	CYP2E1	1571
	BM_lymphocyte_BCPALL	cg11900509	0.02774	0.32589	0.87395	0.95111	0.98924	0.62522	0.89607	0.66528	0.33915	ANXA11	311
	BM_lymphocyte_BCPALL	cg12317601	0.07492	0.22894	0.50833	0.74332	0.92493	0.51438	0.77844	0.49619	0.26965	EMX2;EMX2OS	2018;196047	rs114132930	17	0.013901
	BM_lymphocyte_BCPALL	cg12804278	0.01323	0.074495	0.40043	0.65146	0.94349	0.57697	0.84019	0.39236	0.29619	C10orf67	256815	rs11013409	42	0.345961
	BM_lymphocyte_BCPALL	cg13196796	0.01185	0.17901	0.54538	0.76138	0.95106	0.58238	0.86653	0.49008	0.30254	MORN4	118812	rs11189303	17	0.157607
	BM_lymphocyte_BCPALL	cg13253980	0.02244	0.14608	0.44727	0.69028	0.90805	0.54421	0.79394	0.43324	0.27821	RBP4	5950
	BM_lymphocyte_BCPALL	cg13320291	0.0227	0.26505	0.5922	0.79386	0.95974	0.5288	0.8751	0.53645	0.29581	GFRA1	2674
	BM_lymphocyte_BCPALL	cg13325154	0.01751	0.10918	0.39982	0.61976	0.94898	0.51058	0.80428	0.39049	0.27475	PITX3	5309
	BM_lymphocyte_BCPALL	cg13453904	0.01796	0.24698	0.54902	0.791	0.97448	0.54401	0.86618	0.51994	0.2941
	BM_lymphocyte_BCPALL	cg13950829	0.04302	0.14502	0.32445	0.68577	0.9559	0.54075	0.81639	0.42092	0.29237	CUGBP2	10659
	BM_lymphocyte_BCPALL	cg14072016	0.04788	0.1557	0.256	0.72682	0.96876	0.57112	0.80765	0.40628	0.29779	DIP2C	22982
	BM_lymphocyte_BCPALL	cg14614314	0.00947	0.099685	0.48656	0.69681	0.94862	0.59712	0.84918	0.4286	0.30221	CALY	50632
	BM_lymphocyte_BCPALL	cg14649650	0.01869	0.064735	0.29328	0.59314	0.97022	0.5284	0.84848	0.35842	0.29267	FRMD4A	55691
	BM_lymphocyte_BCPALL	cg14708218	0.02408	0.10008	0.58637	0.7148	0.97849	0.61471	0.8971	0.49151	0.31539	LOC399815;FAM24B	399815;196792	rs36212727	32	0.0105
	BM_lymphocyte_BCPALL	cg14965220	0.01531	0.18311	0.47297	0.73438	0.96683	0.55126	0.86785	0.47009	0.29426	MKX	283078	rs113265202	23	0.004575
	BM_lymphocyte_BCPALL	cg15286044	0.11402	0.28858	0.60735	0.83284	0.96215	0.54426	0.78732	0.5722	0.27829	CRTAC1	55118	rs150253337	18	0.016
	BM_lymphocyte_BCPALL	cg15406683	0.01219	0.036745	0.22251	0.54065	0.92054	0.5039	0.78998	0.30357	0.27703	KIAA1217	56243
	BM_lymphocyte_BCPALL	cg15959715	0.06325	0.17887	0.50943	0.77138	0.9604	0.59252	0.80718	0.49221	0.29414	GAD2	2572
	BM_lymphocyte_BCPALL	cg16284674	0.03075	0.33264	0.55186	0.87496	0.99043	0.54231	0.86184	0.57194	0.28988	ZNF511;TUBGCP2	118472;10844	rs137889151;rs141141591	37;40	0.000500;0.000566
	BM_lymphocyte_BCPALL	cg16397794	0.01544	0.085215	0.32201	0.62947	0.91432	0.54425	0.81134	0.36606	0.28434	MKX	283078	rs200576304;rs142290472	10;11	0.000500;0.000784
	BM_lymphocyte_BCPALL	cg16783349	0.05359	0.3701	0.72009	0.91486	0.98316	0.54476	0.85006	0.62873	0.30026			rs143071530	9	0.0023
	BM_lymphocyte_BCPALL	cg16971589	0.00969	0.15992	0.48045	0.76226	0.97841	0.60234	0.88251	0.47229	0.31189	RHOBTB1	9886
	BM_lymphocyte_BCPALL	cg17093401	0.01058	0.11238	0.44701	0.74586	0.97319	0.63347	0.8869	0.44329	0.31561	ZNF239	8187	rs41301587	49	0.0087
	BM_lymphocyte_BCPALL	cg17120366	0.05409	0.21126	0.47053	0.83161	0.9339	0.62036	0.78667	0.50581	0.29584	MPP7	143098
	BM_lymphocyte_BCPALL	cg17256532	0.05813	0.20798	0.48	0.75073	0.97936	0.54274	0.80709	0.48226	0.28152	GFRA1	2674	rs113437370	6	0.5
	BM_lymphocyte_BCPALL	cg17267805	0.01466	0.09515	0.55471	0.79653	0.98118	0.70138	0.91133	0.47507	0.33788	CXCL12	6387
	BM_lymphocyte_BCPALL	cg17276590	0.02399	0.20348	0.49371	0.70709	0.95474	0.50361	0.8311	0.4667	0.27739	EMX2OS;EMX2	196047;2018
	BM_lymphocyte_BCPALL	cg17307442	0.01024	0.13083	0.40567	0.65385	0.93807	0.52302	0.82729	0.41289	0.27894	EMX2;EMX2OS	2018;196047
	BM_lymphocyte_BCPALL	cg17751435	0.01324	0.222	0.59487	0.81384	0.99156	0.59184	0.8893	0.53573	0.30569
	BM_lymphocyte_BCPALL	cg17794169	0.0093	0.13346	0.46685	0.69024	0.94434	0.55678	0.85996	0.43358	0.2968	FGFR2	2263
	BM_lymphocyte_BCPALL	cg17888390	0.02919	0.18202	0.43882	0.7221	0.96999	0.54007	0.84121	0.46234	0.28706
	BM_lymphocyte_BCPALL	cg17994569	0.03937	0.27518	0.56337	0.79197	0.96374	0.51679	0.83817	0.5396	0.2808	CHAT	1103
	BM_lymphocyte_BCPALL	cg18064754	0.03722	0.12965	0.34352	0.78098	0.97168	0.65134	0.88265	0.43753	0.32489	MGMT	4255
	BM_lymphocyte_BCPALL	cg18195080	0.00413	0.052	0.44187	0.61011	0.96454	0.55811	0.88505	0.39982	0.30283	LOC399815;FAM24B	399815;196792	rs36212727	11	0.0105
	BM_lymphocyte_BCPALL	cg18469036	0.02826	0.1335	0.28231	0.6527	0.95913	0.5192	0.86377	0.40341	0.30755	DIP2C	22982
	BM_lymphocyte_BCPALL	cg18624636	0.06481	0.28939	0.58135	0.78974	0.97213	0.50035	0.81759	0.54273	0.2763	SLC16A12	387700	rs184932556;rs189781717	42;43	0.056300;0.066800
	BM_lymphocyte_BCPALL	cg18672939	0.01848	0.10626	0.42576	0.7034	0.96266	0.59714	0.89041	0.43105	0.31143	GFRA1	2674
	BM_lymphocyte_BCPALL	cg18737081	0.05719	0.27815	0.53355	0.81303	0.97594	0.53488	0.83903	0.53485	0.28306	ZMIZ1	57178
	BM_lymphocyte_BCPALL	cg19194098	0.00832	0.12914	0.46178	0.67253	0.92052	0.54339	0.83412	0.43254	0.28634	ARMC4	55130	rs7081199	29	0.050391
	BM_lymphocyte_BCPALL	cg19229344	0.02298	0.1571	0.43937	0.66769	0.92264	0.51059	0.8147	0.43448	0.27241	NKX2-3	159296	rs113005317	22	0.5
	BM_lymphocyte_BCPALL	cg19236679	0.03657	0.23668	0.5052	0.7662	0.94956	0.52952	0.83242	0.50105	0.28288	GFRA1	2674	rs138725596	15	0.0064
	BM_lymphocyte_BCPALL	cg19276014	0.02472	0.1915	0.43153	0.76119	0.97783	0.56969	0.86978	0.47692	0.2992
	BM_lymphocyte_BCPALL	cg19726179	0.00436	0.05919	0.4332	0.74094	0.97604	0.68174	0.88858	0.42433	0.33285	H2AFY2	55506
	BM_lymphocyte_BCPALL	cg20170943	0.05529	0.29948	0.6532	0.8715	0.97153	0.57202	0.81012	0.59155	0.29299			rs111613168;rs138930226	6;21	0.500000;0.007800
	BM_lymphocyte_BCPALL	cg20327845	0.02756	0.22183	0.59022	0.77216	0.9233	0.55033	0.80619	0.51343	0.28831	PFKP	5214
	BM_lymphocyte_BCPALL	cg20744163	0.02088	0.15753	0.54754	0.88176	0.98386	0.72423	0.92033	0.52442	0.34095	ZMIZ1	57178	rs1749849	28	0.421557
	BM_lymphocyte_BCPALL	cg22747480	0.04778	0.41	0.7456	0.93716	0.98946	0.52716	0.86773	0.64757	0.307	WDR37	22884	rs141635260;rs183643439;rs5014940	2;31;49	0.000900;0.000500;0.037449
	BM_lymphocyte_BCPALL	cg22898797	0.04949	0.27231	0.58882	0.8158	0.96703	0.54348	0.85191	0.54617	0.29226
	BM_lymphocyte_BCPALL	cg23128584	0.01461	0.31186	0.64948	0.87857	0.97109	0.5667	0.80352	0.58972	0.29081	DIP2C	22982
	BM_lymphocyte_BCPALL	cg23524195	0.0127	0.20034	0.53392	0.74648	0.9564	0.54614	0.8616	0.49029	0.29626	GFRA1	2674
	BM_lymphocyte_BCPALL	cg23987444	0.03699	0.209	0.49298	0.75514	0.95557	0.54613	0.82644	0.48668	0.28531	SLC18A3;CHAT	6572;1103	rs191436474	9	0.0023
	BM_lymphocyte_BCPALL	cg24060874	0.02446	0.42078	0.85439	0.92281	0.97535	0.50202	0.8489	0.67555	0.30185	INPP5A	3632	rs189894549	10	0.0014
	BM_lymphocyte_BCPALL	cg24188415	0.01803	0.12447	0.49397	0.75691	0.95584	0.63244	0.88555	0.46311	0.3162	EMX2;EMX2OS	2018;196047
	BM_lymphocyte_BCPALL	cg24284539	0.02621	0.21132	0.69467	0.78013	0.90472	0.56881	0.69018	0.52978	0.2824	CCDC3	83643	rs72777425;rs55956706;rs182865420;rs55728504;rs187552745;rs56381111	0;16;20;45;46;47	0.493844;0.494300;0.000500;0.491773;0.000500;0.495887
	BM_lymphocyte_BCPALL	cg24487076	0.01904	0.0626	0.25364	0.58652	0.94169	0.52392	0.80571	0.33879	0.28751	KIAA1217	56243	rs1929607	50	0.0183
	BM_lymphocyte_BCPALL	cg24626659	0.02444	0.35667	0.65861	0.88809	0.97473	0.53142	0.8745	0.59796	0.30358	C10orf93	255352	rs11596505;rs4242712	4;11	0.008684;0.481340
	BM_lymphocyte_BCPALL	cg24799921	0.00919	0.11738	0.34555	0.63274	0.94171	0.51536	0.84045	0.3929	0.28533	C10orf41	283065	rs114061153	9	0.015204
	BM_lymphocyte_BCPALL	cg24923891	0.01437	0.10152	0.30503	0.65314	0.95573	0.55163	0.84975	0.38738	0.30159
	BM_lymphocyte_BCPALL	cg25523509	0.00603	0.099565	0.31311	0.60239	0.94302	0.50282	0.84892	0.37001	0.28453	PAX2	5076
	BM_lymphocyte_BCPALL	cg26071526	0.07228	0.19587	0.56537	0.76987	0.92922	0.574	0.80335	0.51587	0.28724	TACC2	10579
	BM_lymphocyte_BCPALL	cg26267854	0.02248	0.0789	0.33025	0.70955	0.97233	0.63065	0.87136	0.39904	0.32304	CXCL12	6387	rs182100532	12	0.1053
	BM_lymphocyte_BCPALL	cg26664871	0.00871	0.17957	0.49807	0.72466	0.92329	0.54509	0.83854	0.4685	0.28717	MKX	283078	rs1055192	12	0.138815
	BM_lymphocyte_BCPALL	cg26693467	0.13749	0.27046	0.51532	0.78312	0.94581	0.51267	0.70741	0.53043	0.25421	EMX2OS;EMX2	196047;2018
	BM_lymphocyte_BCPALL	cg27102141	0.02927	0.3692	0.61168	0.89712	0.98138	0.52791	0.86864	0.60809	0.28896
	BM_lymphocyte_BCPALL	cg27341926	0.02134	0.1243	0.42963	0.65146	0.94783	0.52717	0.86417	0.42049	0.28967	GFRA1	2674
	BM_lymphocyte_BCPALL	cg00488260	0.01035	0.038525	0.16243	0.56692	0.94881	0.52839	0.84889	0.31012	0.30323	ELMOD1;LOC643923	55531;643923	rs71488264;rs11826108	5;9	0.500000;0.016900
	BM_lymphocyte_BCPALL	cg00577182	0.03593	0.10544	0.47821	0.6997	0.90467	0.59426	0.78015	0.43276	0.2911	BARX2	8538
	BM_lymphocyte_BCPALL	cg01151584	0.03309	0.13008	0.38755	0.70773	0.96255	0.57766	0.83978	0.43009	0.30275	EHD1	10938	rs137874978;rs145274478;rs61738612	1;21;38	0.000220;0.000220;0.028634
	BM_lymphocyte_BCPALL	cg01376079	0.03315	0.11483	0.33016	0.61909	0.95128	0.50426	0.83166	0.38507	0.28284	SSH3	54961
	BM_lymphocyte_BCPALL	cg01435574	0.02658	0.13334	0.48822	0.70976	0.94172	0.57641	0.81192	0.44718	0.28567	BARX2	8538
	BM_lymphocyte_BCPALL	cg01563031	0.00833	0.18416	0.48961	0.74207	0.9702	0.5579	0.89029	0.46756	0.30388	NELL1	4745
	BM_lymphocyte_BCPALL	cg02120582	0.01878	0.068545	0.31175	0.62097	0.89291	0.55243	0.79579	0.36264	0.29272	PDGFD	80310	rs7951828;rs187075313	19;34	0.019985;0.000900
	BM_lymphocyte_BCPALL	cg02510267	0.01437	0.22868	0.55693	0.73353	0.91981	0.50484	0.82294	0.48614	0.28259	NELL1	4745	rs111407004	34	0.5
	BM_lymphocyte_BCPALL	cg03551456	0.00894	0.05901	0.31294	0.60655	0.96771	0.54754	0.85796	0.3564	0.29901	LDLRAD3	143458	rs182109405	24	0.0435
	BM_lymphocyte_BCPALL	cg03637878	0.02761	0.14874	0.44087	0.69472	0.96296	0.54599	0.85099	0.44372	0.29065	JAM3	83700
	BM_lymphocyte_BCPALL	cg04100696	0.00882	0.05961	0.18665	0.62981	0.96781	0.5702	0.8805	0.34087	0.32092	DKK3	27122
	BM_lymphocyte_BCPALL	cg04299135	0.0401	0.14291	0.33968	0.64296	0.93301	0.50005	0.78045	0.39778	0.27104	BARX2	8538
	BM_lymphocyte_BCPALL	cg04731448	0.06266	0.15988	0.37425	0.73748	0.95346	0.5776	0.80529	0.43778	0.29113	SCT	6343	rs185736904	10	0.0009
	BM_lymphocyte_BCPALL	cg04768657	0.00947	0.04929	0.24909	0.5904	0.94517	0.5411	0.84839	0.33425	0.2945	KIAA1377;ANGPTL5	57562;253935	rs142643716	49	0.0261
	BM_lymphocyte_BCPALL	cg04844534	0.06295	0.22958	0.58678	0.80513	0.91479	0.57554	0.76565	0.5282	0.28219
	BM_lymphocyte_BCPALL	cg04910677	0.01715	0.047115	0.3299	0.609	0.91975	0.56189	0.8149	0.35377	0.29654	BARX2	8538
	BM_lymphocyte_BCPALL	cg05059605	0.0291	0.106	0.53454	0.75409	0.8977	0.64808	0.79472	0.46125	0.30493	BARX2	8538
	BM_lymphocyte_BCPALL	cg05289892	0.02659	0.08017	0.47304	0.71867	0.91802	0.6385	0.79919	0.42754	0.30458	SSH3	54961
	BM_lymphocyte_BCPALL	cg05353869	0.01379	0.1748	0.53854	0.69512	0.97804	0.52032	0.88725	0.4772	0.29491	KLHL35	283212	rs201156914	35	0.002
	BM_lymphocyte_BCPALL	cg05490712	0.06142	0.17148	0.44095	0.6795	0.91211	0.50802	0.76864	0.44304	0.26611	PAX6	5080
	BM_lymphocyte_BCPALL	cg05679507	0.06856	0.1844	0.46124	0.71709	0.96668	0.53269	0.79932	0.46423	0.2803	ART5	116969	rs111648560;rs7934216	12;49	0.500000;0.017376
	BM_lymphocyte_BCPALL	cg07333715	0.02239	0.17779	0.65274	0.82258	0.95952	0.64479	0.87326	0.54272	0.31898	ASCL2	430	rs7924540	42	0.402099
	BM_lymphocyte_BCPALL	cg07592963	0.02287	0.24698	0.51251	0.75036	0.96341	0.50337	0.83285	0.50026	0.27641	KCNQ1DN	55539
	BM_lymphocyte_BCPALL	cg07734975	0.04215	0.38374	0.65021	0.89287	0.97721	0.50914	0.83053	0.61657	0.27906
	BM_lymphocyte_BCPALL	cg07976064	0.00112	0.12234	0.39273	0.67854	0.98448	0.55621	0.86662	0.4187	0.30271			rs7103821;rs7104127	34;36	0.499639;0.013467
	BM_lymphocyte_BCPALL	cg08214808	0.02776	0.26502	0.58777	0.82652	0.99288	0.5615	0.86885	0.54548	0.29613	MAPK8IP1	9479
	BM_lymphocyte_BCPALL	cg08662757	0.02279	0.07991	0.38756	0.60356	0.93599	0.52365	0.79308	0.37576	0.28543	SSH3	54961
	BM_lymphocyte_BCPALL	cg09657963	0.01757	0.20512	0.56007	0.80626	0.96466	0.60114	0.88315	0.5125	0.31517	HEPACAM	220296	rs10893303	47	0.205713
	BM_lymphocyte_BCPALL	cg09967877	0.0071	0.042365	0.24645	0.67148	0.97009	0.62911	0.88541	0.35857	0.32583	SYT12	91683
	BM_lymphocyte_BCPALL	cg09968630	0.04571	0.30832	0.63147	0.86227	0.97755	0.55396	0.85875	0.58161	0.29895	ANO5	203859
	BM_lymphocyte_BCPALL	cg10174931	0.02231	0.08379	0.35881	0.602	0.92083	0.51822	0.79038	0.37253	0.27139	ARHGAP20	57569
	BM_lymphocyte_BCPALL	cg10324219	0.05001	0.2538	0.54799	0.81222	0.95856	0.55842	0.84336	0.5298	0.29532	GLB1L2	89944	rs3132808	37	0.300091
	BM_lymphocyte_BCPALL	cg10909185	0.01939	0.13718	0.45885	0.69524	0.97636	0.55806	0.85915	0.44385	0.30015	KLHL35	283212
	BM_lymphocyte_BCPALL	cg11008123	0.00803	0.35707	0.40525	0.89728	0.95517	0.54021	0.89275	0.57014	0.31225	LOC283267		rs7111387	1	0.304288
	BM_lymphocyte_BCPALL	cg11012046	0.00975	0.12814	0.37918	0.70799	0.95003	0.57985	0.85542	0.4201	0.30243	GLB1L2	89944
	BM_lymphocyte_BCPALL	cg11684656	0.00346	0.081375	0.50597	0.74819	0.97174	0.66682	0.8941	0.45347	0.32532	KIAA1377;ANGPTL5	57562;253935
	BM_lymphocyte_BCPALL	cg11827910	0.04074	0.15983	0.4346	0.67104	0.98121	0.5112	0.84398	0.43968	0.28444	PAX6	5080
	BM_lymphocyte_BCPALL	cg11838688	0.02502	0.12701	0.31907	0.64504	0.94077	0.51803	0.82006	0.39339	0.28291	LOC100128239	100128239
	BM_lymphocyte_BCPALL	cg11945839	0.02236	0.10155	0.36047	0.60204	0.9448	0.50049	0.805	0.3763	0.27018	ART5	116969	rs3813885	14	0.0087
	BM_lymphocyte_BCPALL	cg12339905	0.03268	0.09624	0.37841	0.68318	0.90282	0.58694	0.76564	0.40014	0.2892	FEZ1	9638
	BM_lymphocyte_BCPALL	cg12500879	0.02431	0.16212	0.4075	0.69029	0.96327	0.52818	0.85761	0.43214	0.29206			rs73470394	38	0.02516
	BM_lymphocyte_BCPALL	cg12697442	0.02829	0.08538	0.21022	0.62244	0.96128	0.53706	0.85695	0.35547	0.308	YAP1	10413
	BM_lymphocyte_BCPALL	cg12818067	0.01119	0.06158	0.29101	0.56347	0.92347	0.50189	0.78641	0.33266	0.27381	DEPDC7	91614
	BM_lymphocyte_BCPALL	cg12859211	0.02601	0.21104	0.4789	0.73612	0.96842	0.52508	0.84918	0.48615	0.28704	ROBO3	64221	rs147597410	43	0.0046
	BM_lymphocyte_BCPALL	cg13205384	0.06642	0.28964	0.62923	0.84817	0.98563	0.55853	0.83016	0.57272	0.29043	ANO5	203859
	BM_lymphocyte_BCPALL	cg13229245	0.00605	0.11298	0.32388	0.62174	0.92057	0.50876	0.73318	0.37981	0.26559	FEZ1	9638
	BM_lymphocyte_BCPALL	cg13334650	0.0148	0.056245	0.18866	0.58106	0.95668	0.52482	0.8417	0.32408	0.29547	APBB1	322
	BM_lymphocyte_BCPALL	cg13442432	0.03407	0.078975	0.23699	0.60432	0.92013	0.52534	0.79445	0.34408	0.28343
	BM_lymphocyte_BCPALL	cg13682095	0.01734	0.057125	0.24572	0.60732	0.97372	0.5502	0.87706	0.34736	0.30627	TSPAN4	7106	rs61867549	32	0.101098
	BM_lymphocyte_BCPALL	cg13703576	0.01793	0.05338	0.29779	0.61994	0.95409	0.56656	0.82076	0.3539	0.29987	FGF3	2248
	BM_lymphocyte_BCPALL	cg13767940	0.04596	0.26994	0.55965	0.77857	0.9785	0.50863	0.79097	0.52878	0.2725	MIR34B;BTG4;MIR34C	407041;54766;407042
	BM_lymphocyte_BCPALL	cg13828839	0.01284	0.08553	0.19612	0.6041	0.9559	0.51857	0.8092	0.33743	0.29214	FXYD6	53826
	BM_lymphocyte_BCPALL	cg13924996	0.02231	0.093365	0.24064	0.63076	0.96583	0.53739	0.80902	0.36178	0.29285	ADRBK1	156
	BM_lymphocyte_BCPALL	cg13930892	0.02059	0.1387	0.53667	0.75993	0.96179	0.62123	0.87348	0.47703	0.31203	ASCL2	430
	BM_lymphocyte_BCPALL	cg14004685	0.01924	0.20625	0.60535	0.84727	0.95596	0.64102	0.84532	0.54314	0.31092	HCCA2	81532	rs191245001;rs139510778	25;26	0.000500;0.000500
	BM_lymphocyte_BCPALL	cg14270348	0.0078	0.13654	0.44923	0.67971	0.94075	0.54316	0.84393	0.43023	0.28755	NAV2;LOC100126784	89797;100126784	rs146393896;rs184978478;rs201599343;rs202145449;rs11828836	4;16;38;46;49	0.003187;0.006900;0.001000;0.000500;0.024921
	BM_lymphocyte_BCPALL	cg14482569	0.01509	0.11328	0.20661	0.63203	0.96655	0.51874	0.80678	0.3573	0.27968	ZBTB44	29068
	BM_lymphocyte_BCPALL	cg14749465	0.02224	0.18977	0.55519	0.77868	0.95442	0.5889	0.86918	0.50152	0.30339	NELL1	4745
	BM_lymphocyte_BCPALL	cg14777561	0.08996	0.26858	0.53567	0.78789	0.96496	0.51932	0.79807	0.52897	0.27244	DBX1	120237	rs112842959	11	0.002287
	BM_lymphocyte_BCPALL	cg15847198	0.01194	0.22354	0.51264	0.76718	0.95246	0.54364	0.86599	0.494	0.29265	GUCY1A2	2977
	BM_lymphocyte_BCPALL	cg16276424	0.00635	0.034465	0.43238	0.77627	0.96585	0.7418	0.9134	0.4174	0.35564	NAV2;LOC100126784	89797;100126784
	BM_lymphocyte_BCPALL	cg16410656	0.0181	0.086875	0.35505	0.61416	0.97337	0.52728	0.85361	0.37652	0.29187	LDLRAD3	143458	rs77046638	18	0.022135
	BM_lymphocyte_BCPALL	cg16416793	0.01212	0.090475	0.46765	0.76164	0.96581	0.67116	0.89683	0.44705	0.33013	YAP1	10413
	BM_lymphocyte_BCPALL	cg16429124	0.01451	0.04689	0.06928	0.55374	0.95644	0.50684	0.86818	0.27861	0.31892	ZC3H12C	85463
	BM_lymphocyte_BCPALL	cg16764494	0.03551	0.14519	0.56756	0.7954	0.9661	0.65021	0.85752	0.50111	0.3141	DSCAML1	57453
	BM_lymphocyte_BCPALL	cg16915821	0.02984	0.072015	0.31272	0.6226	0.94676	0.55058	0.80725	0.36391	0.29254	DKK3	27122
	BM_lymphocyte_BCPALL	cg17038667	0.0107	0.07378	0.44497	0.7489	0.98643	0.67513	0.88556	0.43048	0.32913	FGF3	2248	rs143709879	21	0.234
	BM_lymphocyte_BCPALL	cg17039391	0.01988	0.06642	0.30549	0.70818	0.959	0.64176	0.86822	0.38994	0.32522	DKK3	27122
	BM_lymphocyte_BCPALL	cg17978903	0.03951	0.14913	0.49178	0.76776	0.93212	0.61862	0.7874	0.4747	0.30084	YAP1	10413
	BM_lymphocyte_BCPALL	cg18040241	0.05397	0.21609	0.47325	0.75644	0.95564	0.54035	0.80509	0.48327	0.28147	GLB1L2	89944	rs3132808	30	0.300091
	BM_lymphocyte_BCPALL	cg18087943	0.00293	0.064245	0.22964	0.61529	0.95113	0.55104	0.83914	0.33679	0.30216	INS-IGF2;IGF2AS;IGF2	723961;51214;3481
	BM_lymphocyte_BCPALL	cg18403606	0.01128	0.044945	0.26235	0.61555	0.92701	0.5706	0.82061	0.33964	0.30352	PDGFD	80310	rs116537774	11	0.002606
	BM_lymphocyte_BCPALL	cg19520927	0.01843	0.060955	0.21427	0.5937	0.95112	0.53274	0.8346	0.33307	0.29752			rs111811242	15	0.5
	BM_lymphocyte_BCPALL	cg19784910	0.01546	0.12244	0.48659	0.66217	0.92386	0.53973	0.80896	0.43103	0.27944	KIAA1377;ANGPTL5	57562;253935
	BM_lymphocyte_BCPALL	cg19919303	0.00791	0.05517	0.43797	0.68776	0.95193	0.63258	0.86383	0.41327	0.31508	BARX2	8538	rs139769726	41	0.000221
	BM_lymphocyte_BCPALL	cg20686479	0.03219	0.15628	0.43	0.78105	0.97772	0.62478	0.87033	0.46827	0.31223	NAV2;LOC100126784	89797;100126784
	BM_lymphocyte_BCPALL	cg20905516	0.01423	0.19618	0.48549	0.71894	0.95999	0.52276	0.83896	0.47254	0.28313	GUCY1A2	2977
	BM_lymphocyte_BCPALL	cg20973347	0.00444	0.077365	0.32322	0.76531	0.98407	0.68794	0.89402	0.41303	0.33849	DKK3	27122
	BM_lymphocyte_BCPALL	cg21014159	0.0416	0.17484	0.54025	0.72876	0.95254	0.55392	0.81753	0.48398	0.28756	DSCAML1	57453	rs112872285	25	0.177036
	BM_lymphocyte_BCPALL	cg21068911	0.01137	0.12595	0.46283	0.69188	0.95607	0.56593	0.83872	0.43159	0.29373	ELMOD1;LOC643923	55531;643923	rs186837788	25	0.0018
	BM_lymphocyte_BCPALL	cg21127268	0.01141	0.098125	0.44158	0.70888	0.95434	0.61075	0.829	0.4236	0.30076	FEZ1	9638
	BM_lymphocyte_BCPALL	cg21640587	0.015	0.090075	0.39648	0.68366	0.91644	0.59358	0.82402	0.40737	0.29586	DSCAML1	57453	rs112872285	22	0.177036
	BM_lymphocyte_BCPALL	cg22082397	0.01482	0.09277	0.37588	0.73315	0.94146	0.64038	0.84102	0.41882	0.31374	DKK3	27122
	BM_lymphocyte_BCPALL	cg22136363	0.02627	0.17038	0.50125	0.72262	0.95474	0.55224	0.83509	0.46413	0.28909	LSP1	4046	rs183686134	35	0.0005
	BM_lymphocyte_BCPALL	cg22879515	0.00966	0.204	0.66336	0.83785	0.97703	0.63384	0.89398	0.55123	0.32259	MIR34B;BTG4;MIR34C	407041;54766;407042
	BM_lymphocyte_BCPALL	cg24190415	0.01496	0.055885	0.20218	0.58132	0.92001	0.52543	0.81419	0.32269	0.2898	SLC1A2	6506	rs111885243;rs4354668;rs116392274	19;38;51	0.390768;0.394922;0.017811
	BM_lymphocyte_BCPALL	cg24251048	0.0348	0.07911	0.2754	0.64908	0.93399	0.56997	0.83117	0.37337	0.30195	RAB39	54734
	BM_lymphocyte_BCPALL	cg24255209	0.05154	0.27092	0.50518	0.79357	0.91102	0.52265	0.7565	0.51902	0.26442
	BM_lymphocyte_BCPALL	cg24359323	0.01809	0.12491	0.33573	0.62852	0.97118	0.50362	0.82261	0.38788	0.27785	FGF3	2248
	BM_lymphocyte_BCPALL	cg24575245	0.01355	0.05403	0.23822	0.676	0.9657	0.62197	0.86467	0.36612	0.32248	ARHGAP20	57569
	BM_lymphocyte_BCPALL	cg25532501	0.00232	0.11246	0.26992	0.65112	0.95365	0.53866	0.85669	0.3798	0.29902	GLB1L2	89944
	BM_lymphocyte_BCPALL	cg25753024	0.05035	0.10722	0.41484	0.67023	0.88059	0.56301	0.71937	0.40641	0.26734	SSH3	54961
	BM_lymphocyte_BCPALL	cg25918303	0.02155	0.28448	0.60824	0.82065	0.96067	0.53616	0.85093	0.55767	0.28741	GUCY1A2	2977
	BM_lymphocyte_BCPALL	cg26057780	0.02831	0.1317	0.36592	0.64398	0.97445	0.51228	0.85364	0.40387	0.28717	BDNF	627
	BM_lymphocyte_BCPALL	cg26218983	0.00281	0.02261	0.03389	0.59755	0.96715	0.57494	0.89458	0.25724	0.33478	ZC3H12C	85463	rs7116896	38	0.365174
	BM_lymphocyte_BCPALL	cg26367591	0.02179	0.12472	0.4261	0.65478	0.96087	0.53007	0.84261	0.41598	0.28698	BRSK2	9024
	BM_lymphocyte_BCPALL	cg26527782	0.03284	0.071905	0.21958	0.58905	0.94651	0.51715	0.81668	0.33715	0.29076	DEPDC7	91614
	BM_lymphocyte_BCPALL	cg26985666	0.0337	0.0855	0.40971	0.753	0.96451	0.6675	0.88116	0.42972	0.32498	SLC1A2	6506
	BM_lymphocyte_BCPALL	cg27075187	0.03688	0.22818	0.55964	0.77836	0.96311	0.55018	0.82696	0.51856	0.28954	TEAD1	7003
	BM_lymphocyte_BCPALL	cg27118761	0.0294	0.15412	0.58353	0.81655	0.96733	0.66244	0.86916	0.51008	0.3193	KCNC1	3746
	BM_lymphocyte_BCPALL	cg00355804	0.14019	0.33264	0.66143	0.8498	0.94946	0.51716	0.69842	0.60106	0.25999
	BM_lymphocyte_BCPALL	cg00765312	0.02689	0.33235	0.6335	0.84087	0.9757	0.50852	0.82188	0.5789	0.2818	ALX1	8092	rs140099119	28	0.0005
	BM_lymphocyte_BCPALL	cg01070209	0.0173	0.16144	0.43962	0.70022	0.96049	0.53877	0.83178	0.44096	0.28489	SRRM4	84530	rs67119535	38	0.136654
	BM_lymphocyte_BCPALL	cg01963134	0.02069	0.14104	0.51027	0.71109	0.95532	0.57004	0.85886	0.46592	0.29867	CPNE8	144402	rs201747748	40	0.0005
	BM_lymphocyte_BCPALL	cg02009256	0.01939	0.1744	0.4443	0.70196	0.97554	0.52756	0.85264	0.44902	0.28868	GLS2	27165
	BM_lymphocyte_BCPALL	cg02012576	0.01091	0.06215	0.38066	0.67976	0.96574	0.61761	0.87316	0.39526	0.31807
	BM_lymphocyte_BCPALL	cg03536474	0.02533	0.17894	0.45922	0.68634	0.94332	0.5074	0.81072	0.44436	0.27336	HOXC11	3227
	BM_lymphocyte_BCPALL	cg03727754	0.07668	0.1976	0.38224	0.76662	0.97896	0.56902	0.82727	0.46624	0.29406	CACNA1C	775	rs185766620;rs55674974;rs189030247	0;10;32	0.000500;0.429190;0.000900
	BM_lymphocyte_BCPALL	cg04347477	0.0425	0.22506	0.57923	0.80655	0.97024	0.5815	0.85209	0.53896	0.29659	NCOR2	9612
	BM_lymphocyte_BCPALL	cg04797725	0.03439	0.1954	0.50196	0.73756	0.96569	0.54216	0.84798	0.48201	0.29018
	BM_lymphocyte_BCPALL	cg05404701	0.00959	0.09909	0.37696	0.63361	0.89808	0.53452	0.79608	0.38318	0.28072	PAWR	5074	rs8176801;rs8176800;rs190471499	20;23;42	0.014706;0.007353;0.005500
	BM_lymphocyte_BCPALL	cg06024930	0.11239	0.3534	0.67343	0.85952	0.93349	0.50611	0.72608	0.61023	0.26244	KDM2B	84678
	BM_lymphocyte_BCPALL	cg06419750	0.01688	0.04479	0.21413	0.5823	0.90651	0.5375	0.76747	0.31835	0.28468	GLT1D1	144423	rs117027356;rs529485	33;46	0.133681;0.400721
	BM_lymphocyte_BCPALL	cg06598091	0.01095	0.062795	0.20474	0.56326	0.95579	0.50046	0.83575	0.31888	0.28492
	BM_lymphocyte_BCPALL	cg06911121	0.04375	0.26853	0.56296	0.78996	0.9636	0.52143	0.81308	0.53687	0.27876	TBX5	6910	rs188174269	37	0.0018
	BM_lymphocyte_BCPALL	cg08338281	0.03264	0.17388	0.39277	0.72736	0.95802	0.55348	0.80992	0.4442	0.28458	WIBG	84305
	BM_lymphocyte_BCPALL	cg08731435	0.05298	0.35165	0.61658	0.87588	0.97521	0.52423	0.85542	0.58788	0.29207	ULK1	8408	rs111378888;rs1134574	1;17	0.500000;0.209313
	BM_lymphocyte_BCPALL	cg09048530	0.02615	0.08601	0.3083	0.6533	0.93808	0.56729	0.84262	0.3816	0.30232	FZD10	11211	rs76828364	38	0.153053
	BM_lymphocyte_BCPALL	cg09133028	0.00865	0.033265	0.25999	0.60004	0.94706	0.56677	0.87096	0.3411	0.31923	PTPRB	5787	rs2304822	37	0.143352
	BM_lymphocyte_BCPALL	cg09670128	0.03855	0.29434	0.60697	0.81164	0.97244	0.5173	0.84779	0.55471	0.28672	KRT7	3855
	BM_lymphocyte_BCPALL	cg10624054	0.00648	0.046175	0.32584	0.61475	0.9628	0.56858	0.84842	0.35815	0.29911	KRT8	3856
	BM_lymphocyte_BCPALL	cg10665891	0.02554	0.14864	0.55312	0.91347	0.98026	0.76483	0.89235	0.53276	0.35207			rs192283303	13	0.0005
	BM_lymphocyte_BCPALL	cg11213520	0.01951	0.24784	0.57272	0.78002	0.95671	0.53218	0.83	0.52457	0.28212	LHX5	64211
	BM_lymphocyte_BCPALL	cg11420108	0.02167	0.06571	0.18165	0.5829	0.94585	0.51719	0.83478	0.32534	0.2928	TMTC2	160335	rs74481432	30	0.061757
	BM_lymphocyte_BCPALL	cg11654179	0.04793	0.14108	0.43634	0.705	0.9382	0.56392	0.81456	0.44564	0.28722	DTX3	196403
	BM_lymphocyte_BCPALL	cg12253830	0.03299	0.14899	0.39885	0.7175	0.93776	0.56852	0.8198	0.44095	0.29198	ST8SIA1	6489
	BM_lymphocyte_BCPALL	cg12699286	0.01522	0.16806	0.41699	0.68065	0.95124	0.51259	0.84241	0.43744	0.27952	HOXC9	3225	rs34136736;rs138167268;rs149559141	0;5;21	0.000472;0.000238;0.000248
	BM_lymphocyte_BCPALL	cg13236378	0.03521	0.16716	0.43955	0.68415	0.92653	0.517	0.78293	0.43544	0.27008	WSCD2	9671
	BM_lymphocyte_BCPALL	cg13509195	0.02795	0.17764	0.6157	0.81981	0.96934	0.64217	0.88086	0.5341	0.31916	CPNE8	144402
	BM_lymphocyte_BCPALL	cg13523236	0.10577	0.30308	0.53927	0.88533	0.96425	0.58226	0.7674	0.5747	0.28183			rs189272055	15	0.0005
	BM_lymphocyte_BCPALL	cg13604337	0.02962	0.23496	0.53664	0.81126	0.96348	0.5763	0.83087	0.52265	0.29395
	BM_lymphocyte_BCPALL	cg13885357	0.03219	0.2975	0.62594	0.83688	0.9683	0.53938	0.83668	0.57006	0.28847	KRT3	3850	rs184297044	42	0.0009
	BM_lymphocyte_BCPALL	cg14094409	0.04119	0.24662	0.52076	0.80132	0.9764	0.55469	0.82778	0.51833	0.28889	DIABLO	56616	rs78028061	28	0.033364
	BM_lymphocyte_BCPALL	cg14135814	0.014	0.11416	0.36397	0.64842	0.91653	0.53426	0.81876	0.39368	0.28337	SRRM4	84530	rs67119535	40	0.136654
	BM_lymphocyte_BCPALL	cg15168615	0.06432	0.2466	0.58456	0.88329	0.9648	0.63669	0.82879	0.55414	0.30572	DDX54	79039
	BM_lymphocyte_BCPALL	cg15260428	0.03958	0.22994	0.52436	0.84046	0.95675	0.61051	0.83329	0.52526	0.30245	ULK1	8408	rs9652059	18	0.487949
	BM_lymphocyte_BCPALL	cg15418826	0.02942	0.23435	0.59855	0.77822	0.95897	0.54387	0.85487	0.52377	0.29506	KIF21A	55605
	BM_lymphocyte_BCPALL	cg15779785	0.06184	0.23091	0.48832	0.8091	0.96325	0.5782	0.79423	0.51124	0.28829	CACNA1C	775
	BM_lymphocyte_BCPALL	cg16747714	0.03072	0.14732	0.41517	0.70792	0.9485	0.5606	0.81536	0.4347	0.28842	KRT18	3875	rs79477652	41	0.0211
	BM_lymphocyte_BCPALL	cg16765160	0.05192	0.11258	0.41989	0.62283	0.88861	0.51025	0.74514	0.40138	0.25859	KIF21A	55605	rs11835359	27	0.061299
	BM_lymphocyte_BCPALL	cg16970851	0.02674	0.16336	0.43702	0.75978	0.95044	0.59641	0.83973	0.45349	0.29985	ST8SIA1	6489
	BM_lymphocyte_BCPALL	cg17453780	0.01682	0.16922	0.40705	0.68516	0.95471	0.51594	0.8146	0.4351	0.27879
	BM_lymphocyte_BCPALL	cg17621054	0.01348	0.1854	0.51092	0.73374	0.93474	0.54834	0.85192	0.47108	0.29372	PAWR	5074	rs8176801;rs8176800;rs190471499	17;20;39	0.014706;0.007353;0.005500
	BM_lymphocyte_BCPALL	cg19115941	0.05118	0.15312	0.51389	0.72756	0.95277	0.57444	0.80034	0.47743	0.28658	IQSEC3	440073
	BM_lymphocyte_BCPALL	cg19529732	0.00928	0.12642	0.35365	0.70624	0.93331	0.57982	0.80208	0.40771	0.28993	DIABLO	56616	rs78028061	20	0.033364
	BM_lymphocyte_BCPALL	cg20402783	0.01642	0.23294	0.50851	0.76067	0.951	0.52773	0.81081	0.4975	0.27693	HOXC10	3226
	BM_lymphocyte_BCPALL	cg20472745	0.01639	0.23375	0.53327	0.7368	0.92622	0.50306	0.84707	0.48855	0.28663	PAWR	5074	rs8176801;rs8176800;rs190471499	25;28;47	0.014706;0.007353;0.005500
	BM_lymphocyte_BCPALL	cg20494738	0.04691	0.39425	0.69537	0.91047	0.98775	0.51622	0.826	0.63498	0.28747	NCOR2	9612	rs73423681;rs142202205	17;22	0.500000;0.000900
	BM_lymphocyte_BCPALL	cg21265540	0.0387	0.1134	0.41321	0.64264	0.93949	0.52924	0.8186	0.41278	0.28258			rs185367915;rs192579927	28;29	0.000500;0.000900
	BM_lymphocyte_BCPALL	cg21386611	0.02624	0.09559	0.32403	0.61873	0.95583	0.52314	0.82931	0.37704	0.28693	FZD10	11211	rs11060752	6	0.023003
	BM_lymphocyte_BCPALL	cg21521683	0.00074	0.15465	0.49689	0.7927	0.96754	0.63804	0.89425	0.47832	0.31621	ST8SIA1	6489
	BM_lymphocyte_BCPALL	cg21533806	0.01728	0.06317	0.21982	0.61589	0.91753	0.55272	0.82802	0.34096	0.29617			rs78522691	33	0.232639
	BM_lymphocyte_BCPALL	cg21784036	0.02393	0.2407	0.63765	0.81431	0.96718	0.57361	0.86611	0.54303	0.31066	CPNE8	144402
	BM_lymphocyte_BCPALL	cg21913681	0.02954	0.21494	0.52262	0.76916	0.97667	0.55422	0.85047	0.50168	0.28979	TBX3	6926
	BM_lymphocyte_BCPALL	cg22374861	0.04274	0.14286	0.35229	0.67633	0.96141	0.53347	0.8343	0.41512	0.29003	PTPRO	5800
	BM_lymphocyte_BCPALL	cg22781950	0.01196	0.095475	0.32151	0.61936	0.96283	0.52389	0.83929	0.37051	0.28949			rs182095687	28	0.0023
	BM_lymphocyte_BCPALL	cg23367107	0.02618	0.22142	0.50927	0.74242	0.95833	0.521	0.8222	0.49024	0.27432			rs144034765;rs184732747;rs118157504	16;48;51	0.002300;0.000900;0.061056
	BM_lymphocyte_BCPALL	cg23433118	0.03442	0.3241	0.69031	0.91795	0.99039	0.59386	0.83174	0.62299	0.30067
	BM_lymphocyte_BCPALL	cg23877043	0.04554	0.30674	0.57637	0.85548	0.96115	0.54875	0.80986	0.56996	0.29053			rs79901141;rs114516722;rs149063732;rs189965380;rs145739131	6;7;11;19;31	0.375000;0.009123;0.000900;0.002700;0.000500
	BM_lymphocyte_BCPALL	cg23972735	0.07023	0.28278	0.61749	0.8516	0.94175	0.56883	0.76553	0.57192	0.28072	KDM2B	84678
	BM_lymphocyte_BCPALL	cg24453580	0.00994	0.072115	0.26931	0.59404	0.95551	0.52192	0.83027	0.34336	0.28499	PRPH	5630	rs73112142	9	0.002759
	BM_lymphocyte_BCPALL	cg24504927	0.01789	0.18562	0.42179	0.70803	0.95027	0.52241	0.83015	0.45089	0.28143
	BM_lymphocyte_BCPALL	cg24847366	0.06025	0.37383	0.73603	0.92248	0.97593	0.54865	0.81582	0.64585	0.29354			rs143631884;rs192974073	43;48	0.004600;0.000500
	BM_lymphocyte_BCPALL	cg25150519	0.02458	0.16272	0.41297	0.70954	0.92373	0.54682	0.80789	0.43995	0.28077			rs1096148;rs75258356	12;15	0.425774;0.086292
	BM_lymphocyte_BCPALL	cg25496181	0.04703	0.10274	0.21751	0.62086	0.91939	0.51812	0.78769	0.35854	0.2917	KSR2	283455
	BM_lymphocyte_BCPALL	cg27220070	0.04174	0.2577	0.48223	0.78449	0.92319	0.52679	0.77091	0.50093	0.26833	EP400	57634	rs117056855;rs73162972	0;4	0.012153;0.116651
	BM_lymphocyte_BCPALL	cg27469154	0.02953	0.20657	0.43837	0.70676	0.9642	0.50019	0.83655	0.45619	0.27498	HSPB8	26353	rs146732479	1	0.0014
	BM_lymphocyte_BCPALL	cg27493301	0.02991	0.19292	0.51618	0.75046	0.9321	0.55754	0.84277	0.48304	0.28865	PRICKLE1	144165
	BM_lymphocyte_BCPALL	cg27604626	0.01435	0.05103	0.26397	0.59854	0.90824	0.5475	0.82022	0.33542	0.29612	PTPRB	5787	rs2304822	51	0.143352
	BM_lymphocyte_BCPALL	cg00590851	0.04857	0.11939	0.36011	0.64037	0.88665	0.52098	0.73369	0.38833	0.26442	GPR12	2835
	BM_lymphocyte_BCPALL	cg00931644	0.05166	0.34812	0.62905	0.90442	0.98255	0.5563	0.84391	0.59805	0.29302	KCTD12	115207
	BM_lymphocyte_BCPALL	cg01435643	0.03595	0.19109	0.4944	0.69982	0.9526	0.50872	0.8419	0.47056	0.28081	MCF2L	23263	rs181740901	40	0.0014
	BM_lymphocyte_BCPALL	cg01956420	0.00724	0.20046	0.538	0.71441	0.93786	0.51394	0.81951	0.477	0.27563	COL4A1;COL4A2	1282;1284	rs7990009;rs7990017;rs7991332	20;37;49	0.303653;0.492701;0.300913
	BM_lymphocyte_BCPALL	cg02262167	0.02619	0.4261	0.86394	0.95419	0.98755	0.52809	0.748	0.68936	0.28429			rs1163860;rs138754553	2;23	0.421567;0.000500
	BM_lymphocyte_BCPALL	cg03276408	0.01004	0.1338	0.54848	0.76246	0.93927	0.62866	0.84949	0.48703	0.30652			rs9604184	18	0.055649
	BM_lymphocyte_BCPALL	cg03374922	0.01964	0.068065	0.35032	0.57364	0.94118	0.50557	0.59628	0.33094	0.24077	CARKD	55739
	BM_lymphocyte_BCPALL	cg04828493	0.04207	0.1862	0.36552	0.71547	0.97239	0.52927	0.81972	0.45725	0.29333	CARS2	79587	rs2296654	20	0.068049
	BM_lymphocyte_BCPALL	cg05855588	0.01609	0.15632	0.49019	0.68538	0.92485	0.52906	0.84315	0.45216	0.28742	KL	9365
	BM_lymphocyte_BCPALL	cg05927742	0.08407	0.23879	0.53541	0.74848	0.93968	0.50968	0.78157	0.50954	0.26834	C13orf38	728591	rs140549809;rs193056602;rs189190955;rs150968471	6;27;41;50	0.021100;0.000500;0.000500;0.014200
	BM_lymphocyte_BCPALL	cg06971129	0.00909	0.05714	0.31545	0.62373	0.99118	0.56659	0.86527	0.36252	0.30683	EDNRB	1910
	BM_lymphocyte_BCPALL	cg07931391	0.0161	0.13244	0.33646	0.6343	0.95139	0.50187	0.85494	0.39518	0.28718			rs182555948;rs150203095	14;36	0.000500;0.006400
	BM_lymphocyte_BCPALL	cg08018585	0.04322	0.17988	0.48969	0.73838	0.96956	0.55851	0.8411	0.48178	0.29104	SIAH3	283514
	BM_lymphocyte_BCPALL	cg08162124	0.02444	0.19755	0.53848	0.88523	0.97093	0.68768	0.877	0.53787	0.33303	ATP11A	23250	rs187729103	9	0.0009
	BM_lymphocyte_BCPALL	cg08997628	0.0313	0.19141	0.44936	0.706	0.93882	0.5146	0.82552	0.45532	0.27715	SOX21	11166
	BM_lymphocyte_BCPALL	cg10305311	0.00806	0.13295	0.41294	0.66555	0.97618	0.5326	0.86259	0.42403	0.2903	CLDN10	9071
	BM_lymphocyte_BCPALL	cg12346592	0.0131	0.06062	0.34089	0.56379	0.82687	0.50317	0.69445	0.33542	0.25451
	BM_lymphocyte_BCPALL	cg15627078	0.02987	0.086085	0.49614	0.74244	0.97142	0.65636	0.86586	0.44508	0.32528	TNFRSF19	55504
	BM_lymphocyte_BCPALL	cg15778745	0.00704	0.072525	0.21597	0.67769	0.9747	0.60516	0.88261	0.3674	0.32661	SLITRK5	26050	rs185684080	39	0.0069
	BM_lymphocyte_BCPALL	cg15975806	0.02586	0.14895	0.49852	0.79068	0.97855	0.64173	0.88448	0.47517	0.31854			rs182782509	36	0.0005
	BM_lymphocyte_BCPALL	cg16741041	0.01581	0.04861	0.16572	0.59156	0.97499	0.54294	0.8682	0.3227	0.3096	SPG20	23111
	BM_lymphocyte_BCPALL	cg16896868	0.02514	0.15482	0.48025	0.82474	0.98085	0.66992	0.88682	0.4821	0.32396			rs182782509;rs138482374	11;50	0.000500;0.011000
	BM_lymphocyte_BCPALL	cg17070338	0.00953	0.04701	0.31822	0.60982	0.9625	0.56281	0.6736	0.33492	0.27115	CARKD	55739
	BM_lymphocyte_BCPALL	cg19088635	0.02719	0.45652	0.89129	0.96766	0.99164	0.51113	0.85199	0.70977	0.30318			rs148294377	20	0.2527
	BM_lymphocyte_BCPALL	cg19107655	0.03141	0.27392	0.57626	0.80178	0.9089	0.52785	0.77652	0.53569	0.27723			rs189796584	16	0.0009
	BM_lymphocyte_BCPALL	cg19218082	0.19105	0.35808	0.7756	0.87124	0.9788	0.51317	0.73102	0.66903	0.26638	COL4A2	1284	rs7990214	1	0.463318
	BM_lymphocyte_BCPALL	cg19356117	0.03124	0.17175	0.367	0.68958	0.95256	0.51782	0.82086	0.42787	0.28224
	BM_lymphocyte_BCPALL	cg19437258	0.03441	0.12755	0.45312	0.66498	0.94779	0.53742	0.81404	0.42396	0.27871	C13orf38	728591	rs193056602;rs189190955;rs150968471	16;30;39	0.000500;0.000500;0.014200
	BM_lymphocyte_BCPALL	cg20327444	0.01762	0.11227	0.41039	0.63664	0.91949	0.52437	0.79533	0.39321	0.27081	COL4A1;COL4A2	1282;1284	rs7989823	6	0.41104
	BM_lymphocyte_BCPALL	cg20634967	0.01328	0.29912	0.61586	0.84882	0.99196	0.5497	0.88251	0.56013	0.30175
	BM_lymphocyte_BCPALL	cg20985450	0.01056	0.10276	0.37072	0.70931	0.97168	0.60655	0.87902	0.41324	0.31273	ZIC5	85416
	BM_lymphocyte_BCPALL	cg21655844	0.0178	0.057145	0.37584	0.64082	0.93785	0.58367	0.83614	0.38066	0.30309	TNFRSF19	55504
	BM_lymphocyte_BCPALL	cg21897676	0.0362	0.35948	0.82396	0.94288	0.98996	0.58339	0.84232	0.67218	0.30842	ATP11A	23250
	BM_lymphocyte_BCPALL	cg22091297	0.00289	0.03683	0.29095	0.62868	0.96394	0.59185	0.87748	0.35876	0.32027	TNFRSF19	55504
	BM_lymphocyte_BCPALL	cg22261669	0.04199	0.36445	0.92442	0.95978	0.98562	0.59533	0.85	0.7214	0.31878	FARP1	10160	rs191007112;rs148440132	3;13	0.000500;0.002700
	BM_lymphocyte_BCPALL	cg23361579	0.03573	0.20228	0.39129	0.72668	0.93459	0.5244	0.76974	0.45062	0.27228	ADPRHL1	113622	rs111923132;rs193233840	19;32	0.013248;0.000500
	BM_lymphocyte_BCPALL	cg23990723	0.00825	0.072395	0.40564	0.65096	0.95114	0.57856	0.86631	0.3933	0.29947	BIVM;KDELC1	54841;79070
	BM_lymphocyte_BCPALL	cg24113818	0.05065	0.25464	0.44107	0.81776	0.97515	0.56312	0.837	0.50967	0.29218	RASA3	22821	rs144624798;rs9525180	2;39	0.007300;0.404207
	BM_lymphocyte_BCPALL	cg24915592	0.11144	0.26961	0.56339	0.79452	0.97511	0.52491	0.78532	0.53433	0.27379			rs138482374;rs117142062	34;49	0.011000;0.004774
	BM_lymphocyte_BCPALL	cg25032321	0.04327	0.29104	0.62915	0.87149	0.95455	0.58045	0.79233	0.57716	0.29443	STK24	8428	rs147766572	49	0.0009
	BM_lymphocyte_BCPALL	cg25366582	0.00703	0.12831	0.34784	0.65585	0.97579	0.52754	0.86259	0.40441	0.29428
	BM_lymphocyte_BCPALL	cg25516742	0.05495	0.27164	0.55453	0.85044	0.9655	0.5788	0.8284	0.55244	0.28976	ATP8A2	51761	rs111609095;rs9319256	0;41	0.002745;0.024156
	BM_lymphocyte_BCPALL	cg25968569	0.06746	0.3509	0.63026	0.87483	0.97492	0.52394	0.79068	0.59947	0.27529	KCTD12	115207
	BM_lymphocyte_BCPALL	cg27369325	0.07532	0.33372	0.91973	0.94714	0.98681	0.61342	0.81736	0.69568	0.31817	FARP1	10160	rs115264847	12	0.003041
	BM_lymphocyte_BCPALL	cg27442308	0.03186	0.25477	0.53388	0.77432	0.94249	0.51955	0.82619	0.51352	0.2774	SOX21	11166
	BM_lymphocyte_BCPALL	cg01520867	0.02534	0.18606	0.47509	0.69614	0.94266	0.51008	0.78106	0.45238	0.26855	MIR203	406986
	BM_lymphocyte_BCPALL	cg01843148	0.05251	0.1778	0.41589	0.71113	0.97513	0.53333	0.82714	0.45538	0.28477			rs72716733	1	0.128604
	BM_lymphocyte_BCPALL	cg01872216	0.01664	0.15125	0.4629	0.69784	0.94557	0.54659	0.8394	0.43666	0.29008			rs111341776	26	0.066789
	BM_lymphocyte_BCPALL	cg01892516	0.00412	0.1837	0.47649	0.73453	0.99002	0.55083	0.88876	0.46487	0.29558	FOXA1	3169
	BM_lymphocyte_BCPALL	cg02150867	0.02746	0.10972	0.36679	0.63975	0.93087	0.53003	0.78575	0.3891	0.27213	LRFN5	145581	rs1111691	51	0.006369
	BM_lymphocyte_BCPALL	cg02162886	0.02785	0.2222	0.53713	0.75882	0.98707	0.53662	0.85139	0.49751	0.28666	SIX1	6495	rs148311235;rs182795431;rs141947988	14;49;50	0.011400;0.006900;0.003200
	BM_lymphocyte_BCPALL	cg02287710	0.04532	0.30299	0.68397	0.83562	0.93424	0.53262	0.80417	0.58413	0.29112	DIO3;MIR1247	1735;100302145
	BM_lymphocyte_BCPALL	cg02299497	0.01435	0.059025	0.13416	0.57707	0.9741	0.51804	0.70455	0.28138	0.27002
	BM_lymphocyte_BCPALL	cg02609127	0.01618	0.048485	0.16303	0.5555	0.97565	0.50702	0.80741	0.30675	0.28967	DIO3	1735
	BM_lymphocyte_BCPALL	cg02939659	0.04057	0.24386	0.53564	0.8127	0.9846	0.56883	0.85256	0.52768	0.29519			rs182030819	16	0.0014
	BM_lymphocyte_BCPALL	cg04324727	0.00367	0.08994	0.26234	0.62217	0.97204	0.53223	0.85425	0.3604	0.29721	NRXN3	9369
	BM_lymphocyte_BCPALL	cg05049361	0.02333	0.13271	0.45369	0.71075	0.95347	0.57804	0.8388	0.44467	0.29197	GALNTL1	57452
	BM_lymphocyte_BCPALL	cg05057720	0.00763	0.0298	0.0925	0.54485	0.95515	0.51505	0.79258	0.26881	0.28777	CLEC14A	161198	rs185135187;rs114622864	21;24	0.001800;0.001602
	BM_lymphocyte_BCPALL	cg07019438	0.01171	0.05547	0.48157	0.72597	0.95171	0.6705	0.88109	0.44127	0.32163	EGLN3	112399	rs185042276;rs111806873	10;47	0.000900;0.011421
	BM_lymphocyte_BCPALL	cg07095997	0.03999	0.18158	0.48405	0.69675	0.94935	0.51517	0.83397	0.45854	0.28385	SIX4	51804
	BM_lymphocyte_BCPALL	cg07543626	0.02623	0.16136	0.50149	0.75902	0.96194	0.59766	0.83946	0.48433	0.29493	NOVA1	4857	rs73603819;rs139672900	10;43	0.012351;0.000500
	BM_lymphocyte_BCPALL	cg07559273	0.02998	0.08137	0.37527	0.71568	0.95658	0.63431	0.86103	0.41763	0.31155	NOVA1	4857
	BM_lymphocyte_BCPALL	cg08162372	0.0005	0.080535	0.28686	0.74782	0.97253	0.66729	0.89391	0.40808	0.33737	BMP4	652
	BM_lymphocyte_BCPALL	cg08217024	0.01391	0.055045	0.27071	0.62746	0.96653	0.57241	0.8738	0.36173	0.31622	MDGA2	161357	rs142169167	16	0.0664
	BM_lymphocyte_BCPALL	cg08244848	0.01116	0.037885	0.56183	0.79381	0.95574	0.75592	0.87949	0.47214	0.34004	EGLN3	112399
	BM_lymphocyte_BCPALL	cg08999486	0.03026	0.077545	0.25689	0.60154	0.94287	0.524	0.7859	0.3446	0.28349	CDC42BPB	9578
	BM_lymphocyte_BCPALL	cg09294077	0.05242	0.17798	0.54437	0.70898	0.91974	0.531	0.78588	0.48198	0.27329	GPHN	10243
	BM_lymphocyte_BCPALL	cg10002178	0.03441	0.3478	0.67021	0.86358	0.97078	0.51577	0.85508	0.59953	0.29184	PRIMA1	145270	rs138492507	3	0.0023
	BM_lymphocyte_BCPALL	cg10124651	0.01138	0.046275	0.15996	0.6261	0.97104	0.57983	0.88762	0.32494	0.32289	CDC42BPB	9578
	BM_lymphocyte_BCPALL	cg10920224	0.03882	0.24841	0.61617	0.85203	0.95772	0.60362	0.85446	0.55679	0.31095	TRAF3	7187
	BM_lymphocyte_BCPALL	cg13749548	0.0732	0.23212	0.30361	0.83186	0.97464	0.59974	0.76705	0.47824	0.30147			rs741847	1	0.381776
	BM_lymphocyte_BCPALL	cg14191466	0.02847	0.22946	0.50526	0.76632	0.96918	0.53685	0.80616	0.49368	0.28028	CDC42BPB	9578	rs201875902;rs200810382;rs144883325;rs149124468;rs143474150;rs8009219	9;10;14;15;21;41	0.000500;0.000000;0.000659;0.000220;0.000220;0.000798
	BM_lymphocyte_BCPALL	cg15476528	0.02152	0.11432	0.40612	0.63679	0.91614	0.52248	0.78573	0.39896	0.2715	SLC22A17	51310
	BM_lymphocyte_BCPALL	cg15928900	0.02243	0.08211	0.43369	0.7174	0.94582	0.63528	0.83489	0.42423	0.31202	EGLN3	112399
	BM_lymphocyte_BCPALL	cg16366843	0.02092	0.07098	0.32219	0.63724	0.97062	0.56626	0.84841	0.37144	0.30206
	BM_lymphocyte_BCPALL	cg16802892	0.01238	0.07298	0.55208	0.64966	0.97084	0.57668	0.87143	0.42572	0.3173			rs1278924;rs187852204;rs1278923	1;7;15	0.268646;0.000500;0.268898
	BM_lymphocyte_BCPALL	cg18301891	0.00725	0.09135	0.4965	0.72643	0.94533	0.63508	0.86301	0.44501	0.31218	DIO3;MIR1247	1735;100302145
	BM_lymphocyte_BCPALL	cg18701685	0.06774	0.17132	0.40796	0.69416	0.95866	0.52284	0.74899	0.43666	0.27104	SLC7A8	23428	rs117268667	28	0.007614
	BM_lymphocyte_BCPALL	cg18945335	0.04292	0.26902	0.54139	0.77752	0.95682	0.5085	0.80801	0.52752	0.27326
	BM_lymphocyte_BCPALL	cg19584875	0.01336	0.038815	0.18788	0.55778	0.91908	0.51897	0.78047	0.29681	0.27921	KCNK13	56659	rs74851244	15	0.085009
	BM_lymphocyte_BCPALL	cg19736128	0.00726	0.13734	0.38148	0.64588	0.96242	0.50854	0.85414	0.4158	0.28315	EFS	10278
	BM_lymphocyte_BCPALL	cg20478129	0.01047	0.053605	0.59101	0.76974	0.95096	0.71614	0.87161	0.49475	0.325	NOVA1	4857
	BM_lymphocyte_BCPALL	cg21101356	0.03196	0.07391	0.48278	0.65359	0.91359	0.57968	0.7477	0.41761	0.27642	EGLN3	112399
	BM_lymphocyte_BCPALL	cg21210994	0.01076	0.04545	0.18656	0.60306	0.94033	0.55761	0.82932	0.32165	0.30151	GALNTL1	57452
	BM_lymphocyte_BCPALL	cg21792493	0.10315	0.2588	0.61608	0.78054	0.91452	0.52174	0.69872	0.5215	0.26798			rs2487298;rs2487297;rs74839865	0;20;37	0.386364;0.252963;0.003906
	BM_lymphocyte_BCPALL	cg22832061	0.0069	0.03346	0.54001	0.8141	0.97477	0.78064	0.91303	0.46795	0.35831	EGLN3	112399
	BM_lymphocyte_BCPALL	cg23489384	0.00626	0.1951	0.49483	0.92388	0.97319	0.72878	0.93815	0.49134	0.33324			rs7141655;rs112377204;rs7141656	0;1;2	0.456244;0.000458;0.455373
	BM_lymphocyte_BCPALL	cg23920953	0.02079	0.23008	0.5135	0.76754	0.95925	0.53746	0.84752	0.50139	0.28475	C14orf162	56936
	BM_lymphocyte_BCPALL	cg24665290	0.01972	0.04958	0.49184	0.68668	0.92029	0.6371	0.79759	0.41602	0.29707	EGLN3	112399
	BM_lymphocyte_BCPALL	cg25967745	0.09607	0.41808	0.69835	0.92565	0.98872	0.50757	0.75552	0.65615	0.26269	HHIPL1	84439	rs191140177;rs149387325;rs140080680	35;40;49	0.000500;0.000367;0.000225
	BM_lymphocyte_BCPALL	cg26393294	0.02158	0.06843	0.24476	0.65943	0.97358	0.591	0.8839	0.36949	0.32393	NPAS3	64067
	BM_lymphocyte_BCPALL	cg27018380	0.02408	0.26375	0.5453	0.77284	0.95037	0.50908	0.8448	0.51609	0.27862	CHGA	1113	rs144819638;rs191641003;rs116595742	8;36;51	0.001800;0.000900;0.006516
	BM_lymphocyte_BCPALL	cg27170268	0.03681	0.17997	0.51999	0.78962	0.97015	0.60965	0.8544	0.49505	0.30352	XRCC3	7517	rs189401301	31	0.0005
	BM_lymphocyte_BCPALL	cg00436496	0.04448	0.17879	0.40205	0.68363	0.9468	0.50484	0.80187	0.43628	0.27522
	BM_lymphocyte_BCPALL	cg01340435	0.02277	0.10652	0.3699	0.60876	0.9275	0.50223	0.80288	0.38279	0.2728	FRMD5	84978	rs186218970	22	0.0174
	BM_lymphocyte_BCPALL	cg01663018	0.01339	0.26918	0.61826	0.83951	0.97559	0.57033	0.88374	0.55029	0.30513			rs181248843	37	0.0027
	BM_lymphocyte_BCPALL	cg02486855	0.02335	0.14834	0.50742	0.8286	0.97107	0.68026	0.87779	0.48803	0.31543	SMAD3	4088
	BM_lymphocyte_BCPALL	cg03063639	0.04184	0.09216	0.17318	0.66852	0.96282	0.57636	0.83331	0.36493	0.31064	TM6SF1	53346
	BM_lymphocyte_BCPALL	cg03449867	0.02878	0.18342	0.26998	0.78366	0.97928	0.60024	0.80511	0.44156	0.305	OCA2	4948	rs9920172;rs117735333;rs186654247	1;20;49	0.347095;0.036892;0.000500
	BM_lymphocyte_BCPALL	cg03846129	0.00956	0.042255	0.24144	0.72728	0.95306	0.68503	0.8539	0.37472	0.33742	MYO1E	4643
	BM_lymphocyte_BCPALL	cg04125371	0.00455	0.049335	0.33554	0.57842	0.92707	0.52909	0.81002	0.34912	0.27738	FBN1	2200
	BM_lymphocyte_BCPALL	cg04132917	0.03933	0.23454	0.55204	0.77255	0.95656	0.53802	0.80977	0.51122	0.28378	RORA	6095
	BM_lymphocyte_BCPALL	cg04657205	0.01675	0.04703	0.08792	0.56317	0.93677	0.51614	0.82631	0.2752	0.29079
	BM_lymphocyte_BCPALL	cg05500125	0.01458	0.06991	0.32374	0.58478	0.9745	0.51486	0.81837	0.35585	0.28567			rs28366379;rs28461802;rs28417445	12;23;43	0.402645;0.058581;0.317497
	BM_lymphocyte_BCPALL	cg06100807	0.01101	0.16872	0.45462	0.72425	0.94798	0.55553	0.83463	0.4544	0.28933	RHCG	51458	rs200931430;rs138095319	13;27	0.001000;0.000221
	BM_lymphocyte_BCPALL	cg06273763	0.12128	0.18992	0.24153	0.72694	0.96657	0.53701	0.75158	0.43662	0.28563	MYO1E	4643
	BM_lymphocyte_BCPALL	cg06959053	0.01691	0.15502	0.44559	0.67656	0.9261	0.52153	0.84047	0.43092	0.28358	RASGRF1	5923	rs112115214	47	0.5
	BM_lymphocyte_BCPALL	cg08495115	0.0087	0.042735	0.3359	0.65348	0.94635	0.61075	0.85964	0.3669	0.3139	GREM1	26585
	BM_lymphocyte_BCPALL	cg08892705	0.0132	0.05095	0.28058	0.57277	0.97072	0.52182	0.81236	0.32998	0.28346	SYNM	23336	rs140039713	3	0.0005
	BM_lymphocyte_BCPALL	cg09103619	0.02109	0.18542	0.47212	0.74732	0.9635	0.5619	0.8493	0.47326	0.29264	ANKRD34C	390616
	BM_lymphocyte_BCPALL	cg09785344	0.00724	0.043795	0.3149	0.5828	0.95054	0.53901	0.8601	0.34638	0.30024
	BM_lymphocyte_BCPALL	cg09948076	0.0093	0.069405	0.35082	0.72121	0.98105	0.6518	0.89421	0.40605	0.3284	SYNM	23336
	BM_lymphocyte_BCPALL	cg10550166	0.02351	0.193	0.49992	0.87864	0.98717	0.68564	0.87629	0.51562	0.3289	SLC12A6	9990
	BM_lymphocyte_BCPALL	cg10637512	0.00638	0.050995	0.31305	0.71663	0.96483	0.66564	0.90641	0.39203	0.3363	SYNM	23336
	BM_lymphocyte_BCPALL	cg10762626	0.06796	0.14304	0.31123	0.65454	0.98074	0.5115	0.78974	0.40692	0.2801	OCA2	4948	rs28595435;rs143946489;rs62007492	25;39;50	0.034767;0.000900;0.125626
	BM_lymphocyte_BCPALL	cg10854819	0.03322	0.18098	0.3847	0.75121	0.96475	0.57023	0.80371	0.44545	0.28485			rs115044269	31	0.003041
	BM_lymphocyte_BCPALL	cg11167100	0.01483	0.038465	0.11117	0.55011	0.92758	0.51164	0.79764	0.28415	0.28938	TM6SF1	53346	rs28444867	15	0.1314
	BM_lymphocyte_BCPALL	cg11794877	0.00675	0.1031	0.48525	0.6231	0.84581	0.52001	0.71499	0.40629	0.2596	WHAMML2	440253
	BM_lymphocyte_BCPALL	cg12628659	0.04516	0.25754	0.55338	0.81004	0.97333	0.5525	0.84361	0.52873	0.29281	ANKRD34C	390616	rs188779594;rs181210429;rs77280933	19;42;50	0.002300;0.000900;0.003472
	BM_lymphocyte_BCPALL	cg13191049	0.08663	0.14192	0.41737	0.66602	0.93711	0.5241	0.77004	0.43038	0.27349	SYNM	23336
	BM_lymphocyte_BCPALL	cg13331940	0.0039	0.03346	0.14796	0.61204	0.95721	0.57858	0.85292	0.31827	0.314	MYO1E	4643
	BM_lymphocyte_BCPALL	cg13778723	0.03587	0.16263	0.43977	0.68802	0.94424	0.52538	0.81317	0.45097	0.27658	PRTG	283659
	BM_lymphocyte_BCPALL	cg13798146	0.00573	0.029155	0.11172	0.54749	0.95917	0.51834	0.83182	0.2868	0.29698	HDGFRP3	50810
	BM_lymphocyte_BCPALL	cg13800209	0.02556	0.31505	0.67799	0.85473	0.96603	0.53968	0.85985	0.5813	0.29818	MEIS2	4212	rs140890748	26	0.000221
	BM_lymphocyte_BCPALL	cg15902390	0.03871	0.18804	0.44836	0.68831	0.97117	0.50028	0.83086	0.45583	0.28047	MEIS2	4212
	BM_lymphocyte_BCPALL	cg16086130	0.02477	0.13911	0.36986	0.6751	0.96964	0.536	0.84482	0.41938	0.29021	ALDH1A3	220
	BM_lymphocyte_BCPALL	cg16358679	0.03371	0.0883	0.31771	0.62315	0.95835	0.53485	0.83668	0.37087	0.28855	DNAJA4	55466	rs117636273	42	0.100694
	BM_lymphocyte_BCPALL	cg16968596	0.01817	0.12811	0.39805	0.76074	0.97501	0.63262	0.89439	0.44779	0.32359	ACAN	176
	BM_lymphocyte_BCPALL	cg17246382	0.01389	0.04912	0.13868	0.56455	0.96724	0.51542	0.8485	0.29906	0.2982	DNAJA4	55466	rs117636273	47	0.100694
	BM_lymphocyte_BCPALL	cg18698788	0.01564	0.14182	0.48463	0.75848	0.9627	0.61666	0.89215	0.45968	0.30978			rs150307	42	0.471442
	BM_lymphocyte_BCPALL	cg19295951	0.01094	0.07788	0.25574	0.58066	0.96812	0.50279	0.82616	0.33478	0.2776	DUOX1;DUOXA1	53905;90527
	BM_lymphocyte_BCPALL	cg20560283	0.02633	0.18353	0.46591	0.73	0.97155	0.54648	0.83887	0.47046	0.29238			rs17209135	15	0.01167
	BM_lymphocyte_BCPALL	cg20973720	0.00465	0.10102	0.45377	0.66144	0.95053	0.56042	0.81609	0.41551	0.28417	RASGRF1	5923	rs189982910	5	0.0009
	BM_lymphocyte_BCPALL	cg21276413	0.02778	0.17096	0.52724	0.74286	0.93654	0.5719	0.81083	0.48094	0.29222	GABRA5	2558
	BM_lymphocyte_BCPALL	cg21402921	0.02027	0.31334	0.7068	0.86068	0.96301	0.54734	0.88924	0.59131	0.31016	GABRA5	2558
	BM_lymphocyte_BCPALL	cg22297146	0.00516	0.1388	0.4657	0.6973	0.94578	0.5585	0.86923	0.44471	0.29966	MYEF2	50804
	BM_lymphocyte_BCPALL	cg22535307	0.00922	0.11445	0.40746	0.64689	0.93599	0.53244	0.85	0.40977	0.28637	FBN1	2200
	BM_lymphocyte_BCPALL	cg22696438	0.00422	0.048685	0.38201	0.63662	0.96211	0.58794	0.86933	0.37887	0.30896	LARP6	55323
	BM_lymphocyte_BCPALL	cg22999786	0.08831	0.27006	0.53911	0.90954	0.98397	0.63949	0.82288	0.56662	0.30878	SLC12A6	9990
	BM_lymphocyte_BCPALL	cg23731272	0.02469	0.13366	0.31083	0.6397	0.96686	0.50604	0.86816	0.42029	0.3139	SMAD3	4088
	BM_lymphocyte_BCPALL	cg23887948	0.04138	0.15826	0.35004	0.66092	0.9598	0.50266	0.81925	0.41983	0.28632	STRA6	64220
	BM_lymphocyte_BCPALL	cg23969342	0.00933	0.10954	0.40219	0.66511	0.93364	0.55557	0.82374	0.40755	0.28732	C15orf59	388135
	BM_lymphocyte_BCPALL	cg25208479	0.01943	0.29458	0.575	0.80178	0.95753	0.50721	0.81845	0.5436	0.27542
	BM_lymphocyte_BCPALL	cg25556225	0.03835	0.33304	0.56794	0.8625	0.95774	0.52945	0.83603	0.55825	0.29587			rs191705225;rs57142540	32;45	0.000900;0.500000
	BM_lymphocyte_BCPALL	cg25895948	0.04174	0.18616	0.4692	0.69004	0.94763	0.50388	0.81898	0.46111	0.27555	ALPK3	57538
	BM_lymphocyte_BCPALL	cg25959239	0.00556	0.04257	0.2968	0.60727	0.95209	0.5647	0.8569	0.34837	0.30105	LARP6	55323
	BM_lymphocyte_BCPALL	cg26460092	0.0174	0.039955	0.12433	0.60584	0.94819	0.56588	0.82919	0.31376	0.30468	TM6SF1	53346
	BM_lymphocyte_BCPALL	cg26708220	0.05643	0.17051	0.40509	0.69345	0.94793	0.52294	0.80731	0.43955	0.2809	MEIS2	4212
	BM_lymphocyte_BCPALL	cg26727488	0.02212	0.068865	0.32603	0.63001	0.96386	0.56114	0.82571	0.36385	0.30003	GREM1	26585
	BM_lymphocyte_BCPALL	cg26824516	0.03394	0.10444	0.25526	0.61007	0.95754	0.50563	0.82475	0.36111	0.28691	ALDH1A3	220
	BM_lymphocyte_BCPALL	cg27438152	0.0441	0.24579	0.54435	0.86566	0.98198	0.61987	0.85445	0.54427	0.30629			rs191705225	43	0.0009
	BM_lymphocyte_BCPALL	cg27569300	0.0324	0.20053	0.55932	0.76856	0.95434	0.56802	0.83076	0.50954	0.29042	SYNM	23336
	BM_lymphocyte_BCPALL	cg00105606	0.00543	0.028285	0.14871	0.59617	0.95041	0.56788	0.82117	0.30248	0.30066	FA2H	79152
	BM_lymphocyte_BCPALL	cg00121045	0.06187	0.19003	0.47587	0.79278	0.9496	0.60275	0.80399	0.49706	0.29894	UNKL	64718	rs150845055;rs74697119	25;49	0.000500;0.018298
	BM_lymphocyte_BCPALL	cg00124695	0.01449	0.04993	0.29809	0.67266	0.96382	0.62274	0.88601	0.37748	0.32733	SALL1	6299	rs200502187;rs114566336;rs115449992	1;32;33	0.040300;0.039096;0.038228
	BM_lymphocyte_BCPALL	cg00151810	0.06406	0.26486	0.58938	0.80232	0.95945	0.53745	0.80892	0.5435	0.27935	BCAR1	9564	rs73605139	15	0.197621
	BM_lymphocyte_BCPALL	cg00315391	0.04005	0.10676	0.29574	0.60868	0.91637	0.50193	0.78354	0.37136	0.27557	SCNN1G	6340
	BM_lymphocyte_BCPALL	cg00437985	0.03605	0.17829	0.54014	0.72237	0.92007	0.54408	0.81652	0.47869	0.28253	CRYM	1428
	BM_lymphocyte_BCPALL	cg00745606	0.03817	0.19583	0.44584	0.72741	0.97856	0.53158	0.81681	0.46689	0.28315
	BM_lymphocyte_BCPALL	cg00916884	0.00919	0.072395	0.26312	0.58144	0.94053	0.50904	0.76779	0.33132	0.26671	MT1M	4499
	BM_lymphocyte_BCPALL	cg00944421	0.04119	0.38642	0.6933	0.93909	0.99119	0.55266	0.84523	0.64509	0.29444	ESRP2	80004
	BM_lymphocyte_BCPALL	cg01207684	0.03275	0.19438	0.44895	0.78227	0.96809	0.58789	0.8606	0.48134	0.3065	ADCY9	115
	BM_lymphocyte_BCPALL	cg01500945	0.06882	0.16329	0.47318	0.69354	0.97359	0.53025	0.81437	0.46597	0.27931	SALL1	6299	rs150519022	10	0.0417
	BM_lymphocyte_BCPALL	cg01517680	0.01386	0.12995	0.27601	0.63108	0.97376	0.50114	0.84453	0.37973	0.28203			rs4362385	37	0.065561
	BM_lymphocyte_BCPALL	cg01624645	0.04748	0.32042	0.58633	0.85851	0.96044	0.5381	0.82201	0.57061	0.28264	BANP	54971	rs181725307	34	0.0073
	BM_lymphocyte_BCPALL	cg01727408	0.08363	0.23997	0.47956	0.75666	0.96123	0.51669	0.78815	0.49855	0.27347
	BM_lymphocyte_BCPALL	cg01888869	0.02714	0.08821	0.25877	0.6584	0.96001	0.57019	0.77595	0.3692	0.29068	ITGAX	3687
	BM_lymphocyte_BCPALL	cg01984854	0.04425	0.18006	0.36932	0.85446	0.98663	0.6744	0.86078	0.48143	0.32499			rs183854793	41	0.0009
	BM_lymphocyte_BCPALL	cg02067405	0.03935	0.18	0.42491	0.6949	0.93679	0.51491	0.79101	0.45131	0.27439	SCNN1G	6340
	BM_lymphocyte_BCPALL	cg02633398	0.04499	0.23404	0.40607	0.74418	0.90321	0.51014	0.75334	0.46758	0.26182	CBFA2T3	863	rs116396843	44	0.04344
	BM_lymphocyte_BCPALL	cg02667667	0.01143	0.073845	0.22859	0.6293	0.9592	0.55546	0.86515	0.34808	0.30771	DKFZP434H168;GNAO1	26077;2775
	BM_lymphocyte_BCPALL	cg03131598	0.01041	0.03596	0.1632	0.59487	0.94637	0.55891	0.85516	0.32387	0.31635	ITPRIPL2	162073	rs7185904	6	0.021553
	BM_lymphocyte_BCPALL	cg03664916	0.05711	0.4295	0.62142	0.93545	0.9905	0.50595	0.86391	0.62811	0.29444			rs55722739	39	0.024245
	BM_lymphocyte_BCPALL	cg03731974	0.02431	0.14431	0.33918	0.64644	0.95736	0.50214	0.80594	0.40177	0.27809			rs4843969	4	0.461609
	BM_lymphocyte_BCPALL	cg03791005	0.01895	0.076245	0.35787	0.59724	0.9445	0.521	0.80611	0.3662	0.27929			rs74003322;rs2238387	9;39	0.011894;0.228111
	BM_lymphocyte_BCPALL	cg04098866	0.01286	0.13974	0.40994	0.64986	0.93846	0.51012	0.8186	0.4185	0.27926			rs74713070	14	0.0023
	BM_lymphocyte_BCPALL	cg04342955	0.02195	0.09762	0.28854	0.71144	0.95248	0.61382	0.84783	0.39389	0.30785	SHISA9	729993
	BM_lymphocyte_BCPALL	cg04370442	0.036	0.19924	0.51888	0.84174	0.98153	0.6425	0.86359	0.51893	0.31313	TEPP	374739
	BM_lymphocyte_BCPALL	cg04491367	0.0348	0.11297	0.45757	0.70206	0.96587	0.58908	0.85991	0.43952	0.3065
	BM_lymphocyte_BCPALL	cg04550052	0.03733	0.15446	0.43114	0.67609	0.9455	0.52162	0.79022	0.43821	0.27649	SALL1	6299
	BM_lymphocyte_BCPALL	cg04557544	0.01618	0.043595	0.20023	0.5965	0.95593	0.5529	0.85138	0.32738	0.31039	SHISA9	729993
	BM_lymphocyte_BCPALL	cg04698114	0.0168	0.13574	0.46957	0.71992	0.9587	0.58418	0.87804	0.44668	0.30491	SALL1	6299
	BM_lymphocyte_BCPALL	cg04742550	0.01771	0.06363	0.31106	0.75018	0.95613	0.68654	0.85371	0.39846	0.32965	ITGAX	3687	rs189189002	24	0.0005
	BM_lymphocyte_BCPALL	cg04969331	0.03804	0.14215	0.33553	0.86224	0.94199	0.72008	0.83729	0.44789	0.32648	TERF2	7014	rs192646573	1	0.0023
	BM_lymphocyte_BCPALL	cg04979147	0.00325	0.03518	0.12527	0.54284	0.92529	0.50766	0.8075	0.27813	0.285	FA2H	79152	rs8055626	1	0.072212
	BM_lymphocyte_BCPALL	cg04981088	0.01634	0.16691	0.56	0.75532	0.99221	0.58841	0.87081	0.49738	0.30071	MPV17L	255027
	BM_lymphocyte_BCPALL	cg05001964	0.03228	0.11097	0.34845	0.64299	0.95221	0.53202	0.83715	0.39177	0.2896	IRX3	79191
	BM_lymphocyte_BCPALL	cg05507697	0.10325	0.25299	0.39571	0.75962	0.95953	0.50663	0.74194	0.48401	0.263	ANKRD11	29123	rs3096325;rs150290103	24;45	0.483856;0.006900
	BM_lymphocyte_BCPALL	cg05531174	0.05625	0.29163	0.5266	0.82341	0.98133	0.53178	0.81715	0.54885	0.2846	CBFA2T3	863	rs113135562;rs116215730	1;15	0.029277;0.011729
	BM_lymphocyte_BCPALL	cg05880441	0.01873	0.04908	0.19524	0.55871	0.94339	0.50963	0.76305	0.29645	0.27149	FA2H	79152
	BM_lymphocyte_BCPALL	cg05923587	0.00921	0.05084	0.24067	0.60085	0.9435	0.55001	0.85409	0.33547	0.30006	BCAR1	9564
	BM_lymphocyte_BCPALL	cg06101274	0.01008	0.032685	0.10796	0.59259	0.94912	0.5599	0.83236	0.30631	0.31335	ITPRIPL2	162073	rs115520782	28	0.006667
	BM_lymphocyte_BCPALL	cg06223834	0.0365	0.22138	0.54459	0.85751	0.97572	0.63613	0.85818	0.53108	0.31426	ADCY9	115
	BM_lymphocyte_BCPALL	cg06274671	0.01024	0.08036	0.26251	0.59692	0.92221	0.51656	0.76885	0.34671	0.27218	SALL1	6299
	BM_lymphocyte_BCPALL	cg06521472	0.09991	0.33466	0.62485	0.8633	0.9421	0.52864	0.74894	0.59523	0.26676	CBFA2T3	863	rs148330479	45	0.0032
	BM_lymphocyte_BCPALL	cg06653699	0.02368	0.068335	0.34383	0.61608	0.96214	0.54775	0.81914	0.37153	0.28638	SALL1	6299	rs200502187	44	0.0403
	BM_lymphocyte_BCPALL	cg06670039	0.04414	0.14988	0.36828	0.84095	0.98602	0.69106	0.88636	0.46119	0.33001	SNX29	92017	rs187795634	20	0.0005
	BM_lymphocyte_BCPALL	cg06919916	0.02382	0.10372	0.44058	0.6886	0.92966	0.58488	0.85351	0.4249	0.30169	CDYL2	124359
	BM_lymphocyte_BCPALL	cg07200850	0.00707	0.030775	0.11356	0.62278	0.97143	0.592	0.87375	0.30168	0.31823	FA2H	79152
	BM_lymphocyte_BCPALL	cg07249459	0.03092	0.14037	0.39437	0.6975	0.91632	0.55712	0.81148	0.42852	0.28709	FOXC2	2303
	BM_lymphocyte_BCPALL	cg07315493	0.0783	0.32714	0.567	0.87298	0.97992	0.54584	0.81021	0.5805	0.27761	IFT140	9742
	BM_lymphocyte_BCPALL	cg07455504	0.04405	0.43177	0.74525	0.9409	0.9889	0.50913	0.81005	0.66839	0.28266			rs191995335;rs111044	20;46	0.000500;0.173358
	BM_lymphocyte_BCPALL	cg07532353	0.05963	0.17938	0.42676	0.73697	0.95981	0.55759	0.82858	0.46255	0.2922
	BM_lymphocyte_BCPALL	cg07700514	0.00879	0.058715	0.24616	0.65674	0.96973	0.59803	0.90028	0.36413	0.32405	DKFZP434H168;GNAO1	26077;2775
	BM_lymphocyte_BCPALL	cg08279075	0.01882	0.08632	0.24274	0.61273	0.96755	0.52641	0.85005	0.35984	0.29498	IRX3	79191
	BM_lymphocyte_BCPALL	cg08384637	0.01571	0.07687	0.2578	0.6014	0.97468	0.52453	0.86518	0.35195	0.29608	FOXC2	2303	rs138472501	39	0.00022
	BM_lymphocyte_BCPALL	cg08401628	0.03996	0.20576	0.51836	0.80917	0.9749	0.6034	0.8595	0.51574	0.30403
	BM_lymphocyte_BCPALL	cg08404702	0.03034	0.2663	0.52236	0.8249	0.97684	0.5586	0.84167	0.52805	0.28879	TSC2	7249	rs113222717	29	0.5
	BM_lymphocyte_BCPALL	cg08439930	0.03774	0.10542	0.42062	0.79384	0.98163	0.68842	0.88508	0.44992	0.33364	SALL1	6299	rs200502187	22	0.0403
	BM_lymphocyte_BCPALL	cg08526074	0.01367	0.07443	0.40529	0.69774	0.94674	0.62332	0.85263	0.40905	0.31	SALL1	6299
	BM_lymphocyte_BCPALL	cg08599635	0.05364	0.37556	0.76152	0.87607	0.97176	0.50051	0.79787	0.63418	0.28174	WWOX	51741	rs144690428;rs117456929;rs193070612	17;18;41	0.001400;0.010851;0.000500
	BM_lymphocyte_BCPALL	cg08681432	0.02958	0.13996	0.5263	0.75482	0.96289	0.61486	0.84978	0.47243	0.3032	SCNN1G	6340
	BM_lymphocyte_BCPALL	cg08806408	0.01421	0.098145	0.47527	0.71254	0.94595	0.6144	0.84276	0.43894	0.30356	SALL1	6299	rs12924434	45	0.21298
	BM_lymphocyte_BCPALL	cg09016242	0.03845	0.2567	0.60899	0.80174	0.95681	0.54504	0.8525	0.54208	0.29722	SALL1	6299	rs150239531;rs139034073;rs200987027	13;15;34	0.000225;0.000225;0.000500
	BM_lymphocyte_BCPALL	cg09360770	0.03151	0.20354	0.52609	0.76684	0.97041	0.5633	0.84177	0.49553	0.29238	FOXC2	2303
	BM_lymphocyte_BCPALL	cg09445727	0.02239	0.07199	0.33209	0.67467	0.94944	0.60268	0.85997	0.38878	0.31385	BCAR1	9564
	BM_lymphocyte_BCPALL	cg09836921	0.08322	0.20637	0.46906	0.86814	0.95411	0.66178	0.758	0.52241	0.30292	IFT140	9742	rs139030010;rs180676419;rs185549103	0;4;13	0.006900;0.002700;0.000500
	BM_lymphocyte_BCPALL	cg09844907	0.03549	0.15281	0.38677	0.65808	0.95624	0.50528	0.80563	0.42051	0.27221	MPV17L	255027
	BM_lymphocyte_BCPALL	cg10090769	0.05454	0.18291	0.34536	0.76134	0.94929	0.57843	0.79823	0.45262	0.29592	MGRN1	23295
	BM_lymphocyte_BCPALL	cg10222027	0.01016	0.059015	0.27278	0.59178	0.86611	0.53277	0.75755	0.32645	0.27577	CSDAP1	10697
	BM_lymphocyte_BCPALL	cg10273340	0.00548	0.08045	0.28124	0.59885	0.95786	0.5184	0.83832	0.35928	0.28734	GNAO1;LOC283856	2775;283856	rs185960932	15	0.0087
	BM_lymphocyte_BCPALL	cg15811515	0.03598	0.09849	0.51584	0.78325	0.92198	0.68476	0.81806	0.45987	0.32363	CSDAP1	10697
	BM_lymphocyte_BCPALL	cg16549389	0.03052	0.28848	0.55747	0.79048	0.97134	0.502	0.83555	0.53319	0.27916	SCNN1B	6338	rs72652274;rs72652273	28;48	0.004488;0.000898
	BM_lymphocyte_BCPALL	cg16596604	0.01852	0.1579	0.46691	0.70722	0.96805	0.54933	0.86606	0.45197	0.29455	CRYM	1428	rs146426081	27	0.0032
	BM_lymphocyte_BCPALL	cg16635314	0.01996	0.0556	0.16246	0.57818	0.95396	0.52258	0.81569	0.30619	0.29233	CSDAP1	10697	rs75975020	27	0.014451
	BM_lymphocyte_BCPALL	cg18438944	0.027	0.17454	0.48541	0.68078	0.95281	0.50624	0.80665	0.44688	0.26838	MT1A	4489
	BM_lymphocyte_BCPALL	cg26885517	0.04244	0.10882	0.36822	0.72678	0.96766	0.61795	0.87036	0.42671	0.31908
	BM_lymphocyte_BCPALL	cg26956157	0.03917	0.42548	0.66846	0.93354	0.98607	0.50806	0.84632	0.6424	0.28682	CBFA2T3	863	rs139160505	22	0.0027
	BM_lymphocyte_BCPALL	cg26976732	0.04458	0.14819	0.417	0.70074	0.96505	0.55255	0.82793	0.43733	0.2882	HBM	3042	rs148323035;rs78153988;rs150873041	12;22;27	0.006465;0.009538;0.000391
	BM_lymphocyte_BCPALL	cg27145034	0.03314	0.12153	0.26357	0.62334	0.95937	0.50181	0.8375	0.3806	0.29102	SYT17	51760
	BM_lymphocyte_BCPALL	cg27340723	0.05601	0.20536	0.49011	0.74804	0.96291	0.54268	0.81522	0.49331	0.28762	ADCY9	115
	BM_lymphocyte_BCPALL	cg27661460	0.07612	0.35836	0.59708	0.89464	0.9842	0.53628	0.79876	0.60253	0.27965	FAM38A	9780	rs16964978;rs9933309	15;39	0.032411;0.273674
	BM_lymphocyte_BCPALL	cg00167654	0.02927	0.11736	0.35426	0.71654	0.97542	0.59918	0.87106	0.42301	0.3112	WSCD1	23302
	BM_lymphocyte_BCPALL	cg00266322	0.01164	0.095285	0.33996	0.65265	0.96486	0.55736	0.83719	0.38796	0.2909	FADS6	283985	rs188462151	1	0.011
	BM_lymphocyte_BCPALL	cg01036409	0.01866	0.2576	0.59459	0.78478	0.97197	0.52718	0.85931	0.53535	0.29652	FAM20A	54757
	BM_lymphocyte_BCPALL	cg01429662	0.0175	0.18334	0.43867	0.73774	0.98353	0.5544	0.87121	0.46071	0.29896	B4GALNT2	124872
	BM_lymphocyte_BCPALL	cg01524174	0.00964	0.1654	0.46583	0.72638	0.96436	0.56098	0.86898	0.46082	0.29609	SOX9	6662	rs146754673;rs140368355;rs201541265	4;22;41	0.000441;0.000221;0.000500
	BM_lymphocyte_BCPALL	cg01697732	0.02013	0.32084	0.66922	0.85017	0.98116	0.52933	0.87112	0.58589	0.29696	FAM20A	54757
	BM_lymphocyte_BCPALL	cg02080909	0.06242	0.3335	0.55292	0.88049	0.96823	0.54699	0.81217	0.58227	0.28362	BAIAP2	10458	rs201653195	22	0.0069
	BM_lymphocyte_BCPALL	cg02622647	0.03088	0.11766	0.5847	0.68323	0.9884	0.56556	0.75458	0.45799	0.28123			rs190583615;rs149575984	0;13	0.009600;0.046200
	BM_lymphocyte_BCPALL	cg02676175	0.05846	0.18178	0.56549	0.78956	0.95051	0.60778	0.82917	0.51357	0.29044	KCTD11;ACAP1	147040;9744	rs114397726	28	0.004778
	BM_lymphocyte_BCPALL	cg02984614	0.00776	0.09348	0.37978	0.64259	0.94765	0.54911	0.83094	0.38978	0.29179	ACCN1	40	rs185077500	16	0.0005
	BM_lymphocyte_BCPALL	cg03052970	0.01964	0.15138	0.52789	0.82042	0.97348	0.66904	0.87462	0.50585	0.32484	CACNG4	27092
	BM_lymphocyte_BCPALL	cg03156170	0.04645	0.2373	0.46305	0.77612	0.97656	0.53881	0.85421	0.5027	0.29171	MSI2	124540	rs76713176	13	0.0005
	BM_lymphocyte_BCPALL	cg03407524	0.08907	0.15642	0.67575	0.7498	0.93423	0.59338	0.79793	0.55738	0.30218	FASN	2194	rs17848939	0	0.4398
	BM_lymphocyte_BCPALL	cg03550205	0.02632	0.087675	0.47199	0.67776	0.93847	0.59008	0.85119	0.42616	0.29993	MYOCD	93649	rs139380388	46	0.0027
	BM_lymphocyte_BCPALL	cg03613822	0.0771	0.22524	0.48134	0.73786	0.94956	0.51263	0.78248	0.49667	0.27775	DLG4	1742
	BM_lymphocyte_BCPALL	cg04532952	0.01396	0.13953	0.41547	0.70274	0.99056	0.56322	0.86517	0.43483	0.29705	CA4	762
	BM_lymphocyte_BCPALL	cg04790084	0.01734	0.06751	0.35098	0.64129	0.95315	0.57378	0.83605	0.37957	0.2978	TMEM132E;C17orf102	124842;400591
	BM_lymphocyte_BCPALL	cg04795713	0.01094	0.20714	0.46162	0.7352	0.95733	0.52806	0.84579	0.47046	0.2881	HLF	3131	rs140883235	13	0.0082
	BM_lymphocyte_BCPALL	cg05248234	0.04458	0.1627	0.22569	0.80116	0.98448	0.63846	0.83912	0.40509	0.31773	FSCN2	25794	rs2075720	0	0.246238
	BM_lymphocyte_BCPALL	cg05249744	0.04034	0.2633	0.52379	0.78474	0.93428	0.52145	0.7889	0.51599	0.27614	RPTOR	57521
	BM_lymphocyte_BCPALL	cg05291429	0.10447	0.38961	0.85475	0.92184	0.96626	0.53224	0.76558	0.67774	0.2879	SLC43A2	124935	rs12953268;rs63598260;rs146131991;rs201960057;rs140076368	1;1;2;46;48	0.220812;0.000125;0.000745;0.001000;0.000220
	BM_lymphocyte_BCPALL	cg05991442	0.0304	0.22948	0.65119	0.95422	0.98366	0.72473	0.89529	0.59402	0.34705	RECQL5;LOC643008	9400;643008	rs77421619;rs144686095	1;45	0.009991;0.005500
	BM_lymphocyte_BCPALL	cg06401579	0.01189	0.17286	0.47344	0.69208	0.93988	0.51922	0.83375	0.44775	0.28066
	BM_lymphocyte_BCPALL	cg06443678	0.04768	0.20498	0.43461	0.70657	0.97892	0.50159	0.83511	0.46655	0.28486			rs17737072	18	0.016376
	BM_lymphocyte_BCPALL	cg06650256	0.02313	0.10898	0.24218	0.61827	0.94386	0.50929	0.8059	0.36265	0.28347	CD300LB	124599	rs965229;rs184741907	8;20	0.271487;0.000500
	BM_lymphocyte_BCPALL	cg07075026	0.03207	0.1855	0.61332	0.83691	0.97747	0.65142	0.87008	0.53357	0.31702	IGF2BP1	10642
	BM_lymphocyte_BCPALL	cg08357436	0.09458	0.20304	0.52202	0.72491	0.94863	0.52187	0.77427	0.49026	0.27097	HSF5	124535
	BM_lymphocyte_BCPALL	cg09245302	0.04393	0.21354	0.54509	0.83909	0.98964	0.62554	0.8504	0.52804	0.31158			rs114284715	30	0.016073
	BM_lymphocyte_BCPALL	cg09628838	0.00665	0.065575	0.25707	0.5827	0.94503	0.51713	0.83575	0.33741	0.28776	C17orf102;TMEM132E	400591;124842	rs56322375	23	0.136322
	BM_lymphocyte_BCPALL	cg09857830	0.01589	0.064955	0.16317	0.61922	0.94001	0.55426	0.81259	0.34097	0.30528	RICH2	9912	rs112171980	18	0.5
	BM_lymphocyte_BCPALL	cg09892203	0.01078	0.10134	0.39314	0.61475	0.91154	0.51341	0.79666	0.38523	0.27058	CACNG4	27092	rs137917225;rs142494174	10;44	0.000364;0.000277
	BM_lymphocyte_BCPALL	cg10035831	0.06137	0.31066	0.64027	0.85594	0.97588	0.54528	0.83435	0.58875	0.29107	RPTOR	57521	rs147739371;rs191228875	20;31	0.000900;0.000500
	BM_lymphocyte_BCPALL	cg10362542	0.00822	0.18826	0.59268	0.82979	0.97444	0.64152	0.90468	0.53244	0.32488	HRNBP3	146713
	BM_lymphocyte_BCPALL	cg10801328	0.04579	0.1188	0.37788	0.62783	0.92605	0.50903	0.80293	0.39851	0.2748			rs185777158	38	0.0023
	BM_lymphocyte_BCPALL	cg11941546	0.03091	0.19658	0.42456	0.72217	0.95754	0.5256	0.84084	0.46084	0.28616	CLDN7	1366
	BM_lymphocyte_BCPALL	cg11949518	0.04197	0.12505	0.44285	0.86125	0.96609	0.7362	0.87436	0.48806	0.34894	RPTOR	57521	rs149593112	19	0.0032
	BM_lymphocyte_BCPALL	cg12799781	0.01666	0.059045	0.40968	0.6542	0.94604	0.59516	0.86901	0.39376	0.30758	MYOCD	93649	rs139380388	50	0.0027
	BM_lymphocyte_BCPALL	cg13005428	0.02495	0.25946	0.60191	0.87686	0.97239	0.61739	0.87418	0.56265	0.32046	RPTOR	57521	rs34449704	1	0.368397
	BM_lymphocyte_BCPALL	cg13341982	0.03764	0.36394	0.70283	0.92506	0.98124	0.56111	0.85609	0.62905	0.30109			rs138710471;rs73293418	15;25	0.000500;0.008234
	BM_lymphocyte_BCPALL	cg13405332	0.01345	0.2024	0.53432	0.70684	0.93575	0.50443	0.83533	0.47056	0.27911
	BM_lymphocyte_BCPALL	cg13545212	0.05788	0.23621	0.5196	0.75042	0.92648	0.51422	0.73892	0.50741	0.26265	SLC13A5	284111	rs188801064;rs7207927	36;41	0.001400;0.076395
	BM_lymphocyte_BCPALL	cg13773741	0.02967	0.18292	0.57252	0.84901	0.98407	0.66608	0.83353	0.52923	0.32071	GAS7	8522	rs12943383;rs3930968	14;23	0.213386;0.488651
	BM_lymphocyte_BCPALL	cg14011789	0.0465	0.20764	0.58787	0.86554	0.95523	0.6579	0.82802	0.54457	0.31746	SEPT9	10801	rs72887155;rs72887156	2;39	0.028902;0.029540
	BM_lymphocyte_BCPALL	cg14458834	0.02587	0.18699	0.50939	0.7251	0.94443	0.53811	0.84595	0.47418	0.28832	HOXB4	3214	rs201040786	32	0.0092
	BM_lymphocyte_BCPALL	cg14769786	0.01031	0.06576	0.2299	0.59184	0.9729	0.52608	0.809	0.33221	0.28726	RTN4RL1	146760	rs12103650	40	0.012357
	BM_lymphocyte_BCPALL	cg15565065	0.01119	0.16035	0.46434	0.68444	0.90724	0.5241	0.76755	0.43916	0.26691	HOXB4	3214
	BM_lymphocyte_BCPALL	cg16340422	0.02362	0.1329	0.39984	0.78444	0.94725	0.65154	0.83422	0.44787	0.30943	PLD6	201164
	BM_lymphocyte_BCPALL	cg16364121	0.05394	0.14135	0.31471	0.6441	0.97291	0.50275	0.81352	0.39579	0.27989
	BM_lymphocyte_BCPALL	cg16438655	0.02578	0.22478	0.56061	0.76099	0.96045	0.53621	0.83047	0.50704	0.28403	DOC2B	8447
	BM_lymphocyte_BCPALL	cg16464924	0.08024	0.37886	0.52705	0.90447	0.9906	0.52561	0.76756	0.60947	0.27194	GAA	2548	rs1042395;rs142878958;rs201286896;rs1800301;rs146292898	1;6;26;27;51	0.354448;0.000441;0.000500;0.154456;0.000220
	BM_lymphocyte_BCPALL	cg17062279	0.02428	0.11997	0.41197	0.68104	0.94612	0.56107	0.81095	0.41477	0.28331	ITGAE	3682
	BM_lymphocyte_BCPALL	cg17441377	0.02412	0.44167	0.86017	0.95722	0.98712	0.51555	0.86436	0.70142	0.3039
	BM_lymphocyte_BCPALL	cg17939040	0.00508	0.22948	0.48244	0.73999	0.94686	0.51052	0.83343	0.48904	0.279	ACACA	31
	BM_lymphocyte_BCPALL	cg18128536	0.03623	0.12164	0.39929	0.77031	0.927	0.64867	0.82478	0.44544	0.30434	IGF2BP1	10642	rs148189656	32	0.0018
	BM_lymphocyte_BCPALL	cg19045002	0.04598	0.2206	0.55446	0.87935	0.96525	0.65876	0.84305	0.54279	0.3141	BAHCC1	57597	rs1531554	40	0.448877
	BM_lymphocyte_BCPALL	cg19093370	0.07923	0.19588	0.4995	0.84407	0.9833	0.6482	0.83158	0.50985	0.3085	PLD6	201164	rs8076621	33	0.057828
	BM_lymphocyte_BCPALL	cg19163194	0.09307	0.19652	0.43787	0.73878	0.92288	0.54226	0.74128	0.47289	0.26975	CACNG4	27092
	BM_lymphocyte_BCPALL	cg20966754	0.04598	0.3735	0.68853	0.8809	0.97779	0.50741	0.84573	0.62095	0.28299	IGF2BP1	10642	rs186381683	44	0.0005
	BM_lymphocyte_BCPALL	cg21017569	0.03258	0.14515	0.28682	0.64872	0.98625	0.50357	0.88911	0.39887	0.29841	KCNAB3	9196	rs9898955	5	0.359079
	BM_lymphocyte_BCPALL	cg21082028	0.02332	0.25322	0.58864	0.77423	0.96809	0.52101	0.84727	0.53708	0.28673			rs78083902	1	0.0005
	BM_lymphocyte_BCPALL	cg21816330	0.01623	0.0682	0.16143	0.57571	0.94536	0.50751	0.77818	0.30343	0.27633	RAB34	83871	rs190293462	38	0.0037
	BM_lymphocyte_BCPALL	cg22894896	0.03697	0.13367	0.26402	0.6443	0.95685	0.51062	0.81404	0.38718	0.28674	MIR193A	406968
	BM_lymphocyte_BCPALL	cg23510258	0.03028	0.14593	0.47191	0.72697	0.97573	0.58104	0.81583	0.45832	0.28352	TBCD	6904	rs151273106;rs73366929	18;26	0.001400;0.008692
	BM_lymphocyte_BCPALL	cg23669081	0.02486	0.16544	0.38514	0.72172	0.9841	0.55627	0.8633	0.44724	0.30212	HOXB7	3217	rs62637586;rs1042216;rs138865004;rs201785717	7;14;27;35	0.014706;0.000000;0.000220;0.000900
	BM_lymphocyte_BCPALL	cg24322398	0.02541	0.12398	0.34113	0.63122	0.93489	0.50724	0.77109	0.38606	0.26983	FADS6	283985
	BM_lymphocyte_BCPALL	cg24578857	0.02659	0.1461	0.48885	0.79275	0.97941	0.64665	0.89887	0.48173	0.32264	PLD6	201164	rs8076621;rs192000011;rs117545437	6;44;48	0.057828;0.070100;0.070100
	BM_lymphocyte_BCPALL	cg25045219	0.05137	0.32388	0.63916	0.83888	0.96153	0.515	0.81414	0.57667	0.28133	C17orf97	400566	rs144673977;rs144910953;rs149217597;rs143415133	0;10;27;39	0.000500;0.000220;0.000220;0.001318
	BM_lymphocyte_BCPALL	cg25578609	0.00875	0.07438	0.3778	0.58679	0.94021	0.51241	0.83308	0.37107	0.28266	WSCD1	23302
	BM_lymphocyte_BCPALL	cg26297547	0.00581	0.090085	0.34846	0.69556	0.97407	0.60548	0.88588	0.40482	0.32079	CA4	762
	BM_lymphocyte_BCPALL	cg26327071	0.02248	0.24204	0.5527	0.79432	0.92113	0.55227	0.84033	0.51915	0.29462	HOXB4	3214	rs147101175	19	0.0027
	BM_lymphocyte_BCPALL	cg26913336	0.03923	0.10368	0.37825	0.63668	0.95639	0.533	0.81001	0.39935	0.28409	MYOCD	93649	rs8071767	1	0.021948
	BM_lymphocyte_BCPALL	cg27112897	0.00921	0.1118	0.46427	0.7192	0.94687	0.6074	0.87575	0.44408	0.30328	WSCD1	23302
	BM_lymphocyte_BCPALL	cg27366766	0.02151	0.075535	0.19162	0.59606	0.97932	0.52052	0.82228	0.33495	0.293	HSF5	124535
	BM_lymphocyte_BCPALL	cg00110171	0.06244	0.20155	0.48804	0.73512	0.97146	0.53358	0.82278	0.49072	0.28614	NFATC1	4772	rs184849702	38	0.0009
	BM_lymphocyte_BCPALL	cg02731042	0.00554	0.02942	0.31236	0.61205	0.92212	0.58263	0.82648	0.34856	0.30002	L3MBTL4	91133
	BM_lymphocyte_BCPALL	cg03017520	0.01886	0.18992	0.52632	0.75519	0.9698	0.56526	0.86018	0.49156	0.29864	DSC3	1825
	BM_lymphocyte_BCPALL	cg03384992	0.02777	0.17426	0.44543	0.7645	0.9559	0.59024	0.84018	0.46563	0.29745	OSBPL1A	114876
	BM_lymphocyte_BCPALL	cg03473387	0.01568	0.07171	0.35984	0.71036	0.94687	0.63865	0.87211	0.39536	0.31433	GATA6	2627
	BM_lymphocyte_BCPALL	cg05724871	0.019	0.068435	0.45806	0.62095	0.90638	0.55251	0.76022	0.39708	0.27083	L3MBTL4	91133
	BM_lymphocyte_BCPALL	cg05800683	0.00619	0.033255	0.3346	0.6032	0.96421	0.56995	0.83239	0.34291	0.29773	KCTD1	284252	rs190309947	33	0.0114
	BM_lymphocyte_BCPALL	cg06977689	0.03163	0.10137	0.38711	0.64929	0.95079	0.54792	0.84152	0.40654	0.29622	PARD6G	84552
	BM_lymphocyte_BCPALL	cg07126263	0.0126	0.16164	0.41345	0.69244	0.96586	0.5308	0.85725	0.43497	0.29045	CCBE1	147372	rs2195534	36	0.304176
	BM_lymphocyte_BCPALL	cg11722699	0.00725	0.17214	0.47282	0.68984	0.94425	0.51771	0.83272	0.4484	0.28659	DSC3	1825
	BM_lymphocyte_BCPALL	cg11749010	0.02498	0.26566	0.5801	0.77472	0.97362	0.50906	0.84524	0.5339	0.28044			rs140134993	22	0.0243
	BM_lymphocyte_BCPALL	cg13348877	0.01479	0.060555	0.39671	0.6001	0.97012	0.53955	0.85979	0.37666	0.30306	PARD6G	84552	rs199916095	50	0.001
	BM_lymphocyte_BCPALL	cg13382322	0.02704	0.23298	0.50351	0.73965	0.95378	0.50666	0.83889	0.4867	0.28023	BRUNOL4	56853
	BM_lymphocyte_BCPALL	cg13865352	0.00506	0.026555	0.18975	0.57934	0.94122	0.55279	0.79799	0.30677	0.29314	IMPACT	55364	rs45609839	22	0.018885
	BM_lymphocyte_BCPALL	cg14155416	0.03387	0.10516	0.50877	0.67778	0.92893	0.57262	0.79711	0.43669	0.28292	L3MBTL4	91133
	BM_lymphocyte_BCPALL	cg14345128	0.01268	0.071905	0.31716	0.66032	0.93992	0.58842	0.85431	0.37457	0.30528	ONECUT2	9480
	BM_lymphocyte_BCPALL	cg14352983	0.00315	0.043875	0.52275	0.68267	0.91115	0.6388	0.82154	0.43142	0.30081	L3MBTL4	91133
	BM_lymphocyte_BCPALL	cg14913969	0.00598	0.11484	0.45853	0.65995	0.93358	0.54511	0.80931	0.41994	0.28181	GATA6	2627	rs181830357	41	0.0179
	BM_lymphocyte_BCPALL	cg15179725	0.00849	0.19753	0.46886	0.70236	0.95322	0.50484	0.84998	0.45858	0.28301	BRUNOL4	56853
	BM_lymphocyte_BCPALL	cg15653282	0.00256	0.046025	0.29485	0.64315	0.95467	0.59712	0.86739	0.36152	0.3106	GNAL	2774
	BM_lymphocyte_BCPALL	cg16924702	0.01067	0.2458	0.53872	0.75692	0.96119	0.51112	0.88259	0.50528	0.29012	EPB41L3	23136
	BM_lymphocyte_BCPALL	cg17289202	0.0035	0.089975	0.37126	0.60707	0.93176	0.5171	0.80582	0.38235	0.2727	ZNF532	55205
	BM_lymphocyte_BCPALL	cg17688525	0.01308	0.069295	0.61076	0.7721	0.94992	0.7028	0.86714	0.4938	0.32758	L3MBTL4	91133
	BM_lymphocyte_BCPALL	cg18543270	0.02656	0.27018	0.57272	0.77361	0.97274	0.50344	0.8538	0.52635	0.28477	EPB41L3	23136
	BM_lymphocyte_BCPALL	cg18556788	0.00589	0.03421	0.59091	0.77314	0.96802	0.73894	0.89752	0.47476	0.34258	L3MBTL4	91133
	BM_lymphocyte_BCPALL	cg19029422	0.05234	0.13431	0.41324	0.66247	0.94155	0.52816	0.7912	0.42294	0.27502	PTPRM	5797	rs67536179	4	0.478301
	BM_lymphocyte_BCPALL	cg20034091	0.01201	0.04652	0.27521	0.70724	0.95462	0.66072	0.89821	0.38102	0.33962	ASXL3	80816
	BM_lymphocyte_BCPALL	cg20329085	0.01452	0.05801	0.31736	0.57251	0.91622	0.5145	0.788	0.34698	0.27997	ASXL3	80816
	BM_lymphocyte_BCPALL	cg20382774	0.00242	0.051255	0.21278	0.556	0.95468	0.50475	0.72926	0.31569	0.27659	KCTD1	284252
	BM_lymphocyte_BCPALL	cg20523393	0.0087	0.17308	0.56237	0.74239	0.94546	0.5693	0.86862	0.49177	0.30029
	BM_lymphocyte_BCPALL	cg22058122	0.00672	0.04235	0.5114	0.72894	0.94031	0.68658	0.84709	0.43085	0.32389	L3MBTL4	91133	rs181277070	1	0.0316
	BM_lymphocyte_BCPALL	cg24880056	0.0379	0.10734	0.50607	0.66561	0.92886	0.55826	0.78875	0.4318	0.27983	ASXL3	80816	rs141022157	3	0.0659
	BM_lymphocyte_BCPALL	cg25615585	0.01642	0.23881	0.53032	0.75979	0.92789	0.52098	0.86244	0.49426	0.29617	MAPK4	5596
	BM_lymphocyte_BCPALL	cg25789861	0.01215	0.18246	0.47027	0.71581	0.92914	0.53335	0.84821	0.45492	0.29094	DSC3	1825	rs28547150	31	0.154163
	BM_lymphocyte_BCPALL	cg26557404	0.02364	0.28758	0.57225	0.82214	0.97443	0.53455	0.85993	0.54593	0.28945	MYO5B	4645
	BM_lymphocyte_BCPALL	cg00342532	0.02365	0.19228	0.52152	0.75884	0.92495	0.56656	0.81737	0.47978	0.29092	KCNC3	3748
	BM_lymphocyte_BCPALL	cg00773902	0.04418	0.16524	0.40156	0.72318	0.97445	0.55794	0.84865	0.45244	0.29876	GDF1;LASS1	2657;10715
	BM_lymphocyte_BCPALL	cg01048962	0.02024	0.045575	0.25011	0.63722	0.96737	0.59164	0.85971	0.35068	0.32125
	BM_lymphocyte_BCPALL	cg01057656	0.03407	0.18506	0.5076	0.72741	0.96251	0.54236	0.84058	0.47735	0.29135	CBLC	23624	rs201826947	29	0.0014
	BM_lymphocyte_BCPALL	cg01631764	0.03743	0.27888	0.57421	0.78274	0.9365	0.50387	0.80316	0.52914	0.27211	SHC2	25759	rs116322329	15	0.012598
	BM_lymphocyte_BCPALL	cg01636599	0.05183	0.30702	0.56	0.81762	0.97559	0.5106	0.84569	0.54931	0.28302	FGF22	27006	rs111955390	49	0.5
	BM_lymphocyte_BCPALL	cg02001279	0.04038	0.08807	0.21757	0.61194	0.94216	0.52388	0.76277	0.35051	0.28138	ARID3A	1820	rs111826095	27	0.5
	BM_lymphocyte_BCPALL	cg03287340	0.00558	0.12172	0.52852	0.72168	0.96584	0.59996	0.86486	0.46176	0.30201			rs73932420	7	0.000915
	BM_lymphocyte_BCPALL	cg03735888	0.01501	0.059805	0.21928	0.56378	0.96106	0.50397	0.86903	0.33218	0.29984	ZNF132	7691	rs115491346;rs140661305;rs11669347;rs45583939	3;12;30;45	0.007819;0.003200;0.257308;0.011000
	BM_lymphocyte_BCPALL	cg04173586	0.01767	0.33106	0.78911	0.9079	0.97798	0.57684	0.89374	0.63576	0.32267	DOT1L	84444	rs117459786	32	0.009549
	BM_lymphocyte_BCPALL	cg04295144	0.04419	0.14543	0.54085	0.75914	0.96836	0.6137	0.86892	0.48905	0.3122	ICAM5	7087	rs710845	17	0.499543
	BM_lymphocyte_BCPALL	cg04497176	0.03982	0.26226	0.616	0.80612	0.93836	0.54386	0.82561	0.54134	0.28936	WTIP	126374
	BM_lymphocyte_BCPALL	cg05020604	0.0199	0.057165	0.09877	0.56004	0.9463	0.50287	0.83945	0.29837	0.29739	ZNF529;ZNF382	57711;84911	rs142266051	24	0.0023
	BM_lymphocyte_BCPALL	cg06381803	0.04533	0.2013	0.44851	0.77328	0.94271	0.57197	0.80502	0.47595	0.28588	EML2	24139
	BM_lymphocyte_BCPALL	cg06693983	0.03464	0.21064	0.52701	0.77866	0.97672	0.56802	0.86069	0.51203	0.29837	TMEM190	147744	rs146395464	40	0.000398
	BM_lymphocyte_BCPALL	cg08065231	0.03461	0.22572	0.54676	0.74446	0.95738	0.51874	0.81562	0.5077	0.27651	ZNF177	7730	rs184323328	18	0.0009
	BM_lymphocyte_BCPALL	cg08288406	0.02189	0.3147	0.63059	0.82299	0.96958	0.5083	0.84931	0.56042	0.28959	PLK5P	126520
	BM_lymphocyte_BCPALL	cg08607018	0.02091	0.24905	0.61188	0.84416	0.98319	0.59512	0.8851	0.55421	0.31157
	BM_lymphocyte_BCPALL	cg08873805	0.02111	0.21304	0.48919	0.73155	0.96255	0.51851	0.8084	0.47542	0.27444	ZSCAN18	65982	rs8108978;rs146576720	9;35	0.328310;0.001400
	BM_lymphocyte_BCPALL	cg08894487	0.00277	0.044295	0.35031	0.78017	0.97904	0.73588	0.88697	0.4052	0.36159	ARID3A	1820	rs78841947;rs117718817	5;51	0.059079;0.033420
	BM_lymphocyte_BCPALL	cg10158633	0.0291	0.38547	0.90702	0.96582	0.98932	0.58035	0.8663	0.69044	0.32563	UHRF1	29128	rs201228170;rs180803923	6;36	0.005000;0.000000
	BM_lymphocyte_BCPALL	cg10370564	0.04261	0.25072	0.62971	0.80119	0.9418	0.55047	0.84121	0.54641	0.29267	FBXO27	126433	rs636534	1	0.041308
	BM_lymphocyte_BCPALL	cg10714639	0.01082	0.04052	0.07584	0.55329	0.90738	0.51277	0.80808	0.29354	0.30385	HMHA1	23526	rs144735649;rs151263106	3;49	0.024300;0.000900
	BM_lymphocyte_BCPALL	cg11199770	0.00732	0.03737	0.12507	0.77901	0.98365	0.74164	0.93064	0.38001	0.37812	TSHZ3	57616
	BM_lymphocyte_BCPALL	cg11326255	0.01235	0.05866	0.29879	0.563	0.91797	0.50434	0.73736	0.32685	0.26577	MATK	4145
	BM_lymphocyte_BCPALL	cg11738485	0.00853	0.050125	0.58015	0.61607	0.97643	0.56595	0.92511	0.43726	0.32504	HOOK2	29911	rs201910676;rs35337531	11;42	0.003700;0.054126
	BM_lymphocyte_BCPALL	cg12092090	0.06223	0.29789	0.60023	0.81273	0.94406	0.51484	0.80333	0.55636	0.27437	CACNA1A	773
	BM_lymphocyte_BCPALL	cg12542255	0.03017	0.17588	0.52229	0.83787	0.9843	0.66199	0.9052	0.51523	0.32386	FOSB	2354	rs200557023;rs201701616;rs138817324	5;6;29	0.001000;0.001000;0.000220
	BM_lymphocyte_BCPALL	cg12986271	0.02525	0.084265	0.18578	0.6388	0.89343	0.55454	0.75162	0.35179	0.29115	TSHZ3	57616
	BM_lymphocyte_BCPALL	cg14110073	0.04259	0.12761	0.35129	0.69502	0.92487	0.56742	0.80166	0.40818	0.29204	LRRC4B	94030
	BM_lymphocyte_BCPALL	cg14117138	0.03867	0.25544	0.55284	0.83616	0.97672	0.58073	0.83293	0.53779	0.29266	HIF3A	64344
	BM_lymphocyte_BCPALL	cg14299480	0.05545	0.26628	0.57388	0.80332	0.96807	0.53703	0.8341	0.5414	0.28234	GGN	199720	rs188124917	38	0.0005
	BM_lymphocyte_BCPALL	cg15129307	0.03588	0.31088	0.65669	0.83904	0.97581	0.52816	0.83648	0.57583	0.29315	KCNC3	3748
	BM_lymphocyte_BCPALL	cg15208375	0.05442	0.10704	0.1843	0.68538	0.96601	0.57834	0.8275	0.38965	0.31566	TSHZ3	57616
	BM_lymphocyte_BCPALL	cg15409931	0.0246	0.11416	0.41941	0.69508	0.9207	0.58093	0.81064	0.42002	0.29064	WTIP	126374
	BM_lymphocyte_BCPALL	cg15711268	0.03315	0.071865	0.12345	0.66412	0.95353	0.59225	0.83989	0.34557	0.32111			rs67361341	50	0.39726
	BM_lymphocyte_BCPALL	cg16901627	0.04058	0.30844	0.57661	0.85726	0.97904	0.54881	0.8484	0.56463	0.2898	COPE	11316	rs143841685	15	0.0014
	BM_lymphocyte_BCPALL	cg17716453	0.00622	0.03694	0.14905	0.56264	0.9603	0.5257	0.85682	0.29909	0.29939	CYP4F22	126410	rs62115951	45	0.0215
	BM_lymphocyte_BCPALL	cg18537730	0.02496	0.19252	0.44938	0.70099	0.98052	0.50847	0.85282	0.46033	0.28755	IZUMO1	284359
	BM_lymphocyte_BCPALL	cg18567041	0.0522	0.25037	0.47965	0.8547	0.96149	0.60433	0.8289	0.52124	0.29583	GNG7	2788
	BM_lymphocyte_BCPALL	cg18598117	0.00769	0.074115	0.41708	0.77353	0.96447	0.69942	0.87543	0.42955	0.34234	ARID3A	1820	rs114481623;rs144914452	34;35	0.026933;0.014700
	BM_lymphocyte_BCPALL	cg18630667	0.01981	0.074815	0.13671	0.59236	0.94285	0.51754	0.82811	0.33167	0.29885	ZNF529;ZNF382	57711;84911	rs142266051	18	0.0023
	BM_lymphocyte_BCPALL	cg18777119	0.02961	0.15923	0.44544	0.68662	0.9176	0.5274	0.78684	0.44115	0.2749	VSTM2B	342865
	BM_lymphocyte_BCPALL	cg18802754	0.04097	0.21269	0.4951	0.72246	0.95475	0.50977	0.8376	0.47675	0.27992	VSTM2B	342865	rs55968111	7	0.313985
	BM_lymphocyte_BCPALL	cg19063061	0.0294	0.16518	0.45684	0.67802	0.95486	0.51284	0.79464	0.44309	0.2737	SLC17A7	57030	rs148186322	43	0.001331
	BM_lymphocyte_BCPALL	cg19355186	0.0109	0.11841	0.41954	0.63948	0.89619	0.52106	0.7639	0.39531	0.26584
	BM_lymphocyte_BCPALL	cg19538733	0.01271	0.08922	0.41934	0.64394	0.93493	0.55472	0.84433	0.403	0.29279
	BM_lymphocyte_BCPALL	cg19617213	0.02176	0.04351	0.05683	0.57134	0.89292	0.52783	0.73419	0.25362	0.28748	HMHA1	23526
	BM_lymphocyte_BCPALL	cg20122943	0.02343	0.27864	0.59437	0.78556	0.92632	0.50693	0.85096	0.5287	0.29034	CACNG8	59283	rs75921140;rs182801033;rs12460631;rs186683019	24;30;42;43	0.019548;0.002300;0.001371;0.000900
	BM_lymphocyte_BCPALL	cg21282549	0.03378	0.18154	0.47806	0.73476	0.96435	0.55323	0.8422	0.46974	0.29093
	BM_lymphocyte_BCPALL	cg21518056	0.03422	0.080785	0.46914	0.66972	0.94711	0.58894	0.83329	0.41897	0.30351	NUDT19	390916	rs192362382;rs201969564;rs201842907	0;4;41	0.001400;0.001000;0.003700
	BM_lymphocyte_BCPALL	cg21928701	0.03526	0.18086	0.51052	0.70298	0.93115	0.52212	0.80552	0.46003	0.27671	LPPR3	79948
	BM_lymphocyte_BCPALL	cg22681934	0.02449	0.16128	0.42064	0.70402	0.96362	0.54275	0.832	0.44872	0.28722	NCAN	1463
	BM_lymphocyte_BCPALL	cg22853064	0.01359	0.09486	0.23028	0.60237	0.95691	0.50751	0.80802	0.34272	0.27771	ICAM5	7087	rs201706206	46	0.0005
	BM_lymphocyte_BCPALL	cg22932336	0.01502	0.12666	0.33572	0.68886	0.97749	0.5622	0.87946	0.40811	0.30067	PLIN5	440503	rs35767704	14	0.017367
	BM_lymphocyte_BCPALL	cg22992730	0.01685	0.3544	0.45104	0.85748	0.97176	0.50308	0.86334	0.54582	0.28336
	BM_lymphocyte_BCPALL	cg22994198	0.02651	0.1802	0.48233	0.76563	0.95177	0.58544	0.82873	0.48076	0.29808	ADAMTSL5	339366
	BM_lymphocyte_BCPALL	cg23641852	0.00929	0.03752	0.11254	0.5829	0.90553	0.54538	0.80162	0.30955	0.30484	TSHZ3	57616
	BM_lymphocyte_BCPALL	cg23988024	0.06522	0.30818	0.60218	0.82489	0.9299	0.51671	0.76391	0.56412	0.26468	HCN2	610	rs4919814	2	0.307868
	BM_lymphocyte_BCPALL	cg24024661	0.04627	0.17185	0.55365	0.79475	0.96107	0.6229	0.82488	0.50678	0.30538	HMHA1	23526
	BM_lymphocyte_BCPALL	cg24299136	0.02704	0.38328	0.7365	0.93269	0.98651	0.54942	0.8655	0.63836	0.31118	GNG7	2788	rs150629071	7	0.0128
	BM_lymphocyte_BCPALL	cg24420726	0.0627	0.47556	0.96988	0.97795	0.99242	0.50239	0.82982	0.76698	0.30305	SIPA1L3	23094
	BM_lymphocyte_BCPALL	cg24685755	0.04197	0.1039	0.28879	0.61486	0.9497	0.51096	0.81346	0.36797	0.27667	ZNF677	342926	rs117893488	42	0.011285
	BM_lymphocyte_BCPALL	cg24937727	0.01127	0.087045	0.29818	0.62014	0.96206	0.5331	0.81792	0.36782	0.2847	RGL3	57139	rs185883075	30	0.0014
	BM_lymphocyte_BCPALL	cg25235766	0.00581	0.225	0.55062	0.74317	0.94407	0.51817	0.87446	0.50177	0.29092	CACNG8;MIR935	59283;100126325
	BM_lymphocyte_BCPALL	cg25253677	0.01154	0.15573	0.48821	0.76028	0.96577	0.60455	0.86078	0.47157	0.30561	CACNG8	59283
	BM_lymphocyte_BCPALL	cg25573710	0.12099	0.31022	0.55692	0.82255	0.94214	0.51234	0.66717	0.56315	0.24738	LAIR1	3903	rs10414662;rs188615446;rs184024161	43;44;45	0.347409;0.001800;0.000500
	BM_lymphocyte_BCPALL	cg25623524	0.07152	0.26213	0.52359	0.7728	0.95321	0.51067	0.78994	0.52334	0.27544	NCRNA00181;A1BG	503538;1	rs78109376	22	0.011729
	BM_lymphocyte_BCPALL	cg25690202	0.05225	0.4571	0.96835	0.97712	0.99336	0.52001	0.82619	0.7645	0.30362	SIPA1L3	23094	rs12460534	49	0.060606
	BM_lymphocyte_BCPALL	cg25755428	0.01359	0.096735	0.37529	0.62407	0.95673	0.52734	0.90413	0.41058	0.30536	MRI1	84245
	BM_lymphocyte_BCPALL	cg27058257	0.02265	0.13723	0.47046	0.65211	0.93218	0.51488	0.79897	0.42969	0.2729	VSTM2B	342865	rs190050438	13	0.0078
	BM_lymphocyte_BCPALL	cg27281030	0.06344	0.41558	0.88512	0.91772	0.95881	0.50214	0.802	0.69039	0.29287	NLRP12	91662	rs139937024;rs143460006	12;31	0.000228;0.000223
	BM_lymphocyte_BCPALL	cg27554565	0.04911	0.27444	0.54797	0.80639	0.96662	0.53194	0.81789	0.53164	0.27847	NPHS1	4868	rs114615449;rs114651018	30;39	0.006696;0.005882
[truncated: 63,862 more rows]

## Sheet: 850k
	Sheet 2. Methylation sites with MPL scores ≥ 0.5 for the 850k platform. In this situation, the MPL scores are measured by quantile range (Q75-Q25).
	Study dataset ID	Site	Min	Q1	Q2	Q3	Max	Quantile range (Q75-Q25)	Quantile range (Q95-Q5)	Mean	Standard deviation (sd)	Gene symbol	Entrez GeneID	SNP ID	SNP distance	SNP Minor Allele Frequency (MAF)
	bloodspot_ART	cg20015269	0.03453	0.06614	0.585	0.64998	0.74563	0.58384	0.64714	0.39758	0.2844	CLCN5	1184
	bloodspot_ART	cg03504002	0.01421	0.0576	0.49338	0.61217	0.79091	0.55457	0.67006	0.36132	0.27663	APOO;CXorf58	79135;254158
	bloodspot_ART	cg13115118	0.07409	0.15872	0.59577	0.68909	0.83988	0.53037	0.64558	0.44833	0.26717	BRCC3;CMC4;MTCP1	79184;100272147;4515
	bloodspot_ART	cg07865580	0.05019	0.10389	0.48188	0.66101	0.81743	0.55712	0.68341	0.40531	0.27468	UXT;UXT-AS1	8409;100133957	rs138695480;rs35860443	4;29	0.000451;0.013158
	bloodspot_ART	cg02869694	0.05144	0.09875	0.68566	0.75775	0.87443	0.659	0.74317	0.46656	0.32564	IKBKG;G6PD	8517;2539
	bloodspot_ART	cg27277239	0.012	0.04304	0.68258	0.76212	0.86259	0.71908	0.79558	0.44595	0.34884	OTUD5	55593
	bloodspot_ART	cg23696472	0.04028	0.0636	0.64169	0.70123	0.78331	0.63763	0.69118	0.43641	0.30257	TSPYL2	64061
	bloodspot_ART	cg16315447	0.04665	0.11755	0.54125	0.6675	0.97129	0.54995	0.69634	0.41959	0.27967	RBM3	5935
	bloodspot_ART	cg26628435	0.01419	0.04188	0.50887	0.55701	0.66471	0.51513	0.57872	0.33478	0.25434	BEX1	55859
	bloodspot_ART	cg11738485	0.03323	0.08203	0.62759	0.6928	0.94006	0.61077	0.85758	0.47498	0.32017	HOOK2	29911	rs529254370;rs201910676;rs35337531	0;11;42	0.000200;0.001997;0.054912
	bloodspot_ART	cg05032903	0.03178	0.08218	0.46459	0.5996	0.75185	0.51742	0.62509	0.35802	0.25453	PCDH19	57526
	bloodspot_ART	cg24559073	0.01991	0.05017	0.54817	0.6227	0.72454	0.57253	0.64737	0.36573	0.28095	LINC01560;ZNF41	203414;7592
	bloodspot_ART	cg26011946	0.0024	0.02125	0.51853	0.55858	0.63051	0.53733	0.56809	0.33893	0.25582	LINC00629	100506757
	bloodspot_ART	cg04346428	0.00189	0.03103	0.4553	0.5725	0.69858	0.54147	0.62865	0.32653	0.26432	WWC3	55841	rs7880427	14	0.143541
	bloodspot_ART	cg03555976	0.02823	0.07831	0.60957	0.71177	0.854	0.63346	0.74212	0.42912	0.31242	GAB3	139716
	bloodspot_ART	cg27124847	0.00551	0.11875	0.57333	0.67814	0.83752	0.55939	0.69673	0.42609	0.27868	RBM3	5935
	bloodspot_ART	cg18395382	0.08738	0.17399	0.54642	0.67795	0.82731	0.50396	0.62629	0.44838	0.25116	PLXNA3	55558
	bloodspot_ART	cg15858894	0.01685	0.08089	0.5364	0.64309	0.76923	0.5622	0.67037	0.39042	0.27799	GRIPAP1	56850	rs28727466	26	0.396169
	bloodspot_ART	cg00011200	0.00475	0.03982	0.53713	0.60803	0.75835	0.56821	0.64838	0.36412	0.27851	EBP	10682
	bloodspot_ART	cg11308037	0.0199	0.05048	0.58286	0.64646	0.77248	0.59598	0.66195	0.39424	0.29358	FAM3A	60343
	bloodspot_ART	cg01924074	0.09696	0.17435	0.6931	0.76453	0.89821	0.59018	0.7107	0.50476	0.29686	HUWE1	10075
	bloodspot_ART	cg24682077	0.02606	0.06353	0.57222	0.66221	0.7987	0.59868	0.67441	0.39313	0.29282	FGD1	2245
	bloodspot_ART	cg17558827	0.08342	0.20925	0.65115	0.73	0.89548	0.52075	0.67308	0.49456	0.26798	FAM127A
	bloodspot_ART	cg21016188	0.01861	0.05224	0.54385	0.62098	0.74256	0.56874	0.64498	0.3684	0.27904	FAM50A	9130
	bloodspot_ART	cg27513289	0.03619	0.1922	0.66299	0.7581	0.97567	0.5659	0.70658	0.50735	0.28488	RP2	6102
	bloodspot_ART	cg00583618	0.02089	0.0597	0.6277	0.69068	0.85573	0.63098	0.70948	0.41627	0.31054	MAGIX	79917
	bloodspot_ART	cg05799859	0.02803	0.07058	0.61987	0.68437	0.80753	0.61379	0.67497	0.41855	0.29982	FAM3A	60343
	bloodspot_ART	cg02933448	0.07213	0.14266	0.58141	0.65491	0.78293	0.51225	0.60088	0.42677	0.25557	TMEM47	83604
	bloodspot_ART	cg07867687	0.00901	0.03156	0.45863	0.53937	0.63031	0.50781	0.55596	0.31179	0.2462	FTSJ1	24140
	bloodspot_ART	cg22823767	0.02556	0.08561	0.50885	0.65269	0.81427	0.56708	0.67273	0.39224	0.27449	SCML2	10389
	bloodspot_ART	cg25225807	0.01766	0.03624	0.50887	0.62599	0.78817	0.58975	0.64953	0.35796	0.28477	ARHGEF9	23229
	bloodspot_ART	cg14308265	0.0098	0.03456	0.49097	0.56323	0.6731	0.52867	0.58249	0.32817	0.25734
	bloodspot_ART	cg00810519	0.04774	0.07923	0.54055	0.58651	0.68323	0.50728	0.56795	0.36621	0.24951	SLC35A2	7355
	bloodspot_ART	cg11902811	0.02129	0.04974	0.54695	0.64254	0.82052	0.5928	0.71587	0.38271	0.29484	SLC25A14	9016
	bloodspot_ART	cg15755924	0.05081	0.12887	0.60713	0.69435	0.88111	0.56548	0.696	0.44732	0.28441	RNF113A;NDUFA1	7737;4694	rs145647521;rs1801316	40;23	0.000220;0.007991
	bloodspot_ART	cg03104298	0.03611	0.07446	0.59882	0.66639	0.76571	0.59193	0.67795	0.40462	0.29311	HTATSF1	27336
	bloodspot_ART	cg13918312	0.02347	0.12116	0.63026	0.70442	0.83742	0.58326	0.71627	0.44146	0.29273	ZDHHC9	51114
	bloodspot_ART	cg15734257	0.01846	0.04361	0.53205	0.58934	0.7273	0.54573	0.60454	0.35444	0.26626	SAT1	6303
	bloodspot_ART	cg06139288	0.06554	0.10826	0.52017	0.61774	0.7233	0.50948	0.60247	0.38633	0.24799	ARHGAP6	395
	bloodspot_ART	cg05248234	0.0799	0.12022	0.14917	0.63239	0.94534	0.51217	0.66552	0.30482	0.26678	FSCN2	25794	rs2075720;rs538029653;rs555966963	0;43;44	0.275160;0.000200;0.000200
	bloodspot_ART	cg23408987	0.00597	0.04018	0.50658	0.59385	0.72027	0.55367	0.65173	0.35197	0.27316	RPL10	6134	rs915941	43	0.273828
	bloodspot_ART	cg05383895	0.00441	0.05712	0.58739	0.65249	0.77345	0.59537	0.67686	0.39861	0.29138	ACSL4	2182
	bloodspot_ART	cg13182391	0.01595	0.03438	0.52165	0.57511	0.69497	0.54073	0.59416	0.34204	0.26267	RAI2	10742
	bloodspot_ART	cg02510708	0.05514	0.09416	0.53308	0.59777	0.71343	0.50361	0.60674	0.37577	0.2513	LOC101928402;STAG2	101928402;10735
	bloodspot_ART	cg12935118	0.03571	0.09353	0.70198	0.75303	0.88865	0.6595	0.73233	0.47034	0.32625	SMARCA1	6594
	bloodspot_ART	cg16510200	0.00814	0.02705	0.49825	0.57451	0.69571	0.54746	0.61846	0.33506	0.26804	HCCS	3052
	bloodspot_ART	cg18827503	0.19107	0.40728	0.87314	0.90772	0.96078	0.50044	0.64476	0.70452	0.26001			rs12864765;rs530939684;rs12864773;rs568177533	1;12;13;19	0.482628;0.000998;0.451278;0.000200
	bloodspot_ART	cg03705894	0.01068	0.07566	0.50577	0.65584	0.81178	0.58018	0.67832	0.38155	0.2823	CLCN5	1184
	bloodspot_ART	cg17292622	0.04144	0.08469	0.52187	0.64193	0.79318	0.55724	0.63871	0.38635	0.2711	ZC4H2	55906
	bloodspot_ART	cg08405463	0.05403	0.09131	0.59242	0.64079	0.80106	0.54948	0.63527	0.41406	0.27114	LONRF3	79836
	bloodspot_ART	cg06783548	0.02147	0.05023	0.41599	0.5549	0.68215	0.50467	0.59065	0.32385	0.24183	SYN1	6853
	bloodspot_ART	cg23503517	0.01652	0.05752	0.46441	0.59553	0.89254	0.53801	0.63466	0.35062	0.26669	POLA1	5422
	bloodspot_ART	cg20359784	0.01761	0.06004	0.4407	0.56487	0.79902	0.50483	0.61992	0.33649	0.25188	FAM127B		rs2247343	27	0.443268
	bloodspot_ART	cg01555661	0.01876	0.06041	0.49411	0.62608	0.77757	0.56567	0.66645	0.37264	0.27953	NDUFB11;RBM10	54539;8241
	bloodspot_ART	cg26342575	0.01051	0.07774	0.52118	0.61519	0.72571	0.53745	0.63308	0.375	0.2638	WDR45	11152
	bloodspot_ART	cg26640879	0.01721	0.06448	0.50286	0.63411	0.78191	0.56963	0.66462	0.37097	0.27928	MTM1	4534
	bloodspot_ART	cg03670113	0.04415	0.11332	0.68254	0.76149	0.82078	0.64817	0.72609	0.47993	0.31133	DNASE1L1;TAZ	1774;6901
	bloodspot_ART	cg09072865	0.02314	0.08665	0.58475	0.66689	0.75667	0.58024	0.65856	0.4092	0.28254	MORC4	79710
	bloodspot_ART	cg07806343	0.04121	0.11734	0.60772	0.68445	0.79375	0.56711	0.65896	0.43104	0.28309
	bloodspot_ART	cg03679005	0.02868	0.09822	0.4684	0.60383	0.87069	0.50561	0.65925	0.37601	0.25745	RPL39	6170
	bloodspot_ART	cg00767637	0.02835	0.08839	0.61239	0.67986	0.8013	0.59147	0.69258	0.42	0.2934	PABPC1L2B-AS1;PABPC1L2B	101928345;645974
	bloodspot_ART	cg02921434	0.02152	0.05576	0.59518	0.6681	0.75737	0.61234	0.68098	0.40121	0.29602	FMR1;FMR1-AS1	2332;100126270
	bloodspot_ART	cg22682304	0.01927	0.07501	0.54995	0.60721	0.74603	0.5322	0.6151	0.37748	0.26175
	bloodspot_ART	cg12709057	0.0111	0.04789	0.54509	0.67287	0.82585	0.62498	0.70596	0.39093	0.30362	PSMD10;ATG4A	5716;115201
	bloodspot_ART	cg24529533	0.01547	0.05418	0.50325	0.59189	0.73478	0.53771	0.62909	0.3576	0.26296	FAM199X	139231
	bloodspot_ART	cg19859323	0.0532	0.12469	0.55718	0.67098	0.81798	0.54629	0.66174	0.42053	0.26868
	bloodspot_ART	cg25452717	0.03861	0.08342	0.4897	0.60781	0.76813	0.52439	0.62696	0.3701	0.25646	RPS6KA6	27330	rs150753598;rs139134408;rs149522058	21;24;49	0.000228;0.000227;0.000235
	bloodspot_ART	cg16767700	0.03327	0.0846	0.73583	0.7843	0.84003	0.6997	0.75869	0.49156	0.33708	CNKSR2	22866
	bloodspot_ART	cg27123903	0.00903	0.04111	0.49243	0.55511	0.72315	0.514	0.57864	0.33079	0.25216	FAM50A	9130
	bloodspot_ART	cg26927606	0.0159	0.04478	0.46707	0.5461	0.70103	0.50132	0.59152	0.32547	0.24908	APEX2	27301
	bloodspot_ART	cg09965404	0.01044	0.03164	0.50312	0.56091	0.67389	0.52927	0.59887	0.33956	0.25621	ZNF674;ZNF674-AS1	641339;401588
	bloodspot_ART	cg00466309	0.02396	0.0664	0.63801	0.71825	0.85579	0.65185	0.74202	0.43201	0.32043	LINC00893;CXorf40A	100131434;91966
	bloodspot_ART	cg16464924	0.13351	0.32694	0.75518	0.86742	0.96605	0.54048	0.71302	0.6107	0.2753	GAA	2548	rs146292898;rs1800301;rs201286896;rs142878958;rs374569672;rs1042395	51;27;26;6;5;1	0.000220;0.106030;0.000200;0.000441;0.001797;0.397564
	bloodspot_ART	cg07822777	0.01076	0.04248	0.55808	0.62769	0.78589	0.58521	0.65414	0.37335	0.2847	ESX1	80712
	bloodspot_ART	cg25911220	0.0357	0.08118	0.43399	0.58217	0.74074	0.50099	0.62368	0.35443	0.24567	CETN2;NSDHL	1069;50814
	bloodspot_ART	cg10047502	0.01506	0.21122	0.7352	0.78625	0.87296	0.57503	0.69831	0.52801	0.29109	WDR44	54521
	bloodspot_ART	cg16133033	0.07424	0.14389	0.66738	0.72332	0.82771	0.57943	0.691	0.4744	0.28632	PABPC1L2B-AS1;PABPC1L2B	101928345;645974
	bloodspot_ART	cg11602758	0.03769	0.08084	0.63696	0.71149	0.8106	0.63065	0.69231	0.43893	0.3055	ACSL4	2182
	bloodspot_ART	cg05941375	0.02667	0.06109	0.5604	0.61476	0.74709	0.55367	0.62959	0.37611	0.27004	CMC4;MTCP1;BRCC3	100272147;4515;79184
	bloodspot_ART	cg18717600	0.01212	0.04069	0.53136	0.60655	0.76873	0.56586	0.63146	0.36444	0.27648	ZNF674;ZNF674-AS1	641339;401588
	bloodspot_ART	cg26381742	0.0408	0.08846	0.52218	0.64663	0.83735	0.55817	0.66487	0.39538	0.27231	TFE3	7030
	bloodspot_ART	cg03407524	0.10745	0.20721	0.6765	0.72361	0.93523	0.5164	0.76828	0.58284	0.27337	FASN	2194	rs17848939	0	0.211062
	bloodspot_ART	cg05088151	0.05312	0.12572	0.56695	0.69427	0.83855	0.56855	0.6717	0.4323	0.27843
	bloodspot_ART	cg16412513	0.08166	0.1438	0.59774	0.65081	0.75317	0.50701	0.58385	0.43189	0.25005	GNL3L	54552
	bloodspot_ART	cg25656978	0.03663	0.09291	0.65334	0.72045	0.84999	0.62754	0.72699	0.44445	0.31022	RBM3	5935
	bloodspot_ART	cg21290550	0.07222	0.1279	0.65897	0.70895	0.83606	0.58105	0.6756	0.46002	0.28655	UXT;UXT-AS1	8409;100133957
	bloodspot_ART	cg05091873	0.05181	0.07226	0.50568	0.5759	0.70148	0.50364	0.56432	0.35582	0.24542	CD99L2	83692
	bloodspot_ART	cg15579650	0.01745	0.05315	0.46725	0.56468	0.67955	0.51153	0.59359	0.33915	0.24844	GPRASP1;ARMCX5-GPRASP2	9737;100528062	rs16984117	10	0.2
	bloodspot_ART	cg12472218	0.01746	0.04304	0.50392	0.55567	0.65168	0.51263	0.5707	0.33386	0.24993	SCML1	6322
	bloodspot_ART	cg00011891	0.0215	0.05341	0.5015	0.56065	0.64947	0.50724	0.56533	0.34117	0.24468	UBL4A	8266
	bloodspot_ART	cg05875700	0.00583	0.02622	0.04492	0.55974	0.9555	0.53352	0.72374	0.24539	0.28878	ERICH1	157697	rs4735905;rs568175421	33;34	0.479832;0.000998
	bloodspot_ART	cg19800913	0.04857	0.11471	0.55693	0.64785	0.77361	0.53314	0.62805	0.40477	0.26072	FAM127B
	bloodspot_ART	cg09610589	0.00603	0.05322	0.42286	0.56687	0.74368	0.51365	0.62626	0.33008	0.25142	CXorf40B;LINC00894	541578;100272228
	bloodspot_ART	cg08798116	0.01131	0.02716	0.47641	0.5385	0.62883	0.51134	0.56105	0.31649	0.24707	GPC4	2239
	bloodspot_ART	cg08147831	0.01511	0.04897	0.52016	0.60408	0.76772	0.55511	0.65235	0.35466	0.27441	ZDHHC9	51114
	bloodspot_ART	cg20767561	0.01149	0.03505	0.53717	0.61367	0.76391	0.57862	0.68667	0.36844	0.28498	ACSL4	2182
	bloodspot_ART	cg19238394	0.01418	0.04427	0.4358	0.56536	0.72801	0.52109	0.60674	0.33208	0.25549	WDR45	11152	rs12008681	11	0.021212
	bloodspot_ART	cg14970569	0.02623	0.06758	0.63312	0.6947	0.85301	0.62712	0.72391	0.42077	0.31047	SMIM10L2A	399668
	bloodspot_ART	cg10956264	0.03437	0.06974	0.46361	0.58892	0.7199	0.51918	0.60427	0.34831	0.25677	ZDHHC9	51114
	bloodspot_ART	cg17399684	0.01823	0.03929	0.50793	0.555	0.68636	0.51571	0.56941	0.33862	0.24985	ELK1	2002
	bloodspot_ART	cg23954206	0.02136	0.07349	0.52068	0.59019	0.79011	0.5167	0.61422	0.36387	0.2606	SPACA5;ZNF182	389852;7569
	bloodspot_ART	cg19168249	0.02015	0.04674	0.61648	0.67047	0.83081	0.62373	0.72605	0.40755	0.30877	CH17-340M24.3;ATP6AP1	158960;537
	bloodspot_ART	cg00116709	0.05046	0.13944	0.67294	0.74417	0.91257	0.60473	0.72451	0.47856	0.30569	MAGIX	79917
	bloodspot_ART	cg09513996	0.09517	0.25096	0.74004	0.80118	0.88588	0.55022	0.70501	0.5551	0.28284	ERAS	3266
	bloodspot_ART	cg15043283	0.02289	0.06612	0.51474	0.63266	0.84742	0.56654	0.68992	0.37629	0.28242	FAM127A
	bloodspot_ART	cg02615131	0.02	0.03915	0.51864	0.56839	0.7036	0.52924	0.59408	0.33987	0.25961
	bloodspot_ART	cg20455959	0.09587	0.20929	0.66481	0.71743	0.81559	0.50814	0.61255	0.49123	0.25495	MTMR1	8776
	bloodspot_ART	cg06322277	0.25295	0.39863	0.54227	0.91442	0.95695	0.51579	0.64456	0.63761	0.25796	RPS4Y2	140032
	bloodspot_ART	cg20372745	0.02125	0.06277	0.46717	0.60517	0.73269	0.5424	0.62998	0.35127	0.26359	TAB3	257397
	bloodspot_ART	cg21681732	0.0411	0.08387	0.48204	0.61559	0.76317	0.53172	0.63356	0.3725	0.25969	BCAP31;ABCD1	10134;215
	bloodspot_ART	cg21205654	0.08336	0.13429	0.61594	0.68559	0.81808	0.5513	0.65997	0.44984	0.27307	LONRF3	79836
	bloodspot_ART	cg15499467	0.01478	0.03558	0.48332	0.55678	0.63916	0.5212	0.57598	0.33155	0.25148	DNASE1L1;TAZ	1774;6901
	bloodspot_ART	cg20781383	0.05458	0.09954	0.54663	0.62886	0.75305	0.52932	0.62088	0.39726	0.26371	RPL10	6134	rs142941833	6	0.006667
	bloodspot_ART	cg10482495	0.02231	0.06931	0.57405	0.65233	0.73274	0.58302	0.66787	0.39499	0.28706	RGAG4;NHSL2	;340527
	bloodspot_ART	cg20766178	0.04438	0.0706	0.58299	0.65858	0.77205	0.58798	0.6785	0.40337	0.28782	NHSL2	340527
	bloodspot_ART	cg26621757	0.04693	0.11077	0.70774	0.78937	0.90372	0.6786	0.78351	0.48906	0.33312	GDI1	2664
	bloodspot_ART	cg05425577	0.02566	0.09216	0.64898	0.75343	0.87666	0.66127	0.75147	0.4549	0.32578	FGD1	2245
	bloodspot_ART	cg02775175	0.08345	0.17383	0.62877	0.67592	0.82341	0.50209	0.61179	0.4564	0.25438	EFNB1	1947
	bloodspot_ART	cg13915481	0.04812	0.07991	0.54699	0.61775	0.72425	0.53784	0.60479	0.38547	0.25954	RAI2	10742
	bloodspot_ART	cg06334238	0.0154	0.06333	0.58016	0.63955	0.75387	0.57622	0.6512	0.39239	0.28527	IRAK1	3654
	bloodspot_ART	cg26421947	0.09612	0.17489	0.57877	0.71238	0.8625	0.53749	0.6557	0.4598	0.2673	PIM2	11040	rs148882154	29	0.00045
	bloodspot_ART	cg26439324	0.10386	0.16807	0.639	0.72751	0.81087	0.55944	0.64863	0.4779	0.27176
	bloodspot_ART	cg19528502	0.01439	0.03666	0.4999	0.59389	0.70025	0.55723	0.62312	0.34371	0.26923	GLA;HNRNPH2;RPL36A-HNRNPH2	2717;3188;100529097
	bloodspot_ART	cg24426788	0.00657	0.03427	0.55333	0.63943	0.75092	0.60516	0.66073	0.37471	0.28996	PRAF2	11230	rs138513766;rs141546802;rs150312371;rs35035067	50;47;35;20	0.000220;0.000220;0.000221;0.342105
	bloodspot_ART	cg11673471	0.0362	0.08304	0.57223	0.63241	0.76001	0.54937	0.62809	0.39364	0.27321	ZDHHC9	51114
	bloodspot_ART	cg06136002	0.02701	0.05219	0.64613	0.71569	0.79449	0.6635	0.72859	0.43443	0.32073	HMGB3	3149
	bloodspot_ART	cg14137558	0.0134	0.03468	0.47368	0.54415	0.65554	0.50947	0.56322	0.32076	0.24645	UTP14A	10813
	bloodspot_ART	cg00813156	0.02495	0.08314	0.53674	0.6372	0.85518	0.55406	0.65329	0.38582	0.27458	G6PD;IKBKG	2539;8517
	bloodspot_ART	cg13688687	0.01807	0.03412	0.50649	0.56375	0.62932	0.52963	0.57543	0.33258	0.2555	ACSL4	2182
	bloodspot_ART	cg10267609	0.23132	0.41883	0.84012	0.95061	0.96766	0.53178	0.63724	0.6852	0.26733	RBMY2FP;RBMY1F	159162;159163
	bloodspot_ART	cg04402486	0.03658	0.06304	0.49972	0.5804	0.77557	0.51736	0.59457	0.35014	0.25284	RAP2C-AS1;RAP2C	101928578;57826
	bloodspot_ART	cg11957438	0.05561	0.16375	0.60938	0.72005	0.85259	0.5563	0.69123	0.46348	0.28082	BRWD3	254065
	bloodspot_ART	cg22690188	0.01103	0.03675	0.54519	0.58583	0.6637	0.54908	0.59721	0.35171	0.26596
	bloodspot_ART	cg06779802	0.03751	0.06479	0.50485	0.59732	0.67772	0.53253	0.59542	0.36185	0.25569	IRS4;LOC101928358	8471;101928358	rs138838170;rs73253702	0;36	0.000866;0.060969
	bloodspot_ART	cg18288715	0.03609	0.06161	0.52461	0.599	0.72199	0.53739	0.60388	0.36259	0.26367	FOXO4	4303
	bloodspot_ART	cg11008123	0.02214	0.27022	0.32166	0.81385	0.8985	0.54363	0.81337	0.48507	0.29891	LINC00294	283267	rs562912035;rs531553960;rs551484042;rs7111387	48;15;2;1	0.000200;0.000200;0.000200;0.305511
	bloodspot_ART	cg06558166	0.04056	0.09102	0.54193	0.61127	0.78658	0.52025	0.62548	0.38605	0.25977	GPC4	2239	rs138346302	49	0.00095
	bloodspot_ART	cg14513804	0.00294	0.03044	0.58571	0.62368	0.76918	0.59324	0.68487	0.37393	0.29624	UTP14A	10813
	bloodspot_ART	cg09636905	0.02207	0.06011	0.5932	0.73942	0.9431	0.67931	0.79156	0.42957	0.33022	AIFM1	9131
	bloodspot_ART	cg25888700	0.02256	0.06622	0.62142	0.69304	0.82387	0.62682	0.72708	0.42203	0.30927	KLHL34	257240
	bloodspot_ART	cg14247154	0.04221	0.13804	0.60759	0.67058	0.88029	0.53254	0.6549	0.44193	0.26735	MTMR8	55613
	bloodspot_ART	cg04855977	0.0344	0.08641	0.51068	0.63874	0.76975	0.55233	0.67127	0.3835	0.27113	ZDHHC9	51114	rs3747339	13	0.046707
	bloodspot_ART	cg09738386	0.04041	0.08539	0.53962	0.6269	0.75868	0.54151	0.64129	0.38927	0.26608	RPL36A;RPL36A-HNRNPH2;BTK	6173;100529097;695
	bloodspot_ART	cg23484208	0.02371	0.07649	0.61894	0.7215	0.86118	0.64501	0.72771	0.43255	0.31207	MSL3	10943
	bloodspot_ART	cg10721440	0.00758	0.04463	0.50367	0.58708	0.68857	0.54245	0.60931	0.33918	0.26498	ACSL4	2182
	bloodspot_ART	cg26857803	0.02041	0.04379	0.49327	0.57978	0.68307	0.53599	0.60516	0.34144	0.26273	FMR1;FMR1-AS1	2332;100126270
	bloodspot_ART	cg23154024	0.0579	0.09348	0.52198	0.59463	0.73708	0.50115	0.57905	0.37019	0.24768	SPIN3	169981
	bloodspot_ART	cg07056506	0.02291	0.05446	0.53661	0.5954	0.67384	0.54094	0.59842	0.35918	0.2645	ZCCHC18;SLC25A53	644353;401612
	bloodspot_ART	cg22275278	0.06711	0.18375	0.58565	0.68452	0.82316	0.50077	0.64787	0.45441	0.25771	EMD	2010
	bloodspot_ART	cg11825731	0.01174	0.05208	0.45731	0.58088	0.83742	0.5288	0.64972	0.34526	0.26268	TFE3	7030
	bloodspot_ART	cg22712681	0.02583	0.06531	0.56393	0.6374	0.84051	0.57209	0.68757	0.38926	0.28524	THOC2	57187
	bloodspot_ART	cg10088372	0.00604	0.04744	0.51208	0.58013	0.7035	0.53269	0.59877	0.34467	0.25946	PHF6	84295
	bloodspot_ART	cg08417382	0.03566	0.12551	0.73685	0.81081	0.90603	0.6853	0.78766	0.50645	0.33968	IKBKG;G6PD	8517;2539
	bloodspot_ART	cg13203541	0.04324	0.08415	0.58627	0.65523	0.73276	0.57108	0.63648	0.4048	0.27869	PGK1	5230
	bloodspot_ART	cg10286673	0.02279	0.06443	0.55321	0.65442	0.74935	0.58999	0.6756	0.39543	0.28548	MID2	11043
	bloodspot_ART	cg16976875	0.05197	0.11112	0.52463	0.62249	0.74987	0.51137	0.61597	0.3871	0.25372	MID1IP1;MID1IP1-AS1	58526;100874211
	bloodspot_ART	cg01991530	0.01831	0.07225	0.45109	0.58358	0.76038	0.51133	0.61526	0.34597	0.25137	MBTPS2	51360
	bloodspot_ART	cg06041068	0.04811	0.15053	0.64956	0.71805	0.84226	0.56752	0.68679	0.46315	0.28444	BCAP31;ABCD1	10134;215
	bloodspot_ART	cg23919845	0.00996	0.0371	0.53665	0.61346	0.7673	0.57636	0.64556	0.35924	0.28352	KRBOX4	55634
	bloodspot_ART	cg19860695	0.09331	0.16467	0.60115	0.67006	0.86133	0.50539	0.60622	0.44824	0.25275	SOWAHD	347454	rs2782222	38	0.333333
	bloodspot_ART	cg02794321	0.02705	0.0783	0.59996	0.65272	0.78244	0.57442	0.65573	0.41115	0.27976	AMMECR1	9949
	bloodspot_ART	cg14214586	0.0497	0.163	0.6698	0.72673	0.83885	0.56373	0.68355	0.47454	0.28218	WDR44	54521
	bloodspot_ART	cg03505772	0.10472	0.19014	0.69536	0.75241	0.83475	0.56227	0.66445	0.5067	0.27757	PABPC1L2A;PABPC1L2B-AS1	340529;101928345
	bloodspot_ART	cg01869765	0.03046	0.05867	0.58404	0.62739	0.7921	0.56872	0.6564	0.38795	0.28339	ZNF182;SPACA5	7569;389852
	bloodspot_ART	cg16221895	0.01594	0.04121	0.51058	0.57448	0.6643	0.53327	0.58213	0.33952	0.25878	EDA	1896
	bloodspot_ART	cg17479100	0.03762	0.10256	0.68916	0.78727	0.89714	0.68471	0.76701	0.48153	0.33598	SLC35A2	7355
	bloodspot_ART	cg24401557	0.01825	0.06687	0.52885	0.62274	0.74077	0.55587	0.66207	0.37123	0.27829	FGF13-AS1;FGF13	100129662;2258
	bloodspot_ART	cg16403901	0.01242	0.03527	0.50174	0.55779	0.67652	0.52252	0.5882	0.33671	0.25323	PPP1R3F	89801
	bloodspot_ART	cg26418790	0.07073	0.10965	0.65014	0.7133	0.83386	0.60365	0.6835	0.45143	0.29528	TIMM17B;PQBP1	10245;10084
	bloodspot_ART	cg00114625	0.00856	0.03226	0.53114	0.59317	0.70085	0.56091	0.61532	0.35802	0.26859	PDK3	5165
	bloodspot_ART	cg20445038	0.02502	0.05075	0.51698	0.56539	0.63067	0.51464	0.55594	0.34951	0.24604	VMA21	203547
	bloodspot_ART	cg04298672	0.04313	0.09621	0.58043	0.69884	0.84934	0.60263	0.71252	0.43225	0.29198	FAM199X	139231
	bloodspot_ART	cg16590821	0.06236	0.11799	0.60383	0.6558	0.82607	0.53781	0.62617	0.41961	0.26634	LONRF3	79836
	bloodspot_ART	cg17818432	0.05697	0.10378	0.54167	0.62973	0.79074	0.52595	0.59936	0.3981	0.25628	FAM127C
	bloodspot_ART	cg05788681	0.02763	0.0729	0.52086	0.59132	0.80717	0.51842	0.60093	0.36109	0.25556	ESX1	80712	rs147351224	34	0.00022
	bloodspot_ART	cg06907892	0.02068	0.12959	0.22361	0.83418	0.92861	0.70459	0.81612	0.45992	0.34912	GYG2P1	352887
	bloodspot_ART	cg15555926	0.02677	0.06455	0.5767	0.67091	0.80749	0.60636	0.67609	0.40155	0.29378	APEX2	27301
	bloodspot_ART	cg21634944	0.00335	0.04197	0.48393	0.5494	0.62184	0.50743	0.5564	0.32409	0.24563	EDA	1896
	bloodspot_ART	cg24608181	0.02756	0.05877	0.51961	0.6048	0.72999	0.54603	0.61713	0.36391	0.26707	TMEM185A	84548
	bloodspot_ART	cg08969352	0.04654	0.0759	0.6051	0.66615	0.80964	0.59025	0.65987	0.41294	0.28859	MOSPD2;FANCB	158747;2187
	bloodspot_ART	cg12646252	0.02717	0.06028	0.51754	0.57301	0.69314	0.51273	0.57575	0.34466	0.25359	PCDH19	57526
	bloodspot_ART	cg01742836	0.05796	0.10549	0.66083	0.72151	0.81604	0.61602	0.69553	0.4536	0.30047	FHL1	2273
	bloodspot_ART	cg24347720	0.0289	0.06541	0.49665	0.59608	0.78079	0.53067	0.63524	0.35891	0.2654	MAP7D3	79649
	bloodspot_ART	cg18523259	0.02062	0.04645	0.6318	0.69536	0.81701	0.64891	0.7319	0.41384	0.31893	DUSP9	1852
	bloodspot_ART	cg00849191	0.00611	0.02415	0.47158	0.55127	0.62171	0.52712	0.58036	0.31687	0.25379	PNCK	139728
	bloodspot_ART	cg02050847	0.14343	0.41186	0.53817	0.95546	0.97603	0.5436	0.67285	0.66142	0.28	RPS4Y2	140032
	bloodspot_ART	cg15418221	0.00546	0.02146	0.5146	0.57726	0.66306	0.5558	0.61286	0.33585	0.2693	PGK1	5230
	bloodspot_ART	cg01878430	0.00584	0.05226	0.52315	0.62994	0.75469	0.57768	0.66524	0.3742	0.28028	FAM199X	139231
	bloodspot_ART	cg00018261	0.0035	0.0551	0.58134	0.6758	0.74869	0.6207	0.69079	0.39761	0.30115	ZCCHC12	170261
	bloodspot_ART	cg07684215	0.18526	0.32169	0.77791	0.82621	0.90253	0.50452	0.65611	0.63242	0.25346	TCERG1L	256536	rs7896035;rs565623479;rs11017795	1;2;27	0.481829;0.000200;0.013578
	bloodspot_ART	cg14755254	0.05862	0.09878	0.14683	0.72102	0.92757	0.62224	0.77508	0.37152	0.31376	ERICH1	157697	rs187438779;rs576214117	13;1	0.000998;0.000200
	bloodspot_ART	cg13023833	0.04141	0.0611	0.56126	0.6018	0.71058	0.5407	0.5938	0.38218	0.25778	ELK1	2002	rs6609542	51	0.401718
	bloodspot_ART	cg09850561	0.02481	0.08111	0.5663	0.64138	0.77079	0.56027	0.64039	0.38939	0.27594	TSPAN7	7102
	bloodspot_ART	cg09520583	0.08676	0.14419	0.53581	0.66911	0.84437	0.52492	0.65118	0.43119	0.25855	NUDT10	170685	rs143500991;rs146779225	42;2	0.000220;0.000220
	bloodspot_ART	cg02283535	0.02895	0.08079	0.52192	0.58302	0.71831	0.50223	0.58749	0.36429	0.24896	IL1RAPL2	26280
	bloodspot_ART	cg24844608	0.03805	0.11959	0.52524	0.63248	0.761	0.51289	0.62994	0.40082	0.25021	HCCS	3052
	bloodspot_ART	cg08902358	0.03401	0.09794	0.63726	0.70297	0.89871	0.60503	0.69005	0.4344	0.29899	FHL1	2273
	bloodspot_ART	cg26505478	0.04812	0.08594	0.64554	0.70066	0.84517	0.61472	0.68435	0.44184	0.29555	CUL4B	8450
	bloodspot_ART	cg11723766	0.02701	0.23332	0.62372	0.7846	0.91838	0.55128	0.71014	0.51992	0.27384	FTSJ1	24140
	bloodspot_ART	cg05899999	0.00925	0.05202	0.51923	0.62702	0.83393	0.575	0.67358	0.37021	0.28646	TIMM8A	1678
	bloodspot_ART	cg09229960	0.01854	0.05158	0.71205	0.77958	0.86962	0.728	0.81176	0.46225	0.35605	EMD	2010	rs145781828	18	0.00037
	bloodspot_ART	cg04317640	0.0298	0.0912	0.54584	0.5957	0.65986	0.5045	0.581	0.37697	0.2476	SLC16A2	6567
	bloodspot_ART	cg11107468	0.04687	0.11224	0.5161	0.64167	0.80655	0.52943	0.65408	0.39601	0.26364	AMER1	139285
	bloodspot_ART	cg10429575	0.02627	0.07267	0.52126	0.60552	0.81647	0.53285	0.63998	0.37266	0.26753	FAM156A	29057
	bloodspot_ART	cg24035229	0.02817	0.0896	0.47848	0.62013	0.77257	0.53053	0.65623	0.37071	0.26311
	bloodspot_ART	cg09060772	0.04173	0.09218	0.55501	0.63431	0.76912	0.54213	0.63171	0.39195	0.26801	FAM155B	27112
	bloodspot_ART	cg16894263	0.07656	0.23748	0.73063	0.8315	0.89501	0.59402	0.72328	0.55404	0.29815
	bloodspot_ART	cg05452887	0.02418	0.13909	0.55063	0.65303	0.75456	0.51394	0.65025	0.41921	0.25936	NDUFA1;RNF113A	4694;7737
	bloodspot_ART	cg11450947	0.05508	0.14538	0.6	0.67671	0.82682	0.53133	0.63388	0.45075	0.26125
	bloodspot_ART	cg01366378	0.01503	0.07184	0.52466	0.63623	0.82581	0.56439	0.6395	0.37377	0.27462
	bloodspot_ART	cg03900860	0.03954	0.10098	0.52549	0.61045	0.73654	0.50947	0.60977	0.3853	0.25355	MCTS1	28985
	bloodspot_ART	cg17639056	0.01173	0.03109	0.46507	0.57196	0.6925	0.54087	0.61067	0.32759	0.26383	SLC9A7	84679
	bloodspot_ART	cg01215118	0.02465	0.06114	0.56101	0.66018	0.75526	0.59904	0.66793	0.38859	0.29253
	bloodspot_ART	cg25205946	0.0114	0.05084	0.56881	0.681	0.80434	0.63016	0.71871	0.40467	0.30212	WDR45	11152
	bloodspot_ART	cg24546622	0.0208	0.06569	0.42233	0.5834	0.77095	0.51771	0.63511	0.34032	0.25488	SLC10A3	8273
	bloodspot_ART	cg19407410	0.06429	0.14623	0.59595	0.69148	0.83055	0.54525	0.6587	0.45017	0.26691	PCDH19	57526
	bloodspot_ART	cg18742441	0.01246	0.0398	0.50861	0.60655	0.7473	0.56675	0.64928	0.3577	0.27773	CH17-340M24.3;ATP6AP1	158960;537
	bloodspot_ART	cg08199506	0.04138	0.11718	0.63734	0.70761	0.80481	0.59043	0.68298	0.44338	0.29467	FAM120C	54954
	bloodspot_ART	cg00079479	0.0339	0.08193	0.51799	0.58786	0.70988	0.50593	0.62461	0.36035	0.2565	GPC3	2719
	bloodspot_ART	cg10848980	0.02591	0.08083	0.4701	0.62088	0.7698	0.54005	0.64906	0.36623	0.2653	PRAF2	11230
	bloodspot_ART	cg27592925	0.08278	0.13903	0.58409	0.67642	0.82575	0.53739	0.67148	0.44235	0.26786	RAP2C-AS1;RAP2C	101928578;57826
	bloodspot_ART	cg06297686	0.02363	0.04372	0.56665	0.61023	0.7341	0.56651	0.62833	0.37377	0.2754	TIMM17B;PQBP1	10245;10084
	bloodspot_ART	cg11337025	0.10883	0.15671	0.59111	0.66958	0.87831	0.51287	0.59905	0.44061	0.25362	RBM41	55285
	bloodspot_ART	cg18920427	0.05117	0.1394	0.55048	0.66979	0.85899	0.53039	0.67896	0.42573	0.26814	RPL36A-HNRNPH2;HNRNPH2;GLA	100529097;3188;2717
	bloodspot_ART	cg01303569	0.0183	0.04985	0.53154	0.59545	0.77234	0.5456	0.60406	0.35882	0.26469	TIMM17B;PQBP1	10245;10084
	bloodspot_ART	cg06042004	0.05459	0.10935	0.61243	0.65167	0.76364	0.54232	0.61953	0.41798	0.26907	LAGE3	8270
	bloodspot_ART	cg07089242	0.00129	0.06138	0.48508	0.57047	0.73709	0.50909	0.60977	0.34759	0.2559	CXorf40B;LINC00894	541578;100272228
	bloodspot_ART	cg05260852	0.02683	0.06883	0.65478	0.70245	0.84249	0.63362	0.72959	0.43228	0.31636
	bloodspot_ART	cg07648454	0.0328	0.07201	0.54989	0.61827	0.71313	0.54626	0.60399	0.37811	0.26284
	bloodspot_ART	cg25777540	0.0136	0.04244	0.46677	0.54872	0.77795	0.50628	0.61198	0.32816	0.25483	GPRASP1;ARMCX5-GPRASP2	9737;100528062
	bloodspot_ART	cg16984885	0.03655	0.06236	0.47683	0.57481	0.76005	0.51245	0.59573	0.34414	0.25129	RPL39	6170
	bloodspot_ART	cg22053855	0.10041	0.13818	0.57808	0.65289	0.76195	0.51471	0.58859	0.42351	0.24998	FHL1	2273
	bloodspot_ART	cg18828303	0.02199	0.06132	0.54137	0.66727	0.89669	0.60595	0.69086	0.39026	0.30029	MBTPS2	51360
	bloodspot_ART	cg20679188	0.02266	0.11094	0.68851	0.76597	0.87588	0.65503	0.76752	0.47361	0.32701	WDR44	54521
	bloodspot_ART	cg11894108	0.03959	0.10949	0.55759	0.62797	0.82207	0.51848	0.61671	0.39672	0.26467	RPL10	6134
	bloodspot_ART	cg03526459	0.10692	0.16074	0.32019	0.66603	0.90625	0.50529	0.69932	0.41361	0.26035			rs660096	29	0.083267
	bloodspot_ART	cg00055165	0.0945	0.19666	0.7007	0.77887	0.90625	0.58221	0.69997	0.5133	0.29203	RBM10;NDUFB11	8241;54539
	bloodspot_ART	cg01058588	0.01722	0.03811	0.53612	0.60625	0.73316	0.56814	0.62695	0.35661	0.27641	G6PD;IKBKG	2539;8517
	bloodspot_ART	cg27207144	0.01928	0.04946	0.50996	0.59927	0.76973	0.54981	0.63601	0.36002	0.26965	RPL10	6134	rs142941833	33	0.006667
	bloodspot_ART	cg25258879	0.02362	0.074	0.48045	0.57578	0.84075	0.50178	0.62899	0.35961	0.25343	MAGIX	79917
	bloodspot_ART	cg13115455	0.03336	0.0993	0.50467	0.62034	0.7726	0.52104	0.63989	0.38751	0.25901
	bloodspot_ART	cg06609793	0.0511	0.13964	0.53027	0.64449	0.85596	0.50485	0.63626	0.4161	0.25211	WDR45	11152
	bloodspot_ART	cg03391801	0.01537	0.06404	0.70119	0.76814	0.88302	0.7041	0.79955	0.46185	0.34495	EMD	2010	rs145781828	49	0.00037
	bloodspot_ART	cg12785025	0.04931	0.08133	0.54634	0.6117	0.74153	0.53037	0.60769	0.38082	0.25882	AFF2	2334
	bloodspot_ART	cg03748372	0.07379	0.165	0.73402	0.79682	0.89154	0.63182	0.73751	0.51928	0.31239	PPP1R3F	89801
	bloodspot_ART	cg12284142	0.05864	0.08639	0.51611	0.58983	0.71732	0.50344	0.58745	0.36961	0.24647	HMGB3	3149
	bloodspot_ART	cg07861180	0.02148	0.05005	0.61222	0.66943	0.7985	0.61938	0.67827	0.40096	0.30271
	bloodspot_ART	cg24627956	0.0225	0.05225	0.60498	0.65456	0.78932	0.60231	0.66861	0.39255	0.29805
	bloodspot_ART	cg17547524	0.02995	0.06549	0.54015	0.59257	0.70425	0.52708	0.602	0.36867	0.25647	DOCK11	139818	rs1640672	34	0.111224
	bloodspot_ART	cg08395966	0.01071	0.14568	0.68416	0.72893	0.86415	0.58325	0.69683	0.47397	0.29513	BHLHB9	80823
	bloodspot_ART	cg25427172	0.05041	0.37433	0.53838	0.94583	0.9747	0.5715	0.72332	0.6366	0.29856
	bloodspot_ART	cg26777760	0.02713	0.05212	0.6159	0.67316	0.80719	0.62104	0.69388	0.4145	0.301	HS6ST2	90161
	bloodspot_ART	cg07837161	0.04157	0.1215	0.72388	0.76772	0.85468	0.64622	0.74673	0.48522	0.32262	FAM3A	60343
	bloodspot_ART	cg22452543	0.02964	0.09959	0.67438	0.7561	0.82533	0.65651	0.74183	0.46199	0.32005	MAMLD1	10046
	bloodspot_ART	cg18426655	0.01138	0.04078	0.43615	0.58928	0.83555	0.5485	0.64226	0.33499	0.26798	FANCB;MOSPD2	2187;158747
	bloodspot_ART	cg13744306	0.10281	0.25998	0.64357	0.7653	0.93525	0.50532	0.70383	0.53115	0.26164	PPP1R3F	89801
	bloodspot_ART	cg07990395	0.00646	0.05376	0.47018	0.56349	0.77569	0.50973	0.61072	0.33863	0.25427	FGF13	2258
	bloodspot_ART	cg12614702	0.10863	0.20583	0.67703	0.76571	0.8686	0.55988	0.67433	0.52133	0.27451	SLC35A2	7355
	bloodspot_ART	cg21341170	0.00827	0.0238	0.46688	0.52587	0.59389	0.50207	0.54171	0.30964	0.24109	TMEM47	83604
	bloodspot_ART	cg02898382	0.02111	0.05534	0.57501	0.62866	0.71156	0.57332	0.63605	0.37473	0.27993	SLC25A14	9016
	bloodspot_ART	cg09056691	0.01877	0.05239	0.52996	0.59332	0.73341	0.54093	0.6195	0.36437	0.2634	MPP1	4354
	bloodspot_ART	cg03449867	0.1226	0.21319	0.64578	0.76103	0.93303	0.54784	0.74794	0.51584	0.28483	OCA2	4948	rs186654247;rs117735333;rs570203228;rs9920172	49;20;11;1	0.000200;0.050120;0.000200;0.313299
	bloodspot_ART	cg18140045	0.06092	0.12756	0.6149	0.70145	0.80599	0.57389	0.67799	0.4394	0.2838	RBM10;NDUFB11	8241;54539	rs12008422	42	0.022978
	bloodspot_ART	cg19332075	0.07635	0.11749	0.53711	0.62417	0.78229	0.50668	0.60987	0.40278	0.24851	SLITRK2	84631
	bloodspot_ART	cg10892068	0.00896	0.03469	0.45665	0.54629	0.69295	0.5116	0.62293	0.31954	0.25926	APOO;CXorf58	79135;254158
	bloodspot_ART	cg23680829	0.01954	0.08941	0.71278	0.79051	0.92197	0.7011	0.78994	0.47853	0.34468	IKBKG;G6PD	8517;2539
	bloodspot_ART	cg23627980	0.01598	0.05745	0.64272	0.70787	0.8501	0.65042	0.7342	0.43632	0.31506	SCML1	6322
	bloodspot_ART	cg10055097	0.07161	0.1585	0.62424	0.70793	0.91922	0.54943	0.6802	0.46273	0.27959	MAGIX	79917
	bloodspot_ART	cg24186901	0.03291	0.0607	0.55893	0.61881	0.70934	0.55811	0.60309	0.37414	0.27135	EDA	1896
	bloodspot_ART	cg12413138	0.03023	0.05966	0.54944	0.66973	0.82346	0.61007	0.685	0.39533	0.29726	DNASE1L1;TAZ	1774;6901
	bloodspot_ART	cg15255859	0.01305	0.04905	0.56883	0.6742	0.8251	0.62515	0.72526	0.39464	0.30731	FANCB;MOSPD2	2187;158747
	bloodspot_ART	cg03944921	0.0049	0.0283	0.51764	0.55474	0.67688	0.52644	0.56529	0.32905	0.25442	WDR44	54521
	bloodspot_ART	cg06673178	0.07176	0.10688	0.54909	0.61615	0.71825	0.50927	0.57935	0.38879	0.25105	SHROOM4	57477	rs141510048	44	0.000257
	bloodspot_ART	cg07393670	0.07176	0.12087	0.58913	0.65846	0.76383	0.53759	0.61628	0.41887	0.26542	AIFM1	9131
	bloodspot_ART	cg04550935	0.0354	0.10198	0.54004	0.64477	0.76847	0.54279	0.64667	0.40185	0.26587	UTP14A	10813
	bloodspot_ART	cg05049545	0.01906	0.05472	0.46236	0.61007	0.79967	0.55535	0.65878	0.35894	0.2736	SCML2	10389
	bloodspot_ART	cg13241003	0.0362	0.07532	0.52311	0.62308	0.82333	0.54776	0.64698	0.38459	0.2705	MSL3	10943
	bloodspot_ART	cg07954607	0.04058	0.11201	0.55142	0.66171	0.7894	0.5497	0.64719	0.41297	0.27082	TCEAL2	140597
	bloodspot_ART	cg00691480	0.05452	0.09415	0.57364	0.64705	0.77432	0.5529	0.62026	0.40858	0.27017	TMEM185A	84548
	bloodspot_ART	cg15703000	0.03361	0.05702	0.52038	0.56723	0.65004	0.51021	0.58108	0.35197	0.247	ZDHHC9	51114
	bloodspot_ART	cg27069132	0.00602	0.02932	0.49898	0.5653	0.69903	0.53598	0.596	0.33425	0.26153
	bloodspot_ART	cg22662834	0.0121	0.04621	0.52123	0.60264	0.74631	0.55643	0.63022	0.3512	0.27546
	bloodspot_ART	cg06193597	0.04298	0.14255	0.59572	0.69375	0.87295	0.5512	0.76656	0.47877	0.2904	LOC200772	200772	rs552838531;rs10173220	4;3	0.000399;0.485623
	bloodspot_ART	cg10252249	0.11262	0.26009	0.37108	0.85205	0.89686	0.59196	0.69103	0.53034	0.2976
	bloodspot_ART	cg01251131	0.08659	0.14255	0.61121	0.67781	0.82812	0.53526	0.62537	0.45042	0.26066	MSL3	10943	rs150938844	48	0.000664
	bloodspot_ART	cg14831665	0.03035	0.07905	0.49482	0.63701	0.82237	0.55796	0.70037	0.38621	0.27433	ARX	170302
	bloodspot_ART	cg27309655	0.01299	0.04432	0.46141	0.58328	0.74249	0.53896	0.61878	0.33692	0.26215	DCAF12L2	340578
	bloodspot_ART	cg23951868	0.01226	0.03347	0.50907	0.5578	0.64263	0.52433	0.57303	0.33333	0.2546	CLCN5	1184
	bloodspot_ART	cg05476522	0.07878	0.22336	0.73294	0.77157	0.87697	0.54821	0.67007	0.52945	0.27938	FGD1	2245
	bloodspot_ART	cg24232980	0.01162	0.03813	0.46094	0.57424	0.73636	0.53611	0.61684	0.32662	0.26021	GPRASP1;ARMCX5-GPRASP2	9737;100528062	rs16984117	34	0.2
	bloodspot_ART	cg20597646	0.10253	0.22387	0.67884	0.73024	0.81151	0.50637	0.63223	0.51043	0.25496	PCDH19	57526
	bloodspot_ART	cg24790801	0.0145	0.04114	0.58765	0.66257	0.78344	0.62143	0.68692	0.3882	0.30628	BEX4	56271	rs3747300	22	0.063661
	bloodspot_ART	cg02994943	0.1034	0.16485	0.67714	0.75452	0.86361	0.58967	0.67212	0.49025	0.28995	MPP1	4354
	bloodspot_ART	cg17691521	0.02008	0.05758	0.47423	0.58782	0.8179	0.53024	0.62096	0.34157	0.26272	SMS	6611	rs34507903	6	0.5
	bloodspot_ART	cg04345928	0.04643	0.11538	0.51796	0.62571	0.76916	0.51033	0.60137	0.38792	0.25105	TSPAN7	7102
	bloodspot_ART	cg25158266	0.03925	0.0879	0.5735	0.64427	0.82919	0.55637	0.6753	0.40032	0.28133	ARMCX5-GPRASP2;ARMCX5	100528062;64860
	bloodspot_ART	cg10717149	0.01679	0.0816	0.67816	0.72795	0.83498	0.64635	0.7186	0.44712	0.31803	SLC25A14	9016
	bloodspot_ART	cg07810091	0.03162	0.10309	0.54911	0.6392	0.79951	0.53611	0.66966	0.40702	0.26918
	bloodspot_ART	cg19428430	0.01897	0.0612	0.54738	0.63053	0.79344	0.56933	0.66011	0.37592	0.28288	CXorf40B;LINC00894	541578;100272228
	bloodspot_ART	cg20749341	0.01794	0.05807	0.58438	0.65195	0.77114	0.59388	0.66573	0.40272	0.29008	LONRF3	79836
	bloodspot_ART	cg15535487	0.01792	0.06308	0.52947	0.59019	0.7144	0.52711	0.59947	0.35577	0.26175	G6PD;IKBKG	2539;8517
	bloodspot_ART	cg07386410	0.03234	0.09394	0.55384	0.63259	0.81128	0.53865	0.67559	0.39705	0.27312	USP51	158880
	bloodspot_ART	cg18339359	0.10936	0.25498	0.70566	0.82737	0.97101	0.57239	0.78057	0.57269	0.28836	SLC25A37	51312	rs531681015;rs10992	31;1	0.000200;0.405551
	bloodspot_ART	cg06616857	0.01342	0.03118	0.51853	0.58875	0.65995	0.55757	0.60565	0.34214	0.26939	SLC10A3	8273
	bloodspot_ART	cg22969661	0.01134	0.02412	0.48077	0.53818	0.5998	0.51406	0.55977	0.32133	0.2445	PDK3	5165
	bloodspot_ART	cg02682989	0.01656	0.04996	0.51336	0.59181	0.70441	0.54185	0.61099	0.35352	0.26628	UBL4A	8266
	bloodspot_ART	cg23779047	0.02162	0.06415	0.58137	0.6594	0.8797	0.59525	0.70055	0.40124	0.29309
	bloodspot_ART	cg26896756	0.01059	0.03947	0.44377	0.54175	0.67116	0.50228	0.56793	0.31434	0.24559	APOO;CXorf58	79135;254158
	bloodspot_ART	cg08059778	0.0757	0.18485	0.7327	0.80071	0.86764	0.61586	0.722	0.52103	0.3089
	bloodspot_ART	cg19068385	0.00703	0.03658	0.55871	0.63287	0.7586	0.59629	0.65741	0.36794	0.29024
	bloodspot_ART	cg09790289	0.00972	0.03567	0.5138	0.56409	0.68246	0.52842	0.59569	0.33937	0.25801	PGK1	5230
	bloodspot_ART	cg07363416	0.05181	0.09146	0.60439	0.67778	0.86685	0.58632	0.66679	0.41879	0.2903	MAGT1	84061
	bloodspot_ART	cg17917970	0.03836	0.14747	0.59687	0.75149	0.94846	0.60402	0.77829	0.47263	0.29947	DUSP9	1852
	bloodspot_ART	cg17363084	0.02753	0.05113	0.52121	0.57247	0.61739	0.52134	0.56003	0.34437	0.25196	SLC25A5-AS1;SLC25A5	100303728;292
	bloodspot_ART	cg13574945	0.0981	0.1363	0.63405	0.68823	0.77624	0.55193	0.61588	0.44815	0.26894	OTUD5	55593
	bloodspot_ART	cg11638117	0.03599	0.10745	0.53135	0.6203	0.83634	0.51285	0.62062	0.39062	0.25695	SOX3	6658
	bloodspot_ART	cg25508573	0.04155	0.10227	0.57869	0.68355	0.89025	0.58128	0.69304	0.42694	0.29258	BCAP31;ABCD1	10134;215
	bloodspot_ART	cg22944282	0.02097	0.06455	0.43841	0.56648	0.82554	0.50193	0.61863	0.33852	0.25448	ZDHHC9	51114
	bloodspot_ART	cg14804181	0.04337	0.07884	0.58348	0.67501	0.82555	0.59617	0.70323	0.41515	0.29445
	bloodspot_ART	cg16501779	0.0187	0.046	0.5028	0.58355	0.7044	0.53755	0.63008	0.35308	0.26524	TMEM185A	84548
	bloodspot_ART	cg02195366	0.02677	0.0492	0.61995	0.68058	0.81997	0.63138	0.7088	0.42003	0.30711	MSL3	10943	rs150938844;rs140776323	19;44	0.000664;0.000263
	bloodspot_ART	cg20208613	0.0118	0.04505	0.51212	0.57684	0.67621	0.53179	0.60901	0.34998	0.26085	AMMECR1	9949
	bloodspot_ART	cg18112782	0.02133	0.05502	0.53942	0.63417	0.74705	0.57915	0.66568	0.37188	0.28176	OTUD5	55593
	bloodspot_ART	cg02333283	0.01741	0.04244	0.52591	0.55581	0.5952	0.51337	0.5577	0.3481	0.24081	LAGE3	8270
	bloodspot_ART	cg05461361	0.00928	0.03604	0.50685	0.58739	0.66859	0.55135	0.60364	0.34278	0.26854	CMC4;MTCP1;BRCC3	100272147;4515;79184
	bloodspot_ART	cg20207108	0.01415	0.03782	0.44376	0.56745	0.69797	0.52963	0.62925	0.32454	0.26057	GPRASP1;ARMCX5-GPRASP2	9737;100528062
	bloodspot_ART	cg15774752	0.04909	0.11494	0.67527	0.74659	0.88792	0.63165	0.73043	0.46753	0.31494	ZNF711	7552
	bloodspot_ART	cg18382400	0.01322	0.07308	0.54039	0.64596	0.78077	0.57288	0.68331	0.39165	0.28228	RBM3	5935
	bloodspot_ART	cg15157640	0.02863	0.09173	0.40929	0.59362	0.81055	0.50189	0.63332	0.3542	0.24535	FAM104B	90736
	bloodspot_ART	cg16181678	0.04555	0.08538	0.57953	0.64838	0.77764	0.563	0.64587	0.40354	0.2767	NKAPP1	158801	rs34139236	32	0.024096
	bloodspot_ART	cg11154719	0.0377	0.06366	0.50875	0.57853	0.71812	0.51487	0.57682	0.35474	0.25086	SSR4;IDH3G	6748;3421
	bloodspot_ART	cg05803370	0.01509	0.03595	0.45927	0.53751	0.65714	0.50156	0.58833	0.318	0.24628	UBL4A	8266
	bloodspot_ART	cg20293942	0.03012	0.07004	0.15646	0.60176	0.88237	0.53172	0.70231	0.31841	0.27824	DLEU1	10301
	bloodspot_ART	cg15831456	0.01418	0.0502	0.45765	0.55278	0.83494	0.50258	0.6169	0.33251	0.24991	AFF2	2334
	bloodspot_ART	cg08108858	0.03399	0.09279	0.51031	0.63119	0.80951	0.5384	0.68209	0.39199	0.2707	THOC2	57187
	bloodspot_ART	cg03751162	0.07231	0.14147	0.58331	0.65797	0.85282	0.5165	0.62948	0.42732	0.25851	TSR2	90121
	bloodspot_ART	cg26428339	0.06226	0.12949	0.7385	0.80999	0.90596	0.6805	0.78544	0.5128	0.33659	FAM120C	54954
	bloodspot_ART	cg03024957	0.01035	0.08862	0.48008	0.60868	0.76553	0.52006	0.65604	0.37811	0.25861
	bloodspot_ART	cg13067096	0.0709	0.14034	0.58118	0.71382	0.84965	0.57348	0.68901	0.44565	0.28395	FAM50A	9130
	bloodspot_ART	cg21211688	0.12452	0.27702	0.78407	0.86588	0.94158	0.58886	0.71613	0.60908	0.29179	ADAMTSL2	9719	rs576399134;rs1858839;rs112294634;rs189143682	0;1;29;48	0.000998;0.435703;0.000998;0.002196
	bloodspot_ART	cg23767642	0.01793	0.04962	0.60029	0.67928	0.85309	0.62966	0.70747	0.41007	0.30561	CASK	8573
	bloodspot_ART	cg11111131	0.01245	0.02951	0.47055	0.5313	0.75647	0.50179	0.58921	0.31445	0.25116	CXorf57	55086
	bloodspot_ART	cg07912337	0.02183	0.07206	0.4596	0.58023	0.71852	0.50817	0.61894	0.35567	0.25231	FAM3A	60343
	bloodspot_ART	cg08446187	0.01831	0.04826	0.52148	0.58147	0.70141	0.53321	0.61543	0.34937	0.26382	CMC4;MTCP1;BRCC3	100272147;4515;79184
	bloodspot_ART	cg16764296	0.0284	0.06846	0.52562	0.62148	0.74679	0.55302	0.64293	0.37436	0.26945	SLC25A14	9016
	bloodspot_ART	cg14112997	0.08431	0.13387	0.65718	0.73543	0.92549	0.60156	0.79062	0.47588	0.31249	IL17RA	23765	rs538368102;rs557051215;rs2895332	14;2;1	0.000200;0.000200;0.268970
	bloodspot_ART	cg20793193	0.03658	0.08919	0.4886	0.60172	0.73058	0.51253	0.60278	0.36958	0.25132	SYP-AS1;SYP	100873921;6855
	bloodspot_ART	cg25897349	0.0113	0.04817	0.50108	0.61997	0.78634	0.5718	0.6808	0.36698	0.28136	GAB3	139716
	bloodspot_ART	cg09986921	0.04273	0.10409	0.48031	0.63096	0.81317	0.52687	0.64477	0.37873	0.26049	FAM120C	54954
	bloodspot_ART	cg07659240	0.00648	0.04705	0.43087	0.55297	0.67977	0.50592	0.58212	0.32083	0.24615	MAMLD1	10046
	bloodspot_ART	cg17058724	0.02585	0.0577	0.54691	0.61287	0.81023	0.55517	0.63348	0.36978	0.27509	FAM127A
	bloodspot_ART	cg16638301	0.02429	0.05312	0.5159	0.60702	0.80389	0.5539	0.65169	0.36494	0.2746	UXT;UXT-AS1	8409;100133957
	bloodspot_ART	cg26212480	0.01148	0.12344	0.70483	0.76171	0.88772	0.63827	0.75452	0.48398	0.32092	FAM156A	29057
	bloodspot_ART	cg15369199	0.04262	0.07941	0.49348	0.57979	0.71138	0.50038	0.59707	0.36209	0.24691	CNKSR2	22866
	bloodspot_ART	cg11653314	0.02076	0.0727	0.63542	0.72326	0.85601	0.65056	0.7395	0.43924	0.31841	RPS6KA3	6197
	bloodspot_ART	cg09342610	0.00535	0.02827	0.50268	0.64368	0.76992	0.61541	0.71175	0.36107	0.30087	MAP7D3	79649
	bloodspot_ART	cg23323276	0.01275	0.07565	0.57259	0.65145	0.76341	0.5758	0.65716	0.38903	0.28648	FAM127B
	bloodspot_ART	cg26565914	0.0535	0.10062	0.61784	0.67899	0.76861	0.57837	0.65065	0.4179	0.28581	LINC00629	100506757
	bloodspot_ART	cg03334316	0.02721	0.06478	0.58704	0.67332	0.79061	0.60854	0.6965	0.40383	0.29705	FAM120C	54954
	bloodspot_ART	cg13682241	0.11603	0.19148	0.61861	0.69414	0.77695	0.50266	0.58093	0.46582	0.24414	RBMX	27316
	bloodspot_ART	cg18989810	0.02727	0.05951	0.51818	0.58348	0.69386	0.52397	0.58653	0.3525	0.25683	DUSP9	1852
	bloodspot_ART	cg09418475	0.05629	0.09647	0.62539	0.69292	0.8075	0.59645	0.67292	0.42884	0.29259	SLC10A3	8273
	bloodspot_ART	cg10991108	0.13245	0.20263	0.67221	0.75531	0.81687	0.55268	0.63368	0.50681	0.26945	WDR45	11152
	bloodspot_ART	cg13240932	0.01423	0.04071	0.45872	0.55913	0.65191	0.51842	0.60262	0.32971	0.24953	GDI1	2664
	bloodspot_ART	cg15582794	0.06062	0.11087	0.5243	0.63228	0.76302	0.52141	0.62299	0.39974	0.25526	BEX4	56271
	bloodspot_ART	cg07516457	0.01337	0.06133	0.48641	0.5826	0.82847	0.52127	0.62056	0.34715	0.25876	TAF1;BCYRN1	6872;618
	bloodspot_ART	cg25777856	0.0493	0.10077	0.598	0.67679	0.8443	0.57602	0.6729	0.42317	0.28627
	bloodspot_ART	cg00832270	0.00924	0.0268	0.52498	0.5624	0.64238	0.5356	0.57967	0.33173	0.25929	PGK1	5230
	bloodspot_ART	cg24741068	0.06481	0.18998	0.66338	0.72552	0.83214	0.53554	0.65065	0.48477	0.27095	RBM3	5935
	bloodspot_ART	cg08265308	0.176	0.30272	0.40049	0.8356	0.92785	0.53288	0.68191	0.54666	0.27175
	bloodspot_ART	cg24664551	0.04729	0.10044	0.50224	0.63113	0.77404	0.53069	0.64419	0.38915	0.26189	SSR4;IDH3G	6748;3421
	bloodspot_ART	cg11194545	0.02895	0.11629	0.56488	0.69426	0.88895	0.57797	0.70827	0.42842	0.28529	NRK	203447
	bloodspot_ART	cg14388993	0.05098	0.11031	0.49227	0.64554	0.82487	0.53523	0.66669	0.39479	0.26916	LINC01560;ZNF41	203414;7592
	bloodspot_ART	cg18689730	0.02347	0.05176	0.54535	0.60776	0.9842	0.556	0.62752	0.37128	0.27349	PGRMC1	10857	rs146454187	42	0.000556
	bloodspot_ART	cg16874089	0.06071	0.16958	0.64876	0.74387	0.84167	0.57429	0.68163	0.48696	0.28064	RAB33A	9363
	bloodspot_ART	cg25321762	0.04402	0.10406	0.56586	0.64457	0.74788	0.54051	0.62976	0.41194	0.26346	ZNF674;ZNF674-AS1	641339;401588
	bloodspot_ART	cg16097380	0.03689	0.09148	0.43954	0.59408	0.75632	0.5026	0.60981	0.35862	0.24705	SLC25A5-AS1;SLC25A5	100303728;292
	bloodspot_ART	cg07896193	0.00713	0.04162	0.51654	0.62092	0.76659	0.5793	0.66438	0.35984	0.28217	PIH1D3;NUP62CL	139212;54830
	bloodspot_ART	cg21414424	0.02436	0.07651	0.55908	0.6722	0.81979	0.59569	0.68728	0.40463	0.28555	BCAP31;ABCD1	10134;215
	bloodspot_ART	cg13244998	0.04606	0.09391	0.69859	0.7569	0.86513	0.66299	0.7464	0.46758	0.32391
	bloodspot_ART	cg07446674	0.00839	0.03049	0.52393	0.57561	0.65363	0.54512	0.58139	0.35108	0.26115	MAP7D3	79649
	bloodspot_ART	cg12145026	0.04428	0.08484	0.47095	0.61937	0.83826	0.53453	0.65306	0.37849	0.27049	IL13RA1	3597
	bloodspot_ART	cg09649545	0.0771	0.31822	0.80865	0.8668	0.95291	0.54858	0.74234	0.62723	0.29036			rs9933471;rs16975260;rs150102322;rs547518569;rs532089609	1;13;26;29;42	0.430711;0.420727;0.003395;0.001997;0.000200
	bloodspot_ART	cg06266461	0.00808	0.02675	0.46629	0.5384	0.67922	0.51165	0.58477	0.31166	0.25343	SLC10A3	8273
	bloodspot_ART	cg00265812	0.04932	0.13969	0.62125	0.67039	0.84217	0.5307	0.65161	0.44408	0.26976	UXT-AS1;UXT	100133957;8409
	bloodspot_ART	cg22164912	0.01841	0.05003	0.53608	0.58776	0.76581	0.53773	0.61005	0.35645	0.265	GNL3L	54552
	bloodspot_ART	cg09134165	0.02973	0.16486	0.72096	0.78584	0.88016	0.62098	0.7404	0.50885	0.31246	RBM10;NDUFB11	8241;54539
	bloodspot_ART	cg12026625	0.04484	0.1077	0.52874	0.61186	0.74796	0.50416	0.59226	0.38607	0.24847	PLP2	5355
	bloodspot_ART	cg19415116	0.07086	0.14018	0.64838	0.7041	0.77675	0.56392	0.63504	0.4565	0.27868	DDX26B;DDX26B-AS1	;
	bloodspot_ART	cg26201401	0.03994	0.10298	0.65854	0.77157	0.88718	0.66859	0.79507	0.47583	0.32646	OTUD5	55593
	bloodspot_ART	cg16328033	0.03181	0.09311	0.38412	0.59822	0.79341	0.50511	0.68426	0.35658	0.25248	PIGA	5277
	bloodspot_ART	cg06506080	0.02148	0.06079	0.52441	0.63749	0.98008	0.5767	0.69109	0.38612	0.2865	NONO;BCYRN1	4841;618
	bloodspot_ART	cg26146690	0.08149	0.16107	0.54148	0.66532	0.79842	0.50425	0.62414	0.43246	0.25046	PLXNA3	55558
	bloodspot_ART	cg07628886	0.00843	0.04111	0.51014	0.58887	0.72796	0.54776	0.62074	0.34744	0.26946	RAB33A	9363
	bloodspot_ART	cg03335173	0.02255	0.06337	0.56082	0.62656	0.76451	0.56319	0.66966	0.3825	0.28265	GABRQ	55879
	bloodspot_ART	cg23712855	0.0436	0.07896	0.59589	0.64344	0.80017	0.56448	0.62835	0.40714	0.27577	DKC1	1736
	bloodspot_ART	cg21881821	0.03169	0.06517	0.55531	0.63645	0.71497	0.57128	0.6242	0.38577	0.27583	EDA	1896
	bloodspot_ART	cg17430903	0.00525	0.03015	0.5308	0.61116	0.77234	0.58101	0.64201	0.35404	0.27993	FMR1;FMR1-AS1	2332;100126270
	bloodspot_ART	cg20077602	0.01992	0.06584	0.52101	0.6108	0.77505	0.54496	0.64768	0.36651	0.27167	G6PD;IKBKG	2539;8517
	bloodspot_ART	cg10987536	0.0221	0.05896	0.57415	0.61039	0.72321	0.55143	0.61026	0.38904	0.26522	HUWE1	10075
	bloodspot_ART	cg22682567	0.00773	0.07436	0.50099	0.61096	0.85388	0.5366	0.67795	0.37715	0.27167	BTK;RPL36A;RPL36A-HNRNPH2	695;6173;100529097
	bloodspot_ART	cg18312428	0.04957	0.09809	0.70389	0.76597	0.84136	0.66788	0.7297	0.47476	0.32436	MIR718;IRAK1	100313781;3654
	bloodspot_ART	cg00399450	0.01829	0.035	0.52346	0.58369	0.67182	0.54869	0.59585	0.34848	0.26226	RLIM	51132
	bloodspot_ART	cg23834765	0.01782	0.04608	0.56095	0.65567	0.78196	0.60959	0.68163	0.38847	0.29342
	bloodspot_ART	cg05534333	0.05838	0.16392	0.6907	0.7874	0.90027	0.62348	0.74001	0.50689	0.30689	LAGE3	8270
	bloodspot_ART	cg05806018	0.09455	0.16116	0.68402	0.74084	0.88836	0.57968	0.65832	0.49136	0.28494	AFF2	2334
	bloodspot_ART	cg00645049	0.11063	0.15075	0.6098	0.66448	0.77536	0.51373	0.59368	0.44536	0.25265	ATP6AP1;CH17-340M24.3	537;158960
	bloodspot_ART	cg06144999	0.05298	0.10901	0.62944	0.72598	0.86637	0.61697	0.71276	0.4572	0.30193	HCCS	3052
	bloodspot_ART	cg17396400	0.04041	0.07443	0.53853	0.61115	0.70887	0.53672	0.60801	0.37776	0.26236	ACOT9	23597
	bloodspot_ART	cg06945800	0.01836	0.04304	0.50868	0.55965	0.61083	0.51661	0.56321	0.33338	0.25078	SOWAHD	347454
	bloodspot_ART	cg15165694	0.0602	0.10419	0.57432	0.65886	0.80151	0.55467	0.63265	0.41005	0.27105	SLC25A43	203427
	bloodspot_ART	cg15450782	0.07941	0.16257	0.72712	0.77726	0.86754	0.61469	0.71263	0.51117	0.30533	FAM120C	54954
	bloodspot_ART	cg24156746	0.01008	0.05245	0.53051	0.59439	0.7048	0.54194	0.61467	0.35437	0.26508	G6PD;IKBKG	2539;8517
	bloodspot_ART	cg14918074	0.01981	0.06077	0.52354	0.57553	0.75104	0.51476	0.58855	0.35023	0.25548	IKBKG;G6PD	8517;2539
	bloodspot_ART	cg11720358	0.0039	0.05373	0.5691	0.66991	0.82023	0.61618	0.70746	0.39342	0.30271	PSMD10;ATG4A	5716;115201
	bloodspot_ART	cg07262858	0.02337	0.08363	0.6859	0.73007	0.82174	0.64644	0.72338	0.44523	0.31871	PABPC1L2B-AS1;PABPC1L2B	101928345;645974
	bloodspot_ART	cg05349513	0.04977	0.11653	0.66738	0.73091	0.81908	0.61438	0.70222	0.46391	0.30276	PABPC1L2A;PABPC1L2B-AS1	340529;101928345
	bloodspot_ART	cg09102275	0.01531	0.07704	0.60316	0.68837	0.8658	0.61133	0.71212	0.41547	0.303	HUWE1	10075
	bloodspot_ART	cg27501007	0.016	0.06053	0.54631	0.63553	0.76989	0.575	0.64778	0.38088	0.27715	IL13RA1	3597
	bloodspot_ART	cg11524947	0.04087	0.08469	0.57248	0.63811	0.72534	0.55342	0.62343	0.39143	0.27093	RBM3	5935
	bloodspot_ART	cg03031357	0.05966	0.14551	0.56435	0.69181	0.82208	0.5463	0.67272	0.44109	0.27028	SMS	6611
	bloodspot_ART	cg00729461	0.01761	0.05128	0.47895	0.58882	0.68418	0.53754	0.62091	0.34905	0.26203	CCDC160	347475
	bloodspot_ART	cg17149359	0.00781	0.03556	0.51074	0.57719	0.75536	0.54163	0.63008	0.33751	0.27159	C1GALT1C1	29071
	bloodspot_ART	cg05935584	0.04571	0.0903	0.56049	0.64554	0.77892	0.55524	0.62901	0.39738	0.27008	HMGB3	3149
	bloodspot_ART	cg14295915	0.01695	0.04972	0.55305	0.59542	0.6586	0.5457	0.60118	0.36123	0.26537	FTSJ1	24140
	bloodspot_ART	cg25206026	0.0982	0.14152	0.61243	0.67514	0.75385	0.53362	0.61209	0.44043	0.26129	MOSPD1	56180
	bloodspot_ART	cg17616663	0.01901	0.04638	0.50946	0.55049	0.62553	0.50411	0.56501	0.33522	0.24622	PCSK1N	27344
	bloodspot_ART	cg01405303	0.04856	0.08299	0.54298	0.59817	0.73445	0.51518	0.58453	0.37082	0.25301
	bloodspot_ART	cg08108619	0.05293	0.08859	0.5461	0.63276	0.72639	0.54417	0.60989	0.38568	0.2633	ZNF711	7552
	bloodspot_ART	cg15925199	0.01792	0.07389	0.66163	0.75951	0.8631	0.68562	0.77618	0.45465	0.337	OTUD5	55593
	bloodspot_ART	cg25643517	0.01283	0.06399	0.56235	0.62156	0.83707	0.55757	0.65906	0.37547	0.28125	RPL10;SNORA70	6134;26778	rs139788088	48	0.013333
	bloodspot_ART	cg12962913	0.00507	0.07122	0.56288	0.65107	0.80702	0.57985	0.67379	0.39916	0.28351	HCCS	3052
	bloodspot_ART	cg10201390	0.00977	0.03419	0.49606	0.5548	0.63955	0.52061	0.57881	0.32824	0.25236	DYNLT3	6990
	bloodspot_ART	cg20670088	0.01264	0.03947	0.45052	0.5396	0.69636	0.50013	0.58857	0.31661	0.24817	C1GALT1C1	29071
	bloodspot_ART	cg13749548	0.01106	0.10813	0.17574	0.71238	0.95545	0.60425	0.7365	0.35093	0.30472			rs571096632;rs551503645;rs741847	28;15;1	0.000200;0.000200;0.179213
	bloodspot_ART	cg15002478	0.0129	0.09904	0.49768	0.59929	0.79471	0.50025	0.59814	0.37349	0.24701	BCAP31;ABCD1	10134;215
	bloodspot_ART	cg07674503	0.00966	0.03145	0.53137	0.57629	0.66873	0.54484	0.59635	0.34179	0.26904	RAP2C-AS1;RAP2C	101928578;57826
	bloodspot_ART	cg24863802	0.07991	0.14273	0.59235	0.70272	0.88458	0.55999	0.6498	0.45094	0.27449	CETN2;NSDHL	1069;50814
	bloodspot_ART	cg19635884	0.00834	0.05045	0.59842	0.68076	0.83929	0.63031	0.73647	0.40857	0.31357	ACSL4	2182
	bloodspot_ART	cg19992190	0.02873	0.08984	0.57822	0.67465	0.87899	0.58481	0.70228	0.41172	0.29354	MBTPS2	51360
	bloodspot_ART	cg27501723	0.05468	0.10954	0.5623	0.62225	0.69317	0.51271	0.57757	0.39549	0.2501	MID2	11043
	bloodspot_ART	cg12124890	0.0512	0.13135	0.59125	0.65731	0.79765	0.52596	0.63089	0.42866	0.26243	CASK	8573
	bloodspot_ART	cg09207137	0.04308	0.08293	0.56577	0.64047	0.77523	0.55754	0.63791	0.39664	0.27331	SMS	6611
	bloodspot_ART	cg25442267	0.044	0.08178	0.52895	0.60558	0.72781	0.5238	0.60449	0.37177	0.25811	EMD	2010
	bloodspot_ART	cg04027004	0.05566	0.13186	0.53926	0.63826	0.73361	0.5064	0.59397	0.40425	0.24915	TSC22D3	1831
	bloodspot_ART	cg15229668	0.02893	0.0721	0.55248	0.60223	0.77238	0.53013	0.60518	0.37558	0.262	LOC101928402;STAG2	101928402;10735
	bloodspot_ART	cg02285579	0.03905	0.13863	0.5799	0.66205	0.82911	0.52342	0.66004	0.4296	0.26746
	bloodspot_ART	cg13941987	0.02738	0.08687	0.52535	0.66398	0.77308	0.57711	0.69276	0.3993	0.28008
	bloodspot_ART	cg25870731	0.02474	0.05526	0.48885	0.55918	0.65947	0.50392	0.58591	0.33981	0.24662	LDOC1	23641
	bloodspot_ART	cg11233153	0.01371	0.05335	0.47633	0.61329	0.76993	0.55994	0.64877	0.35261	0.27512	SLC10A3	8273
	bloodspot_ART	cg16515238	0.02536	0.11841	0.65985	0.72591	0.8779	0.6075	0.72375	0.45918	0.30516	TMEM255A	55026
	bloodspot_ART	cg17736560	0.01463	0.05389	0.53149	0.60621	0.74225	0.55232	0.6256	0.36804	0.26928	ZNF185	7739
	bloodspot_ART	cg11184697	0.00773	0.03145	0.56188	0.61963	0.78993	0.58818	0.65269	0.36301	0.28706	PQBP1;TIMM17B	10084;10245
	bloodspot_ART	cg24818939	0.06269	0.11096	0.64661	0.70206	0.85495	0.5911	0.66627	0.45747	0.28531	GPRASP1;ARMCX5-GPRASP2	9737;100528062	rs16984117	20	0.2
	bloodspot_ART	cg09460641	0.15	0.25924	0.43586	0.8308	0.90679	0.57156	0.67964	0.53364	0.27766
	bloodspot_ART	cg20859738	0.00458	0.09266	0.54092	0.60176	0.71639	0.5091	0.5903	0.37225	0.25137	SLC25A14	9016
	bloodspot_ART	cg09350919	0.01166	0.36282	0.54664	0.90792	0.95337	0.5451	0.68038	0.62866	0.27497	TSPY3;TSPY10;TSPY4	728137;100289087;728395
	bloodspot_ART	cg16059374	0.01656	0.05749	0.4712	0.57191	0.6721	0.51442	0.59701	0.33892	0.25236	EDA	1896
	bloodspot_ART	cg15117507	0.04338	0.09837	0.60106	0.67442	0.7654	0.57605	0.66496	0.41708	0.28524	FANCB;MOSPD2	2187;158747
	bloodspot_ART	cg04302178	0.02513	0.06165	0.5607	0.64431	0.78884	0.58266	0.66977	0.38949	0.28778	XIAP	331
	bloodspot_ART	cg09091181	0.02756	0.05456	0.51824	0.59518	0.69209	0.54062	0.59277	0.3542	0.26231	ACSL4	2182
	bloodspot_ART	cg19441529	0.02023	0.06648	0.66663	0.73259	0.88868	0.66611	0.75195	0.44078	0.32692
	bloodspot_ART	cg08980509	0.05826	0.09403	0.58373	0.66392	0.76162	0.56989	0.63909	0.41323	0.27665	AFF2	2334
	bloodspot_ART	cg25528646	0.01162	0.04212	0.52202	0.58881	0.7055	0.54669	0.61501	0.34806	0.2686	GABRE	2564
	bloodspot_ART	cg00200463	0.04193	0.09354	0.55181	0.62667	0.72302	0.53313	0.62399	0.39487	0.25919	STARD8	9754
	bloodspot_ART	cg13058551	0.07049	0.16539	0.67831	0.73303	0.84816	0.56764	0.67888	0.4799	0.28418	ELK1	2002
	bloodspot_ART	cg06805513	0.01882	0.0545	0.4359	0.59039	0.75898	0.53589	0.6455	0.348	0.26335	SLC16A2	6567
	bloodspot_ART	cg06834235	0.00625	0.02989	0.51325	0.56082	0.64099	0.53093	0.57711	0.3392	0.25591	FTSJ1	24140
	bloodspot_ART	cg00192980	0.05	0.09312	0.55457	0.63507	0.72355	0.54195	0.61177	0.39876	0.26175	TAF9B	51616
	bloodspot_ART	cg25427918	0.00637	0.02604	0.49317	0.56328	0.69297	0.53724	0.57815	0.32441	0.26058	CLCN5	1184
	bloodspot_ART	cg08648877	0.01818	0.03946	0.50463	0.58282	0.70505	0.54336	0.60484	0.3411	0.26343	SLC10A3	8273
	bloodspot_ART	cg17624691	0.027	0.08875	0.64233	0.71394	0.85434	0.62519	0.72066	0.43783	0.31149	LAS1L	81887
	bloodspot_ART	cg13130271	0.03028	0.06902	0.62022	0.66671	0.75427	0.59769	0.64428	0.42581	0.282	PCSK1N	27344
	bloodspot_ART	cg21473514	0.02698	0.07661	0.65004	0.70492	0.76954	0.62831	0.69328	0.43552	0.3048	FAM199X	139231
	bloodspot_ART	cg02496423	0.04858	0.09559	0.55733	0.65024	0.79842	0.55465	0.67706	0.40721	0.27611	SMS	6611
	bloodspot_ART	cg04596655	0.06083	0.10959	0.56012	0.64893	0.73516	0.53934	0.63661	0.41047	0.26163	SMARCA1	6594
	bloodspot_ART	cg23277098	0.02915	0.10493	0.64845	0.72076	0.8246	0.61583	0.70946	0.44736	0.3056	LAS1L	81887
	bloodspot_ART	cg15570860	0.04307	0.4505	0.93813	0.95486	0.97257	0.50436	0.84831	0.70567	0.29046	TMEM9B;TMEM9B-AS1	56674;493900	rs77898208;rs10689687	0;1	0.500000;0.424121
	bloodspot_ART	cg10327440	0.02846	0.09009	0.40485	0.65719	0.80713	0.5671	0.725	0.40126	0.25075	CDC42BPA	8476	rs553638851;rs200412143;rs571751948	27;14;2	0.000200;0.017572;0.000200
	bloodspot_ART	cg23438516	0.02185	0.04937	0.50372	0.5943	0.76586	0.54493	0.65247	0.38989	0.25943			rs7159093;rs7158954	0;9	0.316893;0.313498
	bloodspot_ART	cg01900066	0.01926	0.35747	0.50394	0.88322	0.9353	0.52575	0.68455	0.59015	0.27331	EIF1AY	9086
	bloodspot_ART	cg03221390	0.01562	0.37837	0.50068	0.88355	0.94378	0.50518	0.89862	0.52957	0.31058			rs78327823;rs1151676	26;1	0.041134;0.196086
	bloodspot_ART	cg04577745	0.11704	0.29295	0.73488	0.81338	0.88137	0.52043	0.67872	0.57556	0.26422			rs4843547;rs184763086;rs544901792	1;9;51	0.223742;0.001997;0.000200
	bloodspot_ART	cg17339373	0.03544	0.07392	0.50412	0.60523	0.83381	0.53131	0.66369	0.36965	0.26359	NDUFA1;RNF113A	4694;7737
	bloodspot_ART	cg02871887	0.03008	0.05755	0.54547	0.61359	0.69936	0.55604	0.62511	0.37054	0.27447	RPL10	6134	rs3813457	16	0.005976
	bloodspot_ART	cg22569627	0.01853	0.05835	0.56634	0.65533	0.80699	0.59698	0.72872	0.38909	0.29819	ZBTB33	10009
	bloodspot_ART	cg26864826	0.01218	0.04536	0.51018	0.61466	0.93062	0.5693	0.88206	0.38651	0.3294			rs2746602	1	0.176617
	bloodspot_ART	cg26590106	0.07381	0.19842	0.26625	0.75588	0.88844	0.55746	0.69496	0.40445	0.26869	HLA-DRB1	3123	rs9269760;rs556328535;rs9269761;rs112216378;rs12110879;rs539194283;rs9269762	51;50;43;30;11;10;2	0.500000;0.028554;0.315789;0.022764;0.250000;0.000200;0.172923
	bloodspot_ART	cg23854988	0.11619	0.22222	0.27548	0.84615	0.92411	0.62393	0.74222	0.46857	0.30392	PHF21B	112885	rs5766207;rs535978167;rs188785790;rs573103268	1;26;27;39	0.394768;0.000200;0.000200;0.000200
	bloodspot_ART	cg23554546	0.04992	0.15263	0.61526	0.70383	0.81365	0.5512	0.67726	0.45013	0.27664	UPF3B	65109
	bloodspot_ART	cg22287211	0.06028	0.19336	0.5064	0.753	0.86861	0.55964	0.71135	0.49509	0.26061			rs5975754	1	0.479839
	bloodspot_ART	cg23656888	0.04301	0.3124	0.43202	0.85461	0.92316	0.54221	0.71273	0.55007	0.27776
	bloodspot_ART	cg02491969	0.00586	0.14908	0.2913	0.68847	0.84046	0.53939	0.71819	0.40641	0.26938
	bloodspot_ART	cg03192273	0.0277	0.06243	0.08157	0.58019	0.88331	0.51776	0.66764	0.2515	0.27153
	bloodspot_ART	cg10978274	0.10032	0.36329	0.77727	0.86714	0.9345	0.50385	0.66266	0.63105	0.25903	LCE3C	353144
	bloodspot_ART	cg02183930	0.05091	0.22116	0.32637	0.82825	0.8971	0.60709	0.76578	0.46068	0.29786			rs529677816;rs910129	29;2	0.000599;0.042732
	bloodspot_ART	cg14281403	0.07159	0.29793	0.78782	0.85096	0.91056	0.55303	0.71558	0.59804	0.28442	PHC2	1912	rs4564102;rs77321548;rs190067273;rs182351520;rs186573156	1;32;34;36;46	0.278155;0.003794;0.000200;0.000599;0.003195
	bloodspot_ART	cg10799208	0.02164	0.29756	0.44013	0.87891	0.94573	0.58135	0.75588	0.55693	0.29447	TTTY10	246119
	bloodspot_ART	cg06825310	0.10029	0.25344	0.84154	0.87541	0.92111	0.62197	0.73498	0.61542	0.31034	MYO1B	4430	rs537914150;rs11677694;rs6737307;rs552033819	0;1;45;51	0.000200;0.492612;0.492612;0.000200
	bloodspot_ART	cg25013753	0.01006	0.07607	0.48239	0.59662	0.93003	0.52055	0.86048	0.40492	0.29296	ARHGAP22	58504	rs1051508	0	0.239217
	bloodspot_ART	cg17518223	0.02939	0.32767	0.61578	0.83497	0.92262	0.5073	0.6942	0.57875	0.26476			rs576979727;rs2879420	34;2	0.000200;0.253794
	bloodspot_ART	cg04922606	0.0546	0.10956	0.29515	0.67763	0.81218	0.56807	0.68127	0.38856	0.28356	FAM120B	84498	rs9295404;rs113396744;rs4710803;rs4710804;rs540053177;rs4710805	1;14;32;39;45;46	0.405950;0.500000;0.500000;0.157348;0.002596;0.115815
	bloodspot_ART	cg06558952	0.08374	0.17333	0.59297	0.67719	0.82541	0.50386	0.64607	0.45627	0.25112	MAOA	4128
	bloodspot_ART	cg01608425	0.12156	0.29071	0.82629	0.86117	0.9244	0.57046	0.68616	0.644	0.28221	POLE	5426	rs573964291;rs139306338;rs559464265;rs5745019	20;18;3;2	0.000200;0.000200;0.000399;0.150459
	bloodspot_ART	cg14526044	0.01636	0.31341	0.50719	0.82879	0.92238	0.51538	0.77191	0.54655	0.2743	ZFY	7544
	bloodspot_ART	cg27589309	0.0509	0.24304	0.78086	0.83956	0.91277	0.59652	0.69919	0.55978	0.2994			rs534629377;rs2454234	8;2	0.000200;0.500000
	bloodspot_ART	cg01157718	0.00189	0.28039	0.3838	0.79585	0.89259	0.51546	0.72167	0.47616	0.25855			rs78958137;rs77520816;rs9503499;rs139241860;rs11242832	46;45;15;14;2	0.029952;0.029952;0.178115;0.002196;0.378594
	bloodspot_ART	cg10422744	0.05416	0.15613	0.24413	0.76889	0.86037	0.61276	0.71435	0.43728	0.30165
	bloodspot_ART	cg12223419	0.08717	0.32384	0.44041	0.91672	0.9421	0.59288	0.75953	0.59014	0.30047	ZFY	7544
	bloodspot_ART	cg02120552	0.10725	0.22303	0.74164	0.81287	0.8824	0.58984	0.6814	0.55399	0.29115			rs56726936;rs112930148	35;2	0.317292;0.001198
	bloodspot_ART	cg24831179	0.02938	0.05567	0.58258	0.64219	0.77179	0.58652	0.67107	0.38923	0.29058	RNF113A;NDUFA1	7737;4694
	bloodspot_ART	cg18414950	0.02478	0.0662	0.51393	0.65276	0.85606	0.58656	0.73042	0.38663	0.29057	PDK3	5165	rs7877946	47	0.402353
	bloodspot_ART	cg26181139	0.0273	0.3753	0.85009	0.88913	0.93586	0.51383	0.73501	0.65914	0.27936	HLA-C	3107	rs1050106;rs1130947;rs41540512;rs1050118;rs146911342;rs41556617;rs1050147;rs201152245;rs199559204;rs200704360;rs41545712	1;3;4;6;9;16;32;43;44;47;51	0.111322;0.111322;0.500000;0.141673;0.141573;0.298073;0.302079;0.005391;0.005391;0.001000;0.010483
	bloodspot_ART	cg08221357	0.05339	0.10854	0.48658	0.62783	0.79824	0.51929	0.63011	0.39001	0.25961	OTUD5	55593
	bloodspot_ART	cg21491240	0.02505	0.06847	0.53615	0.64227	0.82041	0.5738	0.66372	0.38413	0.28251	HTATSF1	27336
	bloodspot_ART	cg06301252	0.20381	0.37358	0.84804	0.8852	0.93483	0.51162	0.65494	0.68483	0.26073	PTPRN2	5799	rs116252539;rs113846914	37;48	0.005591;0.024561
	bloodspot_ART	cg19278212	0.08533	0.31515	0.77449	0.85245	0.90822	0.5373	0.70486	0.60564	0.27385	TLE4	7091	rs11138336;rs568453963;rs578081639;rs545472338	1;25;27;40	0.432308;0.000399;0.000200;0.000200
	bloodspot_ART	cg19797013	0.02933	0.06254	0.49051	0.59995	0.83613	0.53741	0.63551	0.36777	0.26873	FAM199X	139231	rs140881112	38	0.00091
	bloodspot_ART	cg11430599	0.05501	0.30777	0.83222	0.8795	0.93143	0.57173	0.72375	0.62726	0.29052	DLG5	9231	rs530576740;rs1617018	13;2	0.000200;0.255990
	bloodspot_ART	cg03050491	0.03714	0.077	0.5708	0.66194	0.74505	0.58494	0.66155	0.40076	0.28721	IRAK1;MIR718	3654;100313781
	bloodspot_ART	cg03635532	0.16468	0.36869	0.85905	0.89733	0.93326	0.52864	0.66724	0.6622	0.26906	FCGBP	8857	rs75009537;rs74819672;rs150291975	5;4;2	0.017572;0.310304;0.001287
	bloodspot_ART	cg19697575	0.08628	0.17222	0.76083	0.81624	0.86953	0.64402	0.71454	0.51957	0.31849			rs6724344;rs534947489;rs553635123;rs578108301	1;14;19;30	0.401158;0.000399;0.000399;0.000599
	bloodspot_ART	cg24296849	0.02389	0.06441	0.51353	0.59388	0.77196	0.52947	0.64259	0.36578	0.26341	OGT;BCYRN1	8473;618
	bloodspot_ART	cg00161838	0.02186	0.3479	0.70796	0.86379	0.92007	0.51589	0.85894	0.58306	0.29143	ANKRD10	55608	rs9588291;rs111284346;rs551110546	0;10;16	0.310903;0.166933;0.000200
	bloodspot_ART	cg13663390	0.02605	0.11745	0.52563	0.68116	0.80436	0.56371	0.68951	0.41679	0.27826	NKRF	55922
	bloodspot_ART	cg00956039	0.08983	0.28942	0.3761	0.82781	0.9068	0.53839	0.68041	0.50737	0.26541	ANKRD6	22881	rs535690958;rs556761548;rs9359856	21;7;2	0.000200;0.000998;0.444289
	bloodspot_ART	cg16314146	0.02446	0.05021	0.49143	0.59469	0.71242	0.54448	0.62479	0.35073	0.2649	HTATSF1	27336
	bloodspot_ART	cg13081560	0.02431	0.05761	0.65487	0.71971	0.86497	0.6621	0.75307	0.43414	0.32838	SYP	6855
	bloodspot_ART	cg14555881	0.02097	0.05679	0.45676	0.764	0.89645	0.70721	0.81368	0.43054	0.3008			rs187555325;rs419895	2;1	0.000799;0.155451
	bloodspot_ART	cg15967058	0.0067	0.20918	0.48697	0.73462	0.92551	0.52544	0.86305	0.47404	0.29576	AKR1B1	231	rs2734650;rs115373407;rs184082084	0;1;39	0.245208;0.026557;0.000200
	bloodspot_ART	cg12054566	0.0498	0.07873	0.52034	0.59732	0.73005	0.51859	0.59798	0.37125	0.25525	OGT;BCYRN1	8473;618	rs111342620	33	0.5
	bloodspot_ART	cg05321907	0.01056	0.22842	0.30116	0.80609	0.89758	0.57767	0.67549	0.47957	0.28685	LINC00535	642924	rs188732689;rs4562285	17;2	0.000200;0.316294
	bloodspot_ART	cg08983668	0.01918	0.06548	0.52823	0.61288	0.82012	0.5474	0.64801	0.37288	0.27188	SCML2	10389
	bloodspot_ART	cg09855112	0.01062	0.05116	0.5059	0.59839	0.7323	0.54723	0.63686	0.35682	0.26763	ZNF449;ZNF75D	203523;7626
	bloodspot_ART	cg16020483	0.02529	0.2594	0.38789	0.82382	0.90128	0.56442	0.7511	0.51179	0.28578	CASZ1	54897	rs488834	2	0.402556
	bloodspot_ART	cg10468688	0.00773	0.29707	0.58668	0.79804	0.87416	0.50097	0.67895	0.54062	0.26325			rs7765281;rs569161068;rs140615514;rs558100814	1;6;16;46	0.421526;0.000200;0.002196;0.000200
	bloodspot_ART	cg17238522	0.05235	0.09451	0.55087	0.63439	0.77774	0.53988	0.6377	0.39624	0.26925	AFF2	2334
	bloodspot_ART	cg21463262	0.03875	0.11981	0.43806	0.78263	0.87404	0.66282	0.80455	0.43874	0.28523	ATP11A	23250	rs1063097;rs185135802;rs572589131;rs146973681;rs1063098	47;44;28;13;1	0.000599;0.000200;0.000399;0.021366;0.457268
	bloodspot_ART	cg00722793	0.0213	0.18645	0.33976	0.81215	0.90527	0.6257	0.77425	0.47955	0.31463
	bloodspot_ART	cg27368331	0.02184	0.30009	0.41144	0.85657	0.92764	0.55648	0.68259	0.54865	0.28117
	bloodspot_ART	cg00779763	0.05036	0.10908	0.58082	0.69284	0.83085	0.58376	0.69387	0.43999	0.28365	SYN1	6853
	bloodspot_ART	cg21106100	0.0366	0.21524	0.34687	0.78487	0.92935	0.56963	0.72349	0.48241	0.28524
	bloodspot_ART	cg09253663	0.05	0.07784	0.5465	0.6222	0.70423	0.54436	0.61415	0.38155	0.26494	APLN	8862
	bloodspot_ART	cg18399551	0.05219	0.08882	0.55535	0.62218	0.79227	0.53336	0.61815	0.39142	0.26381	BRCC3;CMC4;MTCP1	79184;100272147;4515
	bloodspot_ART	cg02522936	0.01392	0.30665	0.42816	0.89473	0.94561	0.58808	0.73623	0.57471	0.29692	TTTY10	246119
	bloodspot_ART	cg19922518	0.03075	0.12542	0.47726	0.63741	0.83104	0.51199	0.68649	0.40126	0.25994	TIMM17B;PQBP1	10245;10084
	bloodspot_ART	cg09411910	0.02895	0.22682	0.57092	0.81395	0.92485	0.58713	0.8143	0.53358	0.29803	HLA-DQA1	3117	rs9272566;rs28383373;rs9272567;rs28383375;rs9272568;rs192165457;rs28383376;rs79298326;rs80217639;rs9272569	51;33;26;23;17;8;7;5;2;1	0.256190;0.311502;0.401158;0.254792;0.399561;0.010583;0.100839;0.058307;0.058307;0.086062
	bloodspot_ART	cg03035653	0.04503	0.10729	0.50647	0.61495	0.79458	0.50766	0.6515	0.39154	0.25117	PCDH19	57526
	bloodspot_ART	cg19236675	0.06472	0.12108	0.15314	0.73172	0.84329	0.61064	0.69921	0.35466	0.2954	DTX2P1-UPK3BP1-PMS2P11	441263	rs139462332;rs544706285;rs559776197;rs527335817;rs548961072	1;4;5;35;38	0.140575;0.006789;0.000799;0.008986;0.000200
	bloodspot_ART	cg08210468	0.05477	0.36526	0.86233	0.88345	0.92761	0.51819	0.72937	0.6972	0.27868			rs13430258;rs140077270	1;22	0.430312;0.000200
	bloodspot_ART	cg17670641	0.03664	0.07521	0.45161	0.58557	0.82633	0.51036	0.65792	0.36394	0.25811	MAGIX	79917
	bloodspot_ART	cg07564399	0.00571	0.3188	0.46721	0.87043	0.9314	0.55163	0.71178	0.57646	0.28303	RPS4Y1	6192
	bloodspot_ART	cg25496792	0.02941	0.0629	0.5006	0.59351	0.75271	0.53061	0.60136	0.36505	0.25906	GNL3L	54552
	bloodspot_ART	cg03029566	0.00609	0.3493	0.46383	0.85392	0.91007	0.50462	0.69718	0.56832	0.26381
	bloodspot_ART	cg25375329	0.01402	0.05425	0.55389	0.6022	0.71247	0.54795	0.61154	0.36854	0.27092	NDUFA1;RNF113A	4694;7737
	bloodspot_ART	cg13774807	0.03196	0.06351	0.55457	0.6417	0.92511	0.57819	0.8544	0.39975	0.31667	TEK	7010	rs3739542;rs554010053;rs143096373;rs117658238;rs563907170	0;17;32;36;47	0.148862;0.000200;0.003994;0.009585;0.000399
	bloodspot_ART	cg11848150	0.03527	0.28598	0.42868	0.92128	0.96711	0.6353	0.90133	0.49607	0.32581			rs192366327;rs17089174;rs7231046	34;22;1	0.000200;0.022764;0.003994
	bloodspot_ART	cg13917713	0.08164	0.38806	0.85348	0.89005	0.93362	0.50199	0.69883	0.70217	0.2679	ZNF227	7770	rs561592868;rs185838003;rs149045799;rs9304640	36;21;12;2	0.000399;0.000998;0.001398;0.353035
	bloodspot_ART	cg08223187	0.01746	0.11853	0.81616	0.85906	0.93597	0.74053	0.8369	0.53963	0.36498	PKP2	5318	rs534866235;rs6488092;rs568625500;rs112812133	0;1;28;37	0.000599;0.466853;0.000200;0.500000
	bloodspot_ART	cg14383905	0.0282	0.32803	0.4267	0.82944	0.88841	0.50141	0.64757	0.54611	0.25433	USP9Y	8287
	bloodspot_ART	cg16788319	0.13693	0.33031	0.46406	0.83845	0.91909	0.50814	0.64076	0.56493	0.25837	MIR548O2;DCTN6	100616190;10671	rs10096097;rs541182769	1;19	0.486022;0.000200
	bloodspot_ART	cg15546285	0.03212	0.22276	0.7699	0.83853	0.94086	0.61577	0.75707	0.56096	0.31244	SFI1	9814	rs2070274;rs560612272;rs529321613;rs370861420	1;31;45;51	0.324481;0.000200;0.000200;0.000200
	bloodspot_ART	cg07844442	0.10085	0.2514	0.77532	0.80561	0.86273	0.55421	0.68252	0.60441	0.27474	DOCK1	1793	rs7923565;rs10764977;rs7100594;rs562286196	1;3;18;25	0.430112;0.383786;0.001198;0.000599
	bloodspot_ART	cg21223191	0.06763	0.29739	0.68202	0.83151	0.91173	0.53412	0.67914	0.56331	0.27339			rs9271348;rs566293760;rs113468765;rs113711404;rs138126444;rs77015620	1;6;8;16;17;42	0.276158;0.000998;0.042931;0.064696;0.003994;0.059904
	bloodspot_ART	cg01345087	0.02681	0.05465	0.47555	0.60356	0.83711	0.54891	0.64339	0.35905	0.26981	SYN1	6853
	bloodspot_ART	cg14179288	0.01765	0.06174	0.51438	0.58157	0.93935	0.51983	0.89008	0.39234	0.30966	TLE4	7091	rs2297498	1	0.457069
	bloodspot_ART	cg15794987	0.04476	0.23165	0.82352	0.89494	0.94147	0.66329	0.78172	0.5765	0.33634	MCPH1-AS1	100507530	rs374168187;rs567864146;rs10637565;rs536405795;rs2912011	49;17;6;6;2	0.000200;0.000399;0.500000;0.000200;0.473842
	bloodspot_ART	cg03673787	0.06062	0.34577	0.81968	0.90882	0.94784	0.56305	0.69376	0.63664	0.28797	GAA	2548	rs537852932;rs8069491	4;2	0.000200;0.397564
	bloodspot_ART	cg04300278	0.06115	0.14493	0.48696	0.6502	0.83663	0.50527	0.67695	0.42388	0.25752	GRIA3	2892
	bloodspot_ART	cg23383154	0.07517	0.26189	0.82336	0.86623	0.92948	0.60434	0.73611	0.60676	0.30337			rs569064295;rs8005962	34;2	0.000200;0.492013
	bloodspot_ART	cg25712015	0.01932	0.12436	0.61125	0.72183	0.83867	0.59747	0.7174	0.45893	0.2926	GPR50	9248
	bloodspot_ART	cg20474581	0.08339	0.37854	0.50842	0.89717	0.93106	0.51863	0.63316	0.61734	0.26014	USP9Y	8287
	bloodspot_ART	cg09972436	0.00901	0.13349	0.56676	0.66261	0.82198	0.52912	0.67694	0.42251	0.26976	LCE3C	353144	rs114915397;rs73019250	1;44	0.011781;0.013778
	bloodspot_ART	cg26197191	0.00488	0.29987	0.81857	0.86605	0.92645	0.56618	0.7498	0.61239	0.29676	TGDS	23483	rs9556402;rs547588941	1;19	0.330272;0.000200
	bloodspot_ART	cg12108689	0.02821	0.06206	0.4947	0.59121	0.8748	0.52915	0.65558	0.35906	0.26813	RBM3	5935
	bloodspot_ART	cg27362989	0.02031	0.13711	0.18452	0.65493	0.82452	0.51782	0.64588	0.31587	0.25058	HLA-DRB5	3127	rs17210637;rs17204294;rs115205976;rs73726192;rs73726194	24;21;20;2;1	0.454473;0.434704;0.075000;0.268570;0.436901
	bloodspot_ART	cg19584075	0.06371	0.14019	0.5429	0.64354	0.82092	0.50335	0.65147	0.41709	0.25596	COX7B	1349
	bloodspot_ART	cg06012903	0.07867	0.21569	0.74135	0.79122	0.86427	0.57553	0.70269	0.54902	0.28736	PTPRN2	5799	rs377084252;rs112834766;rs547887396;rs567864426;rs7780034	32;31;25;7;2	0.000200;0.004393;0.000200;0.000399;0.372804
	bloodspot_ART	cg12158214	0.04096	0.08027	0.62387	0.71482	0.82065	0.63455	0.73778	0.4336	0.31195	FAM104B	90736
	bloodspot_ART	cg03038395	0.0611	0.10174	0.59646	0.65363	0.7466	0.55189	0.64464	0.4184	0.27071	ARX	170302
	bloodspot_ART	cg23733925	0.14932	0.32769	0.39524	0.87495	0.94484	0.54726	0.62789	0.56127	0.26626	FIRRE	286467	rs73562002	1	0.5
	bloodspot_ART	cg26801383	0.02689	0.06649	0.51315	0.60498	0.78334	0.53849	0.65489	0.36749	0.27068	LAMP2	3920
	bloodspot_ART	cg15234083	0.01326	0.30174	0.43053	0.8706	0.93296	0.56886	0.79033	0.55174	0.29939
	bloodspot_ART	cg01225298	0.03233	0.05552	0.47578	0.57615	0.73039	0.52063	0.59072	0.34778	0.25375	HS6ST2	90161
	bloodspot_ART	cg03152185	0.04225	0.30546	0.44392	0.86437	0.91776	0.55891	0.73254	0.56537	0.29423	SCAPER	49855	rs4886838	2	0.236222
	bloodspot_ART	cg01215343	0.09326	0.36166	0.49787	0.88163	0.94603	0.51997	0.66716	0.60507	0.26155
	bloodspot_ART	cg18330031	0.03664	0.26302	0.34675	0.7693	0.90592	0.50628	0.70122	0.44871	0.25463	KCNN2;LOC101927078	3781;101927078	rs72801872;rs531887410;rs12719181	10;5;2	0.310703;0.002396;0.245807
	bloodspot_ART	cg12695921	0.05522	0.17876	0.75469	0.80875	0.88345	0.62999	0.75749	0.52678	0.31879	LOC101927973		rs188993913;rs2831627;rs191846145	8;2;1	0.000998;0.374401;0.004193
	bloodspot_ART	cg13466755	0.01593	0.16767	0.54734	0.69643	0.84089	0.52876	0.69162	0.4522	0.26734	TSPYL2	64061	rs144264921;rs147809315	21;3	0.002084;0.000249
	bloodspot_ART	cg26985119	0.03245	0.05944	0.5028	0.58347	0.72752	0.52403	0.59963	0.35337	0.25609	MAGIX	79917
	bloodspot_ART	cg01911472	0.03988	0.30737	0.43142	0.87907	0.94072	0.5717	0.73391	0.56286	0.29203	TBL1Y	90665
	bloodspot_ART	cg15950547	0.07414	0.16796	0.69511	0.72941	0.86941	0.56145	0.65924	0.50928	0.27781	FAM107B	83641	rs11259158;rs11259159	35;2	0.131190;0.469449
	bloodspot_ART	cg12403148	0.05012	0.1093	0.51721	0.61162	0.83001	0.50232	0.63732	0.38873	0.25616	TMLHE;SPRY3	55217;10251
	bloodspot_ART	cg27485646	0.00533	0.12028	0.51112	0.62976	0.79711	0.50948	0.68608	0.40025	0.25866	SRPX	8406
	bloodspot_ART	cg14520448	0.02485	0.04723	0.45899	0.58635	0.74758	0.53912	0.63448	0.34406	0.26351	PQBP1;TIMM17B	10084;10245
	bloodspot_ART	cg19949776	0.02716	0.09499	0.48072	0.86181	0.93869	0.76682	0.88221	0.48326	0.31277	DCAF13P3;AP4E1	100132724;23431	rs8031702;rs189777075;rs528246096;rs143537761;rs76253543	0;12;33;46;48	0.494609;0.000200;0.000200;0.000200;0.055911
	bloodspot_ART	cg16069065	0.125	0.26173	0.7825	0.8532	0.89474	0.59147	0.69322	0.59612	0.28895			rs548447754;rs6467265;rs536608765;rs192735844;rs570525301	0;1;5;10;32	0.000200;0.410144;0.000200;0.000200;0.000200
	bloodspot_ART	cg18923230	0.02396	0.04971	0.47886	0.57949	0.70529	0.52978	0.61536	0.34608	0.25784	RPL10	6134	rs3813457	28	0.005976
	bloodspot_ART	cg00917018	0.03005	0.12209	0.46093	0.6289	0.80088	0.50681	0.65566	0.3905	0.25418	LDOC1	23641
	bloodspot_ART	cg06377160	0.1095	0.31307	0.83673	0.86874	0.93217	0.55567	0.71983	0.64929	0.28483	SNX19	399979	rs10750453;rs575600074	1;47	0.396366;0.000599
	bloodspot_ART	cg14071112	0.0515	0.09046	0.51063	0.5957	0.70562	0.50524	0.60604	0.37384	0.24837	TSPAN7	7102
	bloodspot_ART	cg10818284	0.04413	0.06112	0.53567	0.61797	0.75676	0.55685	0.62815	0.37314	0.27328	SYP-AS1;SYP	100873921;6855
	bloodspot_ART	cg04557130	0.09288	0.32338	0.74757	0.83266	0.94302	0.50928	0.676	0.60884	0.26003			rs6440900;rs60632063;rs192145150	1;20;21	0.363618;0.003794;0.000200
	bloodspot_ART	cg00944631	0.0198	0.13921	0.6541	0.72312	0.84689	0.58391	0.73888	0.49769	0.28944			rs2629307	1	0.045527
	bloodspot_ART	cg00572336	0.05442	0.20801	0.77608	0.81158	0.86232	0.60357	0.70522	0.58812	0.29363			rs142766425;rs568476	0;1	0.000200;0.194289
	bloodspot_ART	cg25420101	0.20032	0.28831	0.59431	0.85509	0.9141	0.56678	0.66681	0.57812	0.24337	WDR41	55255	rs163025	1	0.18151
	bloodspot_ART	cg14323910	0.01063	0.20034	0.6988	0.80729	0.9111	0.60695	0.79635	0.53612	0.30629	HLA-DQB1	3119	rs9273499;rs117531835;rs116937403;rs9273500	1;10;11;37	0.333333;0.063498;0.063498;0.132987
	bloodspot_ART	cg11418607	0.01587	0.09607	0.47978	0.82222	0.91018	0.72615	0.85757	0.47371	0.30659			rs77994203;rs898888	38;1	0.049521;0.458267
	bloodspot_ART	cg14086891	0.05237	0.32988	0.80497	0.86092	0.91716	0.53104	0.72065	0.61895	0.2793			rs536260664;rs191487665;rs573518020;rs6558962	44;36;35;2	0.000200;0.005990;0.000200;0.298922
	bloodspot_ART	cg11802689	0.018	0.05358	0.08507	0.59682	0.88195	0.54324	0.70408	0.29312	0.28052	GALNT14	79623	rs112856928;rs4951963;rs567512620;rs4952041	31;21;15;1	0.005990;0.186901;0.001797;0.187101
	bloodspot_ART	cg17952945	0.03925	0.07117	0.47794	0.57397	0.77974	0.5028	0.59374	0.34962	0.24611	VMA21	203547
	bloodspot_ART	cg02080302	0.0197	0.30048	0.77345	0.83714	0.90122	0.53666	0.70387	0.62062	0.27193	ANKS6	203286	rs7038640;rs571481565;rs533959270	1;11;44	0.407348;0.000399;0.000200
	bloodspot_ART	cg04675306	0.02685	0.10196	0.52066	0.63625	0.79917	0.53429	0.64711	0.39491	0.264	SLC9A6	10479
	bloodspot_ART	cg14314132	0.04345	0.09904	0.54193	0.64922	0.80014	0.55018	0.69652	0.40619	0.27752	UPF3B	65109
	bloodspot_ART	cg10959847	0.0676	0.31004	0.50263	0.86471	0.9228	0.55467	0.67978	0.57088	0.27347
	bloodspot_ART	cg25846190	0.04415	0.10488	0.52666	0.61131	0.77917	0.50643	0.66239	0.38831	0.25833	GRIPAP1	56850	rs28727466	6	0.396169
	bloodspot_ART	cg27509967	0.09398	0.31654	0.43779	0.88042	0.94941	0.56388	0.70905	0.56892	0.28513	KDM5D	8284
	bloodspot_ART	cg04872051	0.02915	0.06361	0.59161	0.64494	0.79433	0.58133	0.66847	0.39321	0.28753	CHST7	56548	rs61575462	20	0.024581
	bloodspot_ART	cg08516018	0.01036	0.22538	0.58843	0.78706	0.89192	0.56168	0.81177	0.52792	0.28672			rs141819122;rs4998694;rs4998693	51;41;1	0.000200;0.412939;0.412340
	bloodspot_ART	cg17380855	0.06613	0.30543	0.79644	0.90669	0.93807	0.60126	0.801	0.59742	0.31817			rs6462446	1	0.333067
	bloodspot_ART	cg05257947	0.04194	0.07755	0.71107	0.77555	0.85613	0.698	0.76778	0.47963	0.33736	MSL3	10943	rs140776323	18	0.000263
	bloodspot_ART	cg00103771	0.14964	0.32691	0.52325	0.87575	0.93691	0.54884	0.71221	0.58438	0.27929	HLA-DRB6	3128	rs575209356;rs545827965;rs182032087;rs573046310;rs541172392;rs559294646;rs574642751;rs190044159;rs182658314;rs57583084;rs191650130	1;2;16;22;25;29;32;38;42;45;51	0.370208;0.481030;0.445687;0.448283;0.449081;0.479633;0.119609;0.450679;0.124201;0.288738;0.125799
	bloodspot_ART	cg13910001	0.03508	0.18932	0.50707	0.72372	0.90763	0.5344	0.81978	0.48075	0.27979	BPIFB6	128859	rs200878625;rs2070317	31;1	0.000399;0.430911
	bloodspot_ART	cg07826058	0.02959	0.08458	0.5682	0.62663	0.77115	0.54205	0.63245	0.38916	0.27058	MBTPS2	51360	rs6528055	25	0.000383
	bloodspot_ART	cg04431313	0.06238	0.36343	0.88513	0.91234	0.94407	0.54891	0.74906	0.7058	0.29567	SCARA5	286133	rs552753730;rs2726991	0;1	0.000399;0.487420
	bloodspot_ART	cg08266644	0.15869	0.30009	0.73054	0.81268	0.90455	0.51259	0.65918	0.5879	0.25616			rs957454	1	0.134784
	bloodspot_ART	cg08332381	0.03683	0.13359	0.46342	0.8485	0.93149	0.71491	0.85543	0.47307	0.30274	CDC42BPA	8476	rs6690803;rs138790903;rs189378646	0;1;18	0.290136;0.004193;0.000200
	bloodspot_ART	cg11866463	0.10381	0.27956	0.41146	0.85704	0.92785	0.57748	0.70678	0.55041	0.28578	RCAN1	1827	rs75432020;rs2186285;rs141708108;rs565672627	0;1;42;48	0.005192;0.275759;0.000200;0.000399
	bloodspot_ART	cg18391209	0.12216	0.20821	0.2896	0.80926	0.87642	0.60105	0.68712	0.48543	0.29443	CAPN8	388743
	bloodspot_ART	cg14442616	0.0051	0.26411	0.37199	0.87944	0.92385	0.61533	0.76208	0.53816	0.31559	DDX3Y	8653
	bloodspot_ART	cg25685741	0.03715	0.06611	0.51452	0.5738	0.68363	0.50769	0.56706	0.35521	0.24998	HMGB3	3149
	bloodspot_ART	cg13890324	0.01827	0.28933	0.42167	0.89549	0.9429	0.60616	0.77888	0.56257	0.31537	PRKY	5616
	bloodspot_ART	cg08338641	0.01247	0.03847	0.57844	0.65987	0.77788	0.6214	0.70125	0.38706	0.30492	CXorf58;APOO	254158;79135
	bloodspot_ART	cg11072201	0.04758	0.09536	0.52324	0.62507	0.75952	0.52971	0.63482	0.38604	0.25981	ACSL4	2182
	bloodspot_ART	cg04212500	0.15139	0.23177	0.28539	0.78809	0.89217	0.55632	0.66428	0.44749	0.27055	ERAL1	26284	rs184616658;rs62066838	14;2	0.002796;0.333466
	bloodspot_ART	cg03525554	0.03551	0.35968	0.48088	0.86101	0.91136	0.50133	0.83954	0.5568	0.30347			rs60507327;rs563054878;rs904631	22;6;1	0.063299;0.000200;0.103734
	bloodspot_ART	cg04821830	0.08014	0.23849	0.81247	0.86691	0.90418	0.62842	0.73176	0.58001	0.31567	CHD7	55636	rs11990117;rs115041706;rs555095676	1;3;46	0.303714;0.001597;0.000200
	bloodspot_ART	cg11294917	0.03516	0.32224	0.46633	0.84428	0.93286	0.52204	0.67283	0.55467	0.26653	EIF1AY	9086
	bloodspot_ART	cg01326874	0.04807	0.10611	0.4085	0.61217	0.77995	0.50606	0.62946	0.38206	0.24399	ZNF714	148206	rs531549318;rs201585327;rs565070935;rs527432441;rs547462819;rs566972547	47;33;28;27;26;19	0.000200;0.000200;0.000399;0.000399;0.000200;0.000200
	bloodspot_ART	cg17570153	0.03266	0.33683	0.53807	0.8632	0.91907	0.52637	0.73493	0.57859	0.27953	TTTY14;CD24	83869;100133941
	bloodspot_ART	cg01801090	0.0069	0.29979	0.43385	0.88402	0.93443	0.58423	0.80489	0.56011	0.30698	PSMA3-AS1	379025	rs140248090;rs570546712;rs528222132;rs547981518;rs7153897	49;39;26;19;2	0.000200;0.000200;0.000200;0.000200;0.334465
	bloodspot_ART	cg19539986	0.03428	0.38617	0.50867	0.88863	0.93201	0.50246	0.86088	0.58232	0.31185	SNX6	58533	rs9264;rs45581533;rs538377681;rs558217858	0;5;14;35	0.091254;0.002995;0.000200;0.000200
	bloodspot_ART	cg15066135	0.04842	0.30275	0.86515	0.8975	0.94524	0.59475	0.74192	0.65949	0.30108	MIR1268A	100302233	rs406494	2	0.182608
	bloodspot_ART	cg16514085	0.0289	0.14829	0.49885	0.69633	0.89676	0.54804	0.80628	0.46029	0.28254	HLA-DRB1	3123	rs114435757;rs17879981;rs17879702;rs17885011;rs17887028;rs1136756;rs17878703;rs9269955;rs9269956;rs17882663;rs9269957;rs9269958;rs9269959	37;33;31;27;21;20;17;16;15;14;13;11;10	0.004500;0.500000;0.048223;0.031350;0.013500;0.153954;0.067000;0.095405;0.109000;0.141500;0.108000;0.305711;0.305711
	bloodspot_ART	cg25174111	0.08768	0.1995	0.81312	0.85431	0.90578	0.65481	0.75405	0.57944	0.32389	MUS81	80198	rs630755;rs536197876;rs556246614	1;22;23	0.214357;0.000200;0.000200
	bloodspot_ART	cg17274024	0.0196	0.06883	0.48459	0.62845	0.82847	0.55962	0.67827	0.37294	0.27671	DKC1	1736
	bloodspot_ART	cg02451693	0.05302	0.09466	0.47249	0.61568	0.78814	0.52102	0.6429	0.37637	0.25191	FAM104B	90736
	bloodspot_ART	cg22077592	0.0303	0.15364	0.24451	0.65727	0.83955	0.50363	0.66182	0.39072	0.26117
	bloodspot_ART	cg09352518	0.06624	0.13118	0.46902	0.63685	0.75864	0.50567	0.61227	0.40556	0.23831	ZNF714	148206	rs8101412	50	0.270168
	bloodspot_ART	cg02299007	0.08602	0.1237	0.46237	0.69038	0.88997	0.56668	0.74913	0.43902	0.26828			rs10108808;rs75000260;rs540829163;rs560433945;rs529432985;rs10108815;rs188646370	0;1;3;5;12;14;19	0.396366;0.177516;0.000200;0.000998;0.000599;0.397364;0.000200
	bloodspot_ART	cg02495179	0.00414	0.09506	0.57357	0.66905	0.87587	0.57399	0.76073	0.47014	0.27316			rs7151943;rs7150627;rs146011855;rs556062602	0;4;8;26	0.326278;0.415535;0.000599;0.000200
	bloodspot_ART	cg23412653	0.00504	0.14512	0.54652	0.6638	0.83056	0.51868	0.66188	0.42936	0.26331
	bloodspot_ART	cg11013605	0.10076	0.32396	0.82705	0.88016	0.93609	0.5562	0.70437	0.62328	0.28495
	bloodspot_ART	cg27467876	0.02898	0.31913	0.38843	0.9076	0.94484	0.58847	0.89237	0.55217	0.3115	SLC39A14	23516	rs13266541	1	0.491813
	bloodspot_ART	cg14029254	0.18246	0.3252	0.44045	0.84743	0.90782	0.52223	0.63813	0.56292	0.2545	RPS4Y2	140032
	bloodspot_ART	cg19334831	0.06111	0.32965	0.45926	0.87884	0.94169	0.54919	0.79305	0.57584	0.28593	DDX3Y	8653
	bloodspot_ART	cg12146221	0.1308	0.21566	0.30607	0.82965	0.882	0.61399	0.70032	0.49432	0.3001	SLC19A1	6573	rs4818789;rs138072208	1;5	0.192891;0.001198
	bloodspot_ART	cg10981178	0.03399	0.05787	0.60083	0.65664	0.72869	0.59877	0.65716	0.39706	0.29364	ZBTB33	10009
	bloodspot_ART	cg17348244	0.04936	0.10855	0.13722	0.79092	0.86425	0.68237	0.75541	0.3662	0.32701	DNAAF5	54919	rs34766380;rs572096233;rs143951636;rs554645821;rs574797857;rs544009600	1;10;11;41;42;51	0.230431;0.000599;0.000200;0.000200;0.000200;0.000200
	bloodspot_ART	cg16533028	0.06143	0.32232	0.44807	0.83232	0.91829	0.51	0.64336	0.55722	0.25648	TTTY10	246119
	bloodspot_ART	cg06341336	0.03178	0.07632	0.50053	0.61322	0.76738	0.5369	0.65228	0.36905	0.26368	APEX2	27301
	bloodspot_ART	cg02658043	0.04445	0.08222	0.4697	0.59809	0.89417	0.51587	0.80528	0.43469	0.2896	NRBP2	340371	rs564517555;rs7465214	28;1	0.000200;0.224441
	bloodspot_ART	cg18403317	0.03339	0.11798	0.54962	0.65429	0.80794	0.53631	0.65916	0.41752	0.26509	CFAP47	286464	rs150104530;rs138479255;rs6629019	35;11;4	0.000223;0.009087;0.159364
	bloodspot_ART	cg09994954	0.15701	0.34872	0.74407	0.85576	0.9245	0.50704	0.65798	0.61421	0.25818	AUTS2	26053	rs77686037;rs578251067;rs6955943	22;5;2	0.003395;0.000998;0.440895
	bloodspot_ART	cg20479209	0.03976	0.31444	0.70474	0.83858	0.9112	0.52414	0.69272	0.58628	0.26848	MROH5	389690	rs2748404;rs572538107	2;1	0.166633;0.000200
	bloodspot_ART	cg14295009	0.02667	0.04425	0.51712	0.57392	0.70644	0.52967	0.59811	0.34866	0.26016	UXT;UXT-AS1	8409;100133957
	bloodspot_ART	cg22471695	0.04165	0.17085	0.51348	0.69735	0.90413	0.5265	0.69781	0.44415	0.26834	FGD1	2245
	bloodspot_ART	cg10890644	0.02385	0.08956	0.15051	0.60666	0.88256	0.5171	0.80696	0.33957	0.28058	TUBAL3	79861	rs4881435;rs187811780;rs4881436;rs565499800;rs532717059	0;1;23;27;29	0.239816;0.000599;0.312101;0.000799;0.000200
	bloodspot_ART	cg01625212	0.05153	0.28266	0.85036	0.87422	0.91766	0.59156	0.749	0.6731	0.30021			rs565413362;rs527762454;rs2052786	17;16;2	0.000200;0.000399;0.437700
	bloodspot_ART	cg02302183	0.06766	0.30189	0.81319	0.84988	0.92771	0.54799	0.71264	0.64631	0.27609	CDH13	1012	rs35354019;rs9932357;rs9921372;rs9921952;rs9921422;rs184233058	1;11;15;21;26;35	0.282348;0.080471;0.080471;0.080471;0.080471;0.000200
	bloodspot_ART	cg15669985	0.02618	0.2129	0.51022	0.78571	0.92013	0.57281	0.83421	0.49214	0.2814			rs2256533;rs528641492;rs186228343	0;27;38	0.372404;0.000200;0.000200
	bloodspot_ART	cg08496601	0.03138	0.06797	0.49422	0.56845	0.70038	0.50048	0.61205	0.34944	0.25284	EBP	10682	rs73485724;rs73485725	17;45	0.500000;0.500000
	bloodspot_ART	cg07649160	0.03125	0.06038	0.49436	0.58652	0.74133	0.52614	0.62134	0.35056	0.26188	PRAF2	11230
	bloodspot_ART	cg14737574	0.02821	0.09313	0.44947	0.6283	0.85175	0.53517	0.66153	0.38019	0.26294	ZNF75D;ZNF449	7626;203523
	bloodspot_ART	cg14051366	0.05702	0.15793	0.49774	0.66757	0.83864	0.50964	0.69784	0.42569	0.25998	PPP1R3F	89801
	bloodspot_ART	cg19321437	0.05035	0.12395	0.55044	0.64847	0.87494	0.52452	0.64053	0.41348	0.25914	HDX	139324
	bloodspot_ART	cg00143986	0.02749	0.2255	0.28692	0.90072	0.95463	0.67522	0.80089	0.47931	0.32482	ADGRD1	283383	rs1211609	2	0.40595
	bloodspot_ART	cg16112880	0.02395	0.06106	0.49891	0.57644	0.95927	0.51538	0.91557	0.42888	0.31259	TMEM9	252839	rs1010502;rs3753964	0;36	0.500000;0.002196
	bloodspot_ART	cg15953767	0.0466	0.07485	0.51221	0.58563	0.70403	0.51078	0.58261	0.36591	0.24835	MAMLD1	10046
	bloodspot_ART	cg19854896	0.05732	0.10399	0.56615	0.61299	0.69478	0.509	0.58144	0.38812	0.25244	TSC22D3	1831
	bloodspot_ART	cg21360798	0.02259	0.09912	0.57541	0.68304	0.89742	0.58392	0.71137	0.41926	0.28818	SLC9A6	10479
	bloodspot_ART	cg06441867	0.04421	0.07486	0.48585	0.589	0.78665	0.51414	0.63118	0.36414	0.26098	NHSL2	340527
	bloodspot_ART	cg10832239	0.1425	0.24744	0.71184	0.8273	0.89852	0.57986	0.69121	0.5441	0.28975			rs587605063;rs192876090	30;21	0.000200;0.006589
	bloodspot_ART	cg23939077	0.04041	0.126	0.52619	0.63634	0.83892	0.51034	0.66206	0.40349	0.25935	TSR2	90121
	bloodspot_ART	cg16167565	0.13286	0.33381	0.8532	0.87085	0.91912	0.53704	0.72699	0.68479	0.28435	PLEKHG4B	153478	rs190678491;rs577017821;rs6894246	51;13;2	0.000399;0.000200;0.350839
	bloodspot_ART	cg17008556	0.0161	0.07683	0.59788	0.7078	0.85574	0.63097	0.72625	0.42716	0.30638	TFE3	7030
	bloodspot_ART	cg27519679	0.01998	0.03961	0.47086	0.55913	0.69425	0.51952	0.5915	0.32879	0.25463	AIFM1	9131	rs61730896	7	0.005659
	bloodspot_ART	cg14866535	0.08749	0.15192	0.73517	0.80703	0.89727	0.65511	0.73784	0.50794	0.32088	FAM65C		rs564160189;rs6091182	45;2	0.000200;0.227037
	bloodspot_ART	cg13254688	0.05094	0.32749	0.4238	0.8502	0.92054	0.52271	0.69412	0.55685	0.27441	NLGN4Y	22829
	bloodspot_ART	cg00999469	0.09802	0.29712	0.44111	0.8716	0.93955	0.57448	0.73473	0.56372	0.2878	CMAHP	8418	rs7740661;rs116692527;rs9467408;rs7740668	14;13;5;2	0.361621;0.000399;0.082668;0.361621
	bloodspot_ART	cg00676506	0.12848	0.33333	0.46471	0.90644	0.94264	0.57311	0.72282	0.59461	0.28221	RPS4Y2	140032
	bloodspot_ART	cg07149083	0.00444	0.30227	0.65858	0.81443	0.88637	0.51216	0.81837	0.55411	0.28477			rs2342432;rs143389270;rs4482285;rs61610431	0;3;4;38	0.468450;0.007588;0.134984;0.010583
	bloodspot_ART	cg16742675	0.05462	0.09068	0.55327	0.61615	0.69374	0.52547	0.59809	0.38693	0.25431	FLNA	2316
	bloodspot_ART	cg05964935	0.04317	0.34634	0.45372	0.89117	0.93581	0.54483	0.70319	0.57984	0.27952
	bloodspot_ART	cg20381372	0.03839	0.22879	0.79562	0.82242	0.89272	0.59363	0.70098	0.60369	0.2918	LOC100134317	100134317	rs570405891;rs141716170;rs2918341	48;16;2	0.000399;0.111422;0.449081
	bloodspot_ART	cg27030917	0.03551	0.31737	0.42381	0.88638	0.93444	0.56901	0.71775	0.57096	0.29099
	bloodspot_ART	cg07336544	0.02165	0.23308	0.29866	0.77712	0.9539	0.54404	0.78531	0.41778	0.28534	KCNMA1	3778	rs582449;rs546124552	1;39	0.199681;0.000200
	bloodspot_ART	cg13298953	0.00486	0.28477	0.37315	0.79853	0.92147	0.51376	0.72902	0.47456	0.25784	MAP7	9053	rs560576451;rs190594108;rs73559059;rs182470840;rs4140635	23;22;21;18;2	0.000599;0.000200;0.015375;0.000200;0.312300
	bloodspot_ART	cg10376666	0.06754	0.27038	0.43008	0.88922	0.94111	0.61884	0.76936	0.56508	0.31209	CTNNBL1	56259	rs4811238;rs182187074;rs372689109	1;16;45	0.254193;0.000998;0.000799
	bloodspot_ART	cg20757478	0.04778	0.30856	0.7883	0.84509	0.90008	0.53653	0.67521	0.60756	0.27913			rs2523873	1	0.5
	bloodspot_ART	cg15184353	0.11508	0.26993	0.37071	0.81876	0.91397	0.54883	0.67684	0.50703	0.26949	RAPGEF4	11069	rs3769222;rs16861191	1;34	0.165036;0.065695
	bloodspot_ART	cg20662859	0.03825	0.072	0.57015	0.64699	0.72922	0.57499	0.64189	0.39721	0.27806	HMGB3	3149
	bloodspot_ART	cg02882301	0.05928	0.14991	0.70494	0.81609	0.91637	0.66618	0.77435	0.51379	0.3274	PPP1R3F	89801
	bloodspot_ART	cg06032337	0.03292	0.06089	0.53795	0.71969	0.93102	0.6588	0.86779	0.47597	0.32103			rs3129057;rs114013701;rs2747430	0;22;38	0.197584;0.000799;0.361422
	bloodspot_ART	cg09228985	0.20779	0.3641	0.48861	0.88806	0.9479	0.52396	0.66191	0.60377	0.26322	BCORP1	286554
	bloodspot_ART	cg01016092	0.02844	0.11265	0.46753	0.62913	0.90572	0.51648	0.78887	0.43301	0.28047	SLC14A1	6563	rs558783309;rs16978469	50;1	0.000200;0.399760
	bloodspot_ART	cg05305893	0.08731	0.32906	0.88531	0.90497	0.93238	0.57591	0.73576	0.71706	0.28674	FGF11;CHRNB1	2256;1140	rs4151134;rs141432540	2;1	0.321286;0.000998
	bloodspot_ART	cg27545697	0.01742	0.34186	0.48	0.88186	0.9313	0.54	0.73928	0.58287	0.28435			rs112779121	13	0.5
	bloodspot_ART	cg21046413	0.02494	0.07064	0.43143	0.57449	0.75698	0.50385	0.61907	0.34068	0.25009	AIFM1	9131
	bloodspot_ART	cg16055189	0.04171	0.28571	0.40835	0.84938	0.90841	0.56367	0.71539	0.54562	0.28685			rs187599515;rs548565551;rs569910339;rs692830	51;46;3;2	0.000200;0.000200;0.000200;0.169329
	bloodspot_ART	cg02735334	0.14859	0.24601	0.34527	0.76332	0.90655	0.51731	0.6374	0.4922	0.25788			rs4367692	2	0.125
	bloodspot_ART	cg12284872	0.07056	0.22035	0.70258	0.74703	0.86448	0.52668	0.71284	0.56278	0.27099	KLHDC8A	55220	rs535067326;rs555381440	0;5	0.000399;0.000200
	bloodspot_ART	cg21760862	0.01861	0.05261	0.52066	0.6045	0.70343	0.55189	0.63185	0.36339	0.26674	FAM104B	90736
	bloodspot_ART	cg22551062	0.05152	0.27652	0.35941	0.84759	0.92206	0.57107	0.70032	0.51896	0.28489	RBM33	155435	rs6980282;rs185438633;rs574162520;rs370871765	1;6;15;27	0.372404;0.000200;0.000200;0.000998
	bloodspot_ART	cg01342901	0.0459	0.07446	0.52624	0.58	0.70231	0.50554	0.57846	0.36306	0.24803	SOWAHD	347454
	bloodspot_ART	cg06513359	0.03333	0.05993	0.5112	0.5982	0.73947	0.53827	0.61961	0.35756	0.26241	RBM10;NDUFB11	8241;54539
	bloodspot_ART	cg20239921	0.03025	0.28661	0.35132	0.83739	0.92756	0.55078	0.71616	0.49873	0.27635	DTX2P1-UPK3BP1-PMS2P11	441263	rs548460647;rs71239137	42;19	0.000200;0.452476
	bloodspot_ART	cg16268937	0.09031	0.27164	0.80589	0.85002	0.92406	0.57838	0.74545	0.63812	0.29096			rs183753034;rs186586173;rs16943243	43;38;2	0.000200;0.000799;0.387780
	bloodspot_ART	cg12381531	0.04538	0.36147	0.87015	0.89718	0.93699	0.53571	0.71	0.69535	0.28292			rs345093;rs549260880;rs112743585;rs567655749	1;32;38;40	0.357628;0.000200;0.500000;0.000599
	bloodspot_ART	cg22777560	0.09312	0.21649	0.30476	0.80902	0.89282	0.59253	0.71191	0.49423	0.2931	GMCL1P1		rs13169133	1	0.485024
	bloodspot_ART	cg20855044	0.08058	0.32498	0.46784	0.84194	0.91318	0.51696	0.67398	0.56978	0.26104
	bloodspot_ART	cg15050093	0.02154	0.08515	0.51555	0.65347	0.82603	0.56832	0.69691	0.39203	0.28464	RPL39	6170
	bloodspot_ART	cg12375161	0.0271	0.26699	0.6363	0.85362	0.92209	0.58663	0.7059	0.55949	0.2946			rs270867;rs193170923;rs549998069	1;23;37	0.182308;0.000200;0.000599
	bloodspot_ART	cg00018245	0.08456	0.26008	0.7475	0.78634	0.85324	0.52626	0.65566	0.5848	0.26521
	bloodspot_ART	cg02483977	0.03409	0.20829	0.50667	0.85788	0.91362	0.64959	0.85187	0.52191	0.32821	MAGI2	9863	rs3779275;rs7777283	0;1	0.099141;0.286741
	bloodspot_ART	cg14248084	0.0284	0.07059	0.14353	0.65879	0.88338	0.5882	0.71518	0.34945	0.30099
	bloodspot_ART	cg02129889	0.03533	0.08298	0.49905	0.59923	0.84382	0.51625	0.66075	0.37118	0.2658	RPL39	6170
	bloodspot_ART	cg23595826	0.06771	0.16718	0.56706	0.70965	0.87972	0.54247	0.70009	0.46333	0.27293	HTATSF1	27336
	bloodspot_ART	cg17544920	0.03092	0.20992	0.30263	0.73237	0.83132	0.52245	0.66256	0.44877	0.26357
	bloodspot_ART	cg10360725	0.0849	0.23572	0.83244	0.87102	0.93848	0.6353	0.77503	0.62022	0.31617			rs34203307;rs145521790;rs182340223;rs547008006;rs7003199	45;40;30;6;2	0.490815;0.009984;0.000998;0.000200;0.478435
	bloodspot_ART	cg05554406	0.025	0.07377	0.50889	0.85475	0.95386	0.78098	0.89831	0.49244	0.32752	GNA12	2768	rs2533886	0	0.201178
	bloodspot_ART	cg03967651	0.02796	0.06435	0.44243	0.84105	0.91113	0.7767	0.84458	0.46634	0.31011	SLC2A1-AS1	440584	rs7525322;rs181342396;rs75919645;rs139524922	0;28;41;46	0.439097;0.000200;0.030351;0.004393
	bloodspot_ART	cg01716666	0.02226	0.06448	0.53732	0.61416	0.73758	0.54968	0.61338	0.37716	0.26733	NKAP	79576
	bloodspot_ART	cg18409327	0.00981	0.27065	0.43228	0.85185	0.91988	0.5812	0.76298	0.53351	0.29476
	bloodspot_ART	cg23916408	0.10462	0.24818	0.33235	0.82871	0.91345	0.58053	0.69989	0.49296	0.2802	TAB1	10454	rs186028398;rs6001585	31;2	0.001597;0.080871
	bloodspot_ART	cg06489418	0.0283	0.04887	0.53039	0.5951	0.68354	0.54623	0.62175	0.35951	0.26777	FTSJ1	24140
	bloodspot_ART	cg17349011	0.03585	0.31933	0.65183	0.8217	0.9121	0.50237	0.66241	0.56958	0.26145			rs138008578;rs11782067	37;2	0.000599;0.367612
	bloodspot_ART	cg14811585	0.02609	0.14778	0.4693	0.84449	0.91787	0.69671	0.85064	0.4773	0.30307	NCOA7	135112	rs572938003;rs11154336	20;1	0.000200;0.421126
	bloodspot_ART	cg08283200	0.08553	0.24661	0.70564	0.79632	0.87981	0.54971	0.68139	0.54596	0.27633	SOX5	6660	rs111320542;rs7966642	0;1	0.007388;0.475839
	bloodspot_ART	cg00963467	0.0323	0.06326	0.58791	0.64878	0.72684	0.58552	0.64645	0.39644	0.28529	HMGB3	3149
	bloodspot_ART	cg01933473	0.00825	0.2408	0.35793	0.76715	0.90388	0.52635	0.70032	0.48885	0.27275	EXOSC10	5394	rs2791648;rs574401021	1;9	0.196486;0.000399
	bloodspot_ART	cg08118032	0.03142	0.05377	0.58363	0.65262	0.73155	0.59885	0.66305	0.38998	0.2905	KRBOX4	55634
	bloodspot_ART	cg05530472	0.03736	0.3444	0.46387	0.87227	0.92345	0.52787	0.71149	0.57937	0.27482	AMELY	266
	bloodspot_ART	cg17480035	0.06175	0.13453	0.36204	0.69856	0.91795	0.56403	0.79763	0.40745	0.27811	HLA-DRB1	3123	rs9269993;rs9269995;rs115772678;rs28724140;rs41287328;rs142706681;rs534644711;rs9269998	0;11;16;21;28;38;49;51	0.500000;0.253395;0.168530;0.148045;0.339058;0.152356;0.051118;0.448482
	bloodspot_ART	cg04586456	0.02388	0.05554	0.555	0.64669	0.74529	0.59115	0.65708	0.38331	0.28511	RP2	6102
	bloodspot_ART	cg23832225	0.03151	0.09345	0.55119	0.64844	0.81144	0.55499	0.63704	0.40123	0.27221	MAGT1	84061
	bloodspot_ART	cg26469782	0.03429	0.07437	0.5513	0.78119	0.88119	0.70682	0.79839	0.44534	0.31839			rs539534398;rs555957736;rs10804970;rs541493591;rs12512417	32;22;20;5;1	0.001198;0.000599;0.442891;0.000399;0.455072
	bloodspot_ART	cg08896901	0.04335	0.24883	0.36784	0.87172	0.92091	0.62289	0.73792	0.53381	0.31225			rs7656970;rs72953014;rs193300188;rs564493111	1;17;22;32	0.394768;0.014776;0.000200;0.000200
	bloodspot_ART	cg00597723	0.00864	0.28835	0.35478	0.85507	0.93895	0.56672	0.79883	0.49653	0.29058	UBLCP1	134510	rs539125032;rs556230762;rs575698927;rs10515780	51;33;10;2	0.000200;0.000200;0.000200;0.136981
	bloodspot_ART	cg05707218	0.03011	0.17315	0.64573	0.72487	0.86539	0.55172	0.70544	0.47732	0.27999	HCFC1-AS1;HCFC1	100873990;3054
	bloodspot_ART	cg00910720	0.01731	0.05983	0.52688	0.61557	0.75267	0.55574	0.6585	0.37732	0.27797	NXT2	55916	rs142278164	47	0.000223
	bloodspot_ART	cg24194941	0.04217	0.06252	0.55483	0.60748	0.74604	0.54496	0.60279	0.37238	0.26474	VBP1	7411
	bloodspot_ART	cg05872808	0.02983	0.06826	0.57809	0.6338	0.77292	0.56554	0.65208	0.38988	0.27955	CH17-340M24.3;ATP6AP1	158960;537	rs139929144;rs74526112	0;47	0.000220;0.060440
	bloodspot_ART	cg20641280	0.02831	0.0613	0.45393	0.56175	0.67571	0.50045	0.58467	0.33467	0.24317	LAGE3	8270
	bloodspot_ART	cg00046099	0.05053	0.12075	0.5328	0.63899	0.77391	0.51824	0.63786	0.40196	0.25889	GNL3L	54552
	bloodspot_ART	cg05053121	0.04545	0.34345	0.49538	0.89505	0.9594	0.5516	0.68653	0.59604	0.27748	TMSB4Y	9087
	bloodspot_ART	cg05276972	0.03836	0.32578	0.82374	0.86014	0.91358	0.53436	0.69797	0.64312	0.28196			rs547274580;rs570668786;rs73572293;rs11222213	39;34;29;2	0.000599;0.000599;0.022164;0.428914
	bloodspot_ART	cg12012426	0.22167	0.34497	0.81828	0.86039	0.92166	0.51542	0.60549	0.62911	0.26021	UVSSA	57654	rs564616427	38	0.0002
	bloodspot_ART	cg07203999	0.04302	0.15385	0.19861	0.74896	0.90017	0.59511	0.74606	0.3719	0.28997			rs149494076;rs1875085	29;2	0.000599;0.500000
	bloodspot_ART	cg01720007	0.02422	0.18793	0.66046	0.71965	0.84089	0.53172	0.70015	0.54257	0.25783	ZMIZ1	57178	rs146939587;rs571456350;rs537307998;rs703978	51;18;14;2	0.009585;0.000200;0.000200;0.500000
	bloodspot_ART	cg20536971	0.02843	0.07594	0.4793	0.79013	0.89444	0.71419	0.83491	0.46108	0.30125	PCCA	5095	rs9518056;rs556700624;rs537864404;rs76001430;rs371314759	0;2;10;23;37	0.428115;0.000998;0.000399;0.004193;0.002396
	bloodspot_ART	cg06908232	0.01679	0.12518	0.55074	0.6456	0.77398	0.52042	0.63401	0.41099	0.26127	ZDHHC9	51114
	bloodspot_ART	cg24398793	0.12438	0.21937	0.67275	0.74896	0.83184	0.52959	0.64518	0.49701	0.26703	MEOX2	4223	rs17199	2	0.198682
	bloodspot_ART	cg00230685	0.02453	0.04974	0.48434	0.58077	0.71734	0.53103	0.63653	0.34936	0.25989	SCML1	6322
	bloodspot_ART	cg02173328	0.0253	0.079	0.4838	0.77642	0.89689	0.69742	0.83411	0.46746	0.29986	SYNDIG1L	646658	rs559300696;rs182455030;rs7142620	35;12;1	0.000200;0.000399;0.409944
	bloodspot_ART	cg02161824	0.03675	0.09147	0.4662	0.65513	0.87576	0.56366	0.69251	0.39767	0.2764	FAM127B
	bloodspot_ART	cg13516940	0.03008	0.08291	0.57162	0.68117	0.85904	0.59826	0.71713	0.42072	0.29559
	bloodspot_ART	cg05193149	0.03166	0.0569	0.53342	0.59618	0.72723	0.53928	0.61201	0.35764	0.2657	GNL3L	54552
	bloodspot_ART	cg19139664	0.02351	0.101	0.37497	0.60515	0.87079	0.50415	0.64868	0.35454	0.25627			rs9893652;rs7226063	0;25	0.254193;0.254193
	bloodspot_ART	cg16343842	0.01958	0.05025	0.44333	0.55668	0.75598	0.50643	0.61748	0.33041	0.2501	CD99L2	83692
	bloodspot_ART	cg15355235	0.03679	0.0565	0.07979	0.57717	0.85851	0.52067	0.76225	0.31824	0.28874	CELF4	56853	rs71859029	1	0.340056
	bloodspot_ART	cg08736526	0.12656	0.23831	0.36623	0.83193	0.90843	0.59362	0.70934	0.51889	0.29673			rs532325719;rs2732169	22;2	0.000200;0.094948
	bloodspot_ART	cg03278611	0.02574	0.0653	0.15623	0.6593	0.90301	0.594	0.76435	0.35451	0.31003	NLGN4Y	22829
	bloodspot_ART	cg22071943	0.02313	0.228	0.29309	0.80802	0.89092	0.58002	0.69683	0.44656	0.27761	SLC6A18	348932	rs10061504;rs72544114;rs562223322;rs7704882	42;38;3;2	0.440695;0.005990;0.000200;0.266973
	bloodspot_ART	cg02318959	0.00454	0.03826	0.48701	0.61194	0.8202	0.57368	0.6809	0.35167	0.28547	RBMX2	51634	rs5977260	39	0.072406
	bloodspot_ART	cg05497266	0.03759	0.06715	0.50011	0.57861	0.69237	0.51146	0.57602	0.35672	0.24694	NONO;BCYRN1	4841;618
	bloodspot_ART	cg21838924	0.02569	0.25242	0.3838	0.7853	0.88458	0.53288	0.69872	0.495	0.26987	CLDN4	1364	rs4640941	2	0.453474
	bloodspot_ART	cg25667057	0.02294	0.34615	0.45479	0.85363	0.92106	0.50748	0.71554	0.57321	0.27388
	bloodspot_ART	cg16112264	0.0373	0.33414	0.44816	0.83981	0.90876	0.50567	0.72734	0.55276	0.27145	DDX3Y	8653
	bloodspot_ART	cg10690713	0.04618	0.08654	0.51737	0.59936	0.77567	0.51282	0.61492	0.3879	0.2494			rs2211894	1	0.45028
	bloodspot_ART	cg01426558	0.08905	0.34398	0.45826	0.85141	0.90481	0.50743	0.6267	0.58103	0.25342	DDX3Y	8653
	bloodspot_ART	cg19548593	0.02143	0.05199	0.46828	0.55589	0.73533	0.5039	0.6038	0.33004	0.25047	VBP1	7411
	bloodspot_ART	cg13127920	0.1289	0.25423	0.80182	0.84217	0.89831	0.58794	0.69414	0.6043	0.2912	NCOR2	9612	rs10846657;rs536823358;rs548299213	1;18;33	0.372404;0.000200;0.000399
	bloodspot_ART	cg11846372	0.05377	0.22787	0.32596	0.80618	0.8734	0.57831	0.72887	0.48789	0.29136	TXLNGY	246126
	bloodspot_ART	cg04246708	0.02407	0.05421	0.46187	0.58028	0.92456	0.52607	0.87706	0.44524	0.3045	CNST	163882	rs3129547;rs539039104;rs556156947	0;1;10	0.163738;0.000599;0.000399
	bloodspot_ART	cg02272584	0.09593	0.34716	0.48148	0.87933	0.92833	0.53217	0.73048	0.58788	0.27748
	bloodspot_ART	cg04388792	0.16802	0.2368	0.7839	0.83291	0.89714	0.59611	0.69572	0.58764	0.29307	ZNF490	57474	rs1864081	1	0.1877
	bloodspot_ART	cg15613905	0.07008	0.28041	0.75344	0.79726	0.88769	0.51685	0.64687	0.58862	0.2612	MCC	4163	rs3884576	1	0.492013
	bloodspot_ART	cg16099839	0.01856	0.26835	0.39367	0.83645	0.92321	0.5681	0.7534	0.49802	0.27989			rs10739966;rs117552118;rs74567456	1;16;44	0.308706;0.019369;0.020367
	bloodspot_ART	cg07211915	0.02652	0.05432	0.50694	0.58517	0.6788	0.53085	0.59473	0.35413	0.25774	MAP3K15	389840
	bloodspot_ART	cg26392703	0.00873	0.20347	0.26742	0.79391	0.90356	0.59044	0.74968	0.40556	0.28346			rs1595207;rs75113992	1;30	0.139677;0.009585
	bloodspot_ART	cg24470466	0.01492	0.12147	0.48514	0.78714	0.93271	0.66567	0.86056	0.46484	0.31817	HLA-DQA1	3117	rs4455710;rs537247358;rs28383432;rs9272674;rs36151380;rs28383433;rs9272675;rs9272676;rs9272677	0;7;22;27;28;29;30;45;49	0.343051;0.000200;0.290335;0.289537;0.047025;0.194089;0.484026;0.285543;0.285343
	bloodspot_ART	cg25852925	0.0486	0.07812	0.53295	0.63154	0.75523	0.55342	0.64226	0.3875	0.27128	MAMLD1	10046
	bloodspot_ART	cg11102724	0.023	0.06537	0.0889	0.6441	0.91309	0.57873	0.71481	0.26489	0.29567			rs72794132;rs168700	48;39	0.143970;0.392772
	bloodspot_ART	cg05812602	0.0604	0.34704	0.48681	0.88547	0.93615	0.53843	0.71303	0.58279	0.27821	USP9Y	8287
	bloodspot_ART	cg01553548	0.06111	0.2892	0.76899	0.80512	0.90183	0.51592	0.66984	0.59853	0.26356	FRAS1	80144	rs1385131;rs541585319;rs142342105;rs575616869	1;6;20;50	0.227536;0.000399;0.000399;0.000799
	bloodspot_ART	cg26011713	0.04405	0.12509	0.5965	0.71843	0.84627	0.59334	0.72416	0.44902	0.28859	PCDH19	57526
	bloodspot_ART	cg21760496	0.02929	0.28742	0.41043	0.80033	0.88914	0.51291	0.6734	0.51919	0.25556	ZFY	7544
	bloodspot_ART	cg08434396	0.0483	0.08187	0.51678	0.64219	0.80661	0.56032	0.65365	0.38987	0.27034	FMR1-AS1;FMR1	100126270;2332
	bloodspot_ART	cg10691859	0.02663	0.31635	0.44025	0.82266	0.92993	0.50631	0.74276	0.53059	0.27076	TTTY14	83869
	bloodspot_ART	cg03601053	0.08444	0.27937	0.44299	0.89031	0.93219	0.61094	0.75227	0.56135	0.30558	DDX3Y	8653
	bloodspot_ART	cg02856402	0.00997	0.30634	0.84142	0.88328	0.92725	0.57694	0.70374	0.62836	0.29364	HMOX2	3163	rs376887316;rs1051308;rs561988927;rs530633422	0;1;11;32	0.000599;0.474641;0.000200;0.000200
	bloodspot_ART	cg11784298	0.03912	0.1826	0.6577	0.82525	0.9114	0.64265	0.81366	0.53787	0.31454	HLA-DQA1	3117	rs544844256;rs1138372;rs3667;rs1130151;rs1130152;rs1130153;rs141823983;rs1130155;rs1130156;rs1130158	47;41;39;38;27;26;24;22;5;1	0.003794;0.003794;0.179912;0.371406;0.372005;0.062300;0.026957;0.373003;0.190495;0.366414
	bloodspot_ART	cg02006792	0.02947	0.10955	0.41109	0.7862	0.89889	0.67665	0.81792	0.45501	0.31054			rs11795501;rs883470	10;1	0.013245;0.049143
	bloodspot_ART	cg05392160	0.10842	0.26734	0.78284	0.8748	0.93415	0.60746	0.76421	0.60642	0.30075			rs2279419	2	0.464856
	bloodspot_ART	cg13156574	0.01991	0.09091	0.5495	0.65573	0.93142	0.56482	0.72393	0.40815	0.28872	ZNF280C	55609
	bloodspot_ART	cg13779327	0.1087	0.33929	0.77842	0.86214	0.92866	0.52285	0.70755	0.61746	0.27289	DGKD	8527	rs74539907;rs561813855;rs138192775;rs540833885;rs838709	41;25;15;8;2	0.006789;0.000200;0.000399;0.000200;0.225639
	bloodspot_ART	cg19949137	0.03009	0.04921	0.49736	0.55637	0.65068	0.50716	0.58088	0.33772	0.25016	HTATSF1	27336
	bloodspot_ART	cg26119746	0.02726	0.05689	0.5394	0.64549	0.76355	0.5886	0.65321	0.37899	0.28411	ACSL4	2182
	bloodspot_ART	cg00723973	0.05256	0.12032	0.65528	0.73977	0.86567	0.61945	0.7314	0.46032	0.30744	RP2	6102
	bloodspot_ART	cg13371681	0.04946	0.24473	0.33122	0.79283	0.90477	0.5481	0.71351	0.45841	0.26924			rs4236542	2	0.363419
	bloodspot_ART	cg19840763	0.04888	0.07438	0.55196	0.60101	0.72126	0.52663	0.59211	0.37443	0.26118	PCDH19	57526
	bloodspot_ART	cg08773238	0.08444	0.32905	0.82114	0.85928	0.90578	0.53023	0.6884	0.64025	0.27575	L3MBTL3	84456	rs59084494	1	0.480631
	bloodspot_ART	cg15977272	0.02723	0.07204	0.66463	0.7309	0.8619	0.65886	0.74314	0.4424	0.32568	EFNB1	1947
	bloodspot_ART	cg05234269	0.02273	0.06091	0.5036	0.57101	0.95348	0.5101	0.8934	0.42267	0.31871	ST3GAL6	10402	rs704585;rs116225654;rs144595277	0;17;34	0.396166;0.009385;0.000200
	bloodspot_ART	cg04312783	0.13914	0.29312	0.81754	0.88067	0.93124	0.58755	0.72036	0.60279	0.29419	TDRD10	126668	rs4845647	2	0.403355
	bloodspot_ART	cg25099095	0.02676	0.34132	0.46037	0.8479	0.94406	0.50658	0.86943	0.48388	0.30908			rs557056105;rs7740342	29;1	0.000200;0.453474
	bloodspot_ART	cg01858500	0.00835	0.11018	0.54628	0.62692	0.90192	0.51674	0.788	0.42479	0.27931			rs11442901;rs568227563	1;20	0.339457;0.000200
	bloodspot_ART	cg08327960	0.01029	0.11601	0.49218	0.67078	0.8265	0.55477	0.68172	0.40981	0.27493	MID1IP1-AS1;MID1IP1	100874211;58526
	bloodspot_ART	cg06231362	0.06433	0.32703	0.42292	0.85662	0.93296	0.52959	0.75115	0.55233	0.28295
	bloodspot_ART	cg03993368	0.02248	0.0854	0.48308	0.61216	0.77833	0.52676	0.6819	0.3827	0.26352	ZNF75D;ZNF449	7626;203523
	bloodspot_ART	cg17131279	0.0716	0.2063	0.68198	0.72435	0.88646	0.51805	0.67846	0.54383	0.25572	P2RX6	9127	rs555559703;rs1548411;rs200659965	42;2;1	0.002396;0.369609;0.000399
	bloodspot_ART	cg12360854	0.11012	0.37813	0.82094	0.88007	0.93171	0.50194	0.68708	0.65692	0.26525			rs141547799;rs147025672;rs184784336;rs12372997;rs12373000	37;17;8;2;1	0.000200;0.000200;0.000200;0.425719;0.457268
	bloodspot_ART	cg26642936	0.05967	0.23381	0.31756	0.78313	0.86851	0.54932	0.68632	0.46119	0.27669	LOC574538;IQSEC3	574538;440073	rs183554778;rs11061633;rs560991914	24;2;1	0.004193;0.275359;0.001997
	bloodspot_ART	cg04971183	0.02017	0.33248	0.4787	0.86598	0.93724	0.5335	0.87076	0.49939	0.30896	LINC00661	126536	rs1985502	0	0.464856
	bloodspot_ART	cg15825171	0.02282	0.26417	0.3847	0.81752	0.92657	0.55335	0.72445	0.50265	0.28059	ADAMTS9	56999	rs7615977	2	0.151158
	bloodspot_ART	cg23991947	0.02234	0.0711	0.51748	0.60578	0.75798	0.53468	0.61351	0.37016	0.26166	TBC1D25	4943
	bloodspot_ART	cg26375010	0.00564	0.1377	0.57773	0.70204	0.81122	0.56434	0.70905	0.43913	0.2829
	bloodspot_ART	cg10101479	0.03245	0.0539	0.49017	0.5549	0.66578	0.501	0.56979	0.34206	0.24344	PRAF2	11230
	bloodspot_ART	cg07697459	0.03083	0.32235	0.82027	0.85222	0.91811	0.52987	0.72088	0.65924	0.2786	CFAP74	85452	rs2803341	2	0.386382
	bloodspot_ART	cg14117320	0.11766	0.29563	0.66122	0.82354	0.90654	0.52791	0.63807	0.56403	0.26273	PLEKHA7	144100	rs10741722	2	0.292532
	bloodspot_ART	cg07223177	0.03635	0.08498	0.53835	0.61935	0.72661	0.53437	0.61025	0.3869	0.25819	CHST7	56548	rs146831351	36	0.006697
	bloodspot_ART	cg21209485	0.15316	0.29541	0.76283	0.82336	0.88629	0.52795	0.65784	0.60749	0.26134	MMEL1	79258	rs2764841;rs113248859;rs567401392;rs536207484;rs370425965	1;10;27;40;44	0.229932;0.500000;0.000599;0.000399;0.000399
	bloodspot_ART	cg12852500	0.15618	0.31148	0.43654	0.87072	0.91804	0.55924	0.65945	0.57267	0.27688
	bloodspot_ART	cg09735782	0.02997	0.07571	0.52902	0.6257	0.80094	0.54999	0.63568	0.37801	0.27167	CHIC1;MAP2K4P1	53344;139201
	bloodspot_ART	cg06818142	0.03926	0.06269	0.5159	0.58495	0.73228	0.52226	0.61566	0.35343	0.26243	TIMM8A	1678
	bloodspot_ART	cg09829904	0.07761	0.29026	0.41229	0.83733	0.89003	0.54707	0.71918	0.53057	0.27944	ZFY	7544
	bloodspot_ART	cg08782677	0.10749	0.18352	0.57144	0.71715	0.86878	0.53363	0.66061	0.46476	0.26448	GPR50	9248
	bloodspot_ART	cg19594252	0.16718	0.32077	0.43918	0.85484	0.92727	0.53407	0.66384	0.56906	0.26775
	bloodspot_ART	cg17002338	0.01478	0.29191	0.78916	0.87177	0.93232	0.57986	0.75293	0.58159	0.30271	UBE2G1	7326	rs1045738;rs535385567	2;1	0.210264;0.000200
	bloodspot_ART	cg11164993	0.06517	0.16649	0.54876	0.66701	0.82949	0.50052	0.65032	0.43483	0.24887	SNX12	29934
	bloodspot_ART	cg25943986	0.01126	0.04451	0.47798	0.57166	0.74014	0.52715	0.59876	0.33179	0.25675	RPS6KA6	27330
	bloodspot_ART	cg00878023	0.0403	0.0686	0.57799	0.65613	0.76077	0.58753	0.66856	0.40465	0.28316	CNKSR2	22866
	bloodspot_ART	cg01105403	0.08364	0.2355	0.33333	0.82575	0.89989	0.59025	0.6948	0.4854	0.28923			rs570999695;rs534938576;rs2412045	48;32;2	0.000599;0.000200;0.330871
	bloodspot_ART	cg00433220	0.04043	0.139	0.6175	0.70945	0.85408	0.57045	0.70136	0.45808	0.28538	RP2	6102
	bloodspot_ART	cg21201934	0.03789	0.06064	0.54353	0.58082	0.66994	0.52018	0.59229	0.35876	0.25693	ZMYM3;BCYRN1	9203;618
	bloodspot_ART	cg23947872	0.04436	0.10556	0.52343	0.61649	0.73773	0.51093	0.61868	0.38523	0.25519	MTMR1	8776
	bloodspot_ART	cg03487706	0.0185	0.0654	0.55993	0.62386	0.77205	0.55846	0.6431	0.38032	0.27994
	bloodspot_ART	cg05895137	0.02736	0.08819	0.40608	0.68037	0.90617	0.59218	0.82647	0.42138	0.27876			rs4736601;rs12114750	0;34	0.415935;0.007588
	bloodspot_ART	cg03181214	0.033	0.06849	0.46422	0.59107	0.7463	0.52258	0.66173	0.36226	0.26066	RPL36A;BTK;RPL36A-HNRNPH2	6173;695;100529097	rs113113687	37	0.5
	bloodspot_ART	cg03013609	0.02749	0.07425	0.20379	0.68628	0.90075	0.61203	0.7635	0.37938	0.31306	LGALS8	3964	rs28704525;rs71642853;rs34070242	0;11;22	0.481629;0.012180;0.482628
	bloodspot_ART	cg21130926	0.03615	0.36652	0.44815	0.92424	0.96568	0.55772	0.89491	0.50455	0.32051	SULF2	55959	rs4810691;rs546473077	0;4	0.358826;0.000200
	bloodspot_ART	cg06237602	0.0795	0.18162	0.65298	0.7479	0.84341	0.56628	0.67661	0.48845	0.27866	FAM53B	9679	rs897300	2	0.426318
	bloodspot_ART	cg19235109	0.03537	0.06384	0.5178	0.61604	0.78489	0.5522	0.64655	0.37442	0.27059	FANCB;MOSPD2	2187;158747
	bloodspot_ART	cg26751304	0.03685	0.07001	0.43205	0.57068	0.73498	0.50067	0.59322	0.33841	0.24589	LOC389895	389895
	bloodspot_ART	cg02448536	0.1367	0.28083	0.82338	0.86352	0.90699	0.58269	0.67607	0.61559	0.28873			rs7532236	2	0.470647
	bloodspot_ART	cg09451339	0.06366	0.29321	0.82832	0.87353	0.9409	0.58032	0.74309	0.64739	0.29068	SLC39A11	201266	rs191542479;rs9894852;rs542520597	0;1;15	0.004992;0.463259;0.000200
	bloodspot_ART	cg19716713	0.02558	0.04985	0.58383	0.6584	0.8371	0.60855	0.69655	0.40058	0.29455	MSL3	10943	rs140776323	22	0.000263
	bloodspot_ART	cg09413252	0.0385	0.32468	0.71878	0.82953	0.89404	0.50485	0.64506	0.58324	0.25947			rs12919931;rs190214562	1;18	0.476438;0.000399
	bloodspot_ART	cg22444562	0.04583	0.12711	0.58395	0.65078	0.88615	0.52367	0.76934	0.44024	0.28204	GPR1-AS	101669764
	bloodspot_ART	cg18156601	0.02793	0.06084	0.52602	0.61521	0.75004	0.55437	0.64752	0.36987	0.27189	AR	367	rs147994089	42	0.00028
	bloodspot_ART	cg14072171	0.14258	0.33233	0.42744	0.85537	0.93869	0.52304	0.66461	0.54894	0.26086			rs574037868;rs76980879;rs141264809;rs2122967;rs533339502	33;25;20;2;1	0.000200;0.055112;0.011582;0.240615;0.000200
	bloodspot_ART	cg13248811	0.15611	0.27333	0.784	0.83066	0.90868	0.55733	0.68037	0.5938	0.27813	SOD3	6649	rs17882740;rs539729994;rs556464916;rs699473;rs183544815	34;11;5;2;1	0.001597;0.000998;0.000200;0.441094;0.000399
	bloodspot_ART	cg00599377	0.00597	0.33025	0.50457	0.84741	0.92339	0.51716	0.69981	0.57155	0.27149
	bloodspot_ART	cg18285382	0.10622	0.2933	0.41971	0.8201	0.9435	0.5268	0.71613	0.5418	0.27139			rs13198818	2	0.196086
	bloodspot_ART	cg21498547	0.02047	0.04957	0.48151	0.57458	0.93331	0.52501	0.88329	0.43692	0.30456	DLGAP2	9228	rs532138420;rs1062172	4;1	0.000399;0.330072
	bloodspot_ART	cg06549249	0.04298	0.06768	0.57306	0.62437	0.73302	0.55669	0.62101	0.38332	0.27031	UTP14A	10813
	bloodspot_ART	cg04575501	0.03082	0.06662	0.49455	0.62884	0.79474	0.56222	0.65935	0.3815	0.27516	LINC01560;ZNF41	203414;7592
	bloodspot_ART	cg10385522	0.02857	0.29089	0.43338	0.8448	0.943	0.55391	0.73308	0.54005	0.28849	HLA-DRB1	3123	rs9270366;rs28357082;rs9270368;rs9270369;rs531870770;rs9270371;rs28366239;rs183853508;rs9270374;rs28366241;rs188477945	0;1;7;8;13;15;19;30;41;44;49	0.316693;0.281949;0.338658;0.380990;0.068091;0.350639;0.050320;0.030551;0.362420;0.072883;0.029153
	bloodspot_ART	cg25179313	0.02495	0.10366	0.55882	0.67694	0.90131	0.57328	0.69367	0.41378	0.28548	ARMCX3	51566
	bloodspot_ART	cg22618269	0.00679	0.1569	0.57516	0.66928	0.83691	0.51238	0.64394	0.43402	0.2613	BRWD3	254065
	bloodspot_ART	cg06293782	0.08927	0.23982	0.32095	0.80992	0.90082	0.5701	0.70553	0.48124	0.28391	HLA-DQA2	3118	rs147541411;rs546688276;rs561598260;rs148573253;rs2213565	31;20;18;9;2	0.000567;0.000200;0.000399;0.000661;0.073782
	bloodspot_ART	cg26389052	0.03255	0.29013	0.82893	0.86497	0.91761	0.57484	0.69078	0.63206	0.2901	PDXK	8566	rs145508875;rs539444250;rs2838358	14;6;2	0.001797;0.000200;0.211462
	bloodspot_ART	cg00308367	0.09694	0.28877	0.45268	0.84092	0.9206	0.55215	0.69329	0.54648	0.27595	KDM5D	8284
	bloodspot_ART	cg26166879	0.03214	0.31007	0.42318	0.8476	0.92463	0.53753	0.70184	0.54833	0.27953			rs78505352	10	0.25
	bloodspot_ART	cg08855111	0.06385	0.11988	0.56192	0.62969	0.73807	0.50981	0.60614	0.41038	0.25509	ACSL4	2182
	bloodspot_ART	cg15536552	0.02762	0.07553	0.57948	0.65983	0.78883	0.5843	0.66881	0.40535	0.28653	ACSL4	2182
	bloodspot_ART	cg15041487	0.02382	0.05322	0.48409	0.58451	0.8239	0.53129	0.61511	0.3547	0.25927	WDR45	11152	rs12008681	5	0.021212
	bloodspot_ART	cg14772068	0.01564	0.07073	0.52386	0.59812	0.73495	0.52739	0.61765	0.37096	0.26158	MIR4536-1;MAGEH1	100616155;28986	rs140966823	43	0.00022
	bloodspot_ART	cg11010744	0.12759	0.22139	0.72746	0.74925	0.79079	0.52786	0.61341	0.54284	0.26331			rs13309471	2	0.487021
	bloodspot_ART	cg11956442	0.01594	0.05864	0.51311	0.58875	0.92811	0.53011	0.87465	0.43405	0.30602	MIR1273H;UGDH-AS1	102466247;100885776	rs562280673;rs2381387	2;1	0.000799;0.377596
	bloodspot_ART	cg06055266	0.03317	0.12458	0.6748	0.76644	0.86	0.64186	0.7626	0.47593	0.31978	TSPYL2	64061
	bloodspot_ART	cg15365500	0.07422	0.23627	0.89776	0.92105	0.95235	0.68478	0.8049	0.66932	0.33874	UST	10090	rs4897076;rs558690837;rs572226632;rs182961369	1;18;27;44	0.452476;0.000200;0.000200;0.002196
	bloodspot_ART	cg02691903	0.0436	0.28771	0.4145	0.89894	0.94848	0.61123	0.7673	0.56278	0.31114	KDM5D	8284
	bloodspot_ART	cg15844450	0.13555	0.23431	0.76386	0.80493	0.87461	0.57062	0.68758	0.59032	0.27929			rs76669398;rs74872186;rs375725059;rs79327529;rs561686348;rs77902266;rs550789676;rs569369588;rs539822603;rs551763470;rs566879369;rs534445404;rs202083055;rs200084178;rs375136790;rs556139347;rs574142573;rs201000519;rs202156379;rs538466263	1;3;4;10;15;19;20;25;26;27;29;30;33;34;35;35;41;44;45;47	0.138578;0.140974;0.000200;0.127396;0.134185;0.133586;0.000599;0.125998;0.125998;0.000399;0.000399;0.126198;0.003000;0.017500;0.068490;0.000200;0.000200;0.005500;0.008000;0.000200
	bloodspot_ART	cg03834574	0.04031	0.1028	0.56878	0.65478	0.83269	0.55198	0.68706	0.41911	0.27596	KLF8	11279
	bloodspot_ART	cg06792428	0.06064	0.14979	0.23602	0.78634	0.84945	0.63655	0.7093	0.44517	0.30858	CDSN;PSORS1C1	1041;170679	rs386579333	2	0.103834
	bloodspot_ART	cg02675432	0.07505	0.33777	0.72718	0.84553	0.92063	0.50776	0.67742	0.60263	0.26037	PSMD14	10213	rs564565437;rs140048225;rs191059030;rs6432679	26;20;19;2	0.000200;0.000599;0.003794;0.443490
	bloodspot_ART	cg02702444	0.02867	0.12239	0.56754	0.76325	0.87227	0.64086	0.77787	0.50191	0.29222	ANOS1	3730	rs1236387	1	0.456471
	bloodspot_ART	cg03842120	0.15895	0.32554	0.7922	0.82766	0.89937	0.50212	0.6473	0.64876	0.25216			rs6058939;rs11697690;rs559931723	10;2;1	0.003794;0.305711;0.000399
	bloodspot_ART	cg14533874	0.04671	0.07531	0.55672	0.61219	0.72737	0.53688	0.61597	0.38191	0.26683	PHF8	23133
	bloodspot_ART	cg13913990	0.14718	0.31129	0.84006	0.87756	0.95185	0.56627	0.7361	0.67403	0.28507	PLEKHG4B	153478	rs200616654;rs6868964;rs199662154;rs554057982;rs147919719;rs572280997	0;1;8;35;49;50	0.000200;0.456869;0.000200;0.000399;0.000220;0.000200
	bloodspot_ART	cg09259926	0.03341	0.28543	0.40737	0.83986	0.89423	0.55443	0.72141	0.52379	0.27924
	bloodspot_ART	cg04728936	0.08983	0.18039	0.25063	0.81939	0.91713	0.639	0.73252	0.45643	0.30847	IL17RA	23765	rs4819554	1	0.233027
	bloodspot_ART	cg08239458	0.04704	0.07545	0.50677	0.58485	0.72319	0.5094	0.56905	0.35852	0.24873	HTATSF1	27336
	bloodspot_ART	cg10632770	0.05569	0.17469	0.49222	0.70005	0.89659	0.52536	0.76274	0.48195	0.26959	CEMIP	57214	rs76432766;rs28405322	0;13	0.442492;0.323882
	bloodspot_ART	cg18827179	0.04826	0.07835	0.53259	0.60611	0.73754	0.52776	0.60414	0.37677	0.25949	DNASE1L1;TAZ	1774;6901
	bloodspot_ART	cg21046080	0.01705	0.04137	0.3368	0.56376	0.94982	0.52239	0.88521	0.35357	0.30468	ADGRD1	283383	rs537936013;rs562803002;rs78391687;rs1195902	21;20;2;1	0.005192;0.000200;0.003994;0.200879
	bloodspot_ART	cg23954274	0.14229	0.30776	0.72951	0.81782	0.88562	0.51006	0.66667	0.58966	0.25661			rs139700467;rs572727142;rs7085446;rs11017945	26;12;2;1	0.009185;0.000200;0.489816;0.355032
	bloodspot_ART	cg02907150	0.03104	0.0854	0.49621	0.60397	0.91039	0.51857	0.83611	0.45143	0.29797	PCNX		rs543994918;rs562378624;rs575629215;rs116016	35;14;6;1	0.000200;0.000200;0.001597;0.191793
	bloodspot_ART	cg08914944	0.04269	0.08025	0.42852	0.58444	0.93098	0.50419	0.83249	0.3821	0.29511			rs565203123;rs79019482;rs4984803	43;41;1	0.000599;0.054622;0.411142
	bloodspot_ART	cg04740028	0.03801	0.08008	0.51616	0.60774	0.731	0.52766	0.60985	0.37148	0.26054
	bloodspot_ART	cg03056849	0.04282	0.06656	0.55216	0.61426	0.73827	0.5477	0.62291	0.37616	0.26886	MTMR1	8776
	bloodspot_ART	cg14258356	0.01693	0.08407	0.65995	0.75259	0.85453	0.66852	0.75473	0.45656	0.32671	ELK1	2002
	bloodspot_ART	cg14151065	0.05593	0.31104	0.44332	0.83796	0.90104	0.52692	0.72977	0.54676	0.27637
	bloodspot_ART	cg18307604	0.03024	0.05146	0.47686	0.55562	0.6659	0.50416	0.56916	0.33555	0.24475	LAMP2	3920
	bloodspot_ART	cg17035182	0.05646	0.10468	0.51583	0.61426	0.74717	0.50958	0.59548	0.38423	0.24991	KLHL13	90293
	bloodspot_ART	cg05837905	0.03656	0.06072	0.47258	0.56864	0.76393	0.50792	0.64295	0.34518	0.25641	TAB3	257397
	bloodspot_ART	cg09234453	0.10378	0.34391	0.82911	0.8836	0.93791	0.53969	0.71051	0.62387	0.2821	RNF144B	255488
	bloodspot_ART	cg03326823	0.03349	0.2529	0.41176	0.8627	0.93637	0.6098	0.72667	0.53934	0.29796	TMSB4Y	9087
	bloodspot_ART	cg08560117	0.0308	0.05833	0.53636	0.59785	0.67353	0.53952	0.59243	0.3619	0.25972	IKBKG;G6PD	8517;2539
	bloodspot_ART	cg01530521	0.03563	0.0746	0.58896	0.64991	0.72149	0.57531	0.64776	0.39324	0.28132	NKAPP1	158801
	bloodspot_ART	cg04907664	0.05623	0.10578	0.61545	0.72862	0.87932	0.62284	0.74337	0.45363	0.30625	EFNB1	1947
	bloodspot_ART	cg18386008	0.04514	0.07323	0.52483	0.58637	0.72532	0.51314	0.57071	0.35833	0.25463
	bloodspot_ART	cg01445307	0.02309	0.05682	0.44396	0.62028	0.85533	0.56346	0.67576	0.36038	0.27833	SMS	6611
	bloodspot_ART	cg05973688	0.04569	0.30997	0.44272	0.84738	0.92816	0.53741	0.7073	0.54654	0.26945
	bloodspot_ART	cg00540295	0.07518	0.2305	0.79987	0.84906	0.90987	0.61856	0.73795	0.60612	0.30282	FAM69B	138311	rs3739939;rs145300956;rs11145847;rs563779130	1;16;23;33	0.484026;0.005192;0.014976;0.000799
	bloodspot_ART	cg05696779	0.08045	0.25836	0.35142	0.82913	0.91136	0.57077	0.71667	0.4741	0.27566	CYP4F22	126410	rs2060261;rs529343526	1;40	0.132788;0.000200
	bloodspot_ART	cg02617100	0.04932	0.3033	0.85258	0.89692	0.94099	0.59362	0.73223	0.65885	0.29976	LINC00673	100499467	rs8068809;rs182397894;rs186673194	1;27;28	0.375998;0.000599;0.000399
	bloodspot_ART	cg00337921	0.07453	0.15473	0.52267	0.66293	0.80573	0.5082	0.65061	0.43031	0.25647
	bloodspot_ART	cg03640465	0.1279	0.35277	0.84777	0.88412	0.94781	0.53135	0.68667	0.67067	0.27556	SLC2A9	56606	rs368619294;rs571701349;rs13137074;rs554552755	19;18;2;1	0.004992;0.000200;0.396166;0.000399
	bloodspot_ART	cg03533500	0.08578	0.31353	0.4356	0.85269	0.92679	0.53916	0.69092	0.55737	0.27129
	bloodspot_ART	cg10140678	0.00622	0.08232	0.42667	0.76031	0.93835	0.67799	0.81933	0.4165	0.30424			rs750511;rs187026073	0;49	0.187700;0.000399
	bloodspot_ART	cg04351468	0.04082	0.31173	0.45709	0.84031	0.90967	0.52858	0.67117	0.55624	0.26822	RBMY1A3P	286557
	bloodspot_ART	cg05363576	0.07215	0.30838	0.76796	0.81213	0.89003	0.50375	0.67307	0.61236	0.26344			rs183744126;rs34005800	47;2	0.002995;0.378594
	bloodspot_ART	cg13815872	0.0645	0.13118	0.55176	0.6508	0.79706	0.51962	0.64521	0.41485	0.25842	RBM10;NDUFB11	8241;54539
	bloodspot_ART	cg00456343	0.07433	0.17441	0.73422	0.81465	0.88049	0.64024	0.74666	0.53934	0.31446			rs2812832;rs547883229;rs566200208;rs533796118	1;8;11;23	0.009585;0.000200;0.000200;0.000200
	bloodspot_ART	cg22151131	0.02782	0.06786	0.4889	0.58773	0.80017	0.51987	0.64871	0.3589	0.26132	EFNB1	1947
	bloodspot_ART	cg14243895	0.04671	0.07224	0.46928	0.58514	0.69973	0.5129	0.60859	0.35419	0.25369	DCAF12L2	340578
	bloodspot_ART	cg11369993	0.05039	0.07744	0.52516	0.59775	0.70825	0.52031	0.59807	0.3718	0.25347	XK	7504
	bloodspot_ART	cg11108400	0.09188	0.31263	0.40276	0.81962	0.92322	0.50699	0.70606	0.5244	0.26013			rs9275705;rs549292240;rs9275706;rs9275707;rs9275708;rs9275709	1;8;21;28;33;47	0.222244;0.000200;0.222644;0.222843;0.222843;0.065296
	bloodspot_ART	cg23905789	0.09225	0.31469	0.42917	0.84684	0.90957	0.53215	0.65742	0.55789	0.26849	HLA-DRB1	3123	rs35095850;rs9269830;rs552539078;rs574127257;rs541500585;rs34835435	0;1;22;25;30;31	0.247804;0.259185;0.026757;0.026557;0.026557;0.273163
	bloodspot_ART	cg16955800	0.06625	0.19895	0.64569	0.70701	0.81197	0.50806	0.64994	0.50354	0.25454	NUP35	129401	rs543446272	0	0.000599
	bloodspot_ART	cg03796003	0.0384	0.2927	0.37973	0.81614	0.90952	0.52344	0.8207	0.46565	0.2836	KCTD5	54442	rs540007711;rs546998157;rs17598822	5;2;1	0.002396;0.000399;0.407149
	bloodspot_ART	cg04876534	0.03436	0.32481	0.61433	0.83572	0.90756	0.51091	0.82004	0.56815	0.27443	CLRN2	645104	rs28382333;rs535098964;rs554980410	0;18;36	0.266773;0.000200;0.000200
	bloodspot_ART	cg16390578	0.08074	0.25993	0.33133	0.79466	0.88768	0.53473	0.67366	0.46081	0.2609	MEIOB	254528	rs568967239;rs1742419	26;2	0.000200;0.183906
	bloodspot_ART	cg07615678	0.09251	0.29016	0.78967	0.82744	0.88073	0.53728	0.66882	0.63152	0.2654	SPON1	10418	rs7130971	1	0.024361
	bloodspot_ART	cg08841290	0.01801	0.04739	0.51823	0.5944	0.74813	0.54701	0.6051	0.35424	0.26594	NDUFA1;RNF113A	4694;7737
	bloodspot_ART	cg14401833	0.0228	0.13843	0.53314	0.64511	0.89805	0.50668	0.80697	0.45895	0.28591			rs7475251;rs567558565;rs530068654;rs550195637	0;18;38;39	0.401757;0.002196;0.000200;0.000200
	bloodspot_ART	cg04882216	0.03173	0.35984	0.79909	0.86653	0.94197	0.50669	0.85263	0.62062	0.2925	PRDM16	63976	rs2651926;rs186326217;rs2651925	0;39;43	0.169728;0.000200;0.500000
	bloodspot_ART	cg01079126	0.02484	0.04658	0.48506	0.56961	0.68951	0.52303	0.61372	0.34252	0.25732	MTMR1	8776
	bloodspot_ART	cg08528516	0.09547	0.31655	0.43505	0.86252	0.93541	0.54597	0.74848	0.5591	0.28692	DDX3Y	8653
	bloodspot_ART	cg22646149	0.0482	0.10446	0.53846	0.67511	0.81597	0.57065	0.6677	0.41283	0.27628	SYP	6855
	bloodspot_ART	cg19412711	0.05714	0.33124	0.78897	0.85368	0.91369	0.52244	0.6819	0.62752	0.26821			rs10092502	1	0.464657
	bloodspot_ART	cg26301245	0.02454	0.06207	0.53872	0.61857	0.80188	0.5565	0.65315	0.38651	0.27639	ZNF674;ZNF674-AS1	641339;401588
	bloodspot_ART	cg14742615	0.05574	0.34409	0.4751	0.91129	0.95463	0.5672	0.73483	0.59794	0.29455
	bloodspot_ART	cg17320988	0.02095	0.24899	0.39204	0.88062	0.9267	0.63163	0.74975	0.54286	0.31217	RPS4Y1	6192
	bloodspot_ART	cg09817414	0.09546	0.31525	0.73732	0.82101	0.91556	0.50576	0.65048	0.58409	0.25744			rs535698983;rs144187344;rs7154135;rs535161208	49;30;2;1	0.000399;0.002196;0.382987;0.000200
	bloodspot_ART	cg22713892	0.02788	0.05449	0.5191	0.62707	0.80351	0.57258	0.66017	0.37338	0.28032	ZNF41;LINC01560	7592;203414
	bloodspot_ART	cg23374711	0.02405	0.07525	0.46701	0.58663	0.76689	0.51138	0.65085	0.36215	0.25832	SMS	6611
	bloodspot_ART	cg17294479	0.02961	0.05391	0.50797	0.57943	0.70108	0.52552	0.59758	0.35095	0.25765	BEX4	56271
	bloodspot_ART	cg12620265	0.02466	0.07267	0.52256	0.59628	0.73622	0.52361	0.63544	0.36741	0.26127	GNL3L	54552
	bloodspot_ART	cg10818676	0.02813	0.32175	0.42635	0.86743	0.92996	0.54568	0.84935	0.5359	0.31094	DUSP27	92235	rs139621761;rs577470622;rs3834066;rs66619221	40;39;33;1	0.001597;0.000200;0.250000;0.386581
	bloodspot_ART	cg21765125	0.04826	0.10962	0.47041	0.61702	0.85493	0.5074	0.63914	0.38513	0.25164
	bloodspot_ART	cg05666266	0.02068	0.04416	0.4952	0.55749	0.63362	0.51333	0.5629	0.33508	0.24618	FAM155B	27112	rs144542226	2	0.000656
	bloodspot_ART	cg09804407	0.02597	0.29505	0.39657	0.80571	0.8972	0.51066	0.69468	0.51184	0.26792	NLGN4Y	22829
	bloodspot_ART	cg14293999	0.07226	0.28102	0.54282	0.86628	0.92562	0.58526	0.71987	0.56237	0.29529			rs7159003;rs72709512	1;8	0.408546;0.107029
	bloodspot_ART	cg22169467	0.11012	0.25073	0.37588	0.76894	0.90888	0.51821	0.67985	0.48913	0.2593	TJP2	9414	rs147640588;rs570349009	49;14	0.001597;0.000200
	bloodspot_ART	cg13522370	0.0606	0.22826	0.75714	0.8072	0.88535	0.57894	0.70988	0.59773	0.28142	LINC01507	101927477	rs10780342;rs12684607	1;17	0.361821;0.414537
	bloodspot_ART	cg00632374	0.04678	0.07537	0.476	0.58474	0.76282	0.50937	0.62269	0.36346	0.25538	CHST7	56548
	bloodspot_ART	cg01309118	0.02184	0.31952	0.44159	0.87085	0.94628	0.55133	0.72335	0.55669	0.27967
	bloodspot_ART	cg11431762	0.02742	0.0674	0.52903	0.73011	0.9438	0.66271	0.87032	0.48612	0.31041	HMG20B	10362	rs535543283;rs555485686;rs572514008;rs11085023	34;33;30;1	0.000399;0.000399;0.000399;0.478834
	bloodspot_ART	cg17237138	0.00874	0.2783	0.83071	0.86872	0.92223	0.59042	0.77713	0.65513	0.30082	SETBP1	26040	rs10853528;rs570144933	2;1	0.259585;0.000200
	bloodspot_ART	cg15094228	0.02282	0.11614	0.42804	0.68123	0.86971	0.56509	0.79835	0.42963	0.27211			rs2937790;rs527755532;rs78150723	0;31;33	0.237220;0.000200;0.000200
	bloodspot_ART	cg01648869	0.07322	0.34253	0.79049	0.84522	0.91601	0.50269	0.67774	0.61112	0.26879	MSI2	124540	rs567974486	9	0.000599
	bloodspot_ART	cg13280276	0.03347	0.3204	0.45927	0.83971	0.89553	0.51931	0.65959	0.55398	0.26029			rs9269656;rs9269657;rs34107867;rs9269659;rs71540429	2;4;13;32;34	0.306110;0.306110;0.400000;0.142857;0.030351
	bloodspot_ART	cg20056133	0.0287	0.05914	0.53422	0.60174	0.82379	0.5426	0.67491	0.36906	0.27535	CSTF2	1478
	bloodspot_ART	cg08087512	0.02683	0.05519	0.49495	0.57822	0.74831	0.52303	0.61764	0.3511	0.26038	DKC1	1736
	bloodspot_ART	cg25645840	0.0394	0.09258	0.54675	0.65275	0.80674	0.56017	0.65472	0.39864	0.27404	FGF13-AS1;FGF13	100129662;2258
	bloodspot_ART	cg15132216	0.02209	0.04651	0.596	0.63351	0.71061	0.587	0.64714	0.39731	0.28064	PLP2	5355
	bloodspot_ART	cg27083089	0.00649	0.04751	0.07357	0.58423	0.77588	0.53672	0.66777	0.2804	0.27676	HLA-B	3106	rs111301312;rs572049214;rs2428496	15;6;2	0.043131;0.000200;0.081370
	bloodspot_ART	cg26679884	0.13907	0.19781	0.23886	0.70672	0.78789	0.50891	0.59361	0.39937	0.24547	TUBB8	347688	rs549438907	42	0.000399
	bloodspot_ART	cg19154950	0.09921	0.20569	0.27431	0.80149	0.88684	0.5958	0.71494	0.41741	0.27929			rs541271476;rs7547689;rs578076236;rs7533770	36;32;31;2	0.000200;0.328674;0.000799;0.321286
	bloodspot_ART	cg22237644	0.10979	0.3407	0.82409	0.86818	0.92701	0.52748	0.69812	0.67256	0.26797	TRANK1	9881	rs183934053;rs2276808	19;2	0.001597;0.206470
	bloodspot_ART	cg18218696	0.01578	0.11158	0.22373	0.62322	0.87141	0.51164	0.77196	0.36439	0.28289	CDK16	5127	rs5953014	1	0.323085
	bloodspot_ART	cg00113623	0.06297	0.0991	0.52486	0.60252	0.73792	0.50342	0.59517	0.37781	0.24894	DNASE1L1;TAZ	1774;6901
	bloodspot_ART	cg01430241	0.03661	0.08759	0.4834	0.59943	0.77622	0.51184	0.65182	0.37565	0.25577	GDI1	2664
	bloodspot_ART	cg24629711	0.02126	0.32743	0.86795	0.90723	0.94691	0.5798	0.74775	0.65956	0.30319	MUSTN1;TMEM110-MUSTN1	389125;100526772	rs542400748;rs2276823	28;2	0.000200;0.488019
	bloodspot_ART	cg09857096	0.06301	0.32459	0.84404	0.88895	0.92821	0.56436	0.74152	0.64645	0.2983	BMPR1B	658	rs2120834;rs540794377	1;14	0.500000;0.000200
	bloodspot_ART	cg18780401	0.03454	0.056	0.547	0.61294	0.77134	0.55694	0.63759	0.36777	0.27632	OTUD5	55593
	bloodspot_ART	cg19825714	0.12719	0.35215	0.46083	0.89013	0.93585	0.53798	0.67873	0.5941	0.27686	KDM5D	8284
	bloodspot_ART	cg25645693	0.03279	0.0654	0.50879	0.60241	0.77792	0.53701	0.6298	0.36355	0.26668	MPP1	4354
	bloodspot_ART	cg05475474	0.03575	0.30903	0.78319	0.84434	0.90082	0.53531	0.72106	0.61334	0.28046	SEMA6A;SEMA6A-AS1	57556;101927233	rs257844;rs184452644;rs574749996;rs7733156	29;22;3;1	0.235224;0.000200;0.000200;0.224441
	bloodspot_ART	cg11888470	0.11521	0.26875	0.59025	0.81022	0.88587	0.54147	0.67439	0.54	0.27438	HLA-DRB6	3128	rs186413375;rs112276558;rs377533335;rs191239160;rs566775437;rs534227738;rs186648552;rs187792322	42;40;38;31;30;28;27;2	0.065495;0.036541;0.252596;0.455272;0.490615;0.447284;0.456270;0.122204
	bloodspot_ART	cg18993517	0.048	0.35072	0.81366	0.88046	0.93988	0.52974	0.70486	0.64889	0.27013			rs17307846;rs543499287;rs557105848;rs574260621	1;2;30;40	0.337460;0.000200;0.000200;0.000200
	bloodspot_ART	cg20336007	0.02778	0.30036	0.84424	0.88671	0.92967	0.58635	0.70731	0.65186	0.2906	BMP7	655	rs162314	2	0.348043
	bloodspot_ART	cg16523141	0.09801	0.27396	0.71868	0.79947	0.8948	0.52551	0.67478	0.56585	0.26434			rs6497815	2	0.445687
	bloodspot_ART	cg01579322	0.05341	0.08871	0.50627	0.5893	0.72844	0.50059	0.55393	0.36892	0.24214	FAM120C	54954
	bloodspot_ART	cg13573375	0.11657	0.20317	0.28917	0.79081	0.85255	0.58764	0.68569	0.44923	0.28594	PIAS4	51588	rs550856375;rs1545347	14;2	0.000399;0.188898
	bloodspot_ART	cg11834635	0.01818	0.21715	0.28474	0.85951	0.94973	0.64236	0.74597	0.45026	0.30272	ZFYVE28	57732	rs112946232;rs182000015;rs3128781	40;38;2	0.500000;0.000399;0.076577
	bloodspot_ART	cg07507339	0.02805	0.05135	0.54007	0.62057	0.75537	0.56922	0.64689	0.37232	0.27636	FAM3A	60343
	bloodspot_ART	cg22265142	0.05896	0.11742	0.51935	0.64871	0.76122	0.53129	0.62383	0.41278	0.25365	SYN1	6853
	bloodspot_ART	cg01253711	0.05792	0.31227	0.41609	0.83286	0.92136	0.52059	0.69402	0.53915	0.26776			rs553117413;rs7658079;rs538566787	0;1;40	0.000200;0.406150;0.000200
	bloodspot_ART	cg11590144	0.06373	0.35874	0.85741	0.89403	0.93967	0.53529	0.71551	0.67562	0.28088	STXBP5-AS1	729178	rs74905012;rs1529013	35;2	0.004193;0.341254
	bloodspot_ART	cg19586382	0.01296	0.04347	0.4827	0.58888	0.71139	0.54541	0.6242	0.34233	0.27109	TAF1;BCYRN1	6872;618
	bloodspot_ART	cg07173352	0.01308	0.15677	0.57881	0.82854	0.89586	0.67177	0.78072	0.4931	0.33274	LOC100652768;TAGLN	100652768;6876	rs664971;rs664922;rs560157895	1;39;46	0.243910;0.239716;0.000200
	bloodspot_ART	cg00727777	0.02198	0.34545	0.78521	0.86015	0.91809	0.5147	0.7246	0.61261	0.27963
	bloodspot_ART	cg02148711	0.02812	0.05732	0.56902	0.63944	0.77244	0.58212	0.67127	0.39574	0.28494	ATRX	546
	bloodspot_ART	cg09430642	0.08065	0.1985	0.64665	0.71689	0.85771	0.51839	0.67522	0.50849	0.2596	POU5F1B;CASC8	5462;727677	rs147447981;rs10808557	44;2	0.001198;0.476438
	bloodspot_ART	cg17197278	0.03563	0.0784	0.46581	0.59622	0.74882	0.51782	0.62404	0.35708	0.25763	C1GALT1C1	29071
	bloodspot_ART	cg10772532	0.15874	0.32103	0.75671	0.82243	0.9048	0.5014	0.6724	0.61775	0.25652	CEP128	145508	rs3742722	2	0.213159
	bloodspot_ART	cg00191758	0.05468	0.08664	0.55925	0.60629	0.72384	0.51965	0.58548	0.38061	0.256	MIR4536-1;MAGEH1	100616155;28986
	bloodspot_ART	cg00063477	0.01498	0.33095	0.44262	0.89351	0.94905	0.56256	0.68995	0.58749	0.28151	EIF1AY	9086	rs9341313;rs9341314	23;26	0.045872;0.036364
	bloodspot_ART	cg13323954	0.0986	0.28067	0.74851	0.81802	0.87206	0.53735	0.63807	0.56103	0.27			rs2495980;rs148229470;rs141139268;rs78014088;rs150729429	1;3;4;8;27	0.206270;0.001398;0.002396;0.026557;0.004193
	bloodspot_ART	cg02340092	0.0302	0.30126	0.4391	0.86758	0.92799	0.56632	0.79439	0.55198	0.299	NLGN4Y	22829
	bloodspot_ART	cg09209679	0.08702	0.20105	0.67441	0.83851	0.88398	0.63746	0.72672	0.52542	0.31453	FAM19A5	25817	rs4925395	1	0.189097
	bloodspot_ART	cg12957945	0.01788	0.06006	0.51703	0.64127	0.94791	0.58121	0.88843	0.47575	0.31349			rs181508715;rs1529102	48;1	0.000200;0.194489
	bloodspot_ART	cg17853057	0.03985	0.0766	0.50834	0.58296	0.72263	0.50636	0.57569	0.36242	0.24849	PHF8	23133
	bloodspot_ART	cg19843426	0.02688	0.35375	0.54856	0.91934	0.96721	0.56559	0.90865	0.58305	0.32349	PARD6G-AS1;PARD6G	100130522;84552	rs571263903;rs7238655	38;1	0.000399;0.145168
	bloodspot_ART	cg03165426	0.02658	0.37103	0.89177	0.91485	0.96168	0.54382	0.73333	0.7136	0.28892	CRHR2	1395	rs371347645;rs255097	0;1	0.000200;0.396565
	bloodspot_ART	cg10238924	0.04277	0.21684	0.79322	0.83234	0.92668	0.6155	0.75689	0.58522	0.31265	THSD4	79875	rs142861080;rs10518938	0;1	0.004593;0.413339
	bloodspot_ART	cg15014361	0.15097	0.3474	0.82514	0.86849	0.91663	0.52109	0.63611	0.65358	0.26044	HLA-DQA1	3117	rs1142326;rs3207983;rs3207984;rs1142328;rs12722061;rs3208105;rs9272697;rs546754435;rs9272698;rs568289532;rs3207985;rs28383449;rs9272699;rs568465013;rs1048052;rs12722069;rs3188043;rs4193;rs12722072;rs534654325;rs9272702;rs1142331;rs1142332	0;1;2;4;9;10;11;11;12;12;15;16;17;17;18;19;21;24;27;27;41;42;43	0.088658;0.198283;0.270567;0.468850;0.199681;0.465056;0.011969;0.265176;0.011969;0.265176;0.180711;0.085863;0.010960;0.264976;0.264976;0.180711;0.085863;0.445687;0.096046;0.349641;0.430511;0.430511;0.430511
	bloodspot_ART	cg02945674	0.03569	0.36747	0.84992	0.88581	0.93225	0.51834	0.76703	0.6676	0.28124	ABCA1	19	rs2472506	0	0.116014
	bloodspot_ART	cg07481066	0.10581	0.32489	0.46202	0.83333	0.91115	0.50844	0.67241	0.55377	0.25713
	bloodspot_ART	cg17196155	0.0295	0.15821	0.46796	0.67557	0.87671	0.51736	0.76261	0.44196	0.25991	XRCC2	7516	rs3218545;rs3218544	25;1	0.009585;0.163638
[truncated: 24,765 more rows]
