# Supplementary material for: ImmuMethy, a database of DNA methylation plasticity at a single cytosine resolution in human blood and immune cells
Source: Database (Oxford). 2022 Apr 1;2022:baac020. doi: 10.1093/database/baac020 (PMC9216548; doi:10.1093/database/baac020)
Supplement: baac020_Supp [file baac020_supp.zip › Table S8.xlsx]

## Sheet: Sheet1
	Sheet 1. Predicted transcription factors for binding of the highly or lowly methylated cytosines in the CpG sites for the 450k platform
	ID	Cell/Tissue	Transcription factor	Methylation status (high/low)	Pvalue	Qvalue	Binding sequence	CpG position	Methylation level	Platform
	cg00000622	GM12878	BHLHE40	low	-1	1.20372	GCACGCG	6	0	450k, 850k
	cg00000622	GM12878	BHLHE40	low	-1	3.84657	GCACGCG	6	0	450k, 850k
	cg00000622	GM12878	NRF1	low	-1	3.55182	CGCGCACGCGC	9	0	450k, 850k
	cg00000622	K562	NRF1	low	-1	4.80953	CGCGCACGCGC	9	0	450k, 850k
	cg00000622	K562	ZBTB2	low	-1	3.97759	GCGCACGCGCA	8	0	450k, 850k
	cg00000769	K562	TBL1XR1	low	-1	2.75846	GCGGAGCGGGTGTAACTCCC	7	0	450k, 850k
	cg00001245	GM12878	TBP	low	-1	3.00408	GGGGTCGGCCCCGCCACCGT	18	0	450k, 850k
	cg00001245	HCT116	YY1	low	-1	4.43966	CCCGCCACCGTT	9	0	450k, 850k
	cg00001245	HepG2	KLF9	low	-1	2.82066	GCCCCGCCACC	11	0	450k, 850k
	cg00002116	GM12878	ETS1	low	-1	2.39685	CGGCTGCCGGGCATTCGAGC	16	0	450k, 850k
	cg00002116	GM12878	SIX5	low	-1	4.25947	CGGGCATTCGAGCC	9	0	450k, 850k
	cg00002116	HepG2	HCFC1	low	-1	4.07668	CGGGCATTCGAGCC	9	0.0213	450k, 850k
	cg00002116	HepG2	SUZ12	low	-1	2.66289	CTGCCGGGCATTCGAGCC	13	0.0213	450k, 850k
	cg00002116	HepG2	TBP	low	-1	3.73997	CGGGCATTCGAGCCGGAAAT	9	0.0213	450k, 850k
	cg00002116	K562	ETS1	low	-1	4.39896	CGGCTGCCGGGCATTCGAGC	16	0	450k, 850k
	cg00002116	K562	HCFC1	low	-1	4.19747	CGGGCATTCGAGCC	9	0	450k, 850k
	cg00002116	K562	SUZ12	low	-1	2.74496	CTGCCGGGCATTCGAGCC	13	0	450k, 850k
	cg00002236	HepG2	MXI1	low	-1	1.75354	GTCGCCAGGAGAGC	3	0	450k, 850k
	cg00002236	HepG2	MXI1	low	-1	2.42723	GTCGCCAGGAGAGC	3	0	450k, 850k
	cg00002837	GM12878	TBP	low	-1	1.60214	CGACTCGTGCCCTCATTCTC	6	0.027	450k, 850k
	cg00002837	K562	FOXK2	low	-1	4.45189	CCCCGACTC	9	0.0116	450k, 850k
	cg00002837	K562	TBP	low	-1	2.2477	CGACTCGTGCCCTCATTCTC	6	0.0116	450k, 850k
	cg00002930	K562	UBTF	low	-1	2.27713	TCCCGCCTCCC	11	0	450k, 850k
	cg00003202	K562	KDM4B	low	-1	3.93887	CCCTGCCGG	7	0	450k, 850k
	cg00003287	H1-hESC	TEAD4	low	-1	4.49711	CCAACGCGGGAATT	7	0	450k, 850k
	cg00004667	GM12878	CEBPB	low	-1	3.82158	ATTTCGCCAG	5	0.0109	450k, 850k
	cg00005306	HepG2	NR2C2	low	-1	3.58127	GCCGCTCCCGAGGCC	9	0	450k, 850k
	cg00005543	GM12878	HCFC1	low	-1	3.79134	CGAGGGCGGAAGTC	7	0	450k, 850k
	cg00005543	GM12878	TAF1	low	-1	4.47618	CGCGAGGGCGGA	9	0	450k, 850k
	cg00005543	HepG2	HCFC1	low	-1	4.07668	CGAGGGCGGAAGTC	7	0	450k, 850k
	cg00005543	K562	ELF4	low	-1	4.17855	GCGGAAGTC	2	0	450k, 850k
	cg00005543	K562	HCFC1	low	-1	4.19747	CGAGGGCGGAAGTC	7	0	450k, 850k
	cg00006090	GM12878	BHLHE40	high	-1	4.03462	GCACGCT	4	0.7143	450k, 850k
	cg00006122	H1-hESC	RAD21	low	-1	3.24975	CCCTCATCTTGCGG	12	0.02	450k, 850k
	cg00006122	HepG2	BRCA1	low	-1	0.30088	TCTTGCGGTG	6	0.0263	450k, 850k
	cg00006414	K562	NRF1	low	-1	4.80953	TTCACAGGCGC	11	0	450k, 850k
	cg00007898	H1-hESC	TBP	low	-1	3.59759	CCGGGGCCGGGACCCGAGAC	20	0	450k, 850k
	cg00007898	H1-hESC	TBP	low	-1	4.01849	CCGGGGCCGGGACCCGAGAC	20	0	450k, 850k
	cg00007981	GM12878	RAD51	low	-1	4.12642	ATGCACGTGAC	6	0	450k, 850k
	cg00007981	GM12878	USF1	low	-1	4.00651	CACGTGACC	3	0	450k, 850k
	cg00007981	H1-hESC	USF1	low	-1	4.29077	CACGTGACC	3	0	450k, 850k
	cg00007981	HepG2	BHLHE40	low	-1	2.93702	ATGCACGTGAC	6	0	450k, 850k
	cg00007981	HepG2	TFE3	low	-1	4.34957	CACGTGACC	3	0	450k, 850k
	cg00007981	HepG2	USF1	low	-1	4.4834	CACGTGAC	3	0	450k, 850k
	cg00007981	K562	RAD51	low	-1	4.33552	ATGCACGTGAC	6	0	450k, 850k
	cg00007981	K562	USF1	low	-1	4.52661	CACGTGAC	3	0	450k, 850k
	cg00008188	HepG2	RXRB	low	-1	4.80646	TCGCCTCGGCC	7	0	450k
	cg00008387	HepG2	NFIA_isoform1	low	-1	4.62249	TAGGCGCCGAGGCCGG	8	0	450k, 850k
	cg00009214	GM12878	ELF1	low	-1	4.73069	TCCTTCCGC	7	0	450k, 850k
	cg00009214	HepG2	KMT2B	low	-1	2.91833	CTCCTTCCGC	8	0	450k, 850k
	cg00009214	K562	ELF1	low	-1	1.91957	TCCTTCCGC	7	0	450k, 850k
	cg00009412	K562	ID3	low	-1	2.48718	GCTTCTCGATCTTC	7	0.0172	450k, 850k
	cg00009916	GM12878	EGR1	low	-1	2.91104	TCGCCCCCAC	10	0	450k, 850k
	cg00009916	K562	EGR1	low	-1	4.81938	TCGCCCCCAC	10	0	450k, 850k
	cg00010742	K562	E2F6	low	-1	4.84269	GGCGGGGGG	3	0.125	450k, 850k
	cg00010992	K562	CBX1	low	-1	1.95398	CCCAGCGGGGAGAGG	6	0	450k, 850k
	cg00011239	HepG2	ATF1	low	-1	3.58195	TGACGCAC	4	0	450k, 850k
	cg00011239	HepG2	CREB1	low	-1	3.83487	GTGACGC	5	0	450k, 850k
	cg00012036	HepG2	THAP11	low	-1	3.34208	ATGGGGCCGGGAGGT	8	0	450k, 850k
	cg00012036	HepG2	THAP11	low	-1	4.75693	ATGGGGCCGGGAGGT	8	0	450k, 850k
	cg00013475	K562	ETS1	low	-1	4.39896	CGGGCGCCCGGAGCCCTAGT	5	0.037	450k, 850k
	cg00013655	K562	EGR1	low	-1	4.81938	CCGCCCCCGC	8	0	450k, 850k
	cg00014085	HepG2	MXI1	low	-1	2.50625	GCGCCCCTGGTAAC	2	0	450k, 850k
	cg00014112	K562	ZNF512	low	-1	3.23802	GAAAGAGAAACGGTTAGAA	11	0	450k, 850k
	cg00014986	HepG2	SMAD4_isoform1	low	-1	4.83841	GCACCTTCGCC	8	0	450k, 850k
	cg00014996	GM12878	NRF1	low	-1	3.20907	TGCGCAGGCGC	11	0	450k, 850k
	cg00014996	H1-hESC	NRF1	low	-1	2.80994	TGCGCAGGCGC	11	0	450k, 850k
	cg00014996	HepG2	MNT	low	-1	4.18269	GTGCGCAGGCGC	12	0	450k, 850k
	cg00014996	HepG2	NRF1	low	-1	3.76035	TGCGCAGGCGC	11	0	450k, 850k
	cg00014996	HepG2	NRF1	low	-1	4.32336	TGCGCAGGCGC	11	0	450k, 850k
	cg00014996	K562	NRF1	low	-1	4.80953	TGCGCAGGCGC	11	0	450k, 850k
	cg00016066	H1-hESC	SP1	low	-1	3.48564	CCTCCCCACCG	10	0	450k, 850k
	cg00016498	GM12878	CEBPZ	low	-1	2.51028	CCCCGCCCC	4	0	450k, 850k
	cg00016498	HepG2	PBX2	low	-1	3.49429	GCCCCGCCCCT	5	0	450k, 850k
	cg00016498	K562	PBX2	low	-1	4.29585	GCCCCGCCCCT	5	0	450k, 850k
	cg00016913	H1-hESC	REST	low	-1	4.38837	CAGGACTTCGGCCCTG	9	0.0149	450k, 850k
	cg00016913	H1-hESC	TEAD4	low	-1	4.49711	TCGGCCCTGGAATT	2	0.0149	450k, 850k
	cg00017033	GM12878	CBFB	low	-1	3.58028	CCGCCGCAG	2	0	450k, 850k
	cg00018181	GM12878	CTCF	low	-1	4.87574	GCCCCACCCCGTG	10	0	450k, 850k
	cg00018181	GM12878	SMC3	low	-1	0.680045	GCCCCACCCCGTGG	10	0	450k, 850k
	cg00018181	GM12878	TRIM22	low	-1	3.85139	CCCCACCCCGTGG	9	0	450k, 850k
	cg00018181	K562	CTCF	low	-1	4.95458	GCCCCACCCCGTG	10	0	450k, 850k
	cg00018261	GM12878	EGR1	low	-1	2.97199	CCGCCCCCGC	2	0.4516	450k, 850k
	cg00018261	H1-hESC	EGR1	low	-1	3.96909	CCGCCCCCGC	2	0	450k, 850k
	cg00018261	K562	EGR1	low	-1	4.81938	CCGCCCCCGC	2	0	450k, 850k
	cg00018557	GM12878	CBFB	low	-1	3.72067	TGGCCGCCG	8	0	450k, 850k
	cg00019085	GM12878	CHD2	low	-1	3.3024	CGCCGCGCGA	1	0	450k, 850k
	cg00019085	K562	CHD2	low	-1	3.93596	CGCCGCGCGA	1	0	450k, 850k
	cg00019085	K562	KLF13	low	-1	1.98029	GCCCCGCCCCTCG	12	0	450k, 850k
	cg00019093	HepG2	TBP	low	-1	0.07773	CCCAGCTCCGAAGCCACGCC	9	0	450k, 850k
	cg00019093	K562	TBP	low	-1	2.10825	AGCTCCGAAGCCACGCCCCC	6	0	450k, 850k
	cg00019809	K562	CBX3	low	-1	4.42198	TGGCGTCCGGCCGGCAGTGA	8	0	450k, 850k
	cg00020474	HepG2	GABP	low	-1	1.49673	CGCCTCCGC	9	0.0213	450k, 850k
	cg00020474	HepG2	MXI1	low	-1	2.18983	GCCTCCGCGGCAGC	8	0.0213	450k, 850k
	cg00021128	GM12878	TBP	low	-1	3.19451	GGCGCAGATCCCAGGCCCGC	3	0	450k
	cg00021128	HepG2	MIER2	low	-1	3.46494	CTGGCCTGGGCGCAG	11	0	450k
	cg00021128	K562	TBP	low	-1	2.51108	GGCGCAGATCCCAGGCCCGC	3	0	450k
	cg00021237	GM12878	GABPA	low	-1	1.33093	CCGGAAGCG	8	0	450k, 850k
	cg00021237	GM12878	GABPA	low	-1	3.65772	CCGGAAGCG	8	0	450k, 850k
	cg00021237	GM12878	TAF1	low	-1	4.47618	GAAGCGGGCGGT	5	0	450k, 850k
	cg00021237	HepG2	GABPA	low	-1	3.8635	CCGGAAGCG	8	0	450k, 850k
	cg00021237	HepG2	GABPB1_isoform2	low	-1	4.87604	GTCCGGAAGCGG	10	0	450k, 850k
	cg00021237	HepG2	KAT8	low	-1	4.66345	CCGGAAGCGG	8	0	450k, 850k
	cg00021237	K562	ELF4	low	-1	4.17855	CCGGAAGCG	8	0	450k, 850k
	cg00021237	K562	GABPA	low	-1	4.61031	CCGGAAGCG	8	0	450k, 850k
	cg00021237	K562	TAF1	low	-1	3.55336	GAAGCGGGCGGT	5	0.0741	450k, 850k
	cg00021539	K562	IRF2	low	-1	3.4199	AGCTCCGCCTTCCCCGT	15	0	450k, 850k
	cg00022308	GM12878	CREM	low	-1	4.04222	TGACGCTG	4	0.0217	450k, 850k
	cg00022308	HepG2	CREB1	low	-1	0.45015	CTGACGC	5	0	450k, 850k
	cg00022308	K562	CREM	low	-1	4.67973	TGACGCTG	4	0	450k, 850k
	cg00022492	K562	E2F1	low	-1	3.81084	CGCGGGAAGC	3	0	450k, 850k
	cg00023132	K562	ATF3	low	-1	4.01632	AGAGACGAAAT	6	0	450k, 850k
	cg00023695	HepG2	BHLHE40	low	-1	2.22987	CTGCACGTCAC	6	0	450k, 850k
	cg00024472	GM12878	CTCF	low	-1	4.87574	GTGCGCCCCGGCG	12	0.0417	450k, 850k
	cg00025211	H1-hESC	USF2	low	-1	1.78718	GGGCACGTG	6	0.48	450k, 850k
	cg00025211	K562	ZBTB2	low	-1	3.15066	GGGCACGTGGA	6	0.0882	450k, 850k
	cg00026104	GM12878	ETS1	low	-1	1.66491	CGCCGTCTGGATTACGTGGC	15	0	450k, 850k
	cg00026186	K562	ZBTB2	low	-1	3.24724	ACGTCGGCGCG	10	0	450k
	cg00026222	K562	BHLHE40	low	-1	3.97505	ACACGCG	6	0	450k, 850k
	cg00026853	HepG2	CREB1	low	-1	3.38875	GTGGCGC	5	0	450k, 850k
	cg00027499	K562	KLF1	low	-1	1.66912	AGCTCCGCCCT	6	0	450k, 850k
	cg00027499	K562	MNT	low	-1	4.32742	CTCCGCCCT	4	0	450k, 850k
	cg00027745	H1-hESC	GABPA	low	-1	4.20561	CCGGAGGCC	2	0	450k, 850k
	cg00027745	HepG2	GABPB1_isoform2	low	-1	4.87604	AGCCGGAGGCCC	4	0	450k, 850k
	cg00027745	HepG2	KAT8	low	-1	3.81561	CCGGAGGCCC	2	0	450k, 850k
	cg00028184	K562	MAFK	low	-1	1.79727	AACTGGCCCGGCA	9	0	450k, 850k
	cg00028749	GM12878	BHLHE40	low	-1	3.83821	GCACGTG	4	0.0556	450k, 850k
	cg00028881	HepG2	FOXA3	low	-1	0.26379	CGTTTACTAT	1	0.0149	450k, 850k
	cg00028881	HepG2	FOXA3	low	-1	4.89044	CGTTTACTAT	1	0.0149	450k, 850k
	cg00029053	GM12878	TBP	low	-1	2.72436	GGGAAAGGACCCGGGACTTG	12	0	450k
	cg00029053	H1-hESC	TBP	low	-1	4.01849	CCGGGACTTGAACAGTGTTG	2	0	450k
	cg00029053	HepG2	REST	low	-1	4.18256	GGACCCGGGACTT	6	0	450k
	cg00029053	K562	USF1	low	-1	4.52661	CCCGGGAC	3	0	450k
	cg00029826	HepG2	GABPA	low	-1	0.21513	CAGGAAGTC	9	0	450k, 850k
	cg00029826	HepG2	GABPB1_isoform2	low	-1	4.87604	GACAGGAAGTCG	11	0	450k, 850k
	cg00029826	HepG2	RXRB	low	-1	4.1452	TCGCCTTGGGA	2	0	450k, 850k
	cg00029826	HepG2	TAF1	low	-1	1.23737	CAGGAAGTCGCC	9	0	450k, 850k
	cg00029826	K562	GABPA	low	-1	4.61031	CAGGAAGTC	9	0	450k, 850k
	cg00030508	H1-hESC	MAX	low	-1	4.2292	CCACGTGCG	8	0.037	450k, 850k
	cg00030508	H1-hESC	MYC	low	-1	1.84726	CCCACGTGCGT	9	0.037	450k, 850k
	cg00030774	GM12878	HCFC1	high	-1	3.31021	TGGGAAGCGTAGTC	8	0.6667	450k, 850k
	cg00030774	HepG2	THAP11	low	-1	3.30755	CTGGGAAGCGTAGTC	9	0.1163	450k, 850k
	cg00030774	K562	HCFC1	low	-1	4.19747	TGGGAAGCGTAGTC	8	0	450k, 850k
	cg00031303	K562	ATF1	low	-1	4.68866	CGACCTCA	1	0	450k, 850k
	cg00031896	GM12878	USF1	low	-1	4.00651	CACGTGATG	3	0.2308	450k, 850k
	cg00031896	H1-hESC	USF1	low	-1	4.29077	CACGTGATG	3	0	450k, 850k
	cg00031896	HepG2	USF1	low	-1	4.4834	CACGTGAT	3	0.1429	450k, 850k
	cg00031896	K562	USF1	low	-1	4.52661	CACGTGAT	3	0.15	450k, 850k
	cg00031967	K562	ZBTB2	low	-1	0.85054	CCGCTGGCGCG	10	0.0682	450k
	cg00032227	K562	KLF16	low	-1	4.18153	CGTGAGAACGC	9	0.0385	450k, 850k
	cg00032419	GM12878	BHLHE40	low	-1	3.90258	GCACGCG	4	0	450k
	cg00032419	HepG2	NRF1	low	-1	4.32336	CGCGCACGCGT	7	0	450k
	cg00032419	K562	BHLHE40	low	-1	2.61372	GCACGCG	4	0	450k
	cg00032419	K562	NRF1	low	-1	4.80953	CGCGCACGCGT	7	0	450k
	cg00032686	K562	NRF1	low	-1	4.80953	TGCGCCCGCGC	11	0	450k
	cg00033102	GM12878	BHLHE40	low	-1	4.47769	GCACGCG	6	0	450k, 850k
	cg00033102	K562	BHLHE40	low	-1	2.97944	GCACGCG	6	0.0123	450k, 850k
	cg00033533	GM12878	BHLHE40	low	-1	4.47769	GCACGTG	4	0	450k, 850k
	cg00033533	GM12878	RAD51	low	-1	4.12642	CCGCACGTGGC	6	0	450k, 850k
	cg00033533	GM12878	USF1	low	-1	4.00651	CACGTGGCC	3	0	450k, 850k
	cg00033533	H1-hESC	USF1	low	-1	4.29077	CACGTGGCC	3	0	450k, 850k
	cg00033533	HepG2	BHLHE40	low	-1	3.26912	CCGCACGTGGC	6	0	450k, 850k
	cg00033533	HepG2	MAX	low	-1	2.6539	GCACGTGGC	4	0	450k, 850k
	cg00033533	HepG2	USF1	low	-1	4.4834	CACGTGGC	3	0	450k, 850k
	cg00033533	K562	BHLHE40	low	-1	3.97505	GCACGTG	4	0	450k, 850k
	cg00033533	K562	RAD51	low	-1	4.33552	CCGCACGTGGC	6	0	450k, 850k
	cg00033533	K562	USF1	low	-1	4.52661	CACGTGGC	3	0	450k, 850k
	cg00033643	GM12878	CREM	low	-1	4.04222	TGACGCTT	4	0	450k, 850k
	cg00033643	HepG2	ATF1	low	-1	3.58195	TGACGCTT	4	0	450k, 850k
	cg00033643	HepG2	CREB1	low	-1	3.83487	CTGACGC	5	0	450k, 850k
	cg00033643	K562	CREM	low	-1	4.67973	TGACGCTT	4	0	450k, 850k
	cg00033668	GM12878	BACH1	low	-1	2.85402	CGCTGCGCCAA	1	0	450k, 850k
	cg00034376	H1-hESC	EGR1	low	-1	0.08848	CCGCCCCCAA	2	0	450k, 850k
	cg00034376	K562	EGR1	low	-1	4.81938	CCGCCCCCAA	2	0	450k, 850k
	cg00035608	GM12878	TAF1	low	-1	4.47618	GCAGATGGCGTC	9	0.0278	450k, 850k
	cg00035623	GM12878	YY1	low	-1	5.09826	GGCGCCATTTTG	3	0	450k, 850k
	cg00035623	H1-hESC	YY1	low	-1	4.70296	GGCGCCATTTTG	3	0.02	450k, 850k
	cg00035623	HCT116	YY1	low	-1	4.43966	GGCGCCATTTTG	3	0	450k, 850k
	cg00035623	K562	HDAC8	low	-1	1.94254	GAGGCGCCATTTTG	5	0.0658	450k, 850k
	cg00035623	K562	ID3	low	-1	2.92965	GAGGCGCCATTTTG	5	0.0658	450k, 850k
	cg00035623	K562	KAT8	low	-1	1.95521	GGCGCCATTTTG	3	0.0658	450k, 850k
	cg00035623	K562	NR4A1	low	-1	3.6638	GAGGCGCCATTTT	5	0.0658	450k, 850k
	cg00035623	K562	PTTG1	low	-1	1.00457	TGAGGCGCCATTTTG	6	0.0658	450k, 850k
	cg00035623	K562	YY1	low	-1	4.61203	GGCGCCATTTTG	3	0.0658	450k, 850k
	cg00035636	H1-hESC	YY1	low	-1	4.70296	GCAGCCATCGCC	9	0	450k, 850k
	cg00036011	GM12878	CHD2	low	-1	1.61051	ACCCGCGCAA	6	0.0101	450k, 850k
	cg00037058	K562	MBD2	low	-1	4.31796	CGCCCAACAGCCG	1	0	450k, 850k
	cg00037072	HepG2	KAT8	low	-1	3.83311	CCGGATGCGC	8	0	450k
	cg00037072	HepG2	KAT8	low	-1	4.66345	CCGGATGCGC	8	0	450k
	cg00037072	K562	ELF4	low	-1	4.17855	CCGGATGCG	8	0	450k
	cg00037072	K562	GABPA	low	-1	2.80684	CCGGATGCG	8	0	450k
	cg00037072	K562	NR2C1	low	-1	0.06046	GTCCGGATGCGCA	10	0	450k
	cg00037072	K562	NR2C1	low	-1	2.25237	GTCCGGATGCGCA	10	0	450k
	cg00039385	K562	CBX3	low	-1	4.42198	TCGTGGCCACAAGACGGCGG	15	0.0167	450k, 850k
	cg00039794	K562	ESRRA	low	-1	4.66065	TCACCTCGTC	7	0	450k, 850k
	cg00039794	K562	ID3	low	-1	2.4876	GCGGCTTCACCTCG	13	0	450k, 850k
	cg00039794	K562	NR4A1	low	-1	2.8285	GCGGCTTCACCTC	13	0	450k, 850k
	cg00039960	GM12878	MEF2A	low	-1	4.59755	CCGGGAACAG	2	0	450k
	cg00039960	HepG2	MXI1	low	-1	2.05366	GTCCGTCCGGGAAC	8	0	450k
	cg00040367	K562	E2F1	low	-1	1.45571	GGCGGGTCGG	8	0.0125	450k, 850k
	cg00040367	K562	MLLT1	low	-1	3.40648	GGAGGGACTGGGCGGGTCG	18	0.0125	450k, 850k
	cg00040423	H1-hESC	MYC	low	-1	1.81031	AACACGTGCGC	9	0	450k, 850k
	cg00040423	H1-hESC	USF1	low	-1	3.93874	CACGTGCGC	7	0	450k, 850k
	cg00040423	K562	MITF	low	-1	2.19811	CACGTGCGC	7	0.0175	450k, 850k
	cg00040455	H1-hESC	BACH1	low	-1	1.91608	CGCTTCGTCAA	6	0	450k, 850k
	cg00041084	GM12878	BACH1	low	-1	2.6001	TGCTGCGGCCG	10	0	450k, 850k
	cg00041401	GM12878	TAF1	low	-1	4.47618	GAAGGTGGTTAC	12	0.0152	450k, 850k
	cg00041759	K562	ATF1	low	-1	4.07512	TGGCGCCA	4	0	450k, 850k
	cg00041901	HepG2	GABPB1_isoform2	low	-1	4.87604	GGGAGGAAGCCG	11	0	450k, 850k
	cg00042144	H1-hESC	EGR1	low	-1	1.59532	CCGCCCTTTC	2	0	450k, 850k
	cg00042144	K562	FOXK2	low	-1	4.45189	GCCCGCCCT	4	0	450k, 850k
	cg00042144	K562	KLF13	low	-1	2.76732	GGCCCGCCCTTTC	5	0	450k, 850k
	cg00042144	K562	KLF1	low	-1	2.19065	CGGCCCGCCCT	6	0	450k, 850k
	cg00042341	K562	ZNF512	low	-1	3.77952	AGGAGGAAGAAAGTAAAGC	19	0	450k, 850k
	cg00044170	GM12878	USF1	low	-1	4.00651	CACGTGACC	3	0	450k, 850k
	cg00044170	H1-hESC	USF1	low	-1	4.29077	CACGTGACC	3	0	450k, 850k
	cg00044170	HepG2	BHLHE40	low	-1	2.68371	CGTCACGTGAC	6	0	450k, 850k
	cg00044170	HepG2	MAX	low	-1	3.30384	TCACGTGAC	4	0	450k, 850k
	cg00044170	HepG2	TFE3	low	-1	4.34957	CACGTGACC	3	0	450k, 850k
	cg00044170	HepG2	USF1	low	-1	4.4834	CACGTGAC	3	0	450k, 850k
	cg00044170	K562	MAX	low	-1	4.88568	TCACGTGAC	4	0	450k, 850k
	cg00044170	K562	USF1	low	-1	4.52661	CACGTGAC	3	0	450k, 850k
	cg00046041	HepG2	TAF1	low	-1	2.82848	CATGATGGCGAC	9	0	450k, 850k
	cg00046041	K562	NFRKB	low	-1	3.43171	CATGATGGCGAC	9	0	450k, 850k
	cg00048746	GM12878	NBN	low	-1	3.94745	AGACGCCGC	7	0	450k, 850k
	cg00048746	HepG2	ATF1	low	-1	3.58195	AGACGCCG	7	0	450k, 850k
	cg00048746	K562	NBN	low	-1	3.95612	AGACGCCGC	7	0	450k, 850k
	cg00048838	H1-hESC	REST	low	-1	4.38837	CTGCCCCGAAGAAAGG	7	0	450k, 850k
	cg00048838	HepG2	REST	low	-1	4.18256	GCCCCGAAGAAAG	5	0	450k, 850k
	cg00048838	K562	FOXK2	low	-1	3.8586	TCCTGCCCC	9	0.0112	450k, 850k
	cg00049330	GM12878	E2F4	low	-1	3.08529	CCTCCCGGC	6	0	450k
	cg00049330	K562	E2F4	low	-1	4.52625	CCTCCCGGC	6	0	450k
	cg00049382	HepG2	BHLHE40	low	-1	1.62186	GGGGACGTGGC	6	0	450k, 850k
	cg00049382	HepG2	CREB1	low	-1	1.06764	GGGACGT	5	0	450k, 850k
	cg00049382	HepG2	MAX	low	-1	2.05007	GGACGTGGC	4	0	450k, 850k
	cg00049382	HepG2	USF1	low	-1	4.4834	GACGTGGC	3	0	450k, 850k
	cg00049411	K562	BCOR	low	-1	3.81706	CCCCGCAGCATGGG	4	0	450k, 850k
	cg00049718	GM12878	EGR1	low	-1	3.17866	GCGCCCCCTC	2	0	450k, 850k
	cg00049718	HepG2	ZKSCAN8	low	-1	3.85719	GCTCAGCGCCCCCTC	7	0	450k, 850k
	cg00049718	K562	CTCFL	low	-1	3.73918	AGCGCCCCCTCTCCA	3	0	450k, 850k
	cg00049718	K562	EGR1	low	-1	4.81938	GCGCCCCCTC	2	0	450k, 850k
	cg00049947	K562	ZBTB2	low	-1	3.97759	GCGCCTGCGCA	8	0	450k, 850k
	cg00049973	GM12878	EGR1	low	-1	2.9611	CCGCACACGC	8	0	450k, 850k
	cg00049973	K562	EGR1	low	-1	4.81938	CCGCACACGC	8	0.0588	450k, 850k
	cg00050152	K562	NRF1	low	-1	4.80953	CGCACCCGCGC	9	0	450k, 850k
	cg00050152	K562	TARDBP	low	-1	1.38756	CTCCTGCTCGCACCCGCGCC	17	0	450k, 850k
	cg00051068	HepG2	GABPB1_isoform2	low	-1	4.87604	CCGCGGAACTTG	4	0	450k, 850k
	cg00051595	K562	MXI1	low	-1	-0.08586	ACCTTCAAGGCGAG	11	0	450k, 850k
	cg00052422	GM12878	TAF1	low	-1	4.47618	TAAAATGGCGCC	9	0	450k, 850k
	cg00052422	HepG2	TAF1	low	-1	4.11284	TAAAATGGCGCC	9	0	450k, 850k
	cg00052422	K562	BCOR	low	-1	4.63172	AGGCTTAAAATGGC	14	0	450k, 850k
	cg00052422	K562	NFRKB	low	-1	3.39975	TAAAATGGCGCC	9	0	450k, 850k
	cg00052422	K562	NFRKB	low	-1	4.00728	TAAAATGGCGCC	9	0	450k, 850k
	cg00052422	K562	TAF1	low	-1	3.55336	TAAAATGGCGCC	9	0	450k, 850k
	cg00053507	K562	CREM	low	-1	4.0281	TGACGCGC	4	0	450k, 850k
	cg00053661	K562	ETS1	low	-1	4.39896	TGGTTTCCGGGTCCCGCGGG	17	0	450k, 850k
	cg00054408	GM12878	CTCF	low	-1	4.87574	GCGCCCCCGCCTG	8	0	450k, 850k
	cg00054408	H1-hESC	CTCF	low	-1	4.92155	GCGCCCCCGCCTG	8	0	450k, 850k
	cg00054408	H1-hESC	RAD21	low	-1	3.88366	GCGCCCCCGCCTGG	8	0	450k, 850k
	cg00054408	H1-hESC	TEAD4	low	-1	4.49711	CCCCGCCTGGAATG	4	0	450k, 850k
	cg00054408	HCT116	CTCF	low	-1	4.98765	GCGCCCCCGCCTG	8	0	450k, 850k
	cg00054408	K562	CTCFL	low	-1	4.08016	GGCGCCCCCGCCTGG	9	0	450k, 850k
	cg00054408	K562	CTCF	low	-1	4.95458	GCGCCCCCGCCTG	8	0	450k, 850k
	cg00054408	K562	SMC3	low	-1	2.42596	GCGCCCCCGCCTGG	8	0	450k, 850k
	cg00054511	K562	E2F6	low	-1	4.84269	GGCGGAGCG	8	0	450k, 850k
	cg00054774	K562	GABPA	low	-1	2.78706	GCGGAAGCA	2	0.3012	450k, 850k
	cg00054791	K562	LEF1	low	-1	3.35693	CCCTTCTCTCG	10	0	450k, 850k
	cg00055529	GM12878	ZNF143	low	-1	4.26162	CCCCCGCCTCCCGC	12	0.0571	450k, 850k
	cg00055529	H1-hESC	ZNF143	low	-1	3.60799	CCCCCGCCTCCCGC	12	0	450k, 850k
	cg00056202	HepG2	GABPA	low	-1	1.09846	ACGGAAGAG	2	0.0833	450k, 850k
	cg00056202	HepG2	GABPB1_isoform2	low	-1	4.87604	GGACGGAAGAGG	4	0.0833	450k, 850k
	cg00056202	K562	GABPA	low	-1	4.61031	ACGGAAGAG	2	0	450k, 850k
	cg00056624	K562	ZBTB40	low	-1	4.02551	GGAGGCACTTTGTC	14	0	450k, 850k
	cg00056719	K562	TBL1XR1	low	-1	2.58771	GCGGCCTGCTTTCAACCCCG	2	0	450k, 850k
	cg00057569	H1-hESC	REST	low	-1	3.77415	CGGCATCTAGTACCGC	1	0	450k, 850k
	cg00057569	HepG2	TEAD1	low	-1	4.75322	AGGGAATCC	9	0.0385	450k, 850k
	cg00057569	HepG2	TEAD3	low	-1	4.70831	AGGGAATCC	9	0.0385	450k, 850k
	cg00057569	K562	TBL1XR1	low	-1	2.28575	GGAATCCGGCATCTAGTACC	7	0	450k, 850k
	cg00057661	GM12878	YY1	low	-1	5.09826	CGCGCCCTCTTT	3	0	450k, 850k
	cg00057661	H1-hESC	YY1	low	-1	4.70296	CGCGCCCTCTTT	3	0	450k, 850k
	cg00057667	K562	ADNP	low	-1	2.12134	GAGTGACCGAGGC	8	0.1682	450k, 850k
	cg00058113	K562	E2F6	low	-1	4.84269	GGCAGGACG	8	0	450k, 850k
	cg00058299	K562	E2F4	low	-1	4.52625	TTGTCCGCC	6	0	450k, 850k
	cg00059034	GM12878	ZNF143	low	-1	3.79215	ACACCATTTCCTAC	14	0	450k, 850k
	cg00059034	HepG2	ZNF143	low	-1	4.62233	ACACCATTTCCTAC	14	0	450k, 850k
	cg00059740	K562	HDAC8	low	-1	2.08861	GCGCCACCGGCTTG	2	0	450k, 850k
	cg00059740	K562	ID3	low	-1	2.73852	GCGCCACCGGCTTG	2	0	450k, 850k
	cg00059782	GM12878	BHLHE40	low	-1	3.91444	GCACGCG	4	0	450k, 850k
	cg00059782	K562	BHLHE40	low	-1	2.48237	GCACGCG	4	0	450k, 850k
	cg00059782	K562	CHD2	low	-1	3.46771	GCACGCGGGA	4	0	450k, 850k
	cg00060403	GM12878	EGR1	low	-1	3.32325	TCGCCCACGC	2	0	450k, 850k
	cg00060403	H1-hESC	EGR1	low	-1	3.96909	TCGCCCACGC	2	0	450k, 850k
	cg00060403	K562	EGR1	low	-1	4.81938	TCGCCCACGC	2	0	450k, 850k
	cg00060762	HepG2	FOXA3	low	-1	4.89044	TATTGACGAA	7	0	450k, 850k
	cg00060880	K562	TAF1	low	-1	3.55336	GGATTCGGCGGC	12	0	450k, 850k
	cg00060882	GM12878	ETS1	low	-1	4.00126	GGGCCGGCGGGGCGGGGGTT	13	0	450k
	cg00061039	HepG2	REST	low	-1	2.82981	GGAGAGCGGACGG	7	0	450k, 850k
	cg00061792	K562	ESRRA	low	-1	4.66065	CGTCCTTGAG	1	0.0091	450k, 850k
	cg00061811	HepG2	GABPA	low	-1	1.07891	CCGGAAGGG	2	0.12	450k, 850k
	cg00061811	K562	GABPA	low	-1	4.61031	CCGGAAGGG	2	0.1026	450k, 850k
	cg00062119	GM12878	EGR1	low	-1	3.23528	CCGCCCCCGC	2	0	450k, 850k
	cg00062119	K562	EGR1	low	-1	4.81938	CCGCCCCCGC	2	0	450k, 850k
	cg00062592	HepG2	NR2F6	low	-1	4.42438	CAGAGGTCG	8	0	450k, 850k
	cg00062592	K562	NR2F6	low	-1	4.44971	CAGAGGTCG	8	0.0104	450k, 850k
	cg00062592	K562	TAF1	low	-1	3.55336	CCAGAGGTCGGC	9	0.0104	450k, 850k
	cg00062776	K562	E2F1	low	-1	3.81084	AGCGGGAGAC	3	0	450k, 850k
	cg00062776	K562	NCOR1	low	-1	0.53603	GAGAGAGCGG	8	0	450k, 850k
	cg00063077	HepG2	TBP	low	-1	2.16829	GTGGGGCTCTCCTCCCCGCG	17	0	450k, 850k
	cg00063077	K562	MNT	low	-1	4.32742	CTCCTCCCC	9	0	450k, 850k
	cg00063111	HepG2	HLF	low	-1	4.07876	ATTACGGAACA	5	0	450k, 850k
	cg00063649	K562	C11orf30	low	-1	4.80294	CTGACGCGGCATCT	7	0	450k, 850k
	cg00063649	K562	CREM	low	-1	4.67973	TGACGCGG	6	0	450k, 850k
	cg00063649	K562	CTCF	low	-1	3.87652	GCGGCATCTGCTG	2	0	450k, 850k
	cg00063649	K562	MAFK	low	-1	2.86646	TGCTGACGCGGCA	9	0	450k, 850k
	cg00063945	K562	TBP	low	-1	3.10672	CGCTCTGATCCCAGGCGCCC	1	0.04	450k, 850k
	cg00064840	HepG2	THAP11	low	-1	4.75693	GCGGAGAAAGTAGTA	2	0.0233	450k, 850k
	cg00065570	HepG2	THAP11	low	-1	4.75693	ACGGGCCGTGTGGAA	7	0	450k, 850k
	cg00066239	HepG2	GABPB1_isoform2	low	-1	1.28577	GCCCGGAAGTCT	4	0.0213	450k, 850k
	cg00066239	HepG2	GABPB1_isoform2	low	-1	4.87604	GCCCGGAAGTCT	4	0.0213	450k, 850k
	cg00066449	GM12878	BCLAF1	low	-1	2.37001	TCGCTTCATGGCCT	2	0	450k, 850k
	cg00066671	H1-hESC	ZNF143	low	-1	2.99242	TCTAGAGCTCCCGG	12	0	450k, 850k
	cg00066729	H1-hESC	TBP	low	-1	4.01849	TCGGGATTCGCGGCGGCGCT	17	0	450k
	cg00066729	K562	TBP	low	-1	2.12689	GGATTCGCGGCGGCGCTGCC	14	0	450k
	cg00066854	HepG2	KAT8	low	-1	4.66345	GCGAAAGAGG	2	0.0204	450k, 850k
	cg00067576	GM12878	BHLHE40	low	-1	4.47769	ACACGCG	6	0	450k, 850k
	cg00067576	K562	ZBTB2	low	-1	3.33454	GCGCACACGCG	10	0	450k, 850k
	cg00070899	K562	ATF1	low	-1	3.5401	TGACGTCC	4	0.0244	450k, 850k
	cg00071051	H1-hESC	REST	high	-1	4.38837	CTGCACCGATGACATC	7	0.8438	450k, 850k
	cg00071442	K562	TBP	low	-1	2.3796	GCGGTGGAACGTGCACCTTC	10	0	450k, 850k
	cg00071751	GM12878	EGR1	low	-1	3.00609	CGGCCCACGC	1	0	450k, 850k
	cg00071751	GM12878	TAF1	low	-1	4.47618	CACCAGGGCGGC	9	0	450k, 850k
	cg00071751	HepG2	TAF1	low	-1	4.11284	CACCAGGGCGGC	9	0	450k, 850k
	cg00071887	K562	ZNF263	low	-1	3.14772	GAGAGGAATGGGCGGGGTGG	13	0.0263	450k, 850k
	cg00071950	GM12878	NRF1	low	-1	1.2356	TGCGCACGCGG	9	0	450k, 850k
	cg00071950	K562	NRF1	low	-1	4.80953	TGCGCACGCGG	9	0.037	450k, 850k
	cg00072099	H1-hESC	BACH1	low	-1	2.05766	TGCGAAGTCAA	3	0	450k, 850k
	cg00072099	HCT116	TCF7L2	low	-1	4.44246	CCTGCGAAGT	5	0	450k, 850k
	cg00072720	H1-hESC	TBP	low	-1	4.01849	GCGCGGGCCGCGCCCCCGAC	20	0	450k, 850k
	cg00073090	GM12878	BHLHE40	low	-1	3.86047	GCACGCG	6	0	450k, 850k
	cg00073090	K562	BHLHE40	low	-1	3.97505	GCACGCG	6	0	450k, 850k
	cg00073380	K562	C11orf30	low	-1	4.80294	CTGAGAGAGCATCG	13	0	450k, 850k
	cg00073771	K562	E2F1	low	-1	2.90027	GGCGGGACGA	8	0	450k, 850k
	cg00075589	GM12878	BHLHE40	low	-1	3.73126	GCTCGCG	4	0	450k, 850k
	cg00075589	GM12878	E2F4	low	-1	-0.371755	GCTCGCGCC	4	0	450k, 850k
	cg00075589	HepG2	BHLHE40	low	-1	1.14251	CAGCTCGCGCC	6	0	450k, 850k
	cg00075589	HepG2	ZNF143	low	-1	4.62233	ACCCCAGCTCGCGC	10	0	450k, 850k
	cg00075589	K562	CTCFL	low	-1	3.64204	CGCGCCTCCAGCCAC	1	0	450k, 850k
	cg00076998	K562	ETV1	low	-1	1.02249	CACCTCCGG	7	0	450k, 850k
	cg00077299	HepG2	THAP11	low	-1	4.75693	CCAGGAGGCGGAGTT	9	0.0968	450k, 850k
	cg00077299	K562	NR2C1	low	-1	2.50362	CCCAGGAGGCGGA	10	0.0833	450k, 850k
	cg00077586	HepG2	USF1	low	-1	4.06985	CACGGGAT	3	0	450k, 850k
	cg00078221	K562	ETV1	low	-1	1.62361	TGCTTCCGG	7	0.449	450k, 850k
	cg00078940	K562	TBP	low	-1	3.18724	GAACTGGAACCAGTCCTCGC	18	0	450k, 850k
	cg00079216	GM12878	TAF1	low	-1	4.47618	GAAAATGGCTCC	12	0	450k, 850k
	cg00079216	HepG2	TAF1	low	-1	3.64362	GAAAATGGCTCC	12	0	450k, 850k
	cg00079216	K562	NFRKB	low	-1	2.91507	GAAAATGGCTCC	12	0	450k, 850k
	cg00079216	K562	TAF1	low	-1	3.55336	GAAAATGGCTCC	12	0	450k, 850k
	cg00079563	H1-hESC	MYC	low	-1	1.77199	GCCACGCGCGC	9	0	450k, 850k
	cg00079638	GM12878	ZNF143	low	-1	4.26162	AGGACAAGGCCCGC	12	0	450k, 850k
	cg00079638	H1-hESC	CHD2	low	-1	3.47494	GCCCGCAGGG	4	0	450k, 850k
	cg00079638	H1-hESC	ZNF143	low	-1	3.07636	AGGACAAGGCCCGC	12	0	450k, 850k
	cg00079638	HepG2	ZNF143	low	-1	4.62233	AGGACAAGGCCCGC	12	0	450k, 850k
	cg00079638	K562	ZNF143	low	-1	3.86124	AGGACAAGGCCCGC	12	0	450k, 850k
	cg00079891	K562	MAX	low	-1	4.88568	CCGCCTGCC	2	0	450k, 850k
	cg00080012	HepG2	KAT8	low	-1	2.96605	CAGGAAGCGC	8	0.0175	450k, 850k
	cg00080012	K562	ELF4	low	-1	4.17855	CAGGAAGCG	8	0	450k, 850k
	cg00080118	GM12878	HCFC1	low	-1	1.3627	CGGGAAAACTTGTG	1	0	450k, 850k
	cg00080118	HepG2	THAP11	low	-1	4.75693	CCGGGAAAACTTGTG	2	0	450k, 850k
	cg00080312	H1-hESC	GABPA	low	-1	4.20561	CCGGAGGTT	2	0.0761	450k, 850k
	cg00081666	GM12878	TBP	low	-1	1.98259	GCCTTCGATCCCCGCCCCCG	13	0	450k, 850k
	cg00081666	K562	FOXK2	low	-1	3.96758	CCCCGCCCC	4	0.0192	450k, 850k
	cg00081666	K562	MNT	low	-1	4.32742	CCCCGCCCC	4	0.0192	450k, 850k
	cg00081666	K562	ZNF143	low	-1	3.86124	CCTTCGATCCCCGC	12	0.0192	450k, 850k
	cg00082491	HepG2	RXRB	low	-1	1.38115	TGCCCTTCGCC	8	0	450k, 850k
	cg00082491	HepG2	RXRB	low	-1	3.22338	TGCCCTTCGCC	8	0	450k, 850k
	cg00082491	K562	ESRRA	low	-1	4.66065	TGCCCTTCGC	8	0.0303	450k, 850k
	cg00082497	K562	EGR1	low	-1	4.81938	GCGCCCCCGC	2	0.25	450k
	cg00083139	GM12878	EGR1	low	-1	3.32325	CCGCCCCCCG	2	0.1333	450k, 850k
	cg00083139	H1-hESC	EGR1	low	-1	2.49443	CCGCCCCCCG	2	0.0645	450k, 850k
	cg00083139	HepG2	KLF9	low	-1	3.83372	GCCCCGCCCCC	5	0	450k, 850k
	cg00083139	HepG2	PBX2	low	-1	2.72322	GCCCCGCCCCC	5	0	450k, 850k
	cg00083139	K562	FOXK2	low	-1	4.45189	CCCCGCCCC	4	0	450k, 850k
	cg00083139	K562	KLF13	low	-1	3.52231	GCCCCGCCCCCCG	5	0	450k, 850k
	cg00083139	K562	MNT	low	-1	2.33265	CCCCGCCCC	4	0	450k, 850k
	cg00083139	K562	MNT	low	-1	4.32742	CCCCGCCCC	4	0	450k, 850k
	cg00084643	H1-hESC	TBP	low	-1	3.38395	GGAAGATTCGAGCTAAGGTA	9	0.463	450k, 850k
	cg00084770	GM12878	YY1	low	-1	5.09826	GGCGCCATTACA	3	0	450k, 850k
	cg00084770	H1-hESC	YY1	low	-1	4.70296	GGCGCCATTACA	3	0.122	450k, 850k
	cg00085122	K562	CTCF	low	-1	4.95458	CCACCACCCGGTG	9	0.1538	450k, 850k
	cg00085122	K562	SMC3	low	-1	3.32406	CCACCACCCGGTGA	9	0.1538	450k, 850k
	cg00085123	GM12878	NRF1	low	-1	0.274207	CGCGCCGGCGC	9	0	450k, 850k
	cg00085123	K562	NRF1	low	-1	4.80953	CGCGCCGGCGC	9	0	450k, 850k
	cg00085416	H1-hESC	RAD21	low	-1	2.98084	TGGCGCCCTTGCGG	12	0.0769	450k, 850k
	cg00085416	K562	ETV1	low	-1	1.37542	CCCTTGCGG	7	0.0089	450k, 850k
	cg00085790	K562	ZBTB2	low	-1	3.97759	AAGCCTCCGCA	8	0.0139	450k, 850k
	cg00086871	GM12878	RAD21	low	-1	4.41912	CCGCCACCCAGAGC	2	0.0189	450k, 850k
	cg00086871	K562	PKNOX1	low	-1	4.994	CCGCCACCCA	2	0	450k, 850k
	cg00086871	K562	ZNF143	low	-1	3.65327	ACCCCGCCACCCAG	5	0	450k, 850k
	cg00087098	K562	BACH1	low	-1	1.88946	CGCAGTGTCTT	1	0	450k, 850k
	cg00087195	HepG2	MAX	low	-1	1.95011	CAACGCGAC	4	0	450k, 850k
	cg00087195	K562	TBP	low	-1	3.1142	GGGCACGAACCTGCACAACG	19	0	450k, 850k
	cg00087273	H1-hESC	MAX	low	-1	3.58331	CCACGAGCC	4	0.0769	450k, 850k
	cg00087273	K562	MAX	low	-1	4.88568	CCACGAGCC	4	0	450k, 850k
	cg00087799	GM12878	BHLHE40	low	-1	4.47769	TCACGTT	4	0	450k, 850k
	cg00087799	K562	BHLHE40	low	-1	3.97505	TCACGTT	4	0.0213	450k, 850k
	cg00087971	K562	BHLHE40	low	-1	2.34882	GCACGTT	4	0.0864	450k, 850k
	cg00088026	K562	JUND	low	-1	4.16749	GGCGAGTCCT	3	0	450k, 850k
	cg00088033	K562	RAD21	low	-1	4.67634	GGGCCGCCAGCTGG	5	0	450k, 850k
	cg00088504	HepG2	ZBTB40	high	-1	3.1089	AGAAAAAGATTAGC	14	0.9839	450k, 850k
	cg00088504	K562	ELF4	low	-1	4.17855	GCGGAAGAT	2	0	450k, 850k
	cg00088504	K562	ZBTB40	low	-1	4.42043	AGAAAAAGATTAGC	14	0	450k, 850k
	cg00089101	GM12878	BACH1	low	-1	0.5343	TGCGGCTTCAC	3	0	450k, 850k
	cg00089101	GM12878	BACH1	low	-1	2.3362	TGCGGCTTCAC	3	0	450k, 850k
	cg00089444	HepG2	ZFP64	low	-1	1.00084	GTCCCGCCCCCCGGGA	5	0	450k
	cg00089444	K562	EGR1	low	-1	4.81938	CCGCCCCCCG	2	0	450k
	cg00090767	GM12878	ELF1	low	-1	4.73069	TTCTTCCGG	7	0	450k, 850k
	cg00090767	GM12878	ETS1	low	-1	4.00126	TTTCTTCCGGGATTTGTAGT	8	0	450k, 850k
	cg00090767	GM12878	SIX5	low	-1	4.25947	CGGGATTTGTAGTT	1	0	450k, 850k
	cg00090767	H1-hESC	SIX5	low	-1	3.63739	CGGGATTTGTAGTT	1	0	450k, 850k
	cg00090767	HepG2	GABP	low	-1	4.30803	TTCTTCCGG	7	0	450k, 850k
	cg00090767	HepG2	SUZ12	low	-1	3.38578	CTTCCGGGATTTGTAGTT	5	0	450k, 850k
	cg00090767	K562	ELF1	low	-1	2.3058	TTCTTCCGG	7	0	450k, 850k
	cg00090767	K562	ETS1	low	-1	4.39896	TTTCTTCCGGGATTTGTAGT	8	0	450k, 850k
	cg00090767	K562	KDM4B	low	-1	3.41794	TTCTTCCGG	7	0	450k, 850k
	cg00090767	K562	SUZ12	low	-1	3.54469	CTTCCGGGATTTGTAGTT	5	0	450k, 850k
	cg00090782	H1-hESC	ZNF143	low	-1	3.09004	ACGGCTTGTCCCAG	2	0.027	450k, 850k
	cg00090813	K562	ZBTB33	low	-1	3.22617	TCACGAGAAGACAAGCAAAG	4	0.3594	450k, 850k
	cg00091044	K562	ZNF24	low	-1	2.19562	CGCTCAGGCCGTTGTTC	1	0	450k, 850k
	cg00091781	GM12878	TRIM22	low	-1	3.88512	GGCCACCTCGTCC	9	0.0231	450k, 850k
	cg00092518	K562	ZBTB33	low	-1	4.78815	CCACCACAACCGATGTCAAC	11	0.5625	450k, 850k
	cg00092611	K562	ZBTB2	low	-1	3.18828	GCGCACGCGCA	8	0.0357	450k, 850k
	cg00093058	GM12878	JUND	low	-1	1.66301	ATTGCTTCAC	10	0.0625	450k, 850k
	cg00093058	H1-hESC	ATF2	low	-1	4.22404	TTCACGGCACC	5	0.413	450k, 850k
	cg00093058	H1-hESC	CEBPB	low	-1	3.00963	ATTGCTTCAC	10	0.413	450k, 850k
	cg00093058	K562	CEBPB	low	-1	4.72246	ATTGCTTCAC	10	0.0847	450k, 850k
	cg00093058	K562	FOSL1	low	-1	2.18151	TGCTTCAC	8	0.0847	450k, 850k
	cg00093058	K562	JUND	low	-1	4.57984	ATTGCTTCAC	10	0.0847	450k, 850k
	cg00093900	HepG2	HCFC1	low	-1	4.07668	TGGGCGTCTACGTC	5	0	450k, 850k
	cg00094256	HepG2	BCL6_isoform1	low	-1	1.67197	ATTTCCGGGAAAA	6	0.0526	450k, 850k
	cg00094851	K562	NR2C1	low	-1	3.56284	ACCGGGAAAGGCA	3	0	450k, 850k
	cg00095608	GM12878	CTCF	low	-1	4.87574	GCGCCCTCTGGCG	2	0	450k, 850k
	cg00095608	GM12878	RAD21	low	-1	4.88594	GCGCCCTCTGGCGG	2	0	450k, 850k
	cg00095608	GM12878	SMC3	low	-1	2.67588	GCGCCCTCTGGCGG	2	0	450k, 850k
	cg00095608	H1-hESC	CTCF	low	-1	4.92155	GCGCCCTCTGGCG	2	0	450k, 850k
	cg00095608	H1-hESC	RAD21	low	-1	3.92639	GCGCCCTCTGGCGG	2	0	450k, 850k
	cg00095608	HCT116	CTCF	low	-1	4.98765	GCGCCCTCTGGCG	2	0	450k, 850k
	cg00095608	HepG2	CTCF	low	-1	5.06858	GCGCCCTCTGGCG	2	0	450k, 850k
	cg00095608	HepG2	RAD21	low	-1	5.03929	GCGCCCTCTGGCG	2	0	450k, 850k
	cg00095608	K562	CTCFL	low	-1	3.87415	CGCGCCCTCTGGCGG	3	0	450k, 850k
	cg00095608	K562	CTCF	low	-1	4.95458	GCGCCCTCTGGCG	2	0	450k, 850k
	cg00095608	K562	RAD21	low	-1	4.67634	GCGCCCTCTGGCGG	2	0	450k, 850k
	cg00095608	K562	SMC3	low	-1	3.88722	GCGCCCTCTGGCGG	2	0	450k, 850k
	cg00095678	K562	UBTF	low	-1	2.63043	CGCCTGCTCCA	1	0	450k, 850k
	cg00097081	K562	RFX1	low	-1	4.2893	CTCCCCTGGCGAC	10	0	450k, 850k
	cg00097228	K562	NRF1	low	-1	4.17804	CGCGCCCGCCC	3	0.0435	450k, 850k
	cg00097384	GM12878	CTCF	low	-1	4.87574	GCGCCATCTATCG	12	0.02	450k
	cg00097384	GM12878	RAD21	low	-1	4.88594	GCGCCATCTATCGG	12	0.02	450k
	cg00097384	GM12878	SMC3	low	-1	3.07964	GCGCCATCTATCGG	12	0.02	450k
	cg00097384	GM12878	TRIM22	low	-1	3.97832	CGCCATCTATCGG	11	0.02	450k
	cg00097384	H1-hESC	CTCF	low	-1	4.92155	GCGCCATCTATCG	12	0	450k
	cg00097384	H1-hESC	RAD21	low	-1	4.66574	GCGCCATCTATCGG	12	0	450k
	cg00097384	HCT116	CTCF	low	-1	4.98765	GCGCCATCTATCG	12	0	450k
	cg00097384	HepG2	RAD21	low	-1	5.03929	GCGCCATCTATCG	12	0.5429	450k
	cg00097384	K562	CTCFL	low	-1	4.08016	AGCGCCATCTATCGG	13	0.0545	450k
	cg00097384	K562	CTCF	low	-1	4.95458	GCGCCATCTATCG	12	0.0545	450k
	cg00097384	K562	RAD21	low	-1	4.67634	GCGCCATCTATCGG	12	0.0545	450k
	cg00097384	K562	SMC3	low	-1	3.96628	GCGCCATCTATCGG	12	0.0545	450k
	cg00097518	HepG2	FOXA2	high	-1	4.57672	CGTTTACTTAG	1	0.7744	450k, 850k
	cg00097539	GM12878	ELK1	low	-1	0.513856	TGCTTCCGG	7	0.0096	450k, 850k
	cg00097539	HepG2	ELF3	low	-1	2.49711	TGCTTCCGG	7	0	450k, 850k
	cg00097539	HepG2	ETV4	low	-1	4.54064	GCTTCCGG	6	0	450k, 850k
	cg00097539	HepG2	GABP	low	-1	3.56607	TGCTTCCGG	7	0	450k, 850k
	cg00097539	K562	ETV1	low	-1	3.59883	TGCTTCCGG	7	0	450k, 850k
	cg00097626	GM12878	BHLHE40	low	-1	4.47769	TCACGCG	6	0	450k, 850k
	cg00097626	GM12878	RAD51	low	-1	3.48227	GCTCACGCGCC	8	0	450k, 850k
	cg00097626	H1-hESC	TBP	low	-1	3.10744	CGGGGAGCCGAGCTCACGCG	19	0	450k, 850k
	cg00097626	K562	BHLHE40	low	-1	3.97505	TCACGCG	6	0.1429	450k, 850k
	cg00098814	GM12878	CTCF	low	-1	4.87574	GCGCCCTCTGTCG	2	0.0571	450k, 850k
	cg00098814	GM12878	RAD21	low	-1	4.88594	GCGCCCTCTGTCGC	2	0.0571	450k, 850k
	cg00098814	GM12878	SMC3	low	-1	3.08535	GCGCCCTCTGTCGC	2	0.0571	450k, 850k
	cg00098814	GM12878	TRIM22	low	-1	3.9582	CGCCCTCTGTCGC	1	0.0571	450k, 850k
	cg00098814	H1-hESC	CTCF	low	-1	4.92155	GCGCCCTCTGTCG	2	0	450k, 850k
	cg00098814	H1-hESC	YY1	low	-1	4.70296	GGCGCCCTCTGT	3	0	450k, 850k
	cg00098814	HCT116	CTCF	low	-1	4.98765	GCGCCCTCTGTCG	2	0	450k, 850k
	cg00098814	HepG2	CTCF	low	-1	5.06858	GCGCCCTCTGTCG	2	0	450k, 850k
	cg00098814	HepG2	RAD21	low	-1	5.03929	GCGCCCTCTGTCG	2	0	450k, 850k
	cg00098814	K562	CTCFL	low	-1	4.08016	GGCGCCCTCTGTCGC	3	0	450k, 850k
	cg00098814	K562	CTCF	low	-1	4.95458	GCGCCCTCTGTCG	2	0	450k, 850k
	cg00098814	K562	RAD21	low	-1	4.27785	GCGCCCTCTGTCGC	2	0	450k, 850k
	cg00098814	K562	SMC3	low	-1	3.70345	GCGCCCTCTGTCGC	2	0	450k, 850k
	cg00099216	K562	EGR1	low	-1	4.81938	CCGCCCCAGC	2	0.0238	450k, 850k
	cg00099216	K562	FOXK2	low	-1	4.45189	CTCCGCCCC	4	0.0238	450k, 850k
	cg00099216	K562	TBP	low	-1	3.55522	GGAGGCGGAGCTCCGCCCCA	14	0.0238	450k, 850k
	cg00099768	K562	CTCF	low	-1	2.98949	CCGCCCGCTCCAG	2	0	450k, 850k
	cg00101115	H1-hESC	TBP	low	-1	3.41684	CGGGGAACAGGACCGACGCC	17	0.0556	450k, 850k
	cg00101115	HepG2	KDM6A	low	-1	1.64453	ACGCCCAGGGCCA	2	0	450k, 850k
	cg00101115	HepG2	NFIA_isoform1	low	-1	0.16749	CAGGACCGACGCCCAG	10	0	450k, 850k
	cg00101115	K562	TBP	low	-1	2.55587	GGAACAGGACCGACGCCCAG	14	0	450k, 850k
	cg00101154	K562	EGR1	low	-1	4.81938	ACGCCCACTC	2	0	450k, 850k
	cg00101932	HepG2	TAF1	low	-1	2.39045	GGAGACGCCGGC	9	0	450k, 850k
	cg00102591	GM12878	BCLAF1	low	-1	2.07001	CCGCCCCCTGTGTC	2	0	450k, 850k
	cg00102591	GM12878	EGR1	low	-1	3.32325	CCGCCCCCTG	2	0	450k, 850k
	cg00102591	H1-hESC	EGR1	low	-1	3.96909	CCGCCCCCTG	2	0	450k, 850k
	cg00102591	HepG2	ZNF143	low	-1	4.62233	TTTACCGCCCCCTG	6	0	450k, 850k
	cg00102591	K562	CTCFL	low	-1	3.63384	ACCGCCCCCTGTGTC	3	0	450k, 850k
	cg00102591	K562	EGR1	low	-1	4.81938	CCGCCCCCTG	2	0	450k, 850k
	cg00102714	GM12878	TBP	low	-1	2.87091	AGGCTCCGCCCCGCGGCCCG	14	0	450k, 850k
	cg00102714	H1-hESC	TBP	low	-1	3.50691	CCGAGGCTCCGCCCCGCGGC	17	0.0909	450k, 850k
	cg00102714	HepG2	TBP	low	-1	3.73997	CCGAGGCTCCGCCCCGCGGC	17	0	450k, 850k
	cg00102714	K562	TBP	low	-1	3.55522	AGGCTCCGCCCCGCGGCCCG	14	0	450k, 850k
	cg00102920	H1-hESC	MAX	low	-1	4.2292	CCACGCGTT	6	0.0476	450k, 850k
	cg00102920	K562	MAX	low	-1	4.88568	CCACGCGTT	6	0.0145	450k, 850k
	cg00104267	GM12878	CREM	low	-1	3.23749	GGACGCTT	4	0	450k, 850k
	cg00104570	GM12878	RFX5	low	-1	0.485037	TCTCCGGCAGCCG	12	0	450k, 850k
	cg00104570	HepG2	BCL6_isoform1	low	-1	3.8701	CTCTCCGGCAGCC	13	0	450k, 850k
	cg00104570	HepG2	KAT8	low	-1	4.66345	CCGGCAGCCG	9	0	450k, 850k
	cg00104570	K562	NR2C1	low	-1	2.50241	CTCCGGCAGCCGC	11	0	450k, 850k
	cg00104570	K562	ZNF24	low	-1	3.9725	CAGCCGCTCCCAGACTC	5	0	450k, 850k
	cg00105025	K562	NFRKB	low	-1	3.4292	GAGGAGGGCGGA	9	0	450k, 850k
	cg00105025	K562	TAF1	low	-1	3.55336	GAGGAGGGCGGA	9	0	450k, 850k
	cg00105470	HepG2	ELF3	low	-1	4.78905	CACGTCCTC	3	0	450k, 850k
	cg00105470	K562	C11orf30	low	-1	4.80294	GTCAGTCTTCACGT	12	0	450k, 850k
	cg00105606	HepG2	MXI1	low	-1	1.47974	GCCGCCACCGCACC	9	0	450k
	cg00106074	H1-hESC	BACH1	low	-1	2.14024	CGCGCACTCAC	3	0	450k, 850k
	cg00106420	K562	CBX3	low	-1	4.42198	GGGAACACACGAGGTCCTGG	10	0.0526	450k, 850k
	cg00106446	H1-hESC	REST	low	-1	3.72785	CAGTCCCCTTCCCAGC	16	0	450k, 850k
	cg00106446	H1-hESC	SP1	low	-1	3.53608	GCGCCCGATTG	2	0	450k, 850k
	cg00106499	K562	NRF1	low	-1	4.80953	CGCGCCTGCCC	1	0.0278	450k, 850k
	cg00107016	H1-hESC	JUND	low	-1	3.46967	TCTGAGTCCC	10	0.0222	450k, 850k
	cg00107016	H1-hESC	SP1	low	-1	3.44119	AGTCCCGCTTG	6	0.0222	450k, 850k
	cg00108056	GM12878	MAX	low	-1	1.79924	CCACGTGCC	4	0.0449	450k, 850k
	cg00108056	GM12878	USF1	low	-1	4.00651	CACGTGCCC	3	0.0449	450k, 850k
	cg00108056	H1-hESC	MAX	low	-1	4.2292	CCACGTGCC	4	0	450k, 850k
	cg00108056	H1-hESC	MYC	low	-1	1.84974	GCCACGTGCCC	5	0	450k, 850k
	cg00108056	H1-hESC	USF1	low	-1	3.81383	CACGTGCCC	3	0	450k, 850k
	cg00108056	K562	MAX	low	-1	4.88568	CCACGTGCC	4	0	450k, 850k
	cg00108056	K562	USF1	low	-1	4.52661	CACGTGCC	3	0	450k, 850k
	cg00108222	GM12878	ELF1	low	-1	4.73069	CTCATCCGG	7	0	450k, 850k
	cg00109465	K562	NRF1	low	-1	4.80953	CGCGCAGCCTT	3	0.0238	450k, 850k
	cg00109764	K562	GABPA	low	-1	4.61031	CCGGAAGGA	2	0	450k, 850k
	cg00110578	K562	NFRKB	low	-1	3.39468	CCAGAGGGCGCG	11	0	450k, 850k
	cg00110688	GM12878	NBN	low	-1	3.7222	CGACGTCCC	1	0	450k, 850k
	cg00110982	HepG2	PBX2	low	-1	3.49429	GCCCCGCCCCA	5	0	450k, 850k
	cg00110982	K562	FOXK2	low	-1	4.45189	CCCCGCCCC	4	0	450k, 850k
	cg00110982	K562	MNT	low	-1	4.32742	CCCCGCCCC	4	0	450k, 850k
	cg00111436	HepG2	MXI1	low	-1	2.33223	GCGGCCACGACGAC	11	0	450k, 850k
	cg00111436	K562	MBD2	low	-1	4.31796	CGACCAATAGGAA	1	0.0227	450k, 850k
	cg00111893	GM12878	MAX	low	-1	1.46745	CCACGTGCG	8	0	450k, 850k
	cg00111893	H1-hESC	MAX	low	-1	4.2292	CCACGTGCG	8	0.0385	450k, 850k
	cg00111893	H1-hESC	MYC	low	-1	2.40993	GCCACGTGCGG	9	0.0385	450k, 850k
	cg00111893	K562	MAX	low	-1	4.88568	CCACGTGCG	8	0.0189	450k, 850k
	cg00112091	K562	ELK1	low	-1	0.2846	GGCTCCCGG	7	0	450k
	cg00112723	K562	JUND	low	-1	3.99585	GAAGACGCAC	6	0	450k
	cg00112780	K562	CHD2	low	-1	3.47669	GCGCGCGACG	9	0	450k, 850k
	cg00113554	HepG2	HNRNPL	low	-1	4.7727	CCCCTCCCCCTCCCC	15	0	450k, 850k
	cg00114008	K562	ZKSCAN1	low	-1	1.74536	CGCCGACGGCGTCCC	7	0	450k, 850k
	cg00114084	HCT116	ZBTB33	low	-1	3.94797	TCCCGCACCA	4	0	450k, 850k
	cg00114084	K562	LEF1	low	-1	3.51335	TCCTTATCCCG	10	0.0235	450k, 850k
	cg00114084	K562	ZNF24	low	-1	1.98041	CCCGCACCAATTCTGTC	3	0.0235	450k, 850k
	cg00114383	HepG2	MAFF	low	-1	1.94438	TACCCGCTCATCA	5	0	450k, 850k
	cg00115101	GM12878	JUND	low	-1	1.07484	CGTGACGCAA	6	0	450k, 850k
	cg00115101	H1-hESC	TBP	low	-1	3.40069	CCGACAACCGAGCGCGTGAC	20	0	450k, 850k
	cg00115101	HepG2	ATF1	low	-1	0.10088	TGACGCAA	4	0.0741	450k, 850k
	cg00115101	HepG2	CEBPD	low	-1	4.56171	CGTGACGCAAA	6	0.0741	450k, 850k
	cg00115101	HepG2	CEBPG	low	-1	4.74152	GTGACGCAAAG	5	0.0741	450k, 850k
	cg00115101	HepG2	CREB1	low	-1	3.83487	GTGACGC	5	0.0741	450k, 850k
	cg00115101	HepG2	HLF	low	-1	1.39734	GTGACGCAAAG	5	0.0741	450k, 850k
	cg00115714	GM12878	ETS1	low	-1	3.16399	GGCTTTGTGTGAGCGAAAGT	14	0.0135	450k, 850k
	cg00115980	K562	EGR1	low	-1	4.81938	ACGCCCACCT	2	0	450k, 850k
	cg00115980	K562	KLF13	low	-1	3.52231	GCCACGCCCACCT	5	0	450k, 850k
	cg00115980	K562	REST	low	-1	4.45599	GCGCCCAGGCCAC	13	0	450k, 850k
	cg00116058	HepG2	GABPB1_isoform2	low	-1	4.87604	CTACGGAAGCCG	4	0	450k, 850k
	cg00116058	HepG2	KAT8	low	-1	4.66345	ACGGAAGCCG	2	0	450k, 850k
	cg00116058	K562	ELF4	low	-1	4.17855	ACGGAAGCC	2	0.0294	450k, 850k
	cg00116058	K562	GABPA	low	-1	2.97374	ACGGAAGCC	2	0.0294	450k, 850k
	cg00116058	K562	GABPA	low	-1	4.61031	ACGGAAGCC	2	0.0294	450k, 850k
	cg00116688	HepG2	BHLHE40	low	-1	1.32591	GAAAACGTGCC	6	0	450k, 850k
	cg00117651	GM12878	ZBTB33	low	-1	4.11896	TCTCGCGACA	6	0.4222	450k
	cg00117651	HCT116	ZBTB33	low	-1	3.94797	TCTCGCGACA	6	0	450k
	cg00117651	HepG2	ZBTB33	low	-1	3.04258	TCTCGCGACA	6	0.3659	450k
	cg00118442	K562	ZBTB2	low	-1	3.97759	GCGCATGCGCG	8	0	450k, 850k
	cg00119011	HepG2	NRF1	low	-1	4.32336	TGCGCCTGCGC	9	0	450k, 850k
	cg00119197	HepG2	GABPB1_isoform2	low	-1	4.87604	GCCCGGCAGGGG	4	0	450k, 850k
	cg00119986	K562	TBP	low	-1	1.97147	GGTCTCGGCCCCCGACCTGC	6	0	450k, 850k
	cg00120096	HepG2	KLF9	low	-1	3.83372	CGCCCGCCCCC	5	0	450k, 850k
	cg00120210	HepG2	THAP11	low	-1	4.75693	GCGGGAAGTGGCGTC	12	0	450k, 850k
	cg00120332	K562	PBX2	low	-1	4.12493	ACCCCGCTCCT	5	0.2444	450k, 850k
	cg00121158	GM12878	TAF1	low	-1	4.47618	GAAGATGCGCGC	10	0	450k, 850k
	cg00121158	H1-hESC	KDM5A	low	-1	3.9465	AAGATGCGCGC	9	0	450k, 850k
	cg00121158	HepG2	TAF1	low	-1	4.11284	GAAGATGCGCGC	10	0	450k, 850k
	cg00121533	HepG2	NRF1	low	-1	3.86862	TGCGCCTGTCC	3	0	450k, 850k
	cg00122254	HepG2	GABPB1_isoform2	low	-1	4.87604	GGCCGGAAGTGC	12	0	450k, 850k
	cg00122254	HepG2	KAT8	low	-1	4.66345	CCGGAAGTGC	10	0	450k, 850k
	cg00122254	K562	NFRKB	low	-1	4.00728	CGGAAGTGCGGC	9	0.0112	450k, 850k
	cg00122254	K562	NR2C1	low	-1	4.17883	GGCCGGAAGTGCG	12	0.0112	450k, 850k
	cg00122840	HepG2	TAF1	low	-1	4.11284	GAAGCGGGCGGC	12	0.0323	450k, 850k
	cg00122840	K562	TAF1	low	-1	3.55336	GAAGCGGGCGGC	12	0.0333	450k, 850k
	cg00123001	HepG2	ATF2	low	-1	4.37914	ATTACGTCATG	5	0.0435	450k, 850k
	cg00123001	K562	ATF2	low	-1	4.65962	ATTACGTCATG	5	0.5227	450k, 850k
	cg00123094	HepG2	MNT	low	-1	4.18269	CTGTGCGTCTCT	6	0	450k, 850k
	cg00123486	HepG2	CHD2	low	-1	0.986296	ACCAGCGGGA	6	0	450k, 850k
	cg00123486	HepG2	TBP	low	-1	2.3275	GCGGGACTGGAACCTAGTAC	2	0	450k, 850k
	cg00123486	K562	CBX3	low	-1	3.60111	CAGATTCGAGAAACCAGCGG	18	0	450k, 850k
	cg00124175	HepG2	KAT8	low	-1	1.89609	CCGGAAGAAA	2	0	450k, 850k
	cg00124175	HepG2	KAT8	low	-1	4.66345	CCGGAAGAAA	2	0	450k, 850k
	cg00124175	HepG2	TFE3	low	-1	2.69949	CATGTGGCC	9	0	450k, 850k
	cg00124175	K562	ELF4	low	-1	2.93644	CCGGAAGAA	2	0.0244	450k, 850k
	cg00124175	K562	GABPA	low	-1	4.61031	CCGGAAGAA	2	0.0244	450k, 850k
	cg00124488	GM12878	BACH1	low	-1	2.69168	TCCTTCGTCGC	9	0	450k, 850k
	cg00124488	HepG2	MIER2	low	-1	4.1611	TCGTCGCTGTTGCTG	5	0.0448	450k, 850k
	cg00124488	HepG2	MXI1	low	-1	1.9147	GTCGCTGTTGCTGC	3	0.0448	450k, 850k
	cg00124774	K562	FOXK2	low	-1	4.45189	CACCGCCCC	4	0	450k, 850k
	cg00124774	K562	SMC3	low	-1	0.37825	CCGCCACCGCCCCG	8	0	450k, 850k
	cg00124993	K562	MXI1	low	-1	2.8373	GGCGTCCTGCTAAC	3	0.0333	450k, 850k
	cg00125406	GM12878	RAD51	low	-1	0.85302	CACCACGTGGA	6	0	450k, 850k
	cg00125406	GM12878	RAD51	low	-1	4.12642	CACCACGTGGA	6	0	450k, 850k
	cg00125406	K562	RAD51	low	-1	4.33552	CACCACGTGGA	6	0.0238	450k, 850k
	cg00126210	GM12878	RFX5	low	-1	2.00229	TCGTCGGCAACCG	12	0	450k, 850k
	cg00127047	H1-hESC	CTCF	low	-1	4.92155	GCGCCCCCTCGGC	2	0.0192	450k, 850k
	cg00128171	GM12878	ELF1	low	-1	4.73069	CGCTTCCGG	1	0	450k, 850k
	cg00128171	H1-hESC	MYC	low	-1	1.85678	AGCATGTGCGC	11	0	450k, 850k
	cg00128171	HepG2	ELF3	low	-1	3.42436	CGCTTCCGG	1	0	450k, 850k
	cg00128171	HepG2	GABP	low	-1	4.30803	CGCTTCCGG	1	0	450k, 850k
	cg00128171	HepG2	NR2C2	low	-1	3.58127	CGCGCTTCCGGCTGC	3	0	450k, 850k
	cg00128171	K562	ELF1	low	-1	1.11662	CGCTTCCGG	1	0	450k, 850k
	cg00128171	K562	ELK1	low	-1	3.51733	CGCTTCCGG	1	0	450k, 850k
	cg00128171	K562	ETV1	low	-1	3.61204	CGCTTCCGG	1	0	450k, 850k
	cg00128654	HepG2	REST	low	-1	3.75889	GCGCCGCGGAGAA	2	0	450k, 850k
	cg00129731	K562	ELF4	low	-1	4.17855	CCGGAAGCG	2	0	450k, 850k
	cg00129731	K562	GABPA	low	-1	4.61031	CCGGAAGCG	2	0	450k, 850k
	cg00130309	HepG2	MIER2	low	-1	4.1611	CTCCCCAGAGTCCTC	15	0	450k, 850k
	cg00131899	K562	GABPA	low	-1	4.61031	CCGGATGCG	8	0	450k, 850k
	cg00132108	GM12878	BCLAF1	low	-1	2.3677	CCGCTTCCGCGGGG	10	0	450k, 850k
	cg00132108	GM12878	ELF1	low	-1	4.73069	CGCTTCCGC	9	0	450k, 850k
	cg00132108	HepG2	ELF1	low	-1	3.48134	CGCTTCCGC	9	0.0333	450k, 850k
	cg00132108	HepG2	GABP	low	-1	4.30803	CGCTTCCGC	9	0.0333	450k, 850k
	cg00132108	K562	ELF1	low	-1	2.86489	CGCTTCCGC	9	0	450k, 850k
	cg00134611	HepG2	CEBPB	high	-1	2.75876	ATTGCGGAAT	5	0.9437	450k, 850k
	cg00134812	GM12878	TCF12	low	-1	2.95832	ACGCCTGCC	2	0	450k, 850k
	cg00134812	K562	MAX	low	-1	1.95797	ACGCCTGCC	2	0	450k, 850k
	cg00135870	HepG2	CHD2	low	-1	1.99492	TATCGAGAGG	4	0	450k, 850k
	cg00136643	HepG2	KLF9	low	-1	3.83372	TCCCCGCCCCC	5	0.2195	450k, 850k
	cg00136643	K562	MNT	low	-1	2.08679	CCCCGCCCC	4	0	450k, 850k
	cg00136643	K562	MNT	low	-1	4.32742	CCCCGCCCC	4	0	450k, 850k
	cg00137156	K562	IRF2	low	-1	3.59802	CGCTTCGCTTTCGTTTC	6	0	450k, 850k
	cg00137156	K562	STAT2	low	-1	3.14457	TCGCTTTCGTTTCCC	2	0	450k, 850k
	cg00137634	HepG2	ETV4	low	-1	4.54064	GCCTCCGG	6	0	450k, 850k
	cg00138474	HepG2	ATF1	low	-1	-0.14953	AGACGTAG	4	0.1	450k, 850k
	cg00138474	HepG2	ATF1	low	-1	1.30226	AGACGTAG	4	0.1	450k, 850k
	cg00138474	K562	CREM	low	-1	4.67973	AGACGTAG	4	0	450k, 850k
	cg00138497	HepG2	CEBPD	low	-1	4.56171	TGCTGCGCAAG	6	0	450k, 850k
	cg00138641	K562	MXI1	low	-1	-0.04778	GTGCCCGAGACAAC	6	0	450k, 850k
	cg00139037	H1-hESC	SP1	low	-1	0.05448	CGTCCCAAGTG	1	0.0189	450k, 850k
	cg00139037	HepG2	TBP	low	-1	0.49951	GCGGGGCCCGTCCCAAGTGC	9	0	450k, 850k
	cg00139244	HepG2	TBP	low	-1	1.69677	GCCGGAGCCGCGCCGCGGCC	11	0	450k, 850k
	cg00139681	GM12878	USF2	low	-1	2.4739	GGTCACGTG	6	0.5	450k, 850k
	cg00139807	GM12878	YY1	low	-1	5.09826	GCCGCCTTTGCT	3	0	450k, 850k
	cg00139807	HCT116	YY1	low	-1	4.43966	GCCGCCTTTGCT	3	0	450k, 850k
	cg00139807	HepG2	RXRA	low	-1	4.51459	CCGCCTTTGCTC	2	0	450k, 850k
	cg00139807	K562	YY1	low	-1	4.61203	GCCGCCTTTGCT	3	0	450k, 850k
	cg00140235	K562	HDAC8	low	-1	2.48342	GCGACAGCGTCCTG	2	0	450k, 850k
	cg00140235	K562	ID3	low	-1	2.96812	GCGACAGCGTCCTG	2	0	450k, 850k
	cg00140235	K562	NR4A1	low	-1	3.27715	GCGACAGCGTCCT	2	0	450k, 850k
	cg00140502	HepG2	CEBPG	low	-1	3.60247	GCTGCGCATCC	5	0	450k, 850k
	cg00140502	HepG2	SMAD4_isoform1	low	-1	4.83841	TGACGCTGCGC	9	0	450k, 850k
	cg00140502	K562	ESRRA	low	-1	4.66065	TGACGCTGCG	9	0	450k, 850k
	cg00140813	K562	ZNF384	low	-1	3.63454	ACGTTGCCCCTCAGCCCGAG	17	0	450k, 850k
	cg00140842	GM12878	BCLAF1	low	-1	2.32306	CCGCCTCCGCCCCC	8	0	450k, 850k
	cg00140842	GM12878	EGR1	low	-1	2.95576	CCGCCCCCTT	2	0	450k, 850k
	cg00140842	GM12878	RAD21	low	-1	1.36388	CCGCCCCCTTGAGC	2	0	450k, 850k
	cg00140842	HepG2	KLF9	low	-1	2.3164	CCTCCGCCCCC	5	0.0196	450k, 850k
	cg00140842	K562	EGR1	low	-1	4.81938	CCGCCCCCTT	2	0	450k, 850k
	cg00140842	K562	FOXK2	low	-1	4.45189	CTCCGCCCC	4	0	450k, 850k
	cg00140842	K562	MNT	low	-1	1.33199	CTCCGCCCC	4	0	450k, 850k
	cg00140842	K562	MNT	low	-1	4.32742	CTCCGCCCC	4	0	450k, 850k
	cg00141143	K562	ELK1	low	-1	2.90554	CGCTTCCCG	8	0	450k, 850k
	cg00141143	K562	ZKSCAN8	low	-1	0.90502	ACGAAACGCTTCCCG	14	0	450k, 850k
	cg00142155	K562	E2F6	low	-1	4.84269	GGCGGGAGG	3	0.0816	450k
	cg00142266	H1-hESC	TBP	low	-1	3.08478	CCAGCACTGGGTCCCGGGCC	15	0	450k, 850k
	cg00142266	HepG2	ZFP64	low	-1	4.02698	GCACTGGGTCCCGGGC	12	0	450k, 850k
	cg00142450	HepG2	CEBPG	low	-1	3.67659	GTTAGGAAAGC	11	0.0816	450k, 850k
	cg00142683	GM12878	CHD2	low	-1	2.34439	CGCCGCGGGA	4	0.5263	450k, 850k
	cg00142683	H1-hESC	CHD2	low	-1	1.10032	CGCCGCGGGA	4	0	450k, 850k
	cg00142683	HepG2	MXI1	low	-1	1.47696	CCCGCCGCGGGAAC	6	0	450k, 850k
	cg00144161	K562	CREB3	low	-1	3.65982	ACGGAGTAGCCGATAT	2	0	450k, 850k
	cg00144465	GM12878	HCFC1	low	-1	3.50682	CGGGGAGTGACGTC	11	0	450k, 850k
	cg00144465	HepG2	CREB1	low	-1	3.83487	GTGACGT	5	0	450k, 850k
	cg00144465	HepG2	HCFC1	low	-1	4.07668	CGGGGAGTGACGTC	11	0	450k, 850k
	cg00144465	HepG2	JUND	low	-1	4.04646	GTGACGTCATG	5	0	450k, 850k
	cg00144465	HepG2	JUN	low	-1	3.22453	GTGACGTCAT	5	0	450k, 850k
	cg00144465	HepG2	TAF1	low	-1	1.46247	CGTCATGCCGGC	1	0	450k, 850k
	cg00144465	HepG2	THAP11	low	-1	4.75693	CCGGGGAGTGACGTC	12	0	450k, 850k
	cg00144465	K562	HCFC1	low	-1	4.19747	CGGGGAGTGACGTC	11	0	450k, 850k
	cg00144465	K562	TAF1	low	-1	3.55336	CGTCATGCCGGC	1	0	450k, 850k
	cg00145489	GM12878	CTCF	low	-1	4.87574	GCCGCCCCTGGCG	12	0.08	450k, 850k
	cg00145489	H1-hESC	CTCF	low	-1	3.34588	GCCGCCCCTGGCG	12	0.0385	450k, 850k
	cg00145489	HepG2	TBP	low	-1	1.53519	CTGGCGCTCGAGCCCGAATC	5	0	450k, 850k
	cg00145489	K562	CTCF	low	-1	4.95458	GCCGCCCCTGGCG	12	0	450k, 850k
	cg00145489	K562	ESRRA	low	-1	4.66065	CGCCCCTGGC	10	0	450k, 850k
	cg00146004	HepG2	ATF1	low	-1	1.19151	TGACGTAA	4	0.0196	450k, 850k
	cg00146004	HepG2	ATF1	low	-1	2.31205	TGACGTAA	4	0.0196	450k, 850k
	cg00146004	HepG2	CREB1	low	-1	0.06494	GTGACGT	5	0.0196	450k, 850k
	cg00146004	HepG2	CREB1	low	-1	1.94955	GTGACGT	5	0.0196	450k, 850k
	cg00146004	HepG2	HLF	low	-1	3.9637	GTGACGTAATG	5	0.0196	450k, 850k
	cg00146004	HepG2	JUN	low	-1	1.37003	GTGACGTAAT	5	0.0196	450k, 850k
	cg00146004	HepG2	NFIL3	low	-1	4.7953	GTGACGTAAT	5	0.0196	450k, 850k
	cg00146919	HepG2	NRF1	low	-1	2.94848	CGCGCCTGCGC	11	0	450k, 850k
	cg00146919	HepG2	NRF1	low	-1	4.32336	CGCGCCTGCGC	11	0	450k, 850k
	cg00146951	GM12878	CBFB	low	-1	1.23032	CGACCGCAC	5	0	450k, 850k
	cg00147009	HepG2	ZKSCAN1	low	-1	3.25584	CTTCTCCTACGTGGC	10	0	450k, 850k
	cg00147009	K562	MAX	low	-1	4.88568	CTACGTGGC	4	0	450k, 850k
	cg00147009	K562	USF1	low	-1	4.52661	TACGTGGC	3	0	450k, 850k
	cg00147578	K562	CBX3	low	-1	4.42198	TGCAATATAGTCGGCACTGG	12	0.0088	450k, 850k
	cg00148881	GM12878	ETS1	low	-1	4.00126	AGCCTTGGGGGAGACGCAGT	15	0	450k, 850k
	cg00148881	GM12878	HCFC1	low	-1	3.52569	GGGGAGACGCAGTT	8	0	450k, 850k
	cg00148881	GM12878	JUND	low	-1	1.00146	GGAGACGCAG	6	0	450k, 850k
	cg00148881	HepG2	THAP11	low	-1	4.75693	GGGGGAGACGCAGTT	9	0	450k, 850k
	cg00148881	K562	HCFC1	low	-1	4.19747	GGGGAGACGCAGTT	8	0.0152	450k, 850k
	cg00148881	K562	JUND	low	-1	4.57984	GGAGACGCAG	6	0.0152	450k, 850k
	cg00148881	K562	SUZ12	low	-1	2.73776	CTTGGGGGAGACGCAGTT	12	0.0152	450k, 850k
	cg00149659	GM12878	NRF1	low	-1	3.55182	TGCGCAGGCGC	9	0.0476	450k, 850k
	cg00149659	H1-hESC	NRF1	low	-1	3.51228	TGCGCAGGCGC	9	0.0323	450k, 850k
	cg00149659	K562	NRF1	low	-1	4.80953	TGCGCAGGCGC	9	0	450k, 850k
	cg00149708	K562	EGR1	low	-1	4.81938	CCGCCCACCC	2	0.4615	450k, 850k
	cg00149947	GM12878	CTCF	low	-1	4.87574	GCGCCGCCTGCCG	2	0	450k, 850k
	cg00149947	GM12878	RAD21	low	-1	4.88594	GCGCCGCCTGCCGG	2	0	450k, 850k
	cg00149947	GM12878	SMC3	low	-1	0.970216	GCGCCGCCTGCCGG	2	0	450k, 850k
	cg00149947	H1-hESC	CTCF	low	-1	4.92155	GCGCCGCCTGCCG	2	0	450k, 850k
	cg00149947	HCT116	CTCF	high	-1	4.98765	GCGCCGCCTGCCG	2	1	450k, 850k
	cg00149947	K562	CTCFL	low	-1	3.83453	AGCGCCGCCTGCCGG	3	0.1489	450k, 850k
	cg00149947	K562	CTCF	low	-1	4.95458	GCGCCGCCTGCCG	2	0.1489	450k, 850k
	cg00150245	HepG2	KAT8	low	-1	4.66345	CCAGAAGCGG	8	0.1273	450k, 850k
	cg00150245	HepG2	TEAD1	low	-1	4.75322	GCGGAATGC	2	0.1273	450k, 850k
	cg00150737	GM12878	BCLAF1	low	-1	3.07078	CCACTTCCGGTGCG	8	0	450k, 850k
	cg00150737	GM12878	ELF1	low	-1	4.73069	CACTTCCGG	7	0	450k, 850k
	cg00150737	GM12878	ELK1	low	-1	1.74547	CACTTCCGG	7	0	450k, 850k
	cg00150737	HepG2	ELF1	low	-1	3.37113	CACTTCCGG	7	0.0256	450k, 850k
	cg00150737	HepG2	ELF3	low	-1	4.78905	CACTTCCGG	7	0.0256	450k, 850k
	cg00150737	HepG2	ETV4	low	-1	4.54064	ACTTCCGG	6	0.0256	450k, 850k
	cg00150737	HepG2	GABP	low	-1	4.30803	CACTTCCGG	7	0.0256	450k, 850k
	cg00150737	HepG2	KMT2B	low	-1	4.13859	CCACTTCCGG	8	0.0256	450k, 850k
	cg00150737	K562	ELK1	low	-1	3.93576	CACTTCCGG	7	0	450k, 850k
	cg00150737	K562	ETV1	low	-1	4.07037	CACTTCCGG	7	0	450k, 850k
	cg00150737	K562	KDM4B	low	-1	3.93887	CACTTCCGG	7	0	450k, 850k
	cg00151234	K562	ZBTB2	low	-1	3.52127	GAGCAGCCGCG	10	0.0526	450k, 850k
	cg00151728	K562	JUN	low	-1	3.78082	AAGAGGTCGG	8	0.027	450k, 850k
	cg00151728	K562	NFRKB	low	-1	1.16483	CAAGAGGTCGGG	9	0.027	450k, 850k
	cg00151728	K562	NFRKB	low	-1	3.30856	CAAGAGGTCGGG	9	0.027	450k, 850k
	cg00152041	HepG2	MXI1	low	-1	1.30509	GGTCCCACGGCAGC	8	0.2526	450k, 850k
	cg00152637	H1-hESC	TBP	low	-1	4.01849	CTTGGGTTCCGGCCTGGAAG	10	0	450k, 850k
	cg00152637	K562	TBL1XR1	low	-1	2.47972	AGCACTTGGGTTCCGGCCTG	14	0	450k, 850k
	cg00152637	K562	ZNF384	low	-1	3.59875	CACTTGGGTTCCGGCCTGGA	12	0	450k, 850k
	cg00152978	GM12878	MAX	low	-1	0.418411	CCACGCGCC	6	0	450k, 850k
	cg00154064	GM12878	MAX	low	-1	2.74896	CCACGCGCC	6	0	450k, 850k
	cg00154064	H1-hESC	MAX	low	-1	4.2292	CCACGCGCC	6	0	450k, 850k
	cg00154064	K562	MAX	low	-1	4.88568	CCACGCGCC	6	0	450k, 850k
	cg00154189	HepG2	TBP	low	-1	1.57037	GCTGAGATTCAACCCACGTG	17	0.0112	450k, 850k
	cg00154549	GM12878	BACH1	low	-1	2.75412	TTTGGCGTCAC	6	0.08	450k, 850k
	cg00154549	K562	NBN	low	-1	3.39292	TGGCGTCAC	4	0	450k, 850k
	cg00154746	HepG2	GABPB1_isoform2	low	-1	4.87604	TGCTGGAAGCGC	10	0	450k, 850k
	cg00154746	HepG2	KAT8	low	-1	4.66345	CTGGAAGCGC	8	0	450k, 850k
	cg00154746	K562	ELF4	low	-1	4.17855	CTGGAAGCG	8	0.025	450k, 850k
	cg00154746	K562	GABPA	low	-1	4.61031	CTGGAAGCG	8	0.025	450k, 850k
	cg00155609	GM12878	MAX	low	-1	1.35676	GCACCTGGC	9	0.0312	450k, 850k
	cg00155609	K562	E2F1	low	-1	1.93398	GGCGGGAGGA	3	0	450k, 850k
	cg00155609	K562	TAF1	low	-1	3.55336	GCACCTGGCGGG	9	0	450k, 850k
	cg00155700	HepG2	GABPB1_isoform2	low	-1	4.87604	CGCCGGAAGTAA	4	0.0526	450k, 850k
	cg00156964	K562	NRF1	low	-1	4.80953	TGCGCTCCCGA	9	0	450k, 850k
	cg00157456	H1-hESC	TBP	low	-1	3.4775	CTTGGATTCGAGGCTGCGGT	17	0.0238	450k, 850k
	cg00157668	GM12878	BHLHE40	low	-1	3.9639	GCACGCG	6	0.5	450k
	cg00158770	HepG2	ATF2	low	-1	4.72602	ATGACGTCACT	5	0.1475	450k, 850k
	cg00158770	K562	ATF2	low	-1	4.65962	ATGACGTCACT	5	0.0175	450k, 850k
	cg00159243	K562	E2F4	low	-1	4.52625	GATCCCGCC	6	0	450k, 850k
	cg00159442	GM12878	CHD2	low	-1	3.70458	ACACGCAAGA	4	0	450k, 850k
	cg00159442	HepG2	CHD2	low	-1	1.01574	ACACGCAAGA	4	0	450k, 850k
	cg00159442	HepG2	TBP	low	-1	3.73997	ACGTGCAACGAACAGACACG	19	0	450k, 850k
	cg00160388	GM12878	BHLHE40	low	-1	3.95531	GCACGTT	4	0.1552	450k, 850k
	cg00160462	K562	BMI1	low	-1	2.84373	GCCTCCAAGACGAT	11	0	450k, 850k
	cg00160478	HepG2	JUND	low	-1	4.04646	GGTGAGTCACG	10	0.1698	450k, 850k
	cg00160478	K562	FOSL1	low	-1	2.47061	TGAGTCAC	8	0.1026	450k, 850k
	cg00160478	K562	JUND	low	-1	4.13115	GGTGAGTCAC	10	0.1026	450k, 850k
	cg00160818	HepG2	KLF9	low	-1	3.83372	GCCGCGCCCCT	3	0	450k, 850k
	cg00160818	HepG2	ZFP64	low	-1	4.02698	GCGCAGAGGCCGCGCC	11	0	450k, 850k
	cg00161225	GM12878	ATF2	low	-1	3.95679	GTGACGACATC	5	0	450k, 850k
	cg00161225	GM12878	CREM	low	-1	4.04222	TGACGACA	4	0	450k, 850k
	cg00161931	K562	NFRKB	low	-1	3.31976	GGGGAGGGCGGA	9	0	450k, 850k
	cg00161970	GM12878	CTCF	low	-1	2.72291	ACGCCCCCTGCTC	2	0.0147	450k, 850k
	cg00161970	K562	CTCFL	low	-1	3.8371	GACGCCCCCTGCTCG	3	0	450k, 850k
	cg00161970	K562	CTCF	low	-1	4.95458	ACGCCCCCTGCTC	2	0	450k, 850k
	cg00162348	H1-hESC	TBP	low	-1	3.34815	CCGGCGCCAGAGCCCTCACC	5	0	450k, 850k
	cg00162348	HepG2	TBP	low	-1	1.69574	CCGGCGCCAGAGCCCTCACC	5	0.06	450k, 850k
	cg00162541	K562	TBP	low	-1	2.60736	CGTCCCGAAACTACAACTCC	6	0	450k, 850k
	cg00163419	GM12878	ZNF143	low	-1	2.97058	GCTGCGCTCCCCAG	5	0.0339	450k, 850k
	cg00164189	H1-hESC	KDM1A	low	-1	5.17188	CCGTTTTACAG	2	0.274	450k, 850k
	cg00164335	GM12878	EGR1	low	-1	3.23629	CCGCCCCCGC	8	0	450k, 850k
	cg00164335	K562	EGR1	low	-1	4.81938	CCGCCCCCGC	8	0	450k, 850k
	cg00164716	GM12878	ELF1	low	-1	4.73069	CTCCTCCTC	9	0	450k, 850k
	cg00164716	HepG2	NR2C2	low	-1	3.22419	TCCTCGCCCTGGGGC	5	0	450k, 850k
	cg00164716	K562	NRF1	low	-1	4.80953	CGCCCTGGGGC	1	0	450k, 850k
	cg00164949	GM12878	BHLHE40	low	-1	3.45335	GCCCGTG	4	0	450k, 850k
	cg00165888	HepG2	SOX5	low	-1	0.67682	CCATTGGCTCC	11	0	450k, 850k
	cg00165888	HepG2	SOX5	low	-1	4.61237	CCATTGGCTCC	11	0	450k, 850k
	cg00166653	HepG2	MNT	low	-1	4.18269	GTGTGTACACGT	10	0.0195	450k, 850k
	cg00166741	K562	EGR1	low	-1	4.81938	ACACCCACCC	10	0	450k, 850k
	cg00167539	GM12878	EGR1	low	-1	2.83822	CCACCCCCGC	8	0	450k, 850k
	cg00167539	K562	EGR1	low	-1	4.81938	CCACCCCCGC	8	0	450k, 850k
	cg00167655	GM12878	BACH1	low	-1	2.5129	CGCTGCGACAC	6	0	450k
	cg00168009	HepG2	ZKSCAN8	low	-1	3.69899	AATGACCGCCCGCCG	7	0.0455	450k, 850k
	cg00168205	HepG2	BCL6_isoform1	low	-1	4.76839	CCCTCCAGTAGCG	12	0	450k, 850k
	cg00168205	K562	TBP	low	-1	2.56698	GCGTCAGAACCCGTGGTGCC	2	0	450k, 850k
	cg00168785	K562	BHLHE40	low	-1	3.97505	TCACGCG	6	0.0135	450k, 850k
	cg00168785	K562	MXI1	low	-1	1.47219	GCTGTCACGCGAAC	10	0.0135	450k, 850k
	cg00168815	HepG2	CEBPA	low	-1	5.03288	ATGTCGCAACC	5	0	450k, 850k
	cg00168815	HepG2	CEBPG	low	-1	4.74152	ATGTCGCAACC	5	0	450k, 850k
	cg00168815	HepG2	NFIL3	low	-1	4.7953	ATGTCGCAAC	5	0	450k, 850k
	cg00169164	H1-hESC	EGR1	low	-1	3.96909	CCGCGCCCCC	2	0	450k, 850k
	cg00169164	HepG2	KLF9	low	-1	2.89767	GCCGCGCCCCC	3	0	450k, 850k
	cg00169373	K562	CREM	low	-1	4.35497	TGTCGCTC	8	0	450k, 850k
	cg00170973	HepG2	ZKSCAN1	low	-1	2.25575	CGCCTTCTGAATGTG	1	0.0133	450k, 850k
	cg00171909	K562	TBP	low	-1	2.10761	CGGTTCTAACCTAGTCCCTG	1	0	450k
	cg00171983	GM12878	CEBPZ	low	-1	2.55315	CCCCGCCCT	4	0	450k, 850k
	cg00171983	HepG2	RXRA	low	-1	3.6165	TGGTCCCCGCCC	8	0	450k, 850k
	cg00171983	K562	MNT	low	-1	4.32742	CCCCGCCCT	4	0	450k, 850k
	cg00171983	K562	TBL1XR1	low	-1	2.05568	CGGCTGCTGGTCCCCGCCCT	15	0	450k, 850k
	cg00172270	H1-hESC	MXI1	low	-1	2.29061	GCAGCCCGCGCGAC	11	0	450k, 850k
	cg00173787	GM12878	NRF1	low	-1	0.570233	TGCGTTCTCGC	3	0.0286	450k, 850k
	cg00174918	GM12878	CTCF	low	-1	2.83565	CCGCCTCCTGCTG	2	0	450k, 850k
	cg00177390	GM12878	TAF1	low	-1	4.47618	GGGGACGGCGTC	9	0	450k, 850k
	cg00177390	H1-hESC	SP1	low	-1	3.5408	GCGTCCAATTG	2	0	450k, 850k
	cg00177390	HepG2	TAF1	low	-1	0.45965	GGGGACGGCGTC	9	0	450k, 850k
	cg00177390	K562	TAF1	low	-1	3.55336	GGGGACGGCGTC	9	0	450k, 850k
	cg00177468	K562	NRF1	high	-1	4.80953	TGCGCCTGCGC	9	0.8571	450k, 850k
	cg00177698	K562	UBTF	low	-1	2.09035	TCCCTCCTCCG	10	0	450k, 850k
	cg00178149	H1-hESC	TBP	low	-1	4.01849	CCCCGCCACTAACCCTTGGC	4	0.0263	450k, 850k
	cg00178149	HepG2	TBP	low	-1	3.73997	CCCCGCCACTAACCCTTGGC	4	0	450k, 850k
	cg00178149	K562	KLF1	low	-1	0.99828	AGCCCCGCCAC	6	0.0323	450k, 850k
	cg00178149	K562	PKNOX1	low	-1	4.994	CCGCCACTAA	2	0.0323	450k, 850k
	cg00179423	K562	ZBTB40	low	-1	4.04256	AAAGTCACGTTATT	8	0	450k, 850k
	cg00179906	HepG2	NR2C2	low	-1	3.21599	TCCTGATCCGGCTGA	9	0	450k, 850k
	cg00180631	K562	ZBTB40	high	-1	4.42043	TACAAGACTTTAGC	14	0.9167	450k, 850k
	cg00181054	K562	MNT	low	-1	2.39166	CCCCGCCCC	4	0	450k, 850k
	cg00182294	GM12878	BHLHE40	low	-1	3.97731	GCCCGCG	6	0	450k, 850k
	cg00183957	H1-hESC	TBP	low	-1	3.34789	GCGGGACTCCGAGCCGCTTC	15	0	450k, 850k
	cg00183957	K562	DDX20	low	-1	3.97603	CGCTTCTTGGCCAG	1	0	450k, 850k
	cg00184016	GM12878	CEBPB	low	-1	3.82158	CTTGCGAAAC	5	0	450k
	cg00184016	HepG2	CEBPG	low	-1	4.74152	CTTGCGAAACC	5	0.0132	450k
	cg00184235	GM12878	ETS1	low	-1	2.28398	TGCTCGCTGGGCGGCGGGGC	15	0	450k, 850k
	cg00184884	HepG2	KLF9	low	-1	3.83372	TCCACGCCCCT	5	0	450k, 850k
	cg00184884	K562	MNT	low	-1	4.32742	CCACGCCCC	4	0	450k, 850k
	cg00187465	K562	NRF1	low	-1	4.80953	AGCGCAAGGTC	3	0.1125	450k, 850k
	cg00187635	HepG2	GABPB1_isoform2	low	-1	4.87604	CGCAGGCAGTGG	1	0	450k, 850k
	cg00187635	K562	TAF1	low	-1	3.55336	GGAGGAGGCGGC	12	0	450k, 850k
	cg00188547	K562	E2F1	low	-1	0.47189	GGCGGGGAGT	3	0	450k, 850k
	cg00188547	K562	E2F1	low	-1	3.81084	GGCGGGGAGT	3	0	450k, 850k
	cg00188547	K562	E2F6	low	-1	4.84269	GGCGGGGAG	3	0	450k, 850k
	cg00188627	H1-hESC	CHD2	low	-1	2.57963	GCTAGCGAGC	6	0	450k, 850k
	cg00188746	H1-hESC	BACH1	low	-1	1.38438	TCCTGCGTCCC	6	0	450k, 850k
	cg00188822	GM12878	EGR1	low	-1	3.22508	CCGCCTACCC	2	0	450k, 850k
	cg00188822	HepG2	ELF3	low	-1	4.78905	TACTTCCGC	7	0	450k, 850k
	cg00188822	HepG2	ETV4	low	-1	4.54064	ACTTCCGC	6	0	450k, 850k
	cg00188822	HepG2	GABP	low	-1	4.30803	TACTTCCGC	7	0	450k, 850k
	cg00188822	HepG2	KMT2B	low	-1	2.23034	CTACTTCCGC	8	0	450k, 850k
	cg00188822	HepG2	KMT2B	low	-1	4.13859	CTACTTCCGC	8	0	450k, 850k
	cg00188822	K562	EGR1	low	-1	4.81938	CCGCCTACCC	2	0	450k, 850k
	cg00189220	HepG2	MLX	low	-1	2.08176	CCCGTG	3	0	450k, 850k
	cg00190319	GM12878	ELF1	low	-1	4.73069	ATCTTCCGG	7	0	450k, 850k
	cg00190319	GM12878	ELK1	low	-1	-0.368561	ATCTTCCGG	7	0	450k, 850k
	cg00190319	HepG2	ELF1	low	-1	3.44458	ATCTTCCGG	7	0.1765	450k, 850k
	cg00190319	HepG2	ETV4	low	-1	4.54064	TCTTCCGG	6	0.1765	450k, 850k
	cg00190319	HepG2	GABP	low	-1	4.30803	ATCTTCCGG	7	0.1765	450k, 850k
	cg00190319	K562	ELF1	low	-1	3.97354	ATCTTCCGG	7	0.04	450k, 850k
	cg00190319	K562	ETV1	low	-1	4.07037	ATCTTCCGG	7	0.04	450k, 850k
	cg00190319	K562	KDM4B	low	-1	3.93887	ATCTTCCGG	7	0.04	450k, 850k
	cg00191882	HepG2	SMAD4_isoform1	low	-1	4.83841	GGCCCCTTGGC	11	0	450k, 850k
	cg00192856	K562	EGR1	low	-1	4.81938	CCACCCACGA	8	0	450k, 850k
	cg00193668	K562	CREB3	low	-1	1.9177	ATGCAATCGCCCTGTT	8	0	450k
	cg00194146	H1-hESC	CEBPB	low	-1	2.50123	CTTGCGCAAG	5	0.1	450k, 850k
	cg00194146	HepG2	CEBPA	low	-1	5.03288	CTTGCGCAAGG	5	0.473	450k, 850k
	cg00194146	HepG2	CEBPB	low	-1	3.56438	CTTGCGCAAG	5	0.473	450k, 850k
	cg00194146	HepG2	CEBPG	low	-1	3.86414	CTTGCGCAAGG	5	0.473	450k, 850k
	cg00194146	K562	CEBPB	high	-1	4.72246	CTTGCGCAAG	5	0.9326	450k, 850k
	cg00195124	HepG2	NRF1	low	-1	3.84895	TGCTCAGGCGC	9	0	450k
	cg00195124	K562	NRF1	low	-1	4.80953	TGCTCAGGCGC	9	0	450k
	cg00196167	K562	ZBTB2	low	-1	3.11796	GCCCAGGCGCC	8	0.0333	450k, 850k
	cg00198594	H1-hESC	MAX	low	-1	4.2292	CCACGTGCG	4	0.0612	450k, 850k
	cg00200289	HepG2	MXI1	low	-1	2.53396	GTCGCCGAAGCAGC	3	0	450k, 850k
	cg00200298	HepG2	ZBTB26	low	-1	4.41599	TTCGGGT	3	0	450k, 850k
	cg00203089	K562	MAFF	low	-1	3.48398	CGCTGACGCCGCC	1	0	450k, 850k
	cg00203291	GM12878	YY1	low	-1	5.09826	GGCGCTCTGATG	3	0.0238	450k, 850k
	cg00203456	HepG2	ZKSCAN8	low	-1	3.85719	GCCGGGCGCCGATTG	7	0	450k, 850k
	cg00203617	HepG2	BCL6_isoform1	low	-1	4.31009	CCCGCCAGGAAGC	3	0	450k, 850k
	cg00203617	K562	TBP	low	-1	3.55522	GTGTTCGCTTTCAGAACCCC	20	0	450k, 850k
	cg00204159	HepG2	HNRNPL	low	-1	4.7727	CCGCGGCCTCTGCTT	4	0.2	450k, 850k
	cg00205198	GM12878	CBFB	low	-1	4.2672	CCACCGCAC	5	0.0098	450k, 850k
	cg00205198	GM12878	EGR1	low	-1	3.13215	CCGCACCTGC	2	0.0098	450k, 850k
	cg00205198	HepG2	BHLHE40	low	-1	1.6871	CCGCACCTGCT	2	0.0231	450k, 850k
	cg00205658	K562	ZKSCAN1	low	-1	2.41104	TGCCTGCTATGCGCT	12	0.0086	450k, 850k
	cg00206168	K562	TBP	low	-1	2.47575	GGGCTGCAGCCCGCCGCCTA	15	0	450k, 850k
	cg00207534	HepG2	ATF1	low	-1	1.50784	TGACGCCG	4	0	450k, 850k
	cg00207534	HepG2	CREB1	low	-1	3.83487	CTGACGC	5	0	450k, 850k
	cg00209424	GM12878	CEBPZ	low	-1	3.10823	CCCCGCCCA	4	0	450k, 850k
	cg00209424	H1-hESC	SP1	low	-1	3.66304	CCCGCCCATTG	3	0	450k, 850k
	cg00209424	HepG2	PBX2	low	-1	3.49429	GCCCCGCCCAT	5	0	450k, 850k
	cg00209424	K562	KLF1	low	-1	2.43595	AGCCCCGCCCA	6	0	450k, 850k
	cg00210098	HepG2	ETV4	low	-1	4.54064	ACTTCCGC	6	0.0114	450k, 850k
	cg00210098	K562	CREB3	low	-1	2.15065	AGGAATTTACTTCCGC	14	0	450k, 850k
	cg00210098	K562	ZNF384	low	-1	3.59124	GGAATTTACTTCCGCCAGAA	13	0	450k, 850k
	cg00210144	GM12878	MEF2A	low	-1	4.59755	CTCTAAATCG	9	0.0405	450k, 850k
	cg00210204	K562	TBP	low	-1	3.20781	GTAGTGGACTCCGCGGGCCT	14	0	450k, 850k
	cg00210473	H1-hESC	ZNF143	low	-1	1.83877	GCCACGTGTCCTAG	5	0	450k, 850k
	cg00210994	HepG2	TAF1	low	-1	4.11284	CAACTTCGCTCC	7	0	450k, 850k
	cg00211110	HepG2	MIER2	low	-1	3.50202	TTGTACGCGGTCCTG	8	0	450k, 850k
	cg00211115	HepG2	ZKSCAN8	low	-1	3.85719	ATGAAGCGGCTGGGG	7	0.125	450k, 850k
	cg00211115	K562	ZKSCAN8	low	-1	1.42609	ATGAAGCGGCTGGGG	7	0.1833	450k, 850k
	cg00212272	HepG2	BHLHE40	low	-1	1.51699	GCGCCCGGGAG	2	0	450k, 850k
	cg00212272	HepG2	CHD2	low	-1	1.12476	GCGCCCGGGA	2	0	450k, 850k
	cg00213805	GM12878	TRIM22	high	-1	4.21018	CGGCCCCACGAGT	9	0.4286	450k
	cg00213805	GM12878	ZNF143	low	-1	3.38244	CCCACGAGTCCCTC	5	0.4286	450k
	cg00213905	GM12878	ELF1	low	-1	4.73069	CGCCTCCGG	1	0	450k, 850k
	cg00213905	K562	UBTF	low	-1	2.87216	CCGCGCCTCCG	4	0	450k, 850k
	cg00215214	K562	NFRKB	low	-1	3.61041	GAAAATGGACGG	10	0	450k, 850k
	cg00215425	K562	EGR1	low	-1	4.81938	CCGCCCATGC	2	0.1522	450k, 850k
	cg00215744	HepG2	ZKSCAN1	low	-1	3.07401	TGCCCACTACGCATG	10	0.0093	450k, 850k
	cg00215744	K562	ZBTB2	low	-1	3.97759	ACGCATGCGCA	2	0.0267	450k, 850k
	cg00215744	K562	ZKSCAN1	low	-1	3.29991	TGCCCACTACGCATG	10	0.0267	450k, 850k
	cg00215801	H1-hESC	TBP	low	-1	4.01849	CAGAAGCTCGGAAACCCGAG	17	0	450k, 850k
	cg00216056	K562	IRF2	low	-1	3.59802	ACTTTCGCTTACGATGG	12	0.0182	450k, 850k
	cg00216056	K562	ZNF384	low	-1	2.19134	TCAGTCCACTTTCGCTTACG	19	0.0182	450k, 850k
	cg00216831	GM12878	RFX5	low	-1	-0.0654404	GGCCCAGCGCCCG	12	0	450k, 850k
	cg00216831	K562	EGR1	low	-1	4.81938	CCGCCCCCGC	2	0	450k, 850k
	cg00216997	HepG2	ATF1	low	-1	3.58195	TTACGCAC	4	0	450k, 850k
	cg00217306	GM12878	CTCF	low	-1	4.87574	GCGCCCCCTGCCG	12	0.0222	450k, 850k
	cg00217306	GM12878	RAD21	low	-1	4.88594	GCGCCCCCTGCCGG	12	0.0222	450k, 850k
	cg00217306	GM12878	SMC3	low	-1	3.24875	GCGCCCCCTGCCGG	12	0.0222	450k, 850k
	cg00217306	GM12878	TRIM22	low	-1	4.14734	CGCCCCCTGCCGG	11	0.0222	450k, 850k
	cg00217306	H1-hESC	CTCF	low	-1	4.92155	GCGCCCCCTGCCG	12	0.0545	450k, 850k
	cg00217306	H1-hESC	RAD21	low	-1	4.66574	GCGCCCCCTGCCGG	12	0.0545	450k, 850k
	cg00217306	HCT116	CTCF	low	-1	4.98765	GCGCCCCCTGCCG	12	0	450k, 850k
	cg00217306	HepG2	CTCF	low	-1	5.06858	GCGCCCCCTGCCG	12	0.0256	450k, 850k
	cg00217306	HepG2	RAD21	low	-1	5.03929	GCGCCCCCTGCCG	12	0.0256	450k, 850k
	cg00217306	HepG2	SMC3	low	-1	2.86458	GCGCCCCCTGCCGG	12	0.0256	450k, 850k
	cg00217306	K562	CTCFL	low	-1	4.08016	TGCGCCCCCTGCCGG	13	0.0375	450k, 850k
	cg00217306	K562	CTCF	low	-1	4.95458	GCGCCCCCTGCCG	12	0.0375	450k, 850k
	cg00217306	K562	RAD21	low	-1	4.67634	GCGCCCCCTGCCGG	12	0.0375	450k, 850k
	cg00217306	K562	SMC3	low	-1	4.21333	GCGCCCCCTGCCGG	12	0.0375	450k, 850k
	cg00218631	K562	C11orf30	low	-1	4.80294	CTGAGCCCGCATCT	8	0	450k, 850k
	cg00219169	GM12878	NRF1	low	-1	3.55182	TGCGCAGGCGC	3	0	450k
	cg00219169	H1-hESC	NRF1	low	-1	3.51228	TGCGCAGGCGC	3	0	450k
	cg00219169	K562	NRF1	low	-1	4.80953	TGCGCAGGCGC	3	0	450k
	cg00219169	K562	ZBTB2	low	-1	3.97759	GCGCAGGCGCA	2	0	450k
	cg00219330	HepG2	CREB1	low	-1	2.42554	GCGACGC	5	0	450k, 850k
	cg00219816	HepG2	CEBPA	low	-1	5.03288	ATTACGTAAAC	5	0.3409	450k, 850k
	cg00219816	HepG2	CEBPG	low	-1	4.2978	ATTACGTAAAC	5	0.3409	450k, 850k
	cg00219816	HepG2	HLF	low	-1	1.44993	ATTACGTAAAC	5	0.3409	450k, 850k
	cg00220517	H1-hESC	BACH1	low	-1	2.06186	CGCGGACACAC	3	0	450k
	cg00220955	GM12878	YY1	low	-1	5.09826	GCCGCCATATAC	3	0	450k, 850k
	cg00221327	K562	ZBTB2	low	-1	3.16979	ACACATGCGTA	8	0	450k, 850k
	cg00221668	HepG2	KAT8	low	-1	0.28914	GCGGAAGAAC	2	0.0556	450k, 850k
	cg00221668	HepG2	KAT8	low	-1	0.34348	GCGGAAGAAC	2	0.0556	450k, 850k
	cg00221794	GM12878	CREM	low	-1	3.1911	TTACGTAT	4	0.0179	450k, 850k
	cg00222291	K562	E2F6	low	-1	4.84269	GGCGGGGGC	3	0	450k, 850k
	cg00222601	GM12878	CTCF	low	-1	4.87574	GCGCCCCCTTCCG	2	0	450k, 850k
	cg00222601	H1-hESC	CTCF	low	-1	3.44651	GCGCCCCCTTCCG	2	0	450k, 850k
	cg00222601	HCT116	CTCF	low	-1	4.98765	GCGCCCCCTTCCG	2	0	450k, 850k
	cg00222601	K562	CTCFL	low	-1	4.08016	GGCGCCCCCTTCCGC	3	0	450k, 850k
	cg00222601	K562	CTCF	low	-1	4.95458	GCGCCCCCTTCCG	2	0	450k, 850k
	cg00222982	GM12878	CHD2	low	-1	1.84291	CAGCGCGAGG	6	0	450k, 850k
	cg00222982	H1-hESC	CHD2	low	-1	2.57524	CAGCGCGAGG	6	0	450k, 850k
	cg00222982	HepG2	CHD2	low	-1	1.03517	CAGCGCGAGG	6	0	450k, 850k
	cg00223186	HepG2	REST	low	-1	3.77933	GAAACACGCAGAG	7	0	450k, 850k
	cg00224202	HepG2	CEBPD	low	-1	4.56171	GCTGGGGCGAG	8	0	450k, 850k
	cg00224202	HepG2	CEBPG	low	-1	4.74152	CTGGGGCGAGT	7	0	450k, 850k
	cg00224299	K562	MNT	low	-1	0.76458	CCCCGCCCC	9	0.0476	450k, 850k
	cg00224299	K562	MXI1	low	-1	3.77269	CCCGCCCCGGCAAG	8	0.0476	450k, 850k
	cg00225553	HepG2	TBP	low	-1	1.75547	CCGGACCTCGACCCTGAGCT	2	0.027	450k, 850k
	cg00225553	K562	TARDBP	low	-1	1.25774	CCGGACCTCGACCCTGAGCT	2	0	450k, 850k
	cg00226143	HepG2	MAFK	low	-1	2.02177	CGCGAAATCGGCA	3	0.0222	450k, 850k
	cg00226143	K562	BCOR	low	-1	4.63172	AAACGCGAAATCGG	6	0	450k, 850k
	cg00226306	GM12878	TBP	low	-1	2.81526	CGCCCCGCACCCGCCCCCCT	6	0	450k, 850k
	cg00226306	GM12878	ZNF143	low	-1	3.7412	TCTCCAACGCCCCG	13	0	450k, 850k
	cg00226306	HepG2	KLF9	low	-1	3.83372	GCCCCGCACCC	5	0.0328	450k, 850k
	cg00226608	GM12878	ELF1	low	-1	4.73069	CGCGTCCGG	7	0	450k, 850k
	cg00226608	HepG2	ELF1	low	-1	3.4874	CGCGTCCGG	7	0.0204	450k, 850k
	cg00226608	HepG2	GABP	low	-1	3.69469	CGCGTCCGG	7	0.0204	450k, 850k
	cg00226608	K562	ELF1	low	-1	2.64849	CGCGTCCGG	7	0	450k, 850k
	cg00226608	K562	ELK1	low	-1	1.8178	CGCGTCCGG	7	0	450k, 850k
	cg00226754	GM12878	ZBTB33	low	-1	4.11896	TCCCTCGGCG	9	0	450k, 850k
	cg00226754	HCT116	ZBTB33	low	-1	3.94797	TCCCTCGGCG	9	0	450k, 850k
	cg00226754	HepG2	RXRB	low	-1	4.80646	TGTCCCTCGGC	11	0	450k, 850k
	cg00226754	HepG2	SMAD4_isoform1	low	-1	4.83841	TGTCCCTCGGC	11	0	450k, 850k
	cg00226754	HepG2	ZBTB33	low	-1	2.62152	TCCCTCGGCG	9	0	450k, 850k
	cg00227093	HepG2	CREB1	low	-1	0.4	GTGACGT	5	0	450k, 850k
	cg00227156	K562	ELF1	low	-1	2.41799	CACTTCCGA	7	0	450k, 850k
	cg00227156	K562	ELK1	low	-1	3.93576	CACTTCCGA	7	0	450k, 850k
	cg00228799	H1-hESC	ZNF143	low	-1	2.9294	AATACGCTCCGCGG	12	0	450k, 850k
	cg00228799	HepG2	GABPB1_isoform2	low	-1	4.87604	CCGCGGAAGGGT	4	0	450k, 850k
	cg00228799	HepG2	KAT8	low	-1	4.66345	GCGGAAGGGT	2	0	450k, 850k
	cg00228799	K562	ELF4	low	-1	3.55642	GCGGAAGGG	2	0	450k, 850k
	cg00229232	K562	PKNOX1	low	-1	4.994	CTGCCCGTCA	6	0	450k, 850k
	cg00229368	H1-hESC	TBP	low	-1	4.01849	CCGGGGTCCGAGCTGGGATC	2	0	450k, 850k
	cg00230302	GM12878	BCLAF1	low	-1	2.70579	CCTCTTCCTCCCCG	13	0	450k, 850k
	cg00230302	HepG2	MAX	low	-1	0.59085	CCCCGGGAC	4	0	450k, 850k
	cg00231405	H1-hESC	JUND	low	-1	2.52008	CCGGAGACAC	2	0	450k, 850k
	cg00231528	GM12878	MAX	low	-1	1.84832	GCACGTGCC	4	0	450k, 850k
	cg00231528	GM12878	USF1	low	-1	3.19862	CACGTGCCC	3	0	450k, 850k
	cg00231810	K562	EGR1	low	-1	4.81938	CCACCCCCGC	8	0.0476	450k, 850k
	cg00231920	GM12878	EGR1	low	-1	2.9625	CCGCCGCCGC	10	0	450k, 850k
	cg00231920	GM12878	YY1	low	-1	5.09826	GCGGCCATCACC	2	0	450k, 850k
	cg00231920	H1-hESC	ATF2	low	-1	4.22404	CGGCCATCACC	1	0	450k, 850k
	cg00231920	H1-hESC	YY1	low	-1	4.70296	GCGGCCATCACC	2	0	450k, 850k
	cg00231920	HCT116	YY1	low	-1	4.43966	GCGGCCATCACC	2	0	450k, 850k
	cg00231920	HepG2	YY1	low	-1	4.53904	GCGGCCATCACC	2	0	450k, 850k
	cg00231920	K562	YY1	low	-1	4.61203	GCGGCCATCACC	2	0	450k, 850k
	cg00232535	K562	FOXK2	low	-1	4.09856	CCCGGCCTC	3	0.1154	450k, 850k
	cg00232685	GM12878	BACH1	low	-1	2.65434	CGCGGAGCCAT	3	0	450k, 850k
	cg00233028	GM12878	USF2	low	-1	1.04993	GGTTCCGTG	6	0.5	450k, 850k
	cg00233565	K562	C11orf30	low	-1	4.80294	GTGACTCAGCACGG	12	0.1	450k, 850k
	cg00235260	HepG2	THAP11	low	-1	3.70811	GCGGGGCTTGGGGTT	2	0	450k, 850k
	cg00235337	HepG2	TBP	low	-1	1.53403	GCGGGGCGCGGAGCCCCAGC	9	0	450k
	cg00236225	H1-hESC	ZNF143	low	-1	0.71969	ACGCCCCTTCCCGA	2	0	450k, 850k
	cg00236831	GM12878	BCLAF1	low	-1	1.26996	CAGCTTCCGCCCCA	8	0	450k, 850k
	cg00236831	GM12878	BCLAF1	low	-1	2.63951	CAGCTTCCGCCCCA	8	0	450k, 850k
	cg00236831	GM12878	ELF1	low	-1	4.73069	AGCTTCCGC	7	0	450k, 850k
	cg00237391	K562	ESRRA	low	-1	4.66065	TGGCCCTGCG	9	0.0761	450k, 850k
	cg00237565	GM12878	REST	low	-1	1.75866	ACACCCCGGAGAC	7	0	450k, 850k
	cg00237565	K562	REST	low	-1	4.45599	ACACCCCGGAGAC	7	0	450k, 850k
	cg00238662	K562	JUND	low	-1	3.34335	GCGGTCTCAC	2	0.0405	450k, 850k
	cg00238662	K562	ZBTB2	low	-1	1.8054	GAGCTGGAGCG	10	0.0405	450k, 850k
	cg00238994	GM12878	YY1	low	-1	5.09826	CCGGCCATGCTG	2	0.0968	450k, 850k
	cg00238994	HepG2	NFIA_isoform1	low	-1	4.62249	CCGGCCGCCGGCCATG	9	0	450k, 850k
	cg00238994	HepG2	YY1	low	-1	4.53904	CCGGCCATGCTG	2	0	450k, 850k
	cg00239467	H1-hESC	TBP	low	-1	4.01849	ACCGGGGTCGTCCTCCCGTG	17	0.0189	450k, 850k
	cg00239467	HepG2	BRCA1	low	-1	0.25418	CCTCCCGTGA	6	0	450k, 850k
	cg00239467	HepG2	TBP	low	-1	3.73997	ACCGGGGTCGTCCTCCCGTG	17	0	450k, 850k
	cg00239467	K562	BHLHE40	low	-1	1.3316	TCCCGTG	4	0	450k, 850k
	cg00239467	K562	USF1	low	-1	4.52661	CCCGTGAC	3	0	450k, 850k
	cg00239654	H1-hESC	MYC	low	-1	0.01246	GCCATGCGCGC	9	0	450k, 850k
	cg00239654	K562	MAX	low	-1	4.88568	CCATGCGCG	8	0	450k, 850k
	cg00240569	HepG2	HCFC1	low	-1	4.07668	TGGGATACGTGGGG	8	0	450k, 850k
	cg00240569	HepG2	THAP11	low	-1	4.75693	TTGGGATACGTGGGG	9	0	450k, 850k
	cg00240569	K562	HCFC1	low	-1	4.19747	TGGGATACGTGGGG	8	0.0161	450k, 850k
	cg00240809	K562	ZBTB2	low	-1	3.97759	GCGCCTGCGCA	2	0	450k
	cg00241218	GM12878	RFX5	low	-1	3.09864	ACCGCGGCGACGC	8	0	450k, 850k
	cg00241355	H1-hESC	MAFK	low	-1	2.57152	CGGTGACTCGGAC	1	0	450k, 850k
	cg00241355	K562	MAFK	low	-1	3.18342	CGGTGACTCGGAC	1	0	450k, 850k
	cg00241998	K562	NBN	low	-1	3.31348	CGACGACGC	4	0	450k, 850k
	cg00242035	K562	E2F6	low	-1	4.84269	GGCTGGGCG	8	0.5714	450k, 850k
	cg00242597	GM12878	BHLHE40	low	-1	3.98743	ACACGCG	6	0	450k, 850k
	cg00243897	HepG2	FOXA3	low	-1	4.89044	TGGTGACCCG	9	0	450k, 850k
	cg00243897	HepG2	SMAD4_isoform1	low	-1	4.83841	TGACCCGGCAG	6	0	450k, 850k
	cg00244524	K562	CREM	low	-1	4.33842	CGACGCCC	4	0	450k, 850k
	cg00244634	GM12878	YY1	low	-1	5.09826	TCGGCCCTCTCG	2	0	450k, 850k
	cg00244654	HepG2	ZKSCAN8	low	-1	3.85719	GGGCGACGCCTACTG	4	0	450k, 850k
	cg00244654	K562	NFRKB	low	-1	3.35465	AAAGTGGGCGAC	9	0.0185	450k, 850k
	cg00244654	K562	TAF1	low	-1	3.55336	AAAGTGGGCGAC	9	0.0185	450k, 850k
	cg00245012	GM12878	EGR1	low	-1	3.19974	ACGCCCACCA	2	0	450k, 850k
	cg00245012	K562	EGR1	low	-1	4.81938	ACGCCCACCA	2	0	450k, 850k
	cg00245854	K562	CBX1	high	-1	3.54716	CCCACTTAACAGGCG	14	0.6429	450k
	cg00246041	K562	ZBTB40	low	-1	3.94634	AAAAATTCGCTCTT	8	0	450k, 850k
	cg00246366	GM12878	TAF1	low	-1	4.47618	CGAAATGGCTCC	1	0.0294	450k, 850k
	cg00246366	HepG2	MXI1	low	-1	2.43687	GCTGCTCCAGGAGC	14	0	450k, 850k
	cg00246366	HepG2	TAF1	low	-1	2.27171	CGAAATGGCTCC	1	0	450k, 850k
	cg00246366	K562	NFRKB	low	-1	4.00728	CGAAATGGCTCC	1	0	450k, 850k
	cg00246366	K562	TAF1	low	-1	2.12108	CGAAATGGCTCC	1	0	450k, 850k
	cg00246980	HepG2	REST	low	-1	4.18256	GCACGTCGTCCGG	11	0	450k
	cg00248795	K562	YY1	low	-1	4.61203	CCCGCCATGGGG	3	0	450k, 850k
	cg00249632	K562	E2F1	low	-1	2.86478	GGCGGGAAGA	3	0	450k, 850k
	cg00251250	HepG2	TBP	low	-1	3.73997	GCGCGGTTCGGACTAGCCTC	2	0	450k, 850k
	cg00251536	IMR-90	CTCF	high	-1	3.05679	GCGCCCTGCGGAG	2	1	450k, 850k
	cg00251705	K562	KLF1	low	-1	0.96524	AGCCTCGCCCT	6	0.0303	450k, 850k
	cg00252332	GM12878	CHD2	low	-1	3.70458	CTCCGCGAGA	6	0.0909	450k, 850k
	cg00252332	HepG2	CHD2	low	-1	1.97889	CTCCGCGAGA	6	0	450k, 850k
	cg00252332	K562	CHD2	low	-1	3.93596	CTCCGCGAGA	6	0	450k, 850k
	cg00252422	K562	CBX1	low	-1	3.89237	GGCGTTTCACTGATG	3	0	450k, 850k
	cg00252696	GM12878	E2F4	low	-1	-0.251021	GTTGCCGCC	6	0.025	450k, 850k
	cg00252696	GM12878	YY1	low	-1	5.09826	GCCGCCATGATA	3	0.025	450k, 850k
	cg00252696	H1-hESC	YY1	low	-1	4.70296	GCCGCCATGATA	3	0	450k, 850k
	cg00252696	HCT116	YY1	low	-1	4.43966	GCCGCCATGATA	3	0	450k, 850k
	cg00252696	HepG2	YY1	low	-1	4.53904	GCCGCCATGATA	3	0	450k, 850k
	cg00252696	K562	E2F4	low	-1	4.52625	GTTGCCGCC	6	0.0127	450k, 850k
	cg00252696	K562	NBN	low	-1	3.19993	TGCCGCCAT	4	0.0127	450k, 850k
	cg00252696	K562	YY1	low	-1	4.61203	GCCGCCATGATA	3	0.0127	450k, 850k
	cg00252701	GM12878	RAD21	low	-1	4.88594	CCGCGACCGCCTGG	4	0	450k, 850k
	cg00253658	H1-hESC	CTCF	low	-1	4.92155	CTGACCCCTGCCG	12	0.127	450k, 850k
	cg00253658	H1-hESC	RAD21	low	-1	4.06146	CTGACCCCTGCCGA	12	0.127	450k, 850k
	cg00253658	HepG2	CTCF	low	-1	5.06858	CTGACCCCTGCCG	12	0	450k, 850k
	cg00253658	HepG2	RAD21	low	-1	5.03929	CTGACCCCTGCCG	12	0	450k, 850k
	cg00253658	HepG2	RFX5	low	-1	1.22392	CCTGCCGAC	6	0	450k, 850k
	cg00253658	HepG2	RXRB	low	-1	4.80646	TGACCCCTGCC	11	0	450k, 850k
	cg00253681	HepG2	BCL6_isoform1	low	-1	4.76839	CTGCCCAGGACGG	11	0	450k, 850k
	cg00254532	HepG2	ZNF143	low	-1	4.62233	GCGTCGCTTCCCAG	2	0.0333	450k
	cg00254886	HepG2	THAP11	low	-1	4.75693	CTGGGCTTTGTCGCT	12	0	450k, 850k
	cg00255142	HepG2	GABPB1_isoform2	low	-1	4.87604	AACGGGAAGCGG	10	0	450k, 850k
	cg00255142	HepG2	KAT8	low	-1	4.66345	CGGGAAGCGG	8	0	450k, 850k
	cg00255142	K562	HCFC1	low	-1	4.19747	CGGGAAGCGGACTG	8	0.0144	450k, 850k
	cg00255142	K562	NR2C1	low	-1	4.17883	AACGGGAAGCGGA	10	0.0144	450k, 850k
	cg00255811	K562	E2F1	low	-1	1.97279	GGCGGGAGAG	3	0	450k, 850k
	cg00255811	K562	E2F1	low	-1	2.92811	GGCGGGAGAG	3	0	450k, 850k
	cg00255837	K562	ID3	low	-1	2.95842	CCGCCTCCCTGGTG	2	0.0267	450k, 850k
	cg00255853	GM12878	EGR1	low	-1	2.99705	CCGCCCCCGC	10	0	450k, 850k
	cg00255853	H1-hESC	EGR1	low	-1	1.51689	CCGCCCCCGC	10	0	450k, 850k
	cg00255853	K562	EGR1	low	-1	4.81938	CCGCCCCCGC	10	0	450k, 850k
	cg00255853	K562	NRF1	low	-1	4.1775	CGCGCCGGCAC	3	0	450k, 850k
	cg00255925	GM12878	EGR1	low	-1	3.16507	CCGCCCACGG	2	0	450k, 850k
	cg00255925	K562	EGR1	low	-1	4.81938	CCGCCCACGG	2	0.1429	450k, 850k
	cg00255925	K562	KLF1	low	-1	-0.13524	GGCCCCGCCCA	6	0.1429	450k, 850k
	cg00256785	GM12878	HCFC1	low	-1	3.79134	CAGGCGACGAAGTC	8	0.0984	450k, 850k
	cg00256785	GM12878	SIX5	low	-1	4.25947	CAGGCGACGAAGTC	8	0.0984	450k, 850k
	cg00256785	H1-hESC	SIX5	low	-1	3.24855	CAGGCGACGAAGTC	8	0	450k, 850k
	cg00256785	HepG2	HCFC1	low	-1	4.07668	CAGGCGACGAAGTC	8	0	450k, 850k
	cg00256785	K562	CREB3	low	-1	3.65982	ACGAAGTCGCCTGGTC	2	0	450k, 850k
	cg00256785	K562	HCFC1	low	-1	4.19747	CAGGCGACGAAGTC	8	0	450k, 850k
	cg00256785	K562	SIX5	low	-1	3.69871	CAGGCGACGAAGTC	8	0	450k, 850k
	cg00257878	GM12878	CHD2	low	-1	2.94181	TAACGCTAGA	4	0	450k, 850k
	cg00257878	H1-hESC	CHD2	low	-1	2.6159	TAACGCTAGA	4	0	450k, 850k
	cg00257893	HepG2	ELF3	low	-1	4.78905	GACTTCCGT	7	0.0119	450k, 850k
	cg00258132	HepG2	MXI1	low	-1	1.64167	GTCTCCATGGCCCC	14	0	450k, 850k
	cg00258409	HepG2	KLF9	low	-1	3.83372	GACCCACCCAC	11	0.0328	450k, 850k
	cg00258805	GM12878	BCLAF1	low	-1	2.65391	CCGCTTCCGCTTCC	8	0	450k, 850k
	cg00258805	GM12878	ELF1	low	-1	4.73069	CGCTTCCGC	7	0	450k, 850k
	cg00258805	GM12878	ELK1	low	-1	0.282609	CGCTTCCGC	7	0	450k, 850k
	cg00258805	HepG2	ELF1	low	-1	3.81697	CGCTTCCGC	7	0	450k, 850k
	cg00258805	HepG2	ELF3	low	-1	4.78905	CGCTTCCGC	7	0	450k, 850k
	cg00258805	HepG2	ETV4	low	-1	3.36715	GCTTCCGC	6	0	450k, 850k
	cg00258805	HepG2	GABP	low	-1	4.30803	CGCTTCCGC	7	0	450k, 850k
	cg00258805	HepG2	KMT2B	low	-1	4.13859	CCGCTTCCGC	8	0	450k, 850k
	cg00258805	HepG2	NR2C2	low	-1	3.58127	TCCGCTTCCGCTTCC	9	0	450k, 850k
	cg00258805	K562	ELF1	low	-1	3.97354	CGCTTCCGC	7	0	450k, 850k
	cg00258805	K562	ELK1	low	-1	3.32358	CGCTTCCGC	7	0	450k, 850k
	cg00258805	K562	ELK1	low	-1	3.93576	CGCTTCCGC	7	0	450k, 850k
	cg00258805	K562	ETV1	low	-1	4.07037	CGCTTCCGC	7	0	450k, 850k
	cg00258873	GM12878	YY1	low	-1	5.09826	TCGGCCATTTTC	2	0.0441	450k, 850k
	cg00258976	K562	C11orf30	low	-1	4.80294	CCGGCTCCGCAGTT	8	0	450k, 850k
	cg00259785	HepG2	HNRNPL	low	-1	4.7727	CCGCGATCCCACCCC	4	0	450k, 850k
	cg00259882	HepG2	HNRNPL	low	-1	4.7727	TCCCCGCCCCGGCCC	10	0.0435	450k, 850k
	cg00260448	HepG2	HNRNPL	low	-1	4.7727	CCCCGCCCCGCGCCA	11	0	450k, 850k
	cg00260888	GM12878	TCF12	low	-1	3.017	CCCGCTGCC	3	0	450k, 850k
	cg00261252	HepG2	MXI1	low	-1	1.50061	GGCTCCCGGGCGTC	11	0	450k
	cg00261252	K562	MXI1	low	-1	1.19768	GGCTCCCGGGCGTC	11	0	450k
	cg00261832	HepG2	ZKSCAN8	high	-1	3.69209	TTAGCGTGCTCACTG	5	0.6857	450k, 850k
	cg00262122	GM12878	BCLAF1	low	-1	2.28424	GCGCCTCCTCCCGC	12	0	450k, 850k
	cg00262122	GM12878	CTCF	low	-1	2.52842	GCGCCTCCTCCCG	12	0	450k, 850k
	cg00262122	H1-hESC	CTCF	low	-1	2.34395	GCGCCTCCTCCCG	12	0	450k, 850k
	cg00263760	H1-hESC	GABPA	low	-1	2.969	GCGGAATTG	2	0	450k
	cg00264346	HepG2	HNRNPL	low	-1	4.7727	CCCCGCCTCCAGCCC	4	0	450k, 850k
	cg00264346	K562	UBTF	low	-1	2.06309	CCCCGCCTCCA	4	0	450k, 850k
	cg00265212	K562	CBX3	low	-1	3.47547	GGCGGGCAAGGAGACAAACA	3	0	450k, 850k
	cg00265212	K562	MBD2	low	-1	4.31796	CGGGCAAGGAGAC	1	0	450k, 850k
	cg00265578	GM12878	BHLHE40	low	-1	3.90258	GCACGCG	6	0	450k, 850k
	cg00265578	HepG2	NRF1	low	-1	4.32336	CGCGCACGCGT	9	0	450k, 850k
	cg00265578	K562	BHLHE40	low	-1	2.61372	GCACGCG	6	0.027	450k, 850k
	cg00265578	K562	NRF1	low	-1	4.80953	CGCGCACGCGT	9	0.027	450k, 850k
	cg00265812	GM12878	ATF2	low	-1	3.95679	CTTACGTCATT	5	0.4138	450k, 850k
	cg00265812	GM12878	NBN	low	-1	3.94745	TTACGTCAT	4	0.4138	450k, 850k
	cg00265812	H1-hESC	ATF2	low	-1	4.22404	CTTACGTCATT	5	0.0333	450k, 850k
	cg00265812	HepG2	ATF2	low	-1	4.72602	CTTACGTCATT	5	0	450k, 850k
	cg00265812	K562	ATF1	low	-1	4.68866	TTACGTCA	4	0	450k, 850k
	cg00265812	K562	ATF2	low	-1	4.65962	CTTACGTCATT	5	0	450k, 850k
	cg00265812	K562	CEBPB	low	-1	3.82527	CTTACGTCAT	5	0	450k, 850k
	cg00265812	K562	NBN	low	-1	3.33683	TTACGTCAT	4	0	450k, 850k
	cg00266592	GM12878	USF1	low	-1	4.00651	CACGTGATG	3	0.3438	450k
	cg00266592	HepG2	MAX	low	-1	3.30384	TCACGTGAT	4	0.0152	450k
	cg00266592	HepG2	TFE3	low	-1	4.34957	CACGTGATG	3	0.0152	450k
	cg00266592	HepG2	USF1	low	-1	4.4834	CACGTGAT	3	0.0152	450k
	cg00266592	K562	MAX	low	-1	4.88568	TCACGTGAT	4	0.3243	450k
	cg00266592	K562	USF1	low	-1	4.52661	CACGTGAT	3	0.3243	450k
	cg00269416	H1-hESC	SP1	low	-1	3.66304	CTCGCTGATTG	3	0.0196	450k, 850k
	cg00270093	K562	ZBTB33	high	-1	4.78815	TCGTCACTAACAGTCAAAAG	2	0.8163	450k, 850k
	cg00270311	GM12878	BHLHE40	low	-1	4.47769	TCACGTG	4	0	450k, 850k
	cg00270311	GM12878	USF2	low	-1	3.61247	AGTCACGTG	6	0	450k, 850k
	cg00270311	H1-hESC	JUND	low	-1	2.66912	CGTCAGTCAC	10	0	450k, 850k
	cg00270311	H1-hESC	USF2	low	-1	3.38614	AGTCACGTG	6	0	450k, 850k
	cg00270311	HepG2	MLX	low	-1	4.16265	CACGTG	3	0	450k, 850k
	cg00270311	HepG2	USF2	low	-1	3.2982	AGTCACGTG	6	0	450k, 850k
	cg00270311	K562	BHLHE40	low	-1	3.97505	TCACGTG	4	0	450k, 850k
	cg00270311	K562	JUND	low	-1	4.57984	CGTCAGTCAC	10	0	450k, 850k
	cg00270311	K562	USF2	low	-1	3.22866	AGTCACGTG	6	0	450k, 850k
	cg00270878	K562	TCF7L2	low	-1	3.36568	CGGACAACACCAGCC	1	0	450k, 850k
	cg00271210	H1-hESC	USF1	low	-1	4.16058	CCCGTGACT	3	0.0769	450k, 850k
	cg00271633	HepG2	ZFP64	low	-1	4.02698	ATGCCGCTCTCTGAGC	5	0	450k, 850k
	cg00271925	K562	ELF1	low	-1	-0.07421	TACTTCCCG	8	0.0074	450k, 850k
	cg00271925	K562	ZNF384	low	-1	3.54584	CTACTTCCCGGCGGCCTCCA	9	0.0074	450k, 850k
	cg00272951	HepG2	MIER2	low	-1	4.1611	CTGTCCGGGCTCTGG	6	0	450k, 850k
	cg00273124	HepG2	NRF1	low	-1	4.32336	TGCGCAGGTGT	3	0	450k, 850k
	cg00273449	K562	ZBTB33	high	-1	4.78815	CCACGGCCAGCGCAACCAAC	4	0.7619	450k, 850k
	cg00273863	K562	ETS1	high	-1	4.39896	AGGCTGCTCGGAACCGCCGA	18	0.9592	450k, 850k
	cg00275962	GM12878	NRF1	low	-1	3.20403	CGCGCGTGCGT	5	0	450k, 850k
	cg00275962	GM12878	TBP	low	-1	1.60482	AGGTTCTATCTCGCGCGTGC	16	0	450k, 850k
	cg00275962	H1-hESC	NRF1	low	-1	1.87301	CGCGCGTGCGT	5	0	450k, 850k
	cg00275962	HepG2	MNT	low	-1	4.18269	TCGCGCGTGCGT	6	0	450k, 850k
	cg00275962	HepG2	NRF1	low	-1	4.32336	CGCGCGTGCGT	5	0	450k, 850k
	cg00275962	K562	JUND	low	-1	4.57984	CGTGCGTCCT	1	0	450k, 850k
	cg00275962	K562	NRF1	low	-1	4.80953	CGCGCGTGCGT	5	0	450k, 850k
	cg00275962	K562	TBP	low	-1	3.15866	AGGTTCTATCTCGCGCGTGC	16	0	450k, 850k
	cg00277246	K562	NRF1	low	-1	4.80953	CGCGCATGCAG	3	0.087	450k, 850k
	cg00277898	K562	CBX3	low	-1	0.63448	TGGAGGGCAGAGGGGTGCGT	18	0	450k, 850k
	cg00277898	K562	HDAC8	low	-1	2.41755	GTGCGTCTATCTGG	4	0	450k, 850k
	cg00277898	K562	ID3	low	-1	3.60692	GTGCGTCTATCTGG	4	0	450k, 850k
	cg00277898	K562	LEF1	low	-1	3.74981	CGTCTATCTGG	1	0	450k, 850k
	cg00277898	K562	NR4A1	low	-1	3.6638	GTGCGTCTATCTG	4	0	450k, 850k
	cg00278359	K562	NFRKB	low	-1	3.11612	GAAGATGGCGAG	9	0.1633	450k, 850k
	cg00278366	K562	CEBPB	low	-1	4.72246	ATTGCGCAAA	5	0.3208	450k, 850k
	cg00280220	K562	MAX	low	-1	4.88568	CCGCGTGGC	4	0	450k, 850k
	cg00280761	K562	TBL1XR1	low	-1	2.32173	ACGACCTCGGTGCGGACGCC	13	0	450k, 850k
	cg00280761	K562	TBL1XR1	low	-1	2.55847	ACGACCTCGGTGCGGACGCC	13	0	450k, 850k
	cg00280991	HepG2	ELF1	low	-1	3.32465	TGCTTCCGT	7	0	450k, 850k
	cg00280991	HepG2	GABP	low	-1	4.30803	TGCTTCCGT	7	0	450k, 850k
	cg00281152	GM12878	GABPA	low	-1	3.65772	CCGGAAGTT	2	0.0606	450k, 850k
	cg00281152	H1-hESC	GABPA	low	-1	4.20561	CCGGAAGTT	2	0	450k, 850k
	cg00281152	HepG2	GABPA	low	-1	3.8635	CCGGAAGTT	2	0.1071	450k, 850k
	cg00281152	HepG2	GABPB1_isoform2	low	-1	4.87604	CCCCGGAAGTTA	4	0.1071	450k, 850k
	cg00281152	HepG2	KAT8	low	-1	4.66345	CCGGAAGTTA	2	0.1071	450k, 850k
	cg00281152	K562	FOXK2	low	-1	4.45189	CCCTGCCCC	9	0	450k, 850k
	cg00281152	K562	GABPA	low	-1	4.61031	CCGGAAGTT	2	0	450k, 850k
	cg00281152	K562	MNT	low	-1	4.32742	CCCTGCCCC	9	0	450k, 850k
	cg00281152	K562	NR2C1	low	-1	4.17883	CCCCGGAAGTTAC	4	0	450k, 850k
	cg00281600	HepG2	NR2F1	low	-1	4.18597	CAGGCCGAGG	6	0	450k, 850k
	cg00281977	GM12878	EGR1	low	-1	3.16057	CCGCCCAGCC	10	0	450k, 850k
	cg00281977	HepG2	HNRNPL	low	-1	4.7727	CCCTCCGCCCAGCCG	14	0	450k, 850k
	cg00281977	HepG2	TFAP4	low	-1	4.49333	CAGCCG	5	0	450k, 850k
	cg00284438	HepG2	TBP	low	-1	1.57879	GTGGGATTAGAACCCGGGCT	15	0.0244	450k, 850k
	cg00284438	K562	TBP	low	-1	2.33523	GGATTAGAACCCGGGCTCTA	12	0	450k, 850k
	cg00285363	HepG2	TBP	low	-1	1.75547	CCGGACCTCGACCCTGAGCT	9	0	450k, 850k
	cg00285363	K562	TARDBP	low	-1	1.25774	CCGGACCTCGACCCTGAGCT	9	0.0164	450k, 850k
	cg00286104	H1-hESC	CTCF	low	-1	4.92155	GCGCCTCCCGGCG	12	0	450k, 850k
	cg00286104	H1-hESC	RAD21	low	-1	4.05139	GCGCCTCCCGGCGG	12	0	450k, 850k
	cg00287831	GM12878	YY1	low	-1	5.09826	GCCGCCGCGCTT	8	0.08	450k, 850k
	cg00287831	HepG2	MIER2	low	-1	3.43768	CTGGCCGCCGCGCTT	11	0	450k, 850k
	cg00289084	HepG2	TEAD1	low	-1	4.75322	CAGGAATCC	9	0	450k, 850k
	cg00289125	GM12878	USF2	low	-1	2.49276	GGTCACGTT	6	0	450k, 850k
	cg00289125	H1-hESC	ATF2	low	-1	4.22404	GTCACGTTATC	5	0	450k, 850k
	cg00289125	H1-hESC	USF2	low	-1	1.94138	GGTCACGTT	6	0	450k, 850k
	cg00289125	HepG2	MLX	low	-1	0.18314	CACGTT	3	0	450k, 850k
	cg00289503	GM12878	BHLHE40	low	-1	3.79857	TCACGAG	4	0.4	450k, 850k
	cg00291159	GM12878	CTCF	low	-1	4.87574	TCGCCCTCTGTAG	2	0	450k
	cg00291159	GM12878	RAD21	low	-1	4.88594	TCGCCCTCTGTAGG	2	0	450k
	cg00291159	H1-hESC	RAD21	low	-1	3.96072	TCGCCCTCTGTAGG	2	0	450k
	cg00291159	HCT116	CTCF	low	-1	4.98765	TCGCCCTCTGTAG	2	0	450k
	cg00291159	HepG2	RAD21	low	-1	5.03929	TCGCCCTCTGTAG	2	0	450k
	cg00291159	K562	CTCFL	low	-1	4.08016	ATCGCCCTCTGTAGG	3	0	450k
	cg00291159	K562	CTCF	low	-1	4.95458	TCGCCCTCTGTAG	2	0	450k
	cg00291159	K562	RAD21	low	-1	4.67634	TCGCCCTCTGTAGG	2	0	450k
	cg00291159	K562	SMC3	low	-1	3.51345	TCGCCCTCTGTAGG	2	0	450k
	cg00291351	H1-hESC	USF1	low	-1	4.00405	CATCTGACG	8	0	450k, 850k
	cg00291366	IMR-90	BHLHE40	low	-1	4.90987	GCACGAG	4	0.5	450k, 850k
	cg00291981	K562	EGR1	low	-1	4.81938	CGGCCCCCGC	8	0	450k, 850k
	cg00292073	HepG2	NRF1	low	-1	4.32336	AGCGCATGCGG	3	0.4828	450k, 850k
	cg00292073	K562	NRF1	low	-1	4.80953	AGCGCATGCGG	3	0.0714	450k, 850k
	cg00292135	K562	CTCF	low	-1	4.95458	GCAGCCCCCGGCG	12	0.1167	450k
	cg00292435	GM12878	TBP	low	-1	2.88449	AGGCTCGAGCCAGGAGCCTA	6	0	450k, 850k
	cg00292435	HepG2	TBP	low	-1	2.1943	CTCAGGCTCGAGCCAGGAGC	9	0	450k, 850k
	cg00292851	GM12878	TBP	low	-1	3.4283	GTGAATGAACCGGGGGCCGT	18	0	450k, 850k
	cg00292851	K562	MLLT1	low	-1	3.07819	AGTGAATGAACCGGGGGCC	19	0	450k, 850k
	cg00292857	H1-hESC	SP1	low	-1	3.43268	CGCGCCCACTG	3	0	450k, 850k
	cg00292857	HepG2	HNRNPL	low	-1	4.7727	CCGCGCCCACTGCCT	4	0	450k, 850k
	cg00292857	HepG2	ZKSCAN8	low	-1	3.85719	AGTCCGCGCCCACTG	7	0	450k, 850k
	cg00292986	GM12878	BHLHE40	low	-1	4.47769	GCACGTG	4	0	450k, 850k
	cg00292986	H1-hESC	MAX	low	-1	4.2292	GCACGTGCC	4	0	450k, 850k
	cg00292986	H1-hESC	USF1	low	-1	3.90466	CACGTGCCT	3	0	450k, 850k
	cg00292986	HepG2	BHLHE40	low	-1	1.51622	CTGCACGTGCC	6	0	450k, 850k
	cg00292986	K562	BHLHE40	low	-1	3.97505	GCACGTG	4	0	450k, 850k
	cg00292986	K562	MAX	low	-1	1.72458	GCACGTGCC	4	0	450k, 850k
	cg00293012	GM12878	CBFB	low	-1	3.76179	CACCCGCAG	5	0	450k, 850k
	cg00294658	HepG2	GABP	low	-1	2.33832	CACTCCCGG	7	0	450k, 850k
	cg00294658	HepG2	KMT2B	low	-1	1.74261	TCACTCCCGG	8	0	450k, 850k
	cg00294658	K562	KDM4B	low	-1	3.93887	CACTCCCGG	7	0	450k, 850k
	cg00295206	K562	CREB3	low	-1	2.7141	ATGGCGCCGTCCTGCT	5	0	450k, 850k
	cg00295206	K562	NFRKB	low	-1	2.20495	CAACATGGCGCC	9	0	450k, 850k
	cg00295206	K562	NFRKB	low	-1	4.00728	CAACATGGCGCC	9	0	450k, 850k
	cg00295382	H1-hESC	SP1	low	-1	3.66304	CCGCCTCATTG	2	0.0278	450k, 850k
	cg00295382	K562	FOXK2	low	-1	4.45189	CCCCGCCTC	4	0	450k, 850k
	cg00295382	K562	MNT	low	-1	3.85054	CCCCGCCTC	4	0	450k, 850k
	cg00295382	K562	MNT	low	-1	4.32742	CCCCGCCTC	4	0	450k, 850k
	cg00295382	K562	PBX2	low	-1	4.29585	CCCCCGCCTCA	5	0	450k, 850k
	cg00295382	K562	UBTF	low	-1	1.96575	CCCCACCCCCC	11	0	450k, 850k
	cg00295835	K562	MBD2	low	-1	4.31796	GCGCCAATCCCGA	11	0	450k, 850k
	cg00296079	HepG2	PBX2	low	-1	3.49429	GCCCCGCCCTC	5	0	450k, 850k
	cg00296079	K562	PBX2	low	-1	3.91672	GCCCCGCCCTC	5	0	450k, 850k
	cg00297737	HepG2	KAT8	low	-1	4.66345	CGGGAAGCAG	1	0	450k, 850k
	cg00297767	K562	CTCF	low	-1	2.00671	CTCCCCTCCGGGG	9	0	450k, 850k
	cg00297876	K562	ELF4	low	-1	1.08296	GCGGAGGTC	2	0	450k, 850k
	cg00298020	H1-hESC	ATF2	low	-1	4.22404	GTTGCGACACC	5	0	450k, 850k
	cg00298020	H1-hESC	CEBPB	low	-1	3.57692	GTTGCGACAC	5	0	450k, 850k
	cg00298020	H1-hESC	RAD21	low	-1	2.381	GCGACACCAACTAG	2	0	450k, 850k
	cg00298020	HepG2	ATF2	low	-1	4.25689	GTTGCGACACC	5	0	450k, 850k
	cg00298020	HepG2	CEBPB	low	-1	4.08504	GTTGCGACAC	5	0	450k, 850k
	cg00298020	IMR-90	CEBPB	high	-1	4.81955	GTTGCGACAC	5	1	450k, 850k
	cg00298020	K562	ATF2	low	-1	4.65962	GTTGCGACACC	5	0	450k, 850k
	cg00298020	K562	CEBPB	low	-1	4.72246	GTTGCGACAC	5	0	450k, 850k
	cg00298910	HepG2	HNRNPL	low	-1	4.7727	TCCCGCTCCTACCCC	4	0.0169	450k, 850k
	cg00299418	K562	KLF13	low	-1	2.76467	GCACCGCCCCGCT	10	0	450k, 850k
	cg00299418	K562	KLF1	low	-1	2.75815	CGCACCGCCCC	11	0	450k, 850k
	cg00299558	HepG2	FOXA3	low	-1	3.23116	TATCGACTTT	4	0.0196	450k, 850k
	cg00299820	K562	E2F6	low	-1	4.84269	GGAGGCGGG	6	0	450k, 850k
	cg00300879	HepG2	HNRNPL	low	-1	4.7727	GTCCGCCTCCTGCCC	15	0.1667	450k, 850k
	cg00301396	GM12878	BACH1	high	-1	2.51071	CGCGGAGCCAC	1	0.6471	450k, 850k
	cg00301775	K562	E2F6	low	-1	4.84269	GGCGGGGCG	8	0	450k, 850k
	cg00302479	GM12878	NBN	low	-1	0.29627	AGCCGTCAC	4	0.0263	450k, 850k
	cg00302479	GM12878	NBN	low	-1	3.94745	AGCCGTCAC	4	0.0263	450k, 850k
	cg00302479	K562	ATF1	low	-1	3.21881	AGCCGTCA	4	0	450k, 850k
	cg00302479	K562	ATF1	low	-1	4.68866	AGCCGTCA	4	0	450k, 850k
	cg00302793	HepG2	GABPB1_isoform2	low	-1	4.87604	GCGCGGAAAAGG	2	0	450k, 850k
	cg00304288	HepG2	GABP	low	-1	4.30803	CACTTCCGA	7	0	450k
	cg00304288	K562	ETV1	low	-1	1.82223	CACTTCCGA	7	0	450k
	cg00304673	K562	ZKSCAN1	low	-1	3.61535	GGCCTACGCAGCACC	7	0	450k, 850k
	cg00305639	HepG2	THAP11	low	-1	0.33969	CTGGCGCCTGCGGTT	11	0.4038	450k, 850k
	cg00306395	HepG2	HNRNPL	high	-1	4.7727	CAGGCCGCCCAGCGT	13	1	450k, 850k
	cg00306532	HepG2	CEBPB	low	-1	2.46352	CTTGCGACAA	5	0	450k, 850k
	cg00306532	IMR-90	CEBPB	high	-1	4.81955	CTTGCGACAA	5	1	450k, 850k
	cg00306532	K562	CEBPB	low	-1	4.72246	CTTGCGACAA	5	0	450k, 850k
	cg00306607	GM12878	BACH1	low	-1	3.72681	TGCTGTCACGG	9	0	450k
	cg00306607	GM12878	NBN	low	-1	3.56185	TGCTGTCAC	9	0	450k
	cg00306607	GM12878	NBN	low	-1	3.63458	TGCTGTCAC	9	0	450k
	cg00307073	H1-hESC	MAX	low	-1	4.2292	CCGCCTGCT	2	0	450k, 850k
	cg00307073	HCT116	CTCF	low	-1	4.98765	GGGCCGCCTGCTG	5	0	450k, 850k
	cg00307073	K562	CTCFL	low	-1	4.08016	GCCGCCTGCTGCAGG	3	0.0125	450k, 850k
	cg00307073	K562	CTCF	low	-1	4.95458	GGGCCGCCTGCTG	5	0.0125	450k, 850k
	cg00307483	HCT116	JUND	low	-1	4.08632	GCTGAGACCG	9	0	450k, 850k
	cg00307483	K562	MAFF	low	-1	4.43922	GGCTGAGACCGGA	10	0.0115	450k, 850k
	cg00308631	HepG2	KAT8	low	-1	4.66345	GAGGAAGCAC	10	0.0317	450k
	cg00309106	HepG2	TBP	low	-1	1.06604	GCGTGTCTCGCCCTCGGTCC	15	0	450k, 850k
	cg00309204	GM12878	ZNF143	low	-1	3.66699	CCAACGCCGCCCAG	5	0	450k, 850k
	cg00309204	K562	TBP	low	-1	3.18949	CGCACCGGACCAACGCCGCC	14	0	450k, 850k
	cg00309650	GM12878	BCLAF1	low	-1	2.25108	CCACTTTCTCCCGG	12	0	450k, 850k
	cg00310257	GM12878	CREM	low	-1	3.20557	TGACGTGG	4	0	450k, 850k
	cg00310257	K562	CREM	low	-1	4.67973	TGACGTGG	4	0	450k, 850k
	cg00311883	K562	E2F4	low	-1	4.52625	GTCACCGCG	6	0.5275	450k, 850k
	cg00311883	K562	FOXK2	low	-1	4.45189	CCGCGCTGC	2	0.5275	450k, 850k
	cg00312919	GM12878	E2F4	low	-1	0.117702	CTTCCCGCG	8	0	450k, 850k
	cg00312919	K562	E2F4	low	-1	4.52625	CTTCCCGCG	8	0	450k, 850k
	cg00313973	GM12878	YY1	low	-1	5.09826	GCCGGCACCTTG	3	0	450k, 850k
	cg00315606	K562	ZKSCAN8	low	-1	0.05243	GCTGAGCGCCTTTAA	7	0	450k, 850k
	cg00316677	HepG2	KMT2B	low	-1	3.75192	CCGCGTCCTC	2	0	450k, 850k
	cg00318618	K562	ZBTB40	low	-1	3.87039	GGTCAGACGTTTTT	8	0	450k, 850k
	cg00318618	K562	ZBTB40	low	-1	4.42043	GGTCAGACGTTTTT	8	0	450k, 850k
	cg00319359	HepG2	THAP11	low	-1	4.75693	CTGGGGGGCGTGGCT	9	0	450k, 850k
	cg00319395	K562	ZNF24	low	-1	3.79724	CGTCCACTCACTGTTTC	1	0	450k, 850k
	cg00319449	H1-hESC	RAD21	low	-1	3.37793	GCGCCCTCACTTGC	2	0	450k, 850k
	cg00319567	H1-hESC	TBP	low	-1	3.52817	CCGGGACCTGATCCACCAAA	2	0	450k, 850k
	cg00319567	HepG2	TBP	low	-1	1.4897	CCGGGACCTGATCCACCAAA	2	0	450k, 850k
	cg00321065	K562	ZNF384	low	-1	3.63645	CCACGGCCCACCAGCGCGTA	4	0	450k, 850k
	cg00321150	HepG2	TAF1	low	-1	4.11284	CCGCATTGCGGC	9	0	450k, 850k
	cg00321931	HepG2	CREB1	low	-1	3.83487	GTGGCGC	7	0.0208	450k, 850k
	cg00322201	HepG2	HNRNPL	low	-1	4.7727	CCCCCGCCCCTCCCA	5	0	450k, 850k
	cg00322942	K562	ZBTB2	low	-1	3.97759	ACGCATGCGCA	8	0.0175	450k, 850k
	cg00323305	HepG2	TAF1	low	-1	2.33875	AAAGAAGGCCGA	10	0	450k, 850k
	cg00323305	K562	TAF1	low	-1	3.55336	AAAGAAGGCCGA	10	0.0227	450k, 850k
	cg00323359	HepG2	MAFF	low	-1	2.47465	CTATTGGTCAGCG	12	0	450k, 850k
	cg00323359	HepG2	MAFK	low	-1	2.0604	CTATTGGTCAGCG	12	0	450k, 850k
	cg00323359	K562	KAT8	low	-1	0.53113	GCGTCCGTATCG	2	0	450k, 850k
	cg00324693	HepG2	ZNF7_isoform2	low	-1	2.99344	AGTGCCGGCC	6	0	450k, 850k
	cg00324693	K562	NR2C1	low	-1	3.12682	AAGCGGAAGTGCC	13	0	450k, 850k
	cg00325458	K562	MNT	low	-1	3.1438	CCCCGCCCC	4	0	450k, 850k
	cg00325866	GM12878	CTCF	low	-1	3.68098	GCGCTCCCAGCGG	2	0	450k, 850k
	cg00325866	H1-hESC	REST	low	-1	4.38837	CGGCCCACTGGCAAGC	16	0	450k, 850k
	cg00325866	HepG2	ZNF143	low	-1	4.62233	GCAAGCGCTCCCAG	6	0	450k, 850k
	cg00325919	K562	RAD21	low	-1	4.67634	GCGCCCCTGGCAGA	2	0	450k, 850k
	cg00326183	HepG2	ZBTB26	low	-1	0.61062	CTCGGGA	3	0	450k, 850k
	cg00326908	K562	ZNF512	low	-1	3.24844	GAAAGCGAGAAAAGATAAA	6	0.0702	450k, 850k
	cg00326908	K562	ZNF512	low	-1	3.77952	GAAAGCGAGAAAAGATAAA	6	0.0702	450k, 850k
	cg00327506	HepG2	GABPB1_isoform2	low	-1	4.87604	CGGCGGCAGCGC	10	0	450k, 850k
	cg00328219	K562	ADNP	low	-1	0.85264	ACCAGACCGAGGG	8	0.0787	450k, 850k
	cg00328593	HepG2	ELF1	low	-1	3.27156	CGCTTCCTG	1	0.0192	450k, 850k
	cg00328593	K562	NRF1	low	-1	4.80953	GGCCCAGGCGC	9	0	450k, 850k
	cg00329014	GM12878	NBN	low	-1	3.94745	TTATATCAC	9	0	450k, 850k
	cg00329014	GM12878	USF2	low	-1	2.45604	TATCACGTG	6	0	450k, 850k
	cg00329014	H1-hESC	MYC	low	-1	0.35494	ATCACGTGGTC	5	0.0253	450k, 850k
	cg00329014	H1-hESC	USF2	low	-1	1.65483	TATCACGTG	6	0.0253	450k, 850k
	cg00329447	HepG2	BHLHE40	low	-1	2.13008	GGGCACGCGAC	8	0	450k, 850k
	cg00329447	HepG2	MAX	low	-1	1.51379	GCACGCGAC	6	0	450k, 850k
	cg00329943	K562	TBL1XR1	low	-1	2.01572	CTGGCCGTCGGTCGGCCCCC	6	0	450k, 850k
	cg00330370	GM12878	BACH1	low	-1	0.76721	CGCTGACTCAC	1	0	450k, 850k
	cg00330370	H1-hESC	BACH1	low	-1	2.28358	CGCTGACTCAC	1	0	450k, 850k
	cg00330370	HepG2	TFE3	low	-1	4.34957	CCGCTGACT	2	0.04	450k, 850k
	cg00330370	HepG2	THRB	low	-1	3.37702	CAACCTCCGCTGACT	8	0.04	450k, 850k
	cg00330370	K562	MAFG	low	-1	3.56311	CGCTGACTCA	1	0	450k, 850k
	cg00330370	K562	NFE2	low	-1	3.99044	CGCTGACTCAC	1	0	450k, 850k
	cg00330936	HepG2	GABPB1_isoform2	low	-1	4.87604	CACCGGAACCCG	11	0	450k, 850k
	cg00330936	HepG2	HCFC1	low	-1	4.07668	CGGAACCCGCTGTC	8	0	450k, 850k
	cg00331343	H1-hESC	CHD2	low	-1	2.55677	CCGCGCGGGC	6	0	450k, 850k
	cg00332575	GM12878	ETS1	low	-1	3.53007	TGCGTGCCGGGGACCGCGTT	15	0	450k, 850k
	cg00332575	GM12878	TBP	low	-1	3.16306	TGGTGCGTGCCGGGGACCGC	18	0	450k, 850k
	cg00332575	HepG2	REST	low	-1	3.29883	GTGCCGGGGACCG	12	0	450k, 850k
	cg00332575	K562	C11orf30	low	-1	4.80294	CCGCGTTAGCAGCA	2	0	450k, 850k
	cg00332575	K562	TBP	low	-1	3.55522	TGGTGCGTGCCGGGGACCGC	18	0	450k, 850k
	cg00332680	HepG2	HNF4G	low	-1	4.20534	TGCCCTTTGCCCC	13	0	450k, 850k
	cg00332877	HepG2	ATF1	low	-1	0.96377	CGACGCAG	1	0	450k, 850k
	cg00332877	HepG2	BCL6_isoform1	low	-1	4.76839	CTATCGAGGCACG	12	0	450k, 850k
	cg00334370	GM12878	BHLHE40	low	-1	4.47769	TCACGTG	4	0	450k, 850k
	cg00334370	GM12878	MAX	low	-1	3.20222	TCACGTGGC	4	0	450k, 850k
	cg00334370	H1-hESC	BRCA1	low	-1	1.53471	TCTCACGTGG	6	0	450k, 850k
	cg00334370	H1-hESC	MAX	low	-1	4.2292	TCACGTGGC	4	0	450k, 850k
	cg00334370	K562	BHLHE40	low	-1	3.97505	TCACGTG	4	0	450k, 850k
	cg00334370	K562	MAX	low	-1	4.88568	TCACGTGGC	4	0	450k, 850k
	cg00334542	K562	ELF4	low	-1	1.78207	GCGGAAGTA	2	0	450k, 850k
	cg00334542	K562	ELF4	low	-1	4.17855	GCGGAAGTA	2	0	450k, 850k
	cg00334820	HepG2	NFIA_isoform1	low	-1	4.62249	CTGCTCTGCGGCCAAC	9	0.02	450k, 850k
	cg00335003	GM12878	RFX5	low	-1	1.04768	TCCCTGGTTACGG	11	0.0167	450k, 850k
	cg00335003	HepG2	FOXA3	low	-1	4.89044	TGGTTACGGA	7	0	450k, 850k
	cg00335003	HepG2	RERE	low	-1	3.02304	TGGTTACGGA	7	0	450k, 850k
	cg00335003	HepG2	RFX5	low	-1	2.17667	CCTGGTTAC	9	0	450k, 850k
	cg00335633	GM12878	USF2	low	-1	3.61247	CGCCACGTG	1	0	450k, 850k
	cg00335633	H1-hESC	USF2	low	-1	3.38614	CGCCACGTG	1	0	450k, 850k
	cg00335633	HepG2	CEBPB	low	-1	3.63746	TCTGCGCCAC	5	0	450k, 850k
	cg00335633	HepG2	USF2	low	-1	2.72738	CGCCACGTG	1	0	450k, 850k
	cg00335633	K562	USF2	low	-1	2.80505	CGCCACGTG	1	0	450k, 850k
	cg00337440	GM12878	CTCF	low	-1	4.87574	GCGCCCCCTGGAG	2	0	450k, 850k
	cg00337440	H1-hESC	CTCF	low	-1	4.92155	GCGCCCCCTGGAG	2	0.25	450k, 850k
	cg00337440	HCT116	CTCF	low	-1	4.98765	GCGCCCCCTGGAG	2	0	450k, 850k
	cg00337440	K562	CTCFL	low	-1	4.08016	GGCGCCCCCTGGAGT	3	0.0122	450k, 850k
	cg00337440	K562	CTCF	low	-1	4.95458	GCGCCCCCTGGAG	2	0.0122	450k, 850k
	cg00338122	HepG2	NFIA_isoform1	low	-1	4.14991	CTGGCGCTTCTCCCAG	5	0	450k, 850k
	cg00338122	K562	CBX1	low	-1	3.62944	CGCTTCTCCCAGCTG	1	0	450k, 850k
	cg00338229	HepG2	TEAD1	low	-1	4.75322	CTGGAAGGC	9	0	450k, 850k
	cg00338229	HepG2	TEAD3	low	-1	4.70831	CTGGAAGGC	9	0	450k, 850k
	cg00338893	K562	NR4A1	low	-1	3.0296	GCGAATCCACTTC	2	0	450k
	cg00338928	K562	UBTF	low	-1	1.7169	CCCCACCTGCG	10	0	450k, 850k
	cg00339331	K562	EGR1	low	-1	4.81938	CCGCCCCCGC	8	0.0667	450k, 850k
	cg00340921	GM12878	ETS1	low	-1	4.00126	AGCACGCCGGGAGTTGTAGT	8	0	450k, 850k
	cg00340921	GM12878	HCFC1	low	-1	3.79134	CGGGAGTTGTAGTC	1	0	450k, 850k
	cg00340921	GM12878	SIX5	low	-1	4.25947	CGGGAGTTGTAGTC	1	0	450k, 850k
	cg00340921	H1-hESC	SIX5	low	-1	3.63739	CGGGAGTTGTAGTC	1	0	450k, 850k
	cg00340921	HepG2	GABPA	low	-1	3.8635	CCGGGAGTT	2	0	450k, 850k
	cg00340921	HepG2	HCFC1	low	-1	4.07668	CGGGAGTTGTAGTC	1	0	450k, 850k
	cg00340921	HepG2	KAT8	low	-1	4.66345	CCGGGAGTTG	2	0	450k, 850k
	cg00340921	HepG2	SUZ12	low	-1	3.38578	ACGCCGGGAGTTGTAGTC	5	0	450k, 850k
	cg00340921	HepG2	THAP11	low	-1	4.75693	CCGGGAGTTGTAGTC	2	0	450k, 850k
	cg00340921	K562	ETS1	low	-1	4.39896	AGCACGCCGGGAGTTGTAGT	8	0.0204	450k, 850k
	cg00340921	K562	GABPA	low	-1	4.61031	CCGGGAGTT	2	0.0204	450k, 850k
	cg00340921	K562	HCFC1	low	-1	4.19747	CGGGAGTTGTAGTC	1	0.0204	450k, 850k
	cg00340921	K562	NR2C1	low	-1	4.17883	CGCCGGGAGTTGT	4	0.0204	450k, 850k
	cg00340921	K562	SIX5	low	-1	3.69871	CGGGAGTTGTAGTC	1	0.0204	450k, 850k
	cg00340921	K562	SUZ12	low	-1	3.54469	ACGCCGGGAGTTGTAGTC	5	0.0204	450k, 850k
	cg00340921	K562	TBL1XR1	low	-1	1.8289	ACGCCGGGAGTTGTAGTCCT	5	0.0204	450k, 850k
	cg00341602	K562	GABPA	low	-1	2.45465	CCCGAAGTG	3	0.0345	450k, 850k
	cg00343185	HepG2	BCL6_isoform1	low	-1	3.51363	CTTTCAAGGGCGA	11	0	450k, 850k
	cg00343185	HepG2	TBP	low	-1	1.75467	GCGAGATTGGGACTAGGATG	2	0	450k, 850k
	cg00343217	K562	ESRRA	low	-1	4.66065	TGACCTCCCG	9	0	450k, 850k
	cg00344422	HepG2	TBP	low	-1	2.28577	GCGAGCAGGGAACCTAAGGC	2	0.0172	450k, 850k
	cg00344445	H1-hESC	CTCF	low	-1	4.92155	ACTCCCCCCAGCG	12	0.3023	450k, 850k
	cg00344445	H1-hESC	RAD21	low	-1	3.92372	ACTCCCCCCAGCGG	12	0.3023	450k, 850k
	cg00344445	HCT116	CTCF	low	-1	4.98765	ACTCCCCCCAGCG	12	0.2	450k, 850k
	cg00344445	HepG2	RAD21	low	-1	5.03929	ACTCCCCCCAGCG	12	0.1154	450k, 850k
	cg00344445	K562	CTCF	low	-1	4.95458	ACTCCCCCCAGCG	12	0.0909	450k, 850k
	cg00344577	H1-hESC	GABPA	low	-1	4.20561	ACGGCAGTG	2	0.2969	450k, 850k
	cg00345094	GM12878	CBFB	low	-1	4.2672	AACCCGCAG	5	0	450k, 850k
	cg00345230	K562	BCOR	low	-1	3.52874	CTCGGCCCAGTGGG	3	0	450k, 850k
	cg00345704	HepG2	MAFF	high	-1	3.75899	CGCTGCCTCAGCA	1	0.9494	450k, 850k
	cg00345704	HepG2	MAFK	high	-1	3.71854	CGCTGCCTCAGCA	1	0.9494	450k, 850k
	cg00345965	K562	E2F1	low	-1	2.70985	AGCGGGAAAC	3	0.0247	450k, 850k
	cg00346145	HepG2	MNT	low	-1	4.18269	GTGGGCGGGGAT	6	0	450k, 850k
	cg00346145	HepG2	ZKSCAN1	low	-1	3.06333	GCCCCTCTGTGGGCG	14	0	450k, 850k
	cg00346145	K562	E2F6	low	-1	4.84269	GGCGGGGAT	3	0	450k, 850k
	cg00346145	K562	ZKSCAN1	low	-1	4.09065	GCCCCTCTGTGGGCG	14	0	450k, 850k
	cg00346247	GM12878	RFX5	low	-1	1.65778	ACCCCAGCGACCG	12	0	450k, 850k
	cg00347026	HepG2	BHLHE40	low	-1	3.64689	TGGTACGTGCC	6	0	450k
	cg00347280	GM12878	YY1	low	-1	5.09826	GTCGCCATGTTG	3	0	450k, 850k
	cg00347280	H1-hESC	YY1	low	-1	4.70296	GTCGCCATGTTG	3	0	450k, 850k
	cg00347280	HCT116	YY1	low	-1	4.43966	GTCGCCATGTTG	3	0	450k, 850k
	cg00347280	HepG2	YY1	low	-1	4.53904	GTCGCCATGTTG	3	0	450k, 850k
	cg00347280	K562	TBP	low	-1	3.55522	TGTAGGGAACCAAGAGCGTC	20	0	450k, 850k
	cg00347280	K562	YY1	low	-1	4.61203	GTCGCCATGTTG	3	0	450k, 850k
	cg00347280	K562	ZNF354B	low	-1	0.93873	AGCGTCGCCATGTTG	6	0	450k, 850k
	cg00347280	K562	ZNF354B	low	-1	2.93601	AGCGTCGCCATGTTG	6	0	450k, 850k
	cg00347616	HepG2	KDM6A	low	-1	0.15009	GGATCGGAGCCCA	5	0	450k, 850k
	cg00347616	HepG2	KDM6A	low	-1	2.75889	GGATCGGAGCCCA	5	0	450k, 850k
	cg00347616	HepG2	NFIA_isoform1	low	-1	4.62249	CAGGATCGGAGCCCAG	7	0	450k, 850k
	cg00347862	GM12878	GABPA	low	-1	3.65772	CCGGAAGTG	2	0	450k, 850k
	cg00347862	HepG2	GABPA	low	-1	3.8635	CCGGAAGTG	2	0.0222	450k, 850k
	cg00347862	HepG2	GABPB1_isoform2	low	-1	4.87604	CACCGGAAGTGG	4	0.0222	450k, 850k
	cg00347862	HepG2	KAT8	low	-1	4.66345	CCGGAAGTGG	2	0.0222	450k, 850k
	cg00347862	K562	GABPA	low	-1	4.61031	CCGGAAGTG	2	0	450k, 850k
	cg00348900	H1-hESC	SP1	low	-1	3.43603	GGGGCCGATTG	6	0	450k, 850k
	cg00349050	GM12878	CTCF	low	-1	4.87574	GCGCCCCCAGCGG	11	0	450k, 850k
	cg00349050	GM12878	RAD21	low	-1	4.88594	GCGCCCCCAGCGGC	11	0	450k, 850k
	cg00349050	GM12878	TRIM22	low	-1	4.32108	CGCCCCCAGCGGC	10	0	450k, 850k
	cg00349050	H1-hESC	CTCF	low	-1	4.92155	GCGCCCCCAGCGG	11	0	450k, 850k
	cg00349050	HCT116	CTCF	low	-1	4.98765	GCGCCCCCAGCGG	11	0	450k, 850k
	cg00349050	HepG2	CTCF	low	-1	5.06858	GCGCCCCCAGCGG	11	0	450k, 850k
	cg00349050	HepG2	RAD21	low	-1	5.03929	GCGCCCCCAGCGG	11	0	450k, 850k
	cg00349050	K562	CTCFL	low	-1	4.08016	GGCGCCCCCAGCGGC	12	0	450k, 850k
	cg00349050	K562	CTCF	low	-1	4.95458	GCGCCCCCAGCGG	11	0	450k, 850k
	cg00349404	K562	BHLHE40	low	-1	3.97505	TCACGTT	4	0.0351	450k, 850k
	cg00349460	K562	KLF13	low	-1	0.92614	GCCACGCCGCCCA	8	0	450k, 850k
	cg00349607	K562	EGR1	low	-1	4.81938	CCGCCCCCTT	2	0	450k, 850k
	cg00349723	HepG2	TFE3	low	-1	4.34957	CCCGTGACG	3	0	450k, 850k
	cg00350060	K562	ESRRA	low	-1	4.66065	TCACCTCGCG	7	0	450k, 850k
	cg00350199	HepG2	HNF4G	low	-1	4.20534	TGGACTTTGCCCC	13	0	450k, 850k
	cg00350296	GM12878	EBF1	low	-1	4.9291	AGTCTCTGGGAAGCG	14	0	450k, 850k
	cg00350702	K562	EGR1	low	-1	4.81938	GCGCCCCCGC	2	0	450k, 850k
	cg00351011	GM12878	YY1	low	-1	5.09826	GCGGCCATGGCG	11	0	450k, 850k
	cg00351011	H1-hESC	YY1	low	-1	4.70296	GCGGCCATGGCG	11	0	450k, 850k
	cg00351011	HCT116	YY1	low	-1	4.43966	GCGGCCATGGCG	11	0	450k, 850k
	cg00352349	K562	ETV1	low	-1	0.87028	TATATCCGG	7	0.3103	450k, 850k
	cg00352360	HepG2	ELF1	low	-1	3.31368	GTCTTCCGG	7	0	450k, 850k
	cg00352397	GM12878	MAFK	low	-1	3.23121	TCCAGCGACAGCT	6	0.0556	450k, 850k
	cg00352397	GM12878	SMC3	low	-1	0.751633	GCGACAGCTCCAGG	2	0.0556	450k, 850k
	cg00352397	GM12878	ZNF143	low	-1	4.26162	GCGACAGCTCCAGG	2	0.0556	450k, 850k
	cg00352397	H1-hESC	ZNF143	low	-1	2.83938	GCGACAGCTCCAGG	2	0.0149	450k, 850k
	cg00352397	HepG2	MAFK	low	-1	2.02828	TCCAGCGACAGCT	6	0	450k, 850k
	cg00352397	HepG2	ZNF143	low	-1	4.62233	GCGACAGCTCCAGG	2	0	450k, 850k
	cg00352397	K562	ZNF143	low	-1	3.86124	GCGACAGCTCCAGG	2	0.0217	450k, 850k
	cg00353411	GM12878	BMI1	low	-1	3.75213	GGCGCCATAGCAAC	3	0	450k, 850k
	cg00353411	HepG2	MXI1	low	-1	3.4504	GGCGCCATAGCAAC	3	0	450k, 850k
	cg00353411	HepG2	RFX3_isoform1	low	-1	3.73102	GGCGCCATAGCAAC	3	0	450k, 850k
	cg00353411	K562	BMI1	low	-1	3.48954	GGCGCCATAGCAAC	3	0.0417	450k, 850k
	cg00353411	K562	MXI1	low	-1	3.77269	GGCGCCATAGCAAC	3	0.0417	450k, 850k
	cg00353411	K562	RFX1	low	-1	4.2893	GCGCCATAGCAAC	2	0.0417	450k, 850k
	cg00355089	H1-hESC	YY1	low	-1	4.70296	GCCGGTAGCTTG	3	0	450k, 850k
	cg00355089	HepG2	BCL6_isoform1	low	-1	4.76839	CTCTCCAAGCCGG	11	0	450k, 850k
	cg00355089	HepG2	YY1	low	-1	4.53904	GCCGGTAGCTTG	3	0	450k, 850k
	cg00355089	K562	ZNF384	low	-1	3.71958	CCCGCGCTCTCCAAGCCGGT	17	0	450k, 850k
	cg00355158	HepG2	NR2F6	low	-1	1.16351	CAAAGGCCG	8	0.0073	450k, 850k
	cg00355794	H1-hESC	NRF1	low	-1	1.59591	CGCGCCGCCTC	6	0	450k
	cg00355794	HepG2	NRF1	low	-1	4.32336	CGCGCCGCCTC	6	0	450k
	cg00355992	HepG2	GABPA	low	-1	1.95949	ACGGAAGTC	2	0	450k, 850k
	cg00355992	K562	GABPA	low	-1	3.06758	ACGGAAGTC	2	0.2593	450k, 850k
	cg00356774	GM12878	BCLAF1	low	-1	2.06387	ACGCTTCCGCTGCG	13	0	450k, 850k
	cg00356774	H1-hESC	CEBPB	low	-1	2.57233	GCTGCGCCAC	5	0.0118	450k, 850k
	cg00356774	HepG2	JUND	low	-1	1.84842	GCTGCGCCACT	5	0.0109	450k, 850k
	cg00356774	K562	JUND	low	-1	4.06973	GCTGCGCCAC	5	0	450k, 850k
	cg00356774	K562	UBTF	low	-1	1.69251	CCGCTGCGCCA	7	0	450k, 850k
	cg00356811	GM12878	TBP	low	-1	2.35465	GGCCTCGCCCCCGCATCCGG	6	0	450k, 850k
	cg00356811	H1-hESC	MXI1	low	-1	2.19373	CTCGCCCCCGCATC	3	0	450k, 850k
	cg00356811	H1-hESC	TBP	low	-1	3.11401	GACGGCCTCGCCCCCGCATC	9	0	450k, 850k
	cg00356811	K562	MXI1	low	-1	3.77269	CTCGCCCCCGCATC	3	0	450k, 850k
	cg00356811	K562	TBP	low	-1	2.19891	GGCCTCGCCCCCGCATCCGG	6	0	450k, 850k
	cg00357368	GM12878	CHD2	low	-1	1.56124	CCCGGCGTGA	3	0	450k, 850k
	cg00357368	K562	ATF1	low	-1	4.68866	CGGCGTGA	1	0	450k, 850k
	cg00357593	GM12878	YY1	low	-1	5.09826	GCCGCCATGTTT	3	0	450k, 850k
	cg00357593	H1-hESC	YY1	low	-1	4.70296	GCCGCCATGTTT	3	0	450k, 850k
	cg00357593	HCT116	YY1	low	-1	4.43966	GCCGCCATGTTT	3	0	450k, 850k
	cg00357593	HepG2	YY1	low	-1	4.53904	GCCGCCATGTTT	3	0	450k, 850k
	cg00357593	K562	ETS1	low	-1	4.39896	TGCTCGGTGGGAGCCGCCAT	15	0.04	450k, 850k
	cg00357593	K562	YY1	low	-1	4.61203	GCCGCCATGTTT	3	0.04	450k, 850k
	cg00359325	HepG2	GABPA	low	-1	3.8635	CCGGATGCG	8	0	450k, 850k
	cg00359325	HepG2	GABPB1_isoform2	low	-1	4.87604	GACCGGATGCGG	10	0	450k, 850k
	cg00359325	K562	GABPA	low	-1	4.61031	CCGGATGCG	8	0	450k, 850k
	cg00360107	K562	TAF1	low	-1	3.11968	CAAGACGACAGG	6	0	450k, 850k
	cg00360468	GM12878	EBF1	low	-1	4.9291	GGCCCCGCGGGCGGC	15	0	450k, 850k
	cg00360468	K562	ETS1	low	-1	4.39896	GGCCCCGCGGGCGGCGCAGA	15	0	450k, 850k
	cg00360468	K562	HCFC1	low	-1	4.19747	CGGGCGGCGCAGAC	8	0	450k, 850k
	cg00360718	H1-hESC	SP1	low	-1	3.66304	CCCGTCCATAG	3	0	450k, 850k
	cg00360718	HepG2	MIER2	low	-1	4.1611	CCGTCCATAGCCCTG	2	0.0455	450k, 850k
	cg00361229	K562	TBP	low	-1	3.15576	GGCCTCTATCCGTCGGTGCC	20	0	450k, 850k
	cg00361343	H1-hESC	MYC	low	-1	1.85757	GCCTCGTGGAA	5	0.1346	450k, 850k
	cg00361696	HepG2	TBP	low	-1	0.52163	CCGGGATTGGAGAAAGGAAG	2	0	450k, 850k
	cg00363465	GM12878	ZBTB33	low	-1	4.11896	CCTCGCGGGA	4	0	450k, 850k
	cg00363465	H1-hESC	CHD2	low	-1	2.55113	CCTCGCGGGA	4	0	450k, 850k
	cg00363465	HepG2	CHD2	low	-1	3.38364	CCTCGCGGGA	4	0	450k, 850k
	cg00363465	HepG2	ZBTB33	low	-1	2.47178	CCTCGCGGGA	4	0	450k, 850k
	cg00364016	K562	EGR1	low	-1	4.81938	GCGCCCCCGC	2	0.0213	450k, 850k
	cg00365470	K562	UBTF	low	-1	2.22371	CGGCTCCTGCG	10	0	450k, 850k
	cg00365524	H1-hESC	ZNF143	low	-1	0.62508	GCCACCCGTCCCTG	7	0.5	450k, 850k
	cg00365989	GM12878	BHLHE40	low	-1	3.24447	GCACGCG	6	0	450k, 850k
	cg00366237	GM12878	EGR1	low	-1	3.1806	ACGCCCCCGT	8	0	450k, 850k
	cg00366237	GM12878	TBP	low	-1	1.93729	GGAATCAAACCACGCCCCCG	19	0	450k, 850k
	cg00366237	GM12878	TBP	low	-1	2.85072	GGAATCAAACCACGCCCCCG	19	0	450k, 850k
	cg00366237	HepG2	PBX2	low	-1	3.0227	ACCACGCCCCC	11	0	450k, 850k
	cg00366237	K562	EGR1	low	-1	4.81938	ACGCCCCCGT	8	0	450k, 850k
	cg00366237	K562	TBP	low	-1	2.55718	GGAATCAAACCACGCCCCCG	19	0	450k, 850k
	cg00366252	K562	RFX1	low	-1	1.52705	ACGCAATGGCAAC	2	0	450k, 850k
	cg00366252	K562	ZBTB2	low	-1	3.97759	GGGCACACGCA	8	0	450k, 850k
	cg00366722	K562	NRF1	low	-1	4.80953	TGCGCGCGCGC	9	0	450k, 850k
	cg00366813	K562	DDX20	low	-1	3.97603	TTCTTATTGGACGG	12	0	450k, 850k
	cg00366814	HepG2	KAT8	low	-1	4.66345	CCGGAGGCCC	2	0	450k, 850k
	cg00367327	GM12878	USF2	low	-1	1.80228	TGCCACGTG	6	0	450k, 850k
	cg00367327	H1-hESC	MXI1	low	-1	2.24899	GACACCATTGCCAC	14	0	450k, 850k
	cg00367396	HepG2	MLX	low	-1	3.71212	CACGTT	3	0.0141	450k, 850k
	cg00367438	K562	ZBTB2	low	-1	3.16621	GGGCGGACGCT	4	0.0149	450k, 850k
	cg00367497	K562	MXI1	low	-1	1.19594	AGCACCATCGCAAC	9	0	450k, 850k
	cg00367497	K562	NR4A1	low	-1	3.28126	CCAGCACCATCGC	11	0	450k, 850k
	cg00367659	H1-hESC	CHD2	low	-1	2.53727	TCGGGCGAGG	6	0	450k, 850k
	cg00367659	H1-hESC	JUND	low	-1	2.6814	GGCGAGGCAT	3	0	450k, 850k
	cg00367659	K562	JUND	low	-1	4.57984	GGCGAGGCAT	3	0.0161	450k, 850k
	cg00368022	HepG2	RXRB	low	-1	2.73392	CGCCCTCTGCT	1	0	450k, 850k
	cg00368415	GM12878	CREM	low	-1	4.04222	AGACGCAG	4	0	450k, 850k
	cg00368415	K562	CREM	low	-1	4.67973	AGACGCAG	4	0	450k, 850k
	cg00368577	K562	NR2C1	low	-1	3.29939	AACCGGCAGAGTA	4	0	450k, 850k
	cg00369151	HepG2	SMAD4_isoform1	low	-1	0.66885	TGTCCCCGCCC	7	0.0455	450k, 850k
	cg00369351	K562	MBD2	low	-1	4.31796	CGGCCAATCCTGG	1	0	450k, 850k
	cg00369438	H1-hESC	EGR1	low	-1	3.96909	CCGCCCCCGC	8	0	450k, 850k
	cg00371891	GM12878	CEBPB	low	-1	3.38027	GGTGCGTAAC	10	0	450k, 850k
	cg00371926	GM12878	ZNF143	low	-1	3.62624	GCTGCCTGTCCCGG	12	0	450k, 850k
	cg00372486	GM12878	YY1	low	-1	5.09826	GCGGCCATCTTG	2	0	450k, 850k
	cg00372486	H1-hESC	YY1	low	-1	4.70296	GCGGCCATCTTG	2	0.0213	450k, 850k
	cg00372486	HCT116	YY1	low	-1	4.43966	GCGGCCATCTTG	2	0	450k, 850k
	cg00372486	HepG2	YY1	low	-1	4.53904	GCGGCCATCTTG	2	0.0455	450k, 850k
	cg00372486	K562	ID3	low	-1	1.37462	CGGCGGCCATCTTG	4	0	450k, 850k
	cg00372486	K562	YY1	low	-1	4.61203	GCGGCCATCTTG	2	0	450k, 850k
	cg00372610	K562	EGR1	low	-1	4.81938	CCGCCCACGA	8	0	450k, 850k
	cg00373606	GM12878	MAX	low	-1	0.603822	GCTCGTGCG	8	0.2143	450k, 850k
	cg00373643	GM12878	BACH1	low	-1	3.72681	AGCCGCGTCCC	6	0.0714	450k, 850k
	cg00373665	GM12878	MAX	low	-1	2.64286	CCGCGTGGT	2	0	450k, 850k
	cg00373665	H1-hESC	MYC	low	-1	1.83961	ACCGCGTGGTG	3	0	450k, 850k
	cg00373665	HepG2	MAX	low	-1	2.19665	CCGCGTGGT	2	0	450k, 850k
	cg00373665	K562	MAX	low	-1	4.88568	CCGCGTGGT	2	0	450k, 850k
	cg00375157	H1-hESC	SP1	low	-1	3.21967	GCCGGTCATTG	3	0	450k, 850k
	cg00375829	HepG2	CREB1	low	-1	0.66818	GGGACGC	5	0	450k, 850k
	cg00375829	K562	TBL1XR1	low	-1	1.57734	GTGTGCCGGGGACGCATCTC	13	0	450k, 850k
	cg00375983	K562	RAD21	low	-1	4.67634	CCACCACATCGAGG	10	0.0833	450k, 850k
	cg00376639	K562	UBTF	low	-1	2.4652	TTCCTCCTCCC	11	0	450k, 850k
	cg00376785	K562	RELA	low	-1	-0.01053	CGGGGCACCGCCATCA	1	0	450k, 850k
	cg00377133	GM12878	ELF1	low	-1	4.73069	CGCTTCCGG	1	0	450k, 850k
	cg00377133	GM12878	ELK1	low	-1	1.81291	CGCTTCCGG	1	0	450k, 850k
	cg00377133	GM12878	ZNF143	low	-1	3.50178	ACCACCGCTTCCGG	6	0	450k, 850k
	cg00377133	HepG2	ELF1	low	-1	3.81697	CGCTTCCGG	1	0	450k, 850k
	cg00377133	HepG2	GABP	low	-1	4.30803	CGCTTCCGG	1	0	450k, 850k
	cg00377133	HepG2	KMT2B	low	-1	3.02456	CCGCTTCCGG	2	0	450k, 850k
	cg00377133	K562	ETV1	low	-1	4.07037	CGCTTCCGG	1	0	450k, 850k
	cg00377133	K562	KDM4B	low	-1	3.93887	CGCTTCCGG	1	0	450k, 850k
	cg00377133	K562	UBTF	low	-1	2.6682	CACCGCTTCCG	4	0	450k, 850k
	cg00377320	K562	NRF1	low	-1	4.80953	CGCGCACGCGC	9	0	450k, 850k
	cg00377849	GM12878	CTCF	low	-1	4.87574	GCGTCGCCTGCTG	5	0	450k, 850k
	cg00377849	GM12878	NBN	low	-1	3.94745	TGGCGTCGC	7	0	450k, 850k
	cg00377849	GM12878	RAD21	low	-1	4.88594	GCGTCGCCTGCTGC	5	0	450k, 850k
	cg00377849	GM12878	SMC3	low	-1	4.09409	GCGTCGCCTGCTGC	5	0	450k, 850k
	cg00377849	GM12878	TRIM22	low	-1	4.32108	CGTCGCCTGCTGC	4	0	450k, 850k
	cg00377849	H1-hESC	CTCF	low	-1	4.92155	GCGTCGCCTGCTG	5	0	450k, 850k
	cg00377849	H1-hESC	RAD21	low	-1	4.66574	GCGTCGCCTGCTGC	5	0	450k, 850k
	cg00377849	HCT116	CTCF	low	-1	4.98765	GCGTCGCCTGCTG	5	0	450k, 850k
	cg00377849	HepG2	CTCF	low	-1	5.06858	GCGTCGCCTGCTG	5	0	450k, 850k
	cg00377849	HepG2	RAD21	low	-1	5.03929	GCGTCGCCTGCTG	5	0	450k, 850k
	cg00377849	HepG2	SMC3	low	-1	3.28919	GCGTCGCCTGCTGC	5	0	450k, 850k
	cg00377849	K562	CTCFL	low	-1	3.86686	GGCGTCGCCTGCTGC	6	0	450k, 850k
	cg00377849	K562	CTCF	low	-1	4.95458	GCGTCGCCTGCTG	5	0	450k, 850k
	cg00377849	K562	NBN	low	-1	3.36125	TGGCGTCGC	7	0	450k, 850k
	cg00377849	K562	RAD21	low	-1	4.67634	GCGTCGCCTGCTGC	5	0	450k, 850k
	cg00377849	K562	SMC3	low	-1	4.21333	GCGTCGCCTGCTGC	5	0	450k, 850k
	cg00378717	H1-hESC	TBP	low	-1	4.01849	GCTGGGCCCGCCCCCAGGCT	9	0	450k, 850k
	cg00378717	K562	TBP	low	-1	3.2659	GGGCCCGCCCCCAGGCTTTA	6	0	450k, 850k
	cg00379107	GM12878	E2F4	low	-1	-0.0471048	TTTCCCCCC	9	0	450k, 850k
	cg00379302	HepG2	HNF1A	low	-1	4.24711	GGCCAATAGCTACGA	13	0	450k, 850k
	cg00379836	GM12878	RFX5	low	-1	3.09864	CGCCTAGCGACAG	8	0.02	450k, 850k
	cg00379836	H1-hESC	RFX5	low	-1	2.91222	CGCCTAGCGACAG	8	0.0577	450k, 850k
	cg00379836	HepG2	RFX5	low	-1	3.22968	CCTAGCGAC	6	0	450k, 850k
	cg00379836	K562	RFX1	low	-1	4.2893	TCCGCCTAGCGAC	10	0.0317	450k, 850k
	cg00379836	K562	RFX5	low	-1	2.97451	CGCCTAGCGACAG	8	0	450k, 850k
	cg00380437	HepG2	ELF3	low	-1	0.9481	GGCTTCCCG	8	0	450k, 850k
	cg00380437	HepG2	RFX3_isoform1	low	-1	0.61652	GGCTTCCCGGGAAC	8	0	450k, 850k
	cg00380437	K562	TBL1XR1	low	-1	1.01066	GCTTCCCGGGAACATCTCCC	7	0.0333	450k, 850k
	cg00381179	H1-hESC	JUND	low	-1	0.72389	GGTGTGTCCG	9	0.0714	450k, 850k
	cg00381570	GM12878	SIX5	low	-1	4.25947	TCGAAGGTGCATTC	2	0	450k, 850k
	cg00383178	HepG2	SMAD4_isoform1	low	-1	4.83841	TGAGCTTGACC	11	0	450k, 850k
	cg00383290	GM12878	MAX	low	-1	0.587285	CCACGCGCG	4	0.0741	450k, 850k
	cg00383290	HepG2	MAX	low	-1	0.22818	CCACGCGCG	4	0	450k, 850k
	cg00383290	K562	MAX	low	-1	4.88568	CCACGCGCG	4	0	450k, 850k
	cg00384210	GM12878	RAD21	low	-1	4.88594	GCGCCCCCTGCCGG	2	0	450k, 850k
	cg00384210	GM12878	SMC3	low	-1	3.07702	GCGCCCCCTGCCGG	2	0	450k, 850k
	cg00384210	H1-hESC	CTCF	low	-1	4.92155	GCGCCCCCTGCCG	2	0.0455	450k, 850k
	cg00384210	H1-hESC	RAD21	low	-1	4.66574	GCGCCCCCTGCCGG	2	0.0455	450k, 850k
	cg00384210	HepG2	CTCF	low	-1	5.06858	GCGCCCCCTGCCG	2	0	450k, 850k
	cg00384210	HepG2	RAD21	low	-1	5.03929	GCGCCCCCTGCCG	2	0	450k, 850k
	cg00384210	K562	CTCFL	low	-1	4.08016	AGCGCCCCCTGCCGG	3	0	450k, 850k
	cg00385063	K562	CTCFL	low	-1	3.78588	GGCGCCTCGCCCCGC	3	0	450k, 850k
	cg00385620	K562	ELF4	low	-1	3.7761	ACGGAAGCC	2	0.1494	450k, 850k
	cg00387170	K562	E2F6	low	-1	4.84269	GGCGGAGGG	3	0	450k, 850k
	cg00387445	HepG2	CREB1	low	-1	0.36752	ATAACGT	5	0	450k, 850k
	cg00387457	H1-hESC	SP1	low	-1	3.53623	CACCCCGCTTG	6	0	450k, 850k
	cg00387940	GM12878	EBF1	low	-1	4.9291	GACCCCAGGAGGGCG	14	0.2603	450k, 850k
	cg00388479	H1-hESC	CHD2	low	-1	3.47494	CATCTCGGGA	6	0	450k, 850k
	cg00388479	H1-hESC	TEAD4	low	-1	4.49711	GCATCTCGGGAATT	7	0	450k, 850k
	cg00388479	HepG2	CHD2	low	-1	3.38364	CATCTCGGGA	6	0	450k, 850k
	cg00388479	K562	SIX5	low	-1	3.69871	CGGGAATTGTAGTC	1	0	450k, 850k
	cg00388871	K562	BHLHE40	low	-1	3.97505	TCACGTG	4	0.1186	450k, 850k
	cg00388871	K562	RAD51	low	-1	4.33552	GCTCACGTGAC	6	0.1186	450k, 850k
	cg00388871	K562	USF1	low	-1	4.52661	CACGTGAC	3	0.1186	450k, 850k
	cg00389420	GM12878	BMI1	low	-1	3.75213	CGCCCCCTAGCAAC	14	0	450k, 850k
	cg00389420	H1-hESC	MXI1	low	-1	2.67486	CGCCCCCTAGCAAC	14	0	450k, 850k
	cg00389420	HepG2	MXI1	low	-1	3.4504	CGCCCCCTAGCAAC	14	0	450k, 850k
	cg00389420	HepG2	RFX3_isoform1	low	-1	3.73102	CGCCCCCTAGCAAC	14	0	450k, 850k
	cg00389420	K562	ATF1	low	-1	3.97545	CAACGTCA	4	0	450k, 850k
	cg00389420	K562	ATF1	low	-1	4.68866	CAACGTCA	4	0	450k, 850k
	cg00389420	K562	BMI1	low	-1	3.48954	CGCCCCCTAGCAAC	14	0	450k, 850k
	cg00389420	K562	MXI1	low	-1	3.77269	CGCCCCCTAGCAAC	14	0	450k, 850k
	cg00389463	K562	TBP	low	-1	2.57157	AGGCCCGCAGCCCCGCCTCC	6	0.037	450k, 850k
	cg00389552	H1-hESC	TBP	low	-1	3.49452	GACCGACTTGAGCCAGAGAA	4	0.0909	450k, 850k
	cg00389713	H1-hESC	ATF2	low	-1	4.22404	ATGACAGCAAC	11	0	450k, 850k
	cg00390176	HepG2	BHLHE40	low	-1	1.65306	GTTCACGTGCG	10	0	450k, 850k
	cg00390596	GM12878	MAX	low	-1	2.73693	CCACGTGCG	8	0	450k, 850k
	cg00390596	H1-hESC	MAX	low	-1	4.2292	CCACGTGCG	8	0.0227	450k, 850k
	cg00390596	H1-hESC	MYC	low	-1	1.72442	TCCACGTGCGC	9	0.0227	450k, 850k
	cg00390596	HepG2	MAX	low	-1	2.93835	CCACGTGCG	8	0	450k, 850k
	cg00390596	K562	MAX	low	-1	4.88568	CCACGTGCG	8	0	450k, 850k
	cg00390596	K562	NRF1	low	-1	4.33473	TGCGCCCGCGT	3	0	450k, 850k
	cg00390596	K562	NRF1	low	-1	4.80953	TGCGCCCGCGT	3	0	450k, 850k
	cg00391481	GM12878	YY1	low	-1	5.09826	GCCGCCACCGCG	3	0	450k, 850k
	cg00391945	K562	ADNP	low	-1	0.76245	GAGAGACCGAGGC	8	0	450k, 850k
	cg00392196	K562	CHD2	low	-1	3.93596	GCTCCCGGGG	6	0.0405	450k, 850k
	cg00392257	K562	ELF4	low	-1	2.8539	CCGGAAGCA	2	0.0667	450k, 850k
	cg00392832	H1-hESC	SP1	low	-1	3.24952	CGTTCTGATTG	1	0	450k, 850k
	cg00392832	K562	MAX	low	-1	4.88568	TCACGTTCT	4	0	450k, 850k
	cg00394040	K562	ETV1	low	-1	1.63977	ACCTTCCGC	7	0	450k, 850k
	cg00394040	K562	KDM4B	low	-1	1.1022	ACCTTCCGC	7	0	450k, 850k
	cg00394830	GM12878	TRIM22	low	-1	4.29519	CGCTCTCTCCTGG	1	0	450k, 850k
	cg00394830	K562	ZNF24	low	-1	3.95216	CGCTCTCTCCTGGGGTC	1	0	450k, 850k
	cg00395632	HepG2	KMT2B	low	-1	3.74453	CGCCTTTCGG	8	0.04	450k, 850k
	cg00395697	GM12878	EGR1	low	-1	2.78	CCGCCCCCGC	8	0	450k, 850k
	cg00395697	H1-hESC	EGR1	low	-1	3.96909	CCGCCCCCGC	8	0	450k, 850k
	cg00395697	K562	EGR1	low	-1	4.81938	CCGCCCCCGC	8	0.05	450k, 850k
	cg00395795	K562	CBX1	low	-1	3.89237	CCCGTCCGGCGGAAG	7	0	450k, 850k
	cg00396230	HepG2	BHLHE40	low	-1	1.52521	CCCCGCGTGCC	6	0	450k
	cg00396407	GM12878	ZNF143	low	-1	3.71257	ACTCCGACCCCCGC	14	0	450k, 850k
	cg00396407	H1-hESC	CHD2	low	-1	2.57071	CCGCGCGGGG	4	0	450k, 850k
	cg00396677	K562	E2F4	low	-1	4.52625	CCTCCCGCG	8	0	450k, 850k
	cg00397479	HepG2	SMAD4_isoform1	low	-1	4.83841	AGACCTGGAGC	11	0	450k, 850k
	cg00397545	HepG2	MLX	low	-1	4.16265	CACGTG	3	0	450k, 850k
	cg00397740	K562	NRF1	low	-1	4.80953	TACGCCTGAGT	3	0	450k, 850k
	cg00399139	H1-hESC	RFX5	low	-1	1.70757	TGCCCGGCTCCCG	5	0	450k, 850k
	cg00399139	HepG2	NFIA_isoform1	low	-1	4.62249	GTGGCTAACTGCCCGG	14	0	450k, 850k
	cg00399139	K562	RFX5	low	-1	1.39168	TGCCCGGCTCCCG	5	0	450k, 850k
	cg00399510	HepG2	CEBPD	low	-1	1.95814	GCTACCGCAAG	6	0	450k, 850k
	cg00399791	HepG2	CEBPG	low	-1	4.29533	CTGCGGCAAAC	11	0	450k, 850k
	cg00400614	GM12878	NBN	low	-1	0.67307	CGACTTCAC	1	0.0714	450k, 850k
	cg00400810	GM12878	RAD21	low	-1	4.88594	GCGCCCCCGTTCGG	12	0	450k, 850k
	cg00400810	GM12878	SMC3	low	-1	3.17	GCGCCCCCGTTCGG	12	0	450k, 850k
	cg00400810	H1-hESC	CTCF	low	-1	4.92155	GCGCCCCCGTTCG	12	0	450k, 850k
	cg00400810	HepG2	CTCF	low	-1	5.06858	GCGCCCCCGTTCG	12	0.0303	450k, 850k
	cg00400810	HepG2	RAD21	low	-1	5.03929	GCGCCCCCGTTCG	12	0.0303	450k, 850k
	cg00400810	K562	RAD21	low	-1	4.67634	GCGCCCCCGTTCGG	12	0	450k, 850k
	cg00400810	K562	SMC3	low	-1	3.9364	GCGCCCCCGTTCGG	12	0	450k, 850k
	cg00400915	GM12878	NBN	low	-1	3.1813	TGACGACTC	4	0.0351	450k, 850k
	cg00402812	GM12878	BHLHE40	low	-1	4.47769	TCCCGAG	4	0	450k, 850k
	cg00402812	K562	E2F4	low	-1	4.52625	TTTCCCGAG	6	0	450k, 850k
	cg00404947	GM12878	BHLHE40	low	-1	4.47769	ACACGTG	4	0.0256	450k, 850k
	cg00404947	GM12878	MAX	low	-1	2.43326	ACACGTGTC	4	0.0256	450k, 850k
	cg00404947	GM12878	RAD51	low	-1	4.12642	CTACACGTGTC	6	0.0256	450k, 850k
	cg00404947	H1-hESC	MAX	low	-1	4.2292	ACACGTGTC	4	0	450k, 850k
	cg00404947	H1-hESC	USF1	low	-1	4.29077	CACGTGTCA	3	0	450k, 850k
	cg00404947	H1-hESC	ZNF143	low	-1	2.92715	CCTACACGTGTCAG	7	0	450k, 850k
	cg00404947	HepG2	BHLHE40	low	-1	2.69472	CTACACGTGTC	6	0	450k, 850k
	cg00404947	HepG2	MAX	low	-1	1.49254	ACACGTGTC	4	0	450k, 850k
	cg00404947	HepG2	USF1	low	-1	4.4834	CACGTGTC	3	0	450k, 850k
	cg00404947	K562	BHLHE40	low	-1	3.97505	ACACGTG	4	0	450k, 850k
	cg00404947	K562	MAX	low	-1	4.88568	ACACGTGTC	4	0	450k, 850k
	cg00404947	K562	MITF	low	-1	2.82094	CACGTGTCA	3	0	450k, 850k
	cg00404947	K562	ZNF143	low	-1	3.86124	CCTACACGTGTCAG	7	0	450k, 850k
	cg00405070	GM12878	EBF1	low	-1	4.9291	TCTCCCAGGGGAGGC	15	0	450k, 850k
	cg00405078	K562	ADNP	low	-1	3.02298	ATGAAACCGAGGC	8	0.0606	450k, 850k
	cg00405568	H1-hESC	SP1	low	-1	3.66304	CCTGGCGATTG	6	0.012	450k, 850k
	cg00406826	HepG2	ATF1	low	-1	3.58195	TGACGCCT	4	0	450k, 850k
	cg00407820	HepG2	MNT	low	-1	4.18269	GAGTTCATGCGT	10	0	450k, 850k
	cg00407901	HepG2	NRF1	low	-1	4.32336	CGCGCGTGCGT	5	0	450k, 850k
	cg00409126	GM12878	EGR1	low	-1	3.32325	CCGCCCACGT	8	0	450k, 850k
	cg00409126	GM12878	RAD51	low	-1	4.12642	GCCCACGTCCC	6	0	450k, 850k
	cg00409126	K562	EGR1	low	-1	4.81938	CCGCCCACGT	8	0	450k, 850k
	cg00409126	K562	KLF13	low	-1	2.47069	TCCCCGCCCACGT	11	0	450k, 850k
	cg00409126	K562	ZNF384	low	-1	2.94361	CCACGTCCCCTCTGCCTGGA	4	0	450k, 850k
	cg00409309	GM12878	BMI1	low	-1	1.17054	GACGTCCTGAAGAC	3	0.0112	450k, 850k
	cg00409521	HepG2	KMT2B	low	-1	4.13859	CGGCTTCCGG	1	0	450k, 850k
	cg00410467	H1-hESC	TBP	low	-1	4.01849	CCCAGAAGCAAACCGGCTAT	14	0.0196	450k, 850k
	cg00410467	HepG2	TBP	low	-1	1.33898	CCCAGAAGCAAACCGGCTAT	14	0	450k, 850k
	cg00410521	K562	ZNF384	low	-1	3.77381	CCGCACTCCCGCGGCCCGGG	12	0	450k, 850k
	cg00410576	HepG2	FOXA3	low	-1	4.89044	CGTTTACTAA	1	0	450k, 850k
	cg00411411	K562	GABPA	high	-1	4.61031	CAGGAAGCG	8	0.6818	450k
	cg00411411	K562	ZNF316	high	-1	4.07236	CCCTCAGGAAGCG	12	0.6818	450k
	cg00413089	K562	EGR1	low	-1	4.81938	CCTCCCACGC	10	0.5641	450k, 850k
	cg00414077	HepG2	ELF1	low	-1	3.31472	CGCTTCCTT	1	0	450k, 850k
	cg00414306	GM12878	YY1	low	-1	5.09826	CCCGCCATTTCC	3	0	450k, 850k
	cg00414306	H1-hESC	YY1	low	-1	4.70296	CCCGCCATTTCC	3	0	450k, 850k
	cg00414306	HCT116	YY1	low	-1	4.43966	CCCGCCATTTCC	3	0	450k, 850k
	cg00414306	HepG2	YY1	low	-1	4.53904	CCCGCCATTTCC	3	0	450k, 850k
	cg00414306	K562	YY1	low	-1	3.89519	CCCGCCATTTCC	3	0.02	450k, 850k
	cg00414306	K562	YY1	low	-1	4.61203	CCCGCCATTTCC	3	0.02	450k, 850k
	cg00415308	GM12878	ELF1	low	-1	4.73069	CACATCCGG	7	0	450k
	cg00415308	GM12878	ELK1	low	-1	0.615719	CACATCCGG	7	0	450k
	cg00415308	HepG2	ELF1	low	-1	3.42348	CACATCCGG	7	0.0602	450k
	cg00415308	HepG2	ETV4	low	-1	4.54064	ACATCCGG	6	0.0602	450k
	cg00415308	HepG2	GABP	low	-1	3.83503	CACATCCGG	7	0.0602	450k
	cg00415308	HepG2	GABP	low	-1	4.30803	CACATCCGG	7	0.0602	450k
	cg00415308	K562	ELF1	low	-1	1.8989	CACATCCGG	7	0.0303	450k
	cg00415308	K562	ELF1	low	-1	3.97354	CACATCCGG	7	0.0303	450k
	cg00415308	K562	ELK1	low	-1	2.03327	CACATCCGG	7	0.0303	450k
	cg00415308	K562	ELK1	low	-1	3.93576	CACATCCGG	7	0.0303	450k
	cg00415308	K562	ETV1	low	-1	4.07037	CACATCCGG	7	0.0303	450k
	cg00415582	GM12878	SRF	low	-1	3.36717	ACGTAAAAGG	2	0	450k, 850k
	cg00415582	H1-hESC	SRF	low	-1	3.80638	ACGTAAAAGG	2	0	450k, 850k
	cg00415582	HepG2	SRF	low	-1	2.97112	ACGTAAAAGG	2	0	450k, 850k
	cg00415582	K562	SRF	low	-1	4.25186	ACGTAAAAGG	2	0	450k, 850k
	cg00415702	K562	UBTF	low	-1	2.45897	CTCCGCCTGCA	4	0	450k, 850k
	cg00415978	HCT116	TCF7L2	low	-1	4.44246	CCTTTGCTCG	9	0	450k, 850k
	cg00417297	K562	MBD2	low	-1	4.31796	GGGCCCCTCGGCG	12	0.0294	450k, 850k
	cg00417421	HepG2	HNRNPL	low	-1	4.7727	CTCCGCCTCTTGCCC	15	0.038	450k, 850k
	cg00418146	GM12878	TBP	low	-1	2.72136	GGAAGTGCTCCCCCGGCGCG	19	0	450k, 850k
	cg00418146	K562	FOXK2	low	-1	4.45189	CCCCGGCGC	9	0	450k, 850k
	cg00418146	K562	TBP	low	-1	3.55522	GGAAGTGCTCCCCCGGCGCG	19	0	450k, 850k
	cg00418284	HepG2	MXI1	low	-1	1.54159	GTGGGCGCGGCACC	6	0	450k, 850k
	cg00418469	GM12878	RAD51	low	-1	4.12642	CGCCACGCCAC	6	0	450k, 850k
	cg00418469	HepG2	MXI1	low	-1	1.86077	GGCGCCACGCCACC	8	0	450k, 850k
	cg00418469	HepG2	RAD51	low	-1	3.7947	GCCACGCCAC	5	0	450k, 850k
	cg00418469	K562	RAD51	low	-1	4.33552	CGCCACGCCAC	6	0	450k, 850k
	cg00418511	GM12878	RFX5	low	-1	1.66231	GTACCGGCTACTC	5	0.0143	450k, 850k
	cg00418511	GM12878	TCF12	low	-1	2.91822	CCGGCTACT	2	0.0143	450k, 850k
	cg00418882	K562	CBX3	low	-1	4.42198	TGCAAACCAGTAGGTGGCCG	19	0	450k, 850k
	cg00418927	HepG2	YY1	low	-1	4.53904	GCGGCCTCCTCG	2	0	450k, 850k
	cg00418927	K562	YY1	low	-1	4.61203	GCGGCCTCCTCG	2	0	450k, 850k
	cg00419040	HepG2	MXI1	low	-1	1.88333	GGCGCCTAGGCGAC	3	0	450k, 850k
	cg00419040	K562	RFX1	low	-1	4.2893	GCGCCTAGGCGAC	2	0	450k, 850k
	cg00419092	K562	JUN	low	-1	3.33854	ACGTGGTCAC	2	0.0469	450k, 850k
	cg00419105	HepG2	CREB1	low	-1	3.83487	CAGACGT	5	0	450k, 850k
	cg00419711	K562	CEBPB	low	-1	4.72246	CTTGCGCCAT	5	0.0385	450k, 850k
	cg00419711	K562	JUN	low	-1	3.46315	CTTGCGCCAT	5	0.0385	450k, 850k
	cg00420715	K562	ZNF24	low	-1	4.31971	GGAGAACTCTTGCGTTC	13	0	450k, 850k
	cg00420742	H1-hESC	USF1	high	-1	4.05039	CAGGTGATC	9	0.7949	450k, 850k
	cg00421363	K562	EGR1	low	-1	4.81938	CAGCCCCCGC	8	0.1081	450k, 850k
	cg00421654	K562	TBP	low	-1	2.12664	GGCCACGACCCGGGGCCGAC	17	0	450k
	cg00422488	K562	MNT	low	-1	4.32742	TCGCGCCTC	4	0	450k, 850k
	cg00423068	HepG2	HNRNPL	low	-1	4.7727	CCCGGCACCGTGCCC	3	0.0606	450k, 850k
	cg00423729	HepG2	NFYC	low	-1	2.52329	CCAGTCGA	6	0.0294	450k, 850k
	cg00424169	H1-hESC	CTCF	low	-1	4.92155	CCGCCTCCTGGGG	2	0.0345	450k, 850k
	cg00424169	H1-hESC	RAD21	low	-1	3.60907	CCGCCTCCTGGGGC	2	0.0345	450k, 850k
	cg00424297	GM12878	ELF1	low	-1	4.73069	CACTTCCCG	8	0	450k, 850k
	cg00424297	H1-hESC	KDM1A	low	-1	5.17188	CCACTTCCCGC	9	0	450k, 850k
	cg00424297	HepG2	ELF1	low	-1	3.40576	CACTTCCCG	8	0	450k, 850k
	cg00424297	HepG2	ELF3	low	-1	4.78905	CACTTCCCG	8	0	450k, 850k
	cg00424297	HepG2	ETV4	low	-1	4.54064	ACTTCCCG	7	0	450k, 850k
	cg00424297	HepG2	KMT2B	low	-1	4.13859	CCACTTCCCG	9	0	450k, 850k
	cg00424297	K562	ELF1	low	-1	0.41119	CACTTCCCG	8	0	450k, 850k
	cg00424297	K562	ELF1	low	-1	3.10762	CACTTCCCG	8	0	450k, 850k
	cg00424297	K562	ELK1	low	-1	3.24165	CACTTCCCG	8	0	450k, 850k
	cg00424946	H1-hESC	TBP	low	-1	4.01849	CCACCACTCGGACCCAGCGC	18	0	450k, 850k
	cg00424946	HepG2	TBP	low	-1	2.66994	CCACCACTCGGACCCAGCGC	18	0	450k, 850k
	cg00426056	K562	CBX3	low	-1	2.84937	CGCGCACCATGTGACAGTAG	3	0	450k, 850k
	cg00426182	GM12878	CTCF	low	-1	4.87574	CTGGCCGCTGGCG	12	0.0189	450k, 850k
	cg00426182	GM12878	GABPA	low	-1	3.65772	GCGGAAGTG	2	0.0189	450k, 850k
	cg00426182	GM12878	RAD21	low	-1	4.88594	CTGGCCGCTGGCGG	12	0.0189	450k, 850k
	cg00426182	GM12878	SMC3	low	-1	0.632312	CTGGCCGCTGGCGG	12	0.0189	450k, 850k
	cg00426182	GM12878	TRIM22	low	-1	4.04588	TGGCCGCTGGCGG	11	0.0189	450k, 850k
	cg00426182	H1-hESC	CTCF	low	-1	4.92155	CTGGCCGCTGGCG	12	0	450k, 850k
	cg00426182	H1-hESC	GABPA	low	-1	4.20561	GCGGAAGTG	2	0	450k, 850k
	cg00426182	HepG2	CTCF	low	-1	5.06858	CTGGCCGCTGGCG	12	0	450k, 850k
	cg00426182	HepG2	GABPA	low	-1	3.8635	GCGGAAGTG	2	0	450k, 850k
	cg00426182	HepG2	KAT8	low	-1	4.66345	GCGGAAGTGC	2	0	450k, 850k
	cg00426182	HepG2	RAD21	low	-1	5.03929	CTGGCCGCTGGCG	12	0	450k, 850k
	cg00426182	K562	CTCFL	low	-1	4.08016	CCTGGCCGCTGGCGG	13	0	450k, 850k
	cg00426182	K562	CTCF	low	-1	4.95458	CTGGCCGCTGGCG	12	0	450k, 850k
	cg00426182	K562	ELF4	low	-1	4.17855	GCGGAAGTG	2	0	450k, 850k
	cg00426182	K562	GABPA	low	-1	4.61031	GCGGAAGTG	2	0	450k, 850k
	cg00426182	K562	SMC3	low	-1	3.90893	CTGGCCGCTGGCGG	12	0	450k, 850k
	cg00426517	HepG2	THAP11	low	-1	4.75693	CTCGGTAGCGCAGTT	9	0	450k, 850k
	cg00427800	GM12878	SRF	low	-1	2.74648	CCGAAAAAGG	2	0	450k, 850k
	cg00428601	H1-hESC	ZNF143	low	-1	2.84467	GCCAGGACTCCCGG	12	0	450k, 850k
	cg00431050	K562	ATF1	low	-1	4.68866	AGGCGTCA	4	0.3158	450k, 850k
	cg00431235	GM12878	ZNF143	low	-1	3.73427	ACCGCGTCTTCCGG	12	0	450k, 850k
	cg00431235	H1-hESC	ZNF143	low	-1	1.80815	ACCGCGTCTTCCGG	12	0	450k, 850k
	cg00431235	HepG2	GABPA	low	-1	3.8635	CCGGAAGCT	2	0.0294	450k, 850k
	cg00431324	GM12878	TAF1	low	-1	4.47618	CGAGGTGGTGGC	1	0.0108	450k, 850k
	cg00432059	K562	TAF1	low	-1	3.55336	AAACATCGCGCG	9	0.0448	450k, 850k
	cg00433081	GM12878	BHLHE40	low	-1	4.47769	TCCCGTG	4	0	450k, 850k
	cg00433296	HepG2	YY1	low	-1	4.53904	GCCGCCATCACG	3	0	450k, 850k
	cg00434295	K562	ATF1	low	-1	3.11616	CGACTTCA	1	0.0455	450k
	cg00435305	GM12878	NRF1	low	-1	3.55182	TGCGCAGCCGC	3	0	450k, 850k
	cg00435305	H1-hESC	NRF1	low	-1	2.79469	TGCGCAGCCGC	3	0	450k, 850k
	cg00435305	HepG2	NRF1	low	-1	3.84759	TGCGCAGCCGC	3	0	450k, 850k
	cg00435305	HepG2	NRF1	low	-1	4.32336	TGCGCAGCCGC	3	0	450k, 850k
	cg00435305	K562	NRF1	low	-1	4.80953	TGCGCAGCCGC	3	0	450k, 850k
	cg00435305	K562	ZKSCAN8	low	-1	0.9517	TCTGCGCAGCCGCTG	5	0	450k, 850k
	cg00435305	K562	ZKSCAN8	low	-1	2.34379	TCTGCGCAGCCGCTG	5	0	450k, 850k
	cg00435526	GM12878	YY1	low	-1	5.09826	GCGGCCATCTGG	2	0	450k, 850k
	cg00437134	K562	IRF2	low	-1	3.59802	GCTAGCGCGCTCAGCCC	8	0	450k, 850k
	cg00437399	GM12878	YY1	low	-1	5.09826	GCCGCCATTTTG	3	0	450k, 850k
	cg00437399	H1-hESC	YY1	low	-1	4.70296	GCCGCCATTTTG	3	0	450k, 850k
	cg00437399	HCT116	YY1	low	-1	4.43966	GCCGCCATTTTG	3	0	450k, 850k
	cg00437399	HepG2	YY1	low	-1	4.53904	GCCGCCATTTTG	3	0	450k, 850k
	cg00437399	K562	KAT8	low	-1	2.15937	GCCGCCATTTTG	3	0	450k, 850k
	cg00437399	K562	KAT8	low	-1	2.63448	GCCGCCATTTTG	3	0	450k, 850k
	cg00437399	K562	YY1	low	-1	4.61203	GCCGCCATTTTG	3	0	450k, 850k
	cg00438775	HepG2	SUZ12	low	-1	2.43278	CGGGTGGCAGTGCTGGTC	1	0	450k, 850k
	cg00439706	GM12878	ZNF143	low	-1	3.78554	ACTGCCTTCCCCGA	12	0	450k, 850k
	cg00440980	K562	PBX2	low	-1	2.17092	GAACCGCCTTC	5	0.0159	450k, 850k
	cg00441741	GM12878	EBF1	low	-1	4.9291	GAGCCCTGGGGGCGC	15	0	450k, 850k
	cg00441741	HepG2	MIER2	low	-1	4.1611	GGGGGCGCGGTGCTG	8	0	450k, 850k
	cg00441741	K562	TBP	low	-1	3.01378	GGGCGCGGTGCTGCCGCCTC	6	0	450k, 850k
	cg00441898	HepG2	ELF3	low	-1	2.88536	GGCGTCCTG	3	0	450k, 850k
	cg00443163	HepG2	ETV4	low	-1	0.22222	ACTTCCGC	6	0	450k, 850k
	cg00443163	K562	MNT	low	-1	3.47297	TTCCGCCCT	4	0	450k, 850k
	cg00443869	GM12878	BHLHE40	low	-1	3.84518	GCACGCG	6	0	450k, 850k
	cg00443869	K562	BHLHE40	low	-1	2.35187	GCACGCG	6	0	450k, 850k
	cg00444282	GM12878	BCLAF1	low	-1	2.64565	GCGCTCCCGCCCTC	2	0	450k, 850k
	cg00444282	GM12878	TBP	low	-1	2.93902	GCGCTCGCGCTCCCGCCCTC	8	0	450k, 850k
	cg00444282	HepG2	KMT2B	low	-1	2.96289	GCGCTCCCGC	2	0	450k, 850k
	cg00444282	K562	TBP	low	-1	3.24592	GCGCTCGCGCTCCCGCCCTC	8	0	450k, 850k
	cg00445566	GM12878	NBN	low	-1	3.55812	CGACCTCAG	1	0	450k, 850k
	cg00446046	HepG2	KAT8	low	-1	4.66345	GCGGAACAGG	2	0.5909	450k, 850k
	cg00446414	GM12878	CHD2	low	-1	3.0515	CGCCGCGTGG	4	0	450k, 850k
	cg00446414	GM12878	MAX	low	-1	2.09691	CCGCGTGGT	2	0	450k, 850k
	cg00446414	GM12878	MAX	low	-1	2.17281	CCGCGTGGT	2	0	450k, 850k
	cg00446470	GM12878	ZNF143	low	-1	2.24915	TCTTTTTTTCCCGG	12	0.0312	450k, 850k
	cg00447110	K562	GABPA	low	-1	4.61031	CAGGAAGTC	9	0.0345	450k, 850k
	cg00448482	GM12878	BCLAF1	low	-1	2.39596	CCGCCCCCGGCCCC	14	0	450k, 850k
	cg00448761	K562	KLF16	low	-1	3.44469	AGAGATAGCGA	9	0.0233	450k, 850k
	cg00448761	K562	NR2F2	low	-1	3.99439	GAGATAGC	8	0.0233	450k, 850k
	cg00448761	K562	TAL1	low	-1	3.44285	AGAGATAGCG	9	0.0233	450k, 850k
	cg00448895	K562	PKNOX1	low	-1	4.994	CCGCCCATCA	2	0	450k, 850k
	cg00449899	HepG2	BCL6_isoform1	low	-1	0.13433	CTTTCCCGGCGCG	12	0	450k, 850k
	cg00449941	GM12878	CREM	low	-1	3.21131	GGACGCCA	4	0	450k, 850k
	cg00449941	GM12878	YY1	low	-1	5.09826	GACGCCATGTTC	3	0	450k, 850k
	cg00449941	H1-hESC	YY1	low	-1	4.70296	GACGCCATGTTC	3	0	450k, 850k
	cg00449941	HCT116	YY1	low	-1	4.43966	GACGCCATGTTC	3	0	450k, 850k
	cg00449941	HepG2	YY1	low	-1	4.53904	GACGCCATGTTC	3	0	450k, 850k
	cg00449941	K562	ATF1	low	-1	4.68866	GGACGCCA	4	0	450k, 850k
	cg00449941	K562	CREM	low	-1	4.67973	GGACGCCA	4	0	450k, 850k
	cg00449941	K562	YY1	low	-1	4.61203	GACGCCATGTTC	3	0	450k, 850k
	cg00450015	HepG2	ELF1	low	-1	3.35919	CACTTCCGG	7	0.0169	450k, 850k
	cg00450015	HepG2	ETV4	low	-1	4.54064	ACTTCCGG	6	0.0169	450k, 850k
	cg00450015	HepG2	GABP	low	-1	4.30803	CACTTCCGG	7	0.0169	450k, 850k
	cg00452016	GM12878	CBFB	low	-1	3.21318	CGACCTCAC	9	0	450k, 850k
	cg00453374	HepG2	HLF	low	-1	4.20049	ATTACACAAGC	11	0	450k, 850k
	cg00454742	K562	EGR1	low	-1	4.3693	CCAGCCTCGC	8	0.0101	450k, 850k
	cg00455333	HepG2	BHLHE40	low	-1	1.27623	CCGCCCATGCG	10	0	450k, 850k
	cg00455333	HepG2	MAX	low	-1	1.63672	CCATGCGTC	6	0	450k, 850k
	cg00456387	GM12878	TBP	low	-1	2.69333	GGGGTTGACCTCCGAGCGGT	17	0	450k, 850k
	cg00456387	GM12878	TBP	low	-1	2.70012	GGGGTTGACCTCCGAGCGGT	17	0	450k, 850k
	cg00456387	H1-hESC	TBP	low	-1	3.39029	ATGGGGGTTGACCTCCGAGC	20	0.0169	450k, 850k
	cg00456387	K562	TARDBP	low	-1	3.79386	ATGGGGGTTGACCTCCGAGC	20	0	450k, 850k
	cg00456637	H1-hESC	EGR1	low	-1	3.96909	ACGCCCACGC	2	0	450k, 850k
	cg00456637	K562	EGR1	low	-1	4.81938	ACGCCCACGC	2	0.5	450k, 850k
	cg00458016	GM12878	CHD2	low	-1	3.70458	TCCGGCGAGA	3	0	450k, 850k
	cg00458016	H1-hESC	CHD2	low	-1	2.79365	TCCGGCGAGA	3	0	450k, 850k
	cg00458016	K562	CHD2	low	-1	3.93596	TCCGGCGAGA	3	0	450k, 850k
	cg00458295	HepG2	MAFF	low	-1	2.4728	GGCTGCGTCATCA	6	0.0112	450k, 850k
	cg00458295	HepG2	MAFK	low	-1	2.53066	GGCTGCGTCATCA	6	0.0112	450k, 850k
	cg00458681	K562	ATF1	low	-1	4.68866	CTACGTCA	4	0.014	450k, 850k
	cg00458878	H1-hESC	BACH1	low	-1	1.90976	GGCCGCGTCCT	6	0.1111	450k, 850k
	cg00459953	GM12878	CREM	low	-1	3.18525	TGACGTGG	4	0	450k, 850k
	cg00459953	HepG2	CREB1	low	-1	3.83487	GTGACGT	5	0	450k, 850k
	cg00459953	HepG2	THAP11	low	-1	4.75693	CGGGGAGGTGGTGAC	15	0.0112	450k, 850k
	cg00460268	GM12878	NRF1	low	-1	3.13914	TGCGCAGGCGC	3	0.025	450k, 850k
	cg00460268	H1-hESC	NRF1	low	-1	3.51228	TGCGCAGGCGC	3	0	450k, 850k
	cg00460268	HepG2	NRF1	low	-1	4.32336	TGCGCAGGCGC	3	0.5227	450k, 850k
	cg00460268	K562	NRF1	low	-1	4.80953	TGCGCAGGCGC	3	0.3571	450k, 850k
	cg00460589	GM12878	CHD2	low	-1	2.33745	TCGGGCGGGG	6	0	450k, 850k
	cg00460589	GM12878	CHD2	low	-1	3.3321	TCGGGCGGGG	6	0	450k, 850k
	cg00460589	K562	ETS1	low	-1	4.39896	GCGGGGGTGGGTGCTGTAGG	2	0	450k, 850k
	cg00460589	K562	MLLT1	low	-1	3.5384	GGGGCGTCGGGCGGGGGTG	12	0	450k, 850k
	cg00460684	GM12878	JUND	low	-1	2.16857	GGTGCGTGAC	5	0	450k, 850k
	cg00460684	H1-hESC	JUND	low	-1	2.64649	GGTGCGTGAC	5	0	450k, 850k
	cg00460684	K562	JUND	low	-1	4.57984	GGTGCGTGAC	5	0	450k, 850k
	cg00460911	HepG2	NRF1	low	-1	4.32336	AGCGCCTGTGC	3	0	450k, 850k
	cg00460911	K562	NRF1	low	-1	4.80953	AGCGCCTGTGC	3	0	450k, 850k
	cg00461005	HepG2	CEBPD	low	-1	4.56171	CGTGAAGAAAC	1	0	450k
	cg00461015	K562	MXI1	low	-1	-0.0127	GCTGGCCGGGCAAC	7	0	450k, 850k
	cg00461901	H1-hESC	BRCA1	low	-1	1.42729	TCCCGCGGGT	4	0	450k
	cg00461901	HepG2	KMT2B	low	-1	3.21521	CCCCTTCCCG	9	0	450k
	cg00462311	K562	ZNF384	low	-1	3.87869	AAACTGAATTGGAAAACGGT	17	0	450k, 850k
	cg00462672	GM12878	TBP	low	-1	3.4283	GGGATTGAACCCGGGGCCTC	20	0.0156	450k, 850k
	cg00462672	H1-hESC	MYC	low	-1	1.82442	GCCTCGTGCAT	5	0.0152	450k, 850k
	cg00462672	K562	TBP	low	-1	3.55522	GGGATTGAACCCGGGGCCTC	20	0	450k, 850k
	cg00462672	K562	ZKSCAN1	low	-1	3.42794	GGCCTCGTGCATGCT	6	0	450k, 850k
	cg00463171	GM12878	RFX5	low	-1	0.00139266	TCCCCGCAGACCG	5	0	450k, 850k
	cg00463171	HepG2	FOXA3	low	-1	4.89044	TGTTGTCCCC	10	0	450k, 850k
	cg00463885	K562	MBD2	low	-1	4.31796	CAGCCTATCCCGG	11	0	450k, 850k
	cg00464095	K562	EGR1	low	-1	4.81938	CCTCCCCCGC	8	0	450k
	cg00464095	K562	MNT	low	-1	0.87869	CCCCGCCCC	4	0	450k
	cg00464095	K562	MNT	low	-1	3.14401	CCCCGCCCC	4	0	450k
	cg00466121	HepG2	KLF9	low	-1	3.25522	GCCTCGCCCCT	5	0	450k, 850k
	cg00466121	HepG2	PBX2	low	-1	1.11413	GCCTCGCCCCT	5	0	450k, 850k
	cg00466121	K562	MNT	low	-1	0.54117	CCTCGCCCC	4	0	450k, 850k
	cg00466249	K562	ZNF24	high	-1	3.54304	TACGCGCTCATTCATTA	5	1	450k, 850k
	cg00466249	K562	ZNF24	high	-1	4.31971	TACGCGCTCATTCATTA	5	1	450k, 850k
	cg00466364	H1-hESC	MXI1	low	-1	2.2096	CACGCCCTGGCGAC	11	0.0256	450k, 850k
	cg00466488	K562	TARDBP	low	-1	3.79386	CCGGGTCTCGGCACCTGTCC	20	0	450k, 850k
	cg00466544	GM12878	BHLHE40	low	-1	4.47769	GCTCGCG	6	0.0159	450k, 850k
	cg00466544	H1-hESC	BRCA1	low	-1	1.43448	GCTCGCGGTT	6	0.0196	450k, 850k
	cg00466873	K562	NR2C1	low	-1	4.17883	CACCGGCCGCGTT	10	0	450k, 850k
	cg00466873	K562	TBP	low	-1	3.55522	AGAGCCGCACCGGCCGCGTT	17	0	450k, 850k
	cg00468144	HepG2	NFIA_isoform1	low	-1	4.62249	GTGGCGCGCGGCCAGA	9	0	450k, 850k
	cg00468395	GM12878	BHLHE40	low	-1	4.47769	TCACGTG	4	0	450k, 850k
	cg00468395	HepG2	TFE3	low	-1	4.34957	CACGTGAGC	3	0.2289	450k, 850k
	cg00468395	K562	BHLHE40	low	-1	3.97505	TCACGTG	4	0.2241	450k, 850k
	cg00469508	HepG2	HNF1A	low	-1	1.10128	GGTCATAGATTTTCC	15	0	450k, 850k
	cg00470934	GM12878	CHD2	low	-1	2.25376	CGGCGCGCGG	8	0	450k, 850k
	cg00471966	GM12878	CHD2	low	-1	3.70458	CCACGCGAGG	6	0	450k, 850k
	cg00471966	H1-hESC	CHD2	low	-1	3.47494	CCACGCGAGG	6	0	450k, 850k
	cg00471966	HepG2	CHD2	low	-1	3.38364	CCACGCGAGG	6	0	450k, 850k
	cg00471966	K562	CHD2	low	-1	3.93596	CCACGCGAGG	6	0	450k, 850k
	cg00472375	K562	NR4A1	low	-1	0.91602	GTGCCTCCGTGCT	8	0	450k, 850k
	cg00472814	H1-hESC	TBP	low	-1	4.01849	TCCGGTAGCGCACCCTGGCT	9	0	450k, 850k
	cg00473167	GM12878	ZNF143	low	-1	3.74054	ACTACACCGCTCAC	14	0	450k, 850k
	cg00473354	K562	HDAC8	low	-1	1.98916	GCAAATCGATCTTG	7	0	450k, 850k
	cg00473501	K562	NRF1	low	-1	4.80953	TGCGCAGGAGG	3	0	450k, 850k
	cg00473834	GM12878	YY1	low	-1	5.09826	GCGCCCATTATG	2	0	450k, 850k
	cg00473834	HCT116	YY1	low	-1	4.43966	GCGCCCATTATG	2	0	450k, 850k
	cg00474017	K562	ATF2	low	-1	4.21432	CACACGTCATT	5	0.02	450k
	cg00474734	K562	UBTF	low	-1	2.44364	CTCCGGCTCCG	4	0	450k, 850k
	cg00474746	K562	ZBTB2	low	-1	3.53212	GCCGAGGCGCA	8	0	450k, 850k
	cg00475036	HepG2	TBP	low	-1	1.58392	CGAGGAGACGACCTCAGGGC	20	0	450k, 850k
	cg00475036	K562	TBP	low	-1	2.65634	GGAGACGACCTCAGGGCGTA	17	0	450k, 850k
	cg00475109	H1-hESC	REST	low	-1	4.38837	CTGGACCCGGGTCAGG	8	0.3871	450k, 850k
	cg00475140	K562	MAX	low	-1	4.88568	GCTCCTGCC	9	0	450k, 850k
	cg00475161	GM12878	CTCF	low	-1	4.87574	GCGCCCCCTATCG	12	0	450k, 850k
	cg00475161	GM12878	TRIM22	low	-1	4.32108	CGCCCCCTATCGC	11	0	450k, 850k
	cg00475161	H1-hESC	CTCF	low	-1	4.92155	GCGCCCCCTATCG	12	0	450k, 850k
	cg00475161	H1-hESC	RAD21	low	-1	3.54043	GCGCCCCCTATCGC	12	0	450k, 850k
	cg00475161	H1-hESC	SP1	low	-1	3.1947	GCCCCCTATCG	10	0	450k, 850k
	cg00475161	H1-hESC	ZNF143	low	-1	2.9891	CCCCTATCGCCCAC	8	0	450k, 850k
	cg00475161	HCT116	CTCF	low	-1	4.98765	GCGCCCCCTATCG	12	0	450k, 850k
	cg00475161	HepG2	CTCF	low	-1	5.06858	GCGCCCCCTATCG	12	0	450k, 850k
[truncated: 150,252 more rows]
